# Supplementary material for: Direct recruitment of Mis18 to interphase spindle pole bodies promotes CENP-A chromatin assembly
Source: Curr Biol. Author manuscript; Available in PMC 2026 Feb 23. (PMC7618776; doi:10.1016/j.cub.2023.08.063)
Supplement: DataS1 [file EMS212567-supplement-DataS1.xlsx]

## Sheet: A
Protein Name	Systematic ID	Description	UNIPROT ID	Student's T-test significant	Student's T-test Difference (Sad1-3V5 – Untagged)	-Log Student's T-test p-value (Sad1-3V5 – Untagged)	Peptides	Razor + unique peptides	Unique peptides	Sequence coverage [%]	Score	Untagged 1 LFQ Intensity	Untagged 2 LFQ Intensity	Untagged 3 LFQ Intensity	Sad1-3V5 1 LFQ Intensity	Sad1-3V5 2 LFQ Intensity	Sad1-3V5 3 LFQ Intensity	Sad1-3V5 csi1∆ 1 LFQ Intensity	Sad1-3V5 csi1∆ 2 LFQ Intensity	Sad1-3V5 csi1∆ 3 LFQ Intensity	Sad1-3V5 lem2∆ 1 LFQ Intensity	Sad1-3V5 lem2∆ 2 LFQ Intensity	Sad1-3V5 lem2∆ 3 LFQ Intensity	Sad1-3V5 csi1∆lem2∆ 1 LFQ Intensity	Sad1-3V5 csi1∆lem2∆ 2 LFQ Intensity	Sad1-3V5 csi1∆lem2∆ 3 LFQ Intensity
qcr1	SPBP23A10.15c	mitochondrial processing peptidase (MPP) complex beta subunit Mas1	Q9P7X1	+	8.10204	4.4754	31	31	31	74.6	323.31	17.7588	16.7755	17.9377	25.7028	25.2768	25.7986	25.3304	25.9681	25.8345	23.9417	23.6973	23.6384	23.7241	25.1546	24.7538
mas2	SPBC18E5.12c	mitochondrial processing peptidase (MPP) complex alpha subunit Mas2	O94745	+	7.84786	4.28073	23	23	23	50.6	323.31	17.2379	16.5366	17.9439	25.102	24.8431	25.3168	24.8737	25.6296	25.4149	23.5083	23.1191	23.1366	23.1835	24.5962	24.2895
cdc31	SPCC1682.04	spindle pole body half bridge protein, centrin Cdc31	O74435	+	6.97739	4.385	12	12	12	53.4	100.35	17.5371	16.6552	16.4896	23.9234	23.5865	24.1042	23.3766	23.3407	23.1477	22.7164	22.2785	22.8386	22.9157	22.6944	22.9845
chc1	SPAC26A3.05	clathrin heavy chain Chc1	Q10161	+	6.31948	2.656	70	70	70	57.4	323.31	18.4182	16.5297	19.6321	24.6307	24.4552	24.4526	24.3848	24.2296	24.3491	24.0528	24.4139	24.3286	24.397	24.1034	23.7831
hmg1	SPCC162.09c	3-hydroxy-3-methylglutaryl-CoA reductase Hmg1	Q10283	+	6.28641	4.2236	37	37	37	43.8	323.31	17.9104	16.783	16.9302	23.5226	23.4361	23.5242	23.1818	23.2733	23.3581	22.9475	23.065	23.2275	23.2015	23.2104	22.9331
ppc89	SPAC4H3.11c	spindle pole body protein Ppc89	Q10218	+	6.27604	4.5158	37	37	37	57.6	323.31	17.5653	16.626	16.8509	23.329	23.1071	23.4342	22.7946	22.7876	22.8347	22.1266	22.1979	22.2131	22.6006	22.4437	22.3049
gcn1	SPAC18G6.05c	translation initiation regulator, HEAT repeat protein Gcn1	Q10105	+	6.17431	1.69478	115	115	115	53	323.31	16.9504	15.4306	20.9678	23.9089	24.0693	23.8934	24.002	24.4418	24.2272	24.0739	24.0613	24.1265	24.3952	24.0469	23.8753
kms1	SPAC3A11.05c	meiotic spindle pole body KASH domain protein Kms1	P87245	+	6.07453	5.24567	38	38	38	69.9	323.31	16.845	17.4886	17.1616	23.2487	23.1685	23.3017	23.1678	23.6805	23.6469	23.5076	23.362	23.2694	23.3957	23.8267	23.7157
pcp1	SPAC6G9.06c	gamma tubulin complex linker, pericentrin/kendrin Pcp1	Q92351	+	5.95053	2.64337	68	68	68	60.2	323.31	16.2913	19.0845	17.1412	23.3346	23.131	23.9031	23.2184	22.7849	22.8169	22.3459	22.3631	22.8295	23.0253	22.3974	22.5038
csi2	SPAC4D7.07c	mitotic chromosome segregation protein Csi2	O14173	+	5.89172	3.20116	24	24	24	49.4	323.31	18.4302	16.3359	17.3122	23.2558	23.1723	23.3253	22.804	23.1434	23.2516	23.2451	23.3202	23.1249	22.7203	23.0889	23.0954
gtb1	SPBC32F12.04	gamma-tubulin Gtb1	P25295	+	5.8859	4.55756	20	20	20	64.1	165.95	16.266	17.0793	16.4644	22.4578	22.2942	22.7154	20.0162	20.2028	20.3165	21.8574	21.7778	21.661	19.6546	19.5688	19.8061
not1	SPAC20G8.06	CCR4-Not complex scaffold subunit 1	P87112	+	5.86218	4.59344	71	71	71	43	323.31	17.2233	16.4527	17.2263	22.9367	22.6941	22.8581	22.8622	22.8895	22.9705	22.6744	22.9026	22.943	22.7849	22.7264	22.4664
mug154	SPCC4G3.11	Lem2-Nur1 complex subunit Nur1	P87236	+	5.81475	4.46213	18	18	18	46.5	69.168	18.3051	17.3888	17.7095	23.7964	23.458	23.5933	22.5865	24.1905	24.0449	17.4671	16.1351	17.626	17.5522	17.4545	17.1093
lem2	SPAC18G6.10	LEM domain nuclear inner membrane protein Heh1/Lem2	Q10109	+	5.8119	3.58035	35	35	35	61.3	274.07	18.362	17.5452	16.8077	23.6127	23.0642	23.4737	22.4961	23.2222	23.3045	14.8387	14.2555	15.0673	14.948	15.7954	15.9051
cka1	SPAC23C11.11	serine/threonine protein kinase Cka1	P40231	+	5.76659	3.85316	20	20	20	70.2	323.31	17.7751	16.626	17.124	23.2224	22.4866	23.1158	22.7607	23.1162	23.3291	22.5583	22.5904	22.7177	22.6841	22.5979	22.2103
sid4	SPBC244.01c	SIN component scaffold protein Sid4	O60187	+	5.72335	3.57367	28	28	28	63.9	224.83	17.604	16.1363	16.3863	22.4743	22.1824	22.64	21.846	21.8341	21.7192	21.2669	21.186	21.1739	21.6472	21.5243	21.3536
fas1	SPAC926.09c	fatty acid synthase beta subunit Fas1	Q9UUG0	+	5.68026	1.71775	93	93	93	56.4	323.31	17.7109	16.4346	21.4223	24.1739	24.2107	24.224	24.149	24.0052	24.0734	23.9749	24.0478	23.9579	24.0545	24.0829	23.9345
cct1	SPBC12D12.03	chaperonin-containing T-complex alpha subunit Cct1	O94501	+	5.66616	5.57793	36	36	36	79.5	323.31	17.6417	17.2042	17.5937	23.2321	23.1336	23.0723	23.3697	23.0579	23.2208	23.1309	23.1722	22.763	22.78	22.9497	23.0351
cop1	SPBPJ4664.04	coatomer alpha subunit Cop1	Q96WV5	+	5.6647	2.79364	60	60	60	59.4	323.31	16.8659	16.0788	18.5955	22.8588	22.7431	22.9324	22.856	23.0594	23.0999	23.0229	22.966	23.0022	22.8189	22.8812	22.5084
SPCC1739.04c	SPCC1739.04c	meiotic spindle pole body protein Dms1	O74466	+	5.48487	2.88816	13	13	13	43.4	323.31	18.606	16.2613	17.3197	22.9422	22.7419	22.9574	22.8372	23.1471	22.998	22.8757	22.8345	22.8632	23.0305	23.0966	22.8861
kap123	SPBC14F5.03c	karyopherin/importin beta family nuclear import signal receptor Kap123	O60100	+	5.48391	3.82339	48	48	48	71.5	323.31	18.0248	16.7571	17.7972	23.0348	23.0406	22.9554	22.8563	22.8229	22.7816	22.6111	23.1465	23.2177	23.1958	22.8755	22.6187
sec26	SPBC146.14c	coatomer beta subunit	Q9UUF7	+	5.43766	5.57283	39	39	39	54.8	323.31	17.449	17.1273	17.1197	22.7776	22.4921	22.7393	22.771	22.9077	23.0693	22.8874	22.8511	22.9662	22.821	22.8336	22.6565
sec21	SPAC57A7.10c	coatomer gamma subunit Sec21	P87140	+	5.4032	2.85068	39	39	39	50.7	314.71	17.6417	16.0172	18.3121	22.8516	22.5613	22.7677	22.7468	22.8371	22.8842	22.8015	22.7509	22.8066	22.5723	22.453	22.2946
elf1	SPAC3C7.08c	AAA family ATPase Elf1	O14134	+	5.32666	3.2914	45	45	45	62.1	323.31	17.149	15.595	17.1548	22.0175	21.9231	21.938	21.7974	21.708	21.7569	21.7603	21.9285	21.909	21.9855	21.7934	21.4644
wbp1	SPCC338.15	dolichyl-di-phosphooligosaccharide-protein glycotransferase subunit Wbp1	O59866	+	5.30079	3.59242	23	23	23	71.9	323.31	17.5271	17.5716	16.258	22.3712	22.51	22.3779	22.3196	22.2378	22.3239	22.414	22.5348	22.3851	22.4894	22.3377	22.3652
bfr1	SPCC18B5.01c	plasma membrane brefeldin A efflux transporter Bfr1	P41820	+	5.20442	3.35459	57	57	57	49.7	323.31	18.7608	17.1069	17.6671	23.0646	22.941	23.1424	22.792	22.9728	22.9731	22.6665	22.4668	22.8077	22.4326	22.4189	21.8157
pyr1	SPBC17G9.11c	pyruvate carboxylase Pyr1	Q9UUE1	+	5.16236	2.53467	54	54	54	55.9	323.31	17.5532	15.9402	18.6687	22.4119	22.7003	22.537	22.5525	22.3758	22.4594	22.6624	22.4541	22.4656	22.5208	22.7791	22.5701
cut6	SPAC56E4.04c	acetyl-CoA/biotin carboxylase	P78820	+	5.13156	1.77489	114	114	114	66.1	323.31	18.4673	18.3046	22.2078	25.052	24.2976	25.0247	24.8155	24.2806	24.7812	23.9026	24.0825	24.166	24.133	24.0315	23.713
sec62	SPAC17G6.09	ER protein translocation subcomplex subunit Sec62	O13787	+	5.03882	3.62237	16	16	16	44.3	124.12	18.1919	16.9565	17.3373	22.8006	22.2083	22.5933	22.8436	23.5831	23.355	22.5278	22.2619	22.6436	23.1247	22.9328	22.7786
kms2	SPBC947.12	mitotic and meiotic spindle pole body KASH domain protein Kms2	O43087	+	5.02053	3.88646	21	21	21	61.5	323.31	16.8201	16.8704	17.8601	22.2379	22.0753	22.299	21.6307	21.6346	21.6913	21.614	21.6021	21.5244	21.7518	21.7761	21.4634
sec72	SPAC30.01c	Arf GEF Sec72	Q9P7V5	+	4.99797	2.81035	54	54	54	40.8	323.31	17.7282	15.7905	17.7369	22.0826	21.9646	22.2022	22.2373	22.3014	22.5052	22.4078	22.1475	22.2989	22.1036	22.3488	22.1874
mdn1	SPCC737.08	midasin, Mdn1	O94248	+	4.99512	3.09781	102	102	102	28.2	323.31	16.94	15.8758	17.7647	21.8446	21.8277	21.8936	21.989	22.0502	22.1158	21.9939	21.9426	22.0337	22.0275	22.0541	21.8256
vrs1	SPBC1709.02c	cytoplasmic valine-tRNA ligase Vrs1/Vas1	O75005	+	4.92484	2.06373	40	40	40	56.1	323.31	17.4297	15.8207	19.3115	22.1059	22.743	22.4875	22.243	21.8806	21.907	22.0511	22.0661	21.976	22.0676	21.9335	21.8262
cnx1	SPAC3C7.11c	calnexin Cnx1	P36581	+	4.90239	4.39298	19	19	19	43	226.47	17.3808	17.603	17.9005	22.6497	22.1389	22.8028	22.6416	22.4626	22.6787	22.4429	22.5825	22.5732	22.6426	22.6998	22.3369
rpl2101	SPBC365.03c	60S ribosomal protein L21	Q9UUC1	+	4.90068	5.05326	5	1	1	39.4	15.954	16.9358	17.3967	17.486	22.2024	22.1522	22.166	22.245	21.8495	22.0508	22.2021	21.6188	21.7857	21.5488	21.5422	22.525
aru1	SPAC3H1.07	arginase Aru1	Q10066		4.89496	0.984668	12	12	12	44.9	18.94	16.657	16.9236	23.7754	23.9009	24.039	24.101	24.1277	24.3133	24.1712	24.2426	23.988	24.1221	23.555	23.9933	23.7516
tif33	SPAC4A8.16c	translation initiation factor eIF3c	O14164	+	4.87283	2.64216	37	37	37	49.2	248.22	17.6032	17.3592	19.5805	23.0439	23.0813	23.0362	22.9086	22.6972	22.7162	22.5232	22.7209	22.8768	22.7493	22.5997	22.1137
fas2	SPAC4A8.11c	fatty acid synthase alpha subunit Fas2	Q10289	+	4.86781	1.40266	109	109	109	74.2	323.31	16.8665	19.149	22.4389	24.3182	24.3598	24.3799	24.4967	24.1644	24.4046	24.1632	24.0393	24.0909	24.1491	24.3613	24.0627
mce1	SPAC19G12.05	mitochondrial carrier, citrate	O13844	+	4.86618	4.19032	16	16	16	50.9	241.29	17.5157	16.7016	17.4641	22.268	22.0758	21.9362	21.7663	21.8361	21.8327	21.6077	21.9373	22.0291	21.8965	21.5629	21.2892
SPBC1703.13c	SPBC1703.13c	mitochondrial carrier, inorganic phosphate/copper	Q9P7V8	+	4.85086	2.16871	16	16	16	43.4	102.86	16.3305	17.1791	19.4798	22.5089	22.6367	22.3964	22.1946	21.7993	21.9805	21.8513	22.2837	22.378	22.452	21.957	21.8242
vgl1	SPCC550.14	KH domain RNA binding protein, vigilin	O59810	+	4.81242	4.27606	60	60	60	59.5	323.31	17.7118	17.9759	18.4824	22.743	23.14	22.7243	22.6733	22.5762	22.7767	22.2575	22.5595	22.8195	22.0247	22.5616	21.4459
ape2	SPBC1921.05	vacuolar aminopeptidase Ape2	Q9USX1	+	4.78202	5.76916	42	42	42	57.9	323.31	16.8433	17.1967	16.9728	21.8306	21.8205	21.7078	21.9512	21.6305	21.9584	21.9747	21.9781	21.9879	22.2976	22.2056	22.0784
erm1	SPCC1259.02c	ER metallopeptidase Erm1	O94702	+	4.78125	3.94175	11	11	11	18.9	323.31	17.0137	16.5229	15.936	21.3109	21.3603	21.1451	21.2415	21.1588	21.054	20.7571	20.744	20.7507	20.7999	20.9392	21.0026
acl1	SPBC1703.07	ATP citrate synthase subunit 1	Q9P7W3	+	4.7777	2.23934	32	32	32	64.7	323.31	16.1361	18.022	19.1742	22.4585	22.6759	22.5309	22.4421	21.9245	22.0386	22.3094	22.0785	22.5122	22.5232	22.1215	22.2174
ght8	SPCC548.06c	plasma membrane hexose:proton symporter, unknown specificity Ght8	Q9P3U7	+	4.73874	2.87873	14	14	14	33.1	323.31	16.4671	18.0695	18.3494	22.4035	22.2103	22.4885	22.4689	22.5118	22.7174	22.4915	22.6766	22.8173	22.4143	22.3026	22.108
sad1	SPBC12D12.01	spindle pole body SUN domain protein Sad1	Q09825	+	4.71539	3.66669	23	23	23	54.1	323.31	17.6644	17.7866	16.6409	22.1331	21.9533	22.1518	22.1185	21.8708	21.9829	21.8294	21.9294	21.7965	21.5085	21.8768	21.6861
SPAC25G10.08	SPAC25G10.08	translation initiation factor eIF3b (p84)	Q10425	+	4.69914	1.7873	41	41	41	65.2	323.31	16.881	16.5793	20.2549	22.6526	22.5184	22.6417	22.7253	22.7093	22.7228	22.4084	22.5204	22.6078	22.4803	22.2169	22.1238
nup155	SPAC890.06	nucleoporin, WD repeat Nup155	Q9URX8	+	4.69554	3.15499	56	56	56	60.8	323.31	18.3447	16.6261	17.4647	22.1253	22.1729	22.224	22.9344	22.7851	22.9537	22.8343	22.8929	22.8272	23.5436	23.342	23.1535
SPCC962.01	SPCC962.01	tricalbin, C2 domain protein (phospholipid binding) ER-plasma membrane tethering protein Tcb1	O14065	+	4.65803	3.29291	48	48	48	47.4	323.31	17.4751	16.5831	18.143	22.1427	21.9871	22.0455	22.0018	22.0029	21.9625	21.8048	21.9796	21.955	22.0679	21.7809	21.4002
tif471	SPAC17C9.03	translation initiation factor eIF4G	Q10475	+	4.65593	2.76188	51	51	51	50.3	323.31	17.7928	16.6141	18.7727	22.3561	22.3552	22.4362	22.4734	22.5382	22.4881	22.4733	22.3339	22.3057	22.1028	22.2505	21.9823
SPBC106.03	SPBC106.03	mitochondrial Rossman fold DUF1776 family protein	Q9URV8	+	4.6387	3.5752	18	18	18	58.3	323.31	18.3831	18.0072	17.7463	23.3286	22.2019	22.5222	22.3471	22.9122	23.2351	22.8955	23.1781	22.5894	22.7583	22.4155	22.3209
sec27	SPBC16C6.13c	coatomer beta' subunit	O42937	+	4.63634	3.63994	37	37	37	60.9	323.31	18.2312	17.0542	17.243	22.202	22.0476	22.1878	22.2824	22.3624	22.369	22.3567	22.4009	22.4804	22.1701	22.1362	22.0784
pdi3	SPBC3D6.13c	ER associated protein disulfide isomerase Pdi3	P87178	+	4.61473	4.2318	23	23	23	37.2	152.07	17.5534	16.7331	16.8337	21.6882	21.6087	21.6675	21.4108	21.2229	21.275	21.0769	21.3938	21.511	21.5278	20.9593	20.7213
tsc13	SPBC646.07c	enoyl-[acyl-carrier-protein] reductase	O94511	+	4.61031	3.05499	14	14	14	36.6	84.948	18.2102	16.6943	16.6397	21.6734	21.846	21.8557	21.8419	21.9738	21.9523	22.0105	21.8402	21.9405	21.9118	21.7933	21.947
cap1	SPCC306.09c	adenylyl cyclase-associated protein Cap1	P36621	+	4.58781	3.48045	24	24	24	56.6	227.08	17.789	16.4106	17.225	21.704	21.7462	21.7378	21.5567	21.3514	21.3185	21.2491	21.306	21.296	21.3493	21.3008	21.0277
sec31	SPBC8D2.20c	COPII-coated vesicle component Sec31	O13637	+	4.57692	3.23689	55	55	55	61	323.31	18.5332	19.1389	17.8645	23.3564	22.5329	23.3781	23.0097	22.7233	22.747	22.6611	22.8833	22.9478	22.985	22.4679	22.4543
rpn6	SPAC23G3.11	19S proteasome regulatory subunit Rpn6	Q9P7S2	+	4.56791	1.83453	19	19	19	64.8	286.33	17.0564	15.0707	18.9005	21.7501	21.5147	21.4665	21.7692	21.9842	21.6122	22.0161	21.9768	21.6161	21.8276	22.1907	21.9161
sir1	SPAC10F6.01c	sulfite reductase beta subunit Sir1	Q1K9C2	+	4.53316	2.05781	72	72	72	67.3	323.31	17.375	18.9888	20.6349	23.6319	23.6565	23.3098	23.9431	23.2141	23.6805	23.7159	23.7005	23.7162	23.1929	23.3885	23.1504
scs2	SPBC16G5.05c	VAP family protein Scs2	O60119	+	4.51487	3.69161	16	16	16	60.8	99.234	17.5459	16.381	16.9671	21.5012	21.3155	21.622	21.3675	21.3361	21.3129	21.2668	21.3259	21.4459	21.4218	21.366	21.2741
nrs1	SPBC1773.10c	cytoplasmic asparagine-tRNA ligase Nrs1	O94567	+	4.49921	2.26493	25	25	25	59.5	219.39	16.1458	17.5532	18.9783	22.1054	21.8865	22.183	21.9683	21.7744	21.5721	21.67	21.7238	21.7759	21.8705	21.7485	21.5532
kap104	SPAC2F3.06c	karyopherin/importin beta family nuclear import signal receptor Kap104	O14089	+	4.4698	3.44287	28	28	28	34.6	323.31	17.9835	16.7648	16.814	21.6787	21.6751	21.618	21.7399	21.6912	21.8187	21.7697	21.5729	21.5676	21.5339	21.4379	21.3371
rpp201	SPBP8B7.06	60S acidic ribosomal protein A2	P08094	+	4.45325	2.75962	7	4	4	98.2	52.121	17.5171	16.1635	17.7049	21.7169	20.9203	22.1081	21.4061	20.8595	20.9287	21.1898	21.3456	21.5055	21.0312	21.5813	20.6272
aro1	SPAC1834.02	pentafunctional aromatic polypeptide Aro1	Q9P7R0	+	4.4342	3.38814	58	58	58	51.3	251.1	17.2934	16.4343	17.8272	21.5307	21.6962	21.6306	21.5986	21.5331	21.5317	21.565	21.4978	21.4482	21.5662	21.7397	21.4802
SPAC1635.01	SPAC1635.01	mitochondrial outer membrane voltage-dependent anion-selective channel Por1	Q9P544	+	4.42249	4.86278	12	12	12	63.8	260.73	17.8794	17.773	17.3956	22.0065	22.0233	22.2857	22.0173	21.9613	21.8198	21.6158	21.7147	21.7546	21.6829	21.5245	20.9776
rpt5	SPAC3A11.12c	19S proteasome base subcomplex ATPase subunit Rpt5	O14126	+	4.39137	2.75418	25	25	25	73.5	323.31	17.6359	16.7924	18.8311	22.148	22.1041	22.1815	22.3509	22.0561	22.4065	22.4502	22.5512	22.5282	22.4415	22.531	22.5203
bqt4	SPBC19C7.10	bouquet formation protein Bqt4	O60158	+	4.38441	2.31036	25	25	25	67.1	323.31	19.072	16.7524	16.879	21.9322	21.6194	22.305	21.5508	21.812	22.0076	20.0607	19.8322	19.9484	20.5249	19.9929	20.1084
tif32	SPBC17D11.05	translation initiation factor eIF3a	O74760	+	4.37995	2.99559	50	50	50	56.9	323.31	17.8681	18.4638	19.5714	23.2232	22.8861	22.9338	22.7829	23.0358	23.0134	23.0005	23.119	22.867	22.7688	22.9234	22.3469
cct2	SPAC1D4.04	chaperonin-containing T-complex beta subunit Cct2	Q10147	+	4.36569	3.64551	31	31	31	78.7	323.31	18.1852	17.0841	17.953	21.9998	22.0459	22.2737	22.3851	21.8888	21.6304	22.1458	22.1962	21.7672	22.1804	21.8287	21.7681
rpn2	SPBC17D11.07c	19S proteasome regulatory subunit Rpn2	O74762	+	4.31908	1.8072	55	55	55	64.9	323.31	16.6618	18.7126	20.3471	22.9938	22.7461	22.9388	23.0794	23.1669	23.194	23.2607	23.1447	23.2251	23.1136	23.4531	23.1894
utp10	SPBC23E6.04c	U3 snoRNP-associated protein Utp10	O60179	+	4.29116	3.65206	49	49	49	34.4	316.44	16.4299	17.1396	17.5721	21.454	21.2479	21.3132	21.3115	21.1219	21.3234	21.247	21.4804	21.6781	21.739	21.5299	21.2739
ags1	SPCC1281.01	cell wall alpha-1,3-glucan synthase Ags1	Q9USK8	+	4.28465	4.32358	45	45	42	26.9	297.14	17.5268	16.8543	17.5486	21.6026	21.6132	21.5677	21.5376	21.5892	21.6952	21.467	21.668	21.6791	21.6974	21.6143	21.5176
cdc11	SPCC1739.11c	SIN component scaffold protein, centriolin ortholog Cdc11	O74473	+	4.28079	3.78448	33	33	33	39.6	303.42	18.0509	17.077	17.1686	21.7462	21.6444	21.7482	21.2229	21.0358	21.1222	20.5047	20.4765	20.3582	20.697	20.6968	20.5142
drs1	SPCC1223.07c	cytoplasmic aspartate-tRNA ligase Drs1	O74407	+	4.25542	4.96698	30	30	30	62.2	283.05	17.9196	17.6848	18.2167	22.159	22.2473	22.1811	22.1469	21.985	21.9392	21.8796	21.8073	21.8044	21.9609	21.9227	21.9095
tif52	SPAC56F8.03	translation initiation factor eIF5B Tif52	Q10251	+	4.24449	3.57406	29	29	29	35	117.94	18.457	17.2792	17.7504	21.9966	21.9992	22.2242	21.7953	21.8036	21.6224	21.6102	21.7585	21.613	21.3028	21.4511	21.3869
glt1	SPAPB1E7.07	glutamate synthase (GOGAT) Glt1	Q9C102	+	4.21427	2.31368	85	85	85	54.2	323.31	16.9841	18.9409	19.4238	22.5882	22.6953	22.7081	23.0832	22.6079	22.6516	23.3116	23.1928	22.928	22.8835	23.1193	23.1371
erg5	SPAC19A8.04	C-22 sterol desaturase Erg5	O13820	+	4.21341	1.61229	28	28	28	54.7	176.84	17.2507	15.8349	19.9163	21.8898	21.8821	21.8703	21.7983	21.9374	21.952	21.7325	21.8779	21.9032	21.793	21.8121	21.5778
cbr1	SPCC970.03	NADH-dependent reductase for Dph3, Cbr1	O74557	+	4.19825	2.94991	19	19	19	65.4	96.088	18.7339	17.0969	18.3888	22.1485	22.2925	22.3733	22.2248	22.3909	22.3514	22.3952	22.3908	22.251	22.2959	22.3228	22.1653
vtc2	SPAC14C4.11	vacuolar transporter chaperone (VTC) complex polyphosphate synthetase subunit Vtc2/3	O13718	+	4.19732	6.51148	26	26	26	39.2	323.31	17.0834	17.0055	16.8693	21.2012	21.1752	21.1737	21.1827	21.0392	21.1835	21.1692	21.1403	21.184	21.4063	21.2568	20.955
int6	SPBC646.09c	translation initiation factor eIF3e	O94513	+	4.19642	4.098	20	20	20	54.1	215.2	17.7024	17.01	17.5516	21.9059	21.459	21.4884	21.7078	21.251	21.5606	21.3038	21.6949	21.6163	21.8881	21.5627	21.2859
SPCC550.11	SPCC550.11	karyopherin/importin beta family nuclear import/export signal receptor Nmd5	O59809	+	4.19457	4.26828	22	22	22	33.7	323.31	17.7565	17.003	17.4388	21.7177	21.4597	21.6046	21.5077	21.6	21.6124	21.4133	21.6612	21.78	21.602	21.4642	21.4678
rpp101	SPAC644.15	ribosomal protein P1 Rpp101	P17476	+	4.19181	2.39888	5	4	1	91.7	323.31	18.7142	17.0422	17.1313	21.825	21.0433	22.5948	22.3394	20.7942	21.8771	21.6488	22.6734	21.6832	22.1764	22.7455	21.0471
bgs4	SPCC1840.02c	cell wall and secondary septum 1,6 branched 1,3-beta-glucan synthase catalytic subunit Bgs4	O74475	+	4.1855	3.16215	57	57	50	36.2	284.06	18.1141	16.8898	18.2586	22.0373	21.9958	21.786	21.6996	21.756	22.2286	21.8962	22.0401	22.4579	22.5279	22.4801	22.389
ptr3	SPBC1604.21c	ubiquitin activating enzyme E1 Uba1	O94609	+	4.18213	2.7938	29	29	29	42.7	228.42	17.8132	16.3706	16.0523	20.7429	21.0651	20.9744	20.8887	20.7094	20.7765	20.7747	20.727	20.6594	20.8801	21.0919	20.7928
erg9	SPBC646.05c	farnesyldiphosphate:farnesyldiphosphatefarnesyltransferase (squalene synthase) Erg9	P36596	+	4.16893	3.4121	22	22	22	52.6	122.33	17.9652	17.3649	16.661	21.4973	21.4355	21.5651	21.3985	21.3204	21.4155	21.4456	21.5143	21.3739	21.4564	21.5636	21.2341
spo15	SPAC1F3.06c	mitotic and meiotic spindle pole body protein, gamma tubulin complex linker-related Spo15	Q10411	+	4.16702	3.65923	64	64	64	41.3	323.31	17.5185	16.7308	17.8263	21.5568	21.546	21.4739	21.4701	21.5598	21.5429	21.7752	21.5742	21.565	21.2672	21.6821	21.4668
sal3	SPCC1840.03	karyopherin/importin beta family nuclear import signal receptor Sal3	O74476	+	4.13228	2.69986	38	38	38	52	323.31	18.3255	16.335	17.3006	21.3831	21.4874	21.4875	21.5498	21.2432	21.4516	21.3112	21.7198	21.5661	21.6382	21.6587	21.4105
SPBC17A3.05c	SPBC17A3.05c	DNAJ/DUF1977, human DNAJB12 homolog, Hsp70 co-chaperone	O13633	+	4.12159	2.86746	23	23	23	51.4	90.619	18.3796	16.6474	17.9244	21.7745	21.7572	21.7845	21.758	22.0442	21.9447	22.1971	22.1771	22.2517	22.2126	22.2615	22.1021
alp4	SPBC365.15	gamma tubulin complex GCP2 subunit Alp4	Q9Y705	+	4.09777	4.09792	28	28	28	41.6	148.37	17.33	17.4093	17.2125	21.4839	20.9652	21.7961	17.9689	18.2764	18.222	20.9423	20.778	20.8014	18.0614	17.015	16.6176
cut12	SPBC649.05	spindle pole body cell cycle signalling scaffold Cut12	O59755	+	4.08782	2.51756	21	21	21	51.5	49.797	17.0602	15.8394	18.0358	21.0597	20.9823	21.1569	20.4424	20.2995	20.3987	20.293	20.1462	20.3684	20.4201	20.1934	20.2455
cct4	SPBC106.06	chaperonin-containing T-complex delta subunit Cct4	P50999	+	4.08207	1.57637	31	31	31	67.9	273.91	17.313	18.0904	21.2073	22.9316	22.9578	22.9674	23.1189	23.0142	22.9956	23.2565	23.1656	23.1875	23.1851	23.2066	23.0382
cho2	SPBC26H8.03	phosphatidylethanolamine N-methyltransferase Cho2	O74787	+	4.05392	4.20082	28	28	28	41.3	323.31	17.8527	17.1818	17.167	21.3677	21.5472	21.4484	21.3357	21.2231	21.1884	21.3762	21.6085	21.6494	21.7102	21.6046	21.348
irs1	SPBC8D2.06	cytoplasmic isoleucine-tRNA ligase Irs1	O13651	+	4.04991	1.65325	38	38	38	43.1	178.53	16.3896	17.1743	20.0551	21.7797	21.9997	21.9893	22.0393	21.8744	21.9121	22.0562	21.8516	21.9744	22.094	22.2834	21.9706
sum1	SPAC4D7.05	translation initiation factor eIF3i	P79083	+	4.04922	3.34417	20	20	20	80.5	255.27	18.0766	17.3442	18.6324	22.1465	21.894	22.1603	22.1039	22.1562	22.0984	22.2262	22.2403	22.4133	22.137	22.0805	21.8132
ade10	SPCPB16A4.03c	bifunctional IMP cyclohydrolase/phosphoribosylaminoimidazolecarboxamideformyltransferase	O74928	+	4.0332	3.62739	27	27	27	66.3	267.58	16.598	17.5501	16.7391	20.7424	21.1043	21.1401	21.074	20.7975	20.7672	21.0208	21.0211	21.0042	20.8533	21.1088	20.7958
vtc4	SPCC1322.14c	vacuolar transporter chaperone (VTC) complex subunit	P78810	+	4.02665	2.83185	28	28	28	49.8	251.08	17.8455	16.7333	16.0717	20.931	20.8987	20.9008	21.0156	20.7869	20.9124	20.9741	20.8826	21.0971	21.0889	20.8657	20.6211
tom70	SPAC6B12.12	mitochondrial TOM complex TPR repeat subunit Tom70	O14217	+	4.01343	3.93036	30	30	30	63	323.31	16.8544	16.6866	17.5638	21.0354	21.0558	21.0537	21.0202	20.879	20.9903	20.895	21.2022	21.008	20.7675	20.6958	20.4458
ckb1	SPAC1851.03	CK2 family regulatory subunit Ckb1	P40232	+	4.01265	2.91828	9	9	9	47.2	108.1	17.5873	16.1411	17.2255	21.2062	20.5466	21.2391	20.9098	21.2529	21.3489	20.6946	20.6481	20.7899	20.6706	20.5229	20.0184
msy1	SPCC1183.11	MS calcium ion channel protein Msy1	O74839	+	4.01113	3.65232	22	22	22	26	107.92	17.607	16.5864	16.995	21.1618	20.8554	21.2045	20.9845	21.41	21.2079	21.6426	21.6172	21.7306	21.5831	21.3308	21.4398
acl2	SPAC22A12.16	ATP-citrate synthase subunit 2	O13907	+	3.99757	1.83521	19	19	19	52.4	323.31	17.6668	16.467	19.7829	22.0113	22.0166	21.8815	22.1632	21.8549	21.7626	21.9305	21.7912	21.9611	22.0285	21.9937	21.6944
cct3	SPBC1A4.08c	chaperonin-containing T-complex gamma subunit Cct3	O74341	+	3.98686	1.74041	34	34	34	72.2	323.31	17.1351	18.4695	20.6783	22.7706	22.7007	22.7722	22.9254	23.101	23.2363	23.138	22.9693	23.0976	22.9711	23.1348	22.9629
cct8	SPBC337.05c	chaperonin-containing T-complex theta subunit Cct8	P78921	+	3.98541	1.46852	33	33	33	70	323.31	17.761	17.8933	21.5807	22.8053	23.1282	23.2577	23.3727	22.9319	22.5996	23.5367	23.0402	23.3737	22.9255	23.1707	23.2724
krs1	SPBC17G9.03c	cytoplasmic lysine-tRNA ligase Krs1	Q9UUE6	+	3.98528	3.75132	20	20	20	41.6	167.81	18.027	17.0269	17.6785	21.4791	21.5763	21.6327	21.311	21.1939	21.1572	21.112	21.18	21.3106	21.44	21.2836	21.0732
lrs1	SPAC26F1.13c	cytoplasmic leucine-tRNA ligase Lrs1	Q10490	+	3.9604	3.77857	46	46	46	52.5	323.31	18.2228	17.5047	18.4541	22.0483	21.9257	22.0888	22.222	21.4987	21.9724	21.6951	21.6182	22.0792	22.0201	22.0106	22.0122
mis18	SPCC970.12	kinetochore protein Mis18	Q9P802	+	3.94874	3.49278	15	15	15	77.3	196.08	17.4457	17.73	17.5148	21.9363	20.8596	21.7408	21.9878	22.3228	22.5709	21.7421	21.7002	21.8169	21.5308	21.2851	20.9367
rrp5	SPCC1183.07	U3 snoRNP-associated protein Rrp5	O74835	+	3.90708	3.21747	55	55	55	40.8	323.31	17.3781	17.7062	18.6975	21.7773	21.8196	21.9061	21.7738	21.7879	21.7641	21.5374	21.8171	21.9112	21.6905	21.3599	21.2182
rpn9	SPAC607.05	19S proteasome regulatory subunit Rpn9	Q9US13	+	3.90577	2.90751	20	20	20	68.2	323.31	18.1984	16.9203	16.6595	21.2909	21.1089	21.0958	21.2927	21.1102	21.1503	21.1779	21.1914	21.1435	21.2235	21.2346	21.1305
SPBC776.03	SPBC776.03	homoserine dehydrogenase Hom6	O94671	+	3.87591	1.99523	15	15	15	59	323.31	18.1325	15.2974	17.1446	20.4479	20.9619	20.7924	20.7376	20.4254	20.392	20.6201	20.5061	20.567	20.4124	20.8903	20.6482
oac1	SPAC139.02c	mitochondrial carrier, ocaloacetate family anion	Q9UTN1	+	3.86311	2.64256	15	15	15	50	69.635	17.9093	16.8741	18.7879	21.837	21.7293	21.5944	21.5254	21.3078	21.5887	21.2555	21.6319	21.6799	21.6227	21.2054	20.9328
myo1	SPBC146.13c	myosin type I	Q9Y7Z8	+	3.85948	4.62242	38	38	38	41.7	266.76	17.2754	16.8099	17.3544	21.0572	20.9463	21.0147	20.838	20.8791	20.8384	20.7015	20.699	20.757	20.7759	20.6829	20.5292
ost1	SPAC27F1.07	dolichyl-diphospho-oligosaccharide-protein glycosyltransferase Ost1	Q10176	+	3.83059	2.47494	12	12	12	38	134.47	17.7604	16.701	15.6583	20.3686	20.571	20.6718	20.4967	20.2535	20.3056	20.5971	20.6581	20.5987	20.5393	20.5709	20.2441
rpp103	SPCP1E11.09c	ribosomal protein P1 Rpp103	Q9UU78	+	3.82714	2.90652	6	5	5	91.7	323.31	18.1033	17.8393	16.7881	21.4567	20.9567	21.7986	21.4459	20.5063	21.138	20.8099	22.1329	21.1403	21.3626	21.7943	20.4432
SPAC17G6.11c	SPAC17G6.11c	glycoside hydrolase family protein Gls1	O13789	+	3.82625	3.81052	11	11	11	23.6	29.879	17.785	18.5442	17.777	21.9883	21.6547	21.942	21.8465	21.481	21.5903	21.8423	21.8562	21.4045	21.8662	21.8283	21.7213
alp6	SPBC428.20c	gamma tubulin complex GCP3 subunit Alp6	Q9USQ2	+	3.82521	2.75259	27	27	27	44.6	301.07	17.9876	17.0243	18.7765	21.7573	21.5834	21.9232	18.4424	18.6449	18.7022	21.3147	21.0137	20.955	17.6749	15.674	15.3898
nup186	SPCC290.03c	nucleoporin Nup186	P78847	+	3.80025	4.9671	49	49	49	38.6	323.31	17.5995	17.768	17.3022	21.4087	21.3044	21.3573	21.8404	21.7393	21.9671	21.7645	21.7687	21.8482	22.1759	22.2621	22.0732
abc4	SPAC30.04c	vacuolar phytochelatin and glutathione S-conjugate ABC family transmembrane transporter Abc4	Q9P7V2	+	3.79864	2.47804	24	24	24	23.6	323.31	17.778	15.868	17.5323	20.678	20.986	20.9102	21.0428	20.7166	20.7336	20.7506	20.6812	20.7629	20.7991	20.7502	20.5783
pma1	SPAC1071.10c	plasma membrane P-type proton exporting ATPase, P3-type Pma1	P09627	+	3.79529	2.45151	43	43	43	47.7	323.31	22.5728	23.3596	24.6829	27.2999	27.2974	27.4039	27.3926	27.3215	27.4617	27.3109	27.4126	27.4871	27.2487	27.2141	26.932
sly1	SPCC74.01	SNARE binding protein Sly1	O74534	+	3.79249	3.32802	24	24	24	46.9	233.56	17.0986	15.9957	17.0479	20.4567	20.5935	20.4694	20.4558	20.6708	20.5507	20.6741	20.6269	20.6544	20.7014	20.8604	20.6698
cwh43	SPAC589.12	glycosylceramide biosynthesis protein Cwh43	Q9HDZ2	+	3.79227	5.02526	17	17	17	22.1	253.34	17.7053	17.3224	17.4417	21.4221	21.1769	21.2472	21.1165	21.1947	21.1912	20.7986	21.0487	20.9729	20.9873	20.8628	20.8235
vph1	SPAC16E8.07c	V-type ATPase V0 subunit a	O13742	+	3.7909	3.91998	16	16	16	31	258.57	17.7296	16.9532	16.9742	21.0081	20.9942	21.0274	21.1318	20.9269	21.1096	20.6767	21.0682	20.9352	20.9567	20.8915	20.5493
paa1	SPAP8A3.09c	serine/threonine protein phosphatase PP2A scaffold subunit Paa1	Q9UT08	+	3.78992	2.24031	22	22	22	57.8	323.31	17.4858	16.9442	19.2598	21.8277	21.5516	21.6802	21.9481	21.8758	21.7668	21.3487	21.8018	21.85	21.8629	21.7688	21.4543
trs1	SPBC25H2.02	cytoplasmic threonine-tRNA ligase Trs1	P87144	+	3.78204	2.00811	32	32	32	57.2	307.55	18.3724	17.5622	20.2997	22.6787	22.3621	22.5397	22.8821	22.6491	22.8062	22.9823	22.9991	23.0821	22.855	22.4846	22.6286
pdi1	SPAC1F5.02	ER protein disulfide isomerase	Q10057	+	3.78033	4.49352	22	22	22	60	102.14	16.9497	17.4709	16.9854	20.966	20.7754	21.0056	20.666	20.6781	20.4326	21.1448	20.784	20.7984	20.7235	20.9787	20.6853
ptr2	SPBC13A2.04c	plasma membrane PTR family peptide transmembrane transporter Ptr2	Q9P380	+	3.77554	3.22024	18	18	18	34.6	230.17	17.7726	17.0626	16.5031	20.9765	20.6636	21.0247	20.9189	21.0374	21.2747	20.9055	21.0278	21.3003	21.2367	20.9348	20.9555
rpn3	SPBC119.01	19S proteasome regulatory subunit Rpn3	O42897	+	3.77083	4.90129	19	19	19	49.5	323.31	17.4968	17.0933	17.1437	21.0825	20.8805	21.0833	21.187	21.0496	21.3417	21.422	21.3172	21.288	21.4198	21.636	21.3766
tif313	SPAC1751.03	translation initiation factor eIF3m	Q09722	+	3.765	4.26831	13	13	13	40.3	75.221	17.8643	17.2558	17.2854	21.3177	21.2672	21.1157	21.1889	20.8504	20.8886	20.9206	21.1559	21.1159	21.1174	21.0971	20.731
nup189	SPAC1486.05	nucleoporin Nup98 and Nup96	Q9UTK4	+	3.75953	3.83942	39	39	39	30.6	323.31	17.9377	17.5492	17.063	21.1794	21.2122	21.4368	21.6139	21.7122	21.6772	21.7395	21.8615	21.9498	22.0993	22.0794	22.0083
ggc1	SPCC1682.09c	mitochondrial carrier, guanine nucleotide Ggc1	O74439	+	3.74923	3.80001	12	12	12	46.3	149.64	16.9655	16.1578	16.9716	20.4848	20.4103	20.4476	20.289	20.1825	20.3084	19.752	20.0328	20.0929	20.2044	19.7783	19.4659
lcb1	SPBC18E5.02c	serine palmitoyltransferase complex subunit	O59682	+	3.74622	3.08945	21	21	21	49.5	323.31	18.0978	17.1488	16.715	20.9817	21.1763	21.0423	21.1448	20.9532	21.0424	21.1269	21.286	21.0757	21.2522	21.3089	20.9949
cta4	SPACUNK4.07c	P-type ATPase family V, transmembrane protein dislocase/calcium transporting ATPase Cta4	O14072	+	3.7451	1.49716	48	48	48	51.3	323.31	20.4658	16.5103	18.8682	22.2917	22.1533	22.6347	22.2508	22.4172	22.7249	22.1481	22.1466	22.1138	22.2505	22.3074	22.0794
lys1	SPAP7G5.04c	aminoadipate-semialdehyde dehydrogenase	P40976	+	3.74282	1.88451	50	50	50	47	323.31	17.3788	17.4284	20.0213	21.8567	22.2028	21.9975	21.8578	21.828	21.9182	21.7774	21.6096	21.6454	21.8449	21.7437	21.497
mms19	SPAC1071.02	CIA machinery protein Mms19	Q9UTR1	+	3.74213	2.90372	31	31	31	38.5	323.31	17.6516	16.1752	16.4001	20.5054	20.4166	20.5313	20.4783	20.6259	20.7659	20.6232	20.6198	20.7384	20.5904	20.4723	20.319
abc2	SPAC3F10.11c	vacuolar phytochelatin and glutathione S-conjugate ABC family transmembrane transporter Abc2	Q10185	+	3.73668	3.50886	37	37	37	35.3	189.24	17.4689	17.3743	16.4716	20.8328	20.9186	20.7735	21.0134	20.907	21.0869	20.8825	20.9806	20.9438	20.9266	20.9175	20.6112
oga1	SPBC16A3.08c	ribosome preservation factor, Stm1 homolog Oga1	O42914	+	3.71639	1.39175	17	17	17	60.9	149.1	16.3577	18.4414	20.6387	21.8904	22.3334	22.3632	22.4112	22.3027	22.3197	22.5443	22.2332	22.2778	21.9914	22.1668	22.087
rpl702	SPAC3H5.07	60S ribosomal protein L7b	P25457		3.71575	1.2673	23	17	16	74	323.31	17.3827	19.8086	22.1403	23.5853	23.3386	23.5548	23.4919	23.4148	23.5874	23.5907	23.5491	23.4779	23.2637	23.2274	23.364
hxk2	SPAC4F8.07c	hexokinase 2	P50521		3.71322	1.16578	25	25	25	68.8	174.66	17.7709	16.2997	21.342	22.095	22.2385	22.2186	22.0646	21.9579	22.1576	21.9135	21.8495	21.778	21.9946	22.1551	21.81
SPBC83.13	SPBC83.13	mitochondrial carrier, tricarboxylic acid Yhm2	P78763	+	3.69097	3.63609	7	7	7	31.7	323.31	17.0136	16.3725	16.8115	20.8364	20.063	20.3711	20.1756	19.7801	19.9539	19.8022	20.4456	20.3479	20.7167	19.6232	19.2807
vma2	SPAC637.05c	V-type ATPase V1 subunit B	P31411	+	3.68844	1.76347	24	24	24	72.8	323.31	18.3829	15.7993	18.7808	21.1556	21.3444	21.5284	21.5161	21.3858	21.5322	21.3711	21.1907	21.3397	21.1313	21.3139	21.1002
kap109	SPBC30B4.05	karyopherin/importin beta family nuclear export signal receptor Kap109	O13671	+	3.68738	5.0313	26	26	26	30.5	217.42	16.7747	16.8291	17.1798	20.5579	20.6301	20.6578	20.7297	20.6311	20.8092	20.5601	20.8106	20.815	20.9881	21.1885	20.9259
grs1	SPAC3F10.03	mitochondrial and cytoplasmic glycine-tRNA ligase Grs1	Q10179	+	3.66512	2.42825	22	22	22	46.3	127.05	16.6501	15.7705	17.8336	20.2468	20.5459	20.4568	20.3625	19.8646	20.0862	20.2158	20.0667	20.1144	20.0703	20.3939	20.144
vma1	SPAC343.05	V-type ATPase V1 domain, subunit A	P31406	+	3.66117	1.49138	32	32	32	65.1	323.31	17.9763	16.6071	20.4873	21.9918	21.9735	22.0889	22.3057	22.097	22.249	22.3248	22.1293	22.3121	22.1447	22.2533	22.116
dlc1	SPAC1805.08	dynein light chain Dlc1	Q9UTS6	+	3.66082	3.60605	9	9	9	72.1	275.58	17.5781	17.2945	17.0272	20.9604	20.5273	21.3946	20.7662	20.9973	20.9087	20.9863	21.0294	21.1229	20.7885	20.9877	20.9264
sec24	SPAC22F8.08	coincidence detector Sec24/Sfb2 subunit	Q9UUI5	+	3.65662	5.50498	28	28	28	39.5	287.47	17.4004	17.7088	17.4828	21.2319	21.1198	21.2102	21.094	21.0207	21.0708	21.1133	21.2137	21.0033	21.2896	21.1499	20.9177
rae1	SPBC16A3.05c	RNA export factor, nucleoporin Rae1	P41838	+	3.64246	2.52312	19	19	19	72.4	120.15	17.6225	16.6378	15.6956	20.1015	20.4592	20.3225	20.9186	20.9044	20.7857	21.2409	20.928	21.2272	21.2714	21.2254	21.2023
nxt3	SPBP8B7.11	ubiquitin protease cofactor Nxt3	O94260	+	3.64244	2.78019	11	11	11	42.9	238.17	17.3298	15.8121	15.9981	20.1134	19.8822	20.0718	20.081	19.8224	20.0713	20.1297	20.1136	20.1796	19.9342	19.9526	19.8736
sno1	SPAC222.08c	glutamine aminotransferase subunit Sno1	Q9UTE4	+	3.63094	2.69907	8	8	8	45.7	136	18.0581	17.4565	16.4614	20.8472	20.68	21.3416	21.2689	21.4049	21.3843	21.6135	21.5267	21.5239	20.9435	20.9886	20.9301
vps1	SPAC767.01c	dynamin family protein Vps1	Q9URZ5	+	3.61973	3.17819	29	29	28	55.5	137.67	18.062	17.5375	18.6108	21.7677	22.0193	21.2825	21.6505	21.1531	21.2488	21.1004	21.5441	21.5308	21.9796	21.1452	20.7346
pdc1	SPAC20G4.08	P-body assembly WD repeat protein	O13892	+	3.61224	2.48482	34	34	34	42.3	175.61	17.9679	15.985	16.8798	20.4917	20.6328	20.5449	20.5224	20.4204	20.4486	20.3607	20.4575	20.4073	20.4188	20.4336	19.9784
ade8	SPBC14F5.09c	adenylosuccinate lyase Ade8	O60105	+	3.61222	5.17601	27	27	27	61.2	121.03	17.7909	17.6431	17.4112	21.2327	21.2936	21.1556	21.1847	20.8573	20.9132	20.9423	20.9813	20.988	21.1384	21.1267	20.837
vid27	SPBC1685.14c	WD repeat protein, Vid27 family, conserved in fungi and plants	Q1MTR3	+	3.60465	2.90313	19	19	19	30.3	64.967	17.6019	16.2786	16.794	20.6716	20.0577	20.7591	19.9638	20.4957	20.363	17.4364	17.6916	17.3983	18.1403	18.2849	16.928
ght2	SPBC4B4.08	plasma membrane glucose/fructose:proton symporter Ght2	O74969	+	3.603	4.84964	10	10	10	20.3	79.344	16.927	17.4089	17.2139	20.7605	20.7703	20.828	20.4671	20.6732	20.5484	20.8095	20.9628	21.0163	20.8549	20.7968	20.5908
cut11	SPAC1786.03	spindle pole body docking protein Cut11	O13961	+	3.60114	3.74981	23	23	23	43.3	323.31	18.1974	17.7617	17.4546	21.5648	21.0864	21.5658	21.801	22.0393	22.4204	22.1019	21.9594	22.2829	22.3477	22.1877	22.1671
leu1	SPBC1A4.02c	3-isopropylmalate dehydrogenase Leu1	P18869	+	3.5994	1.52813	19	19	19	66.8	268.3	17.963	19.0003	21.6163	23.0744	23.1551	23.1483	23.397	23.4746	23.5205	23.6716	23.5413	23.4902	23.0349	23.1983	23.2015
SPAC29A4.02c	SPAC29A4.02c	translation elongation factor EF-1 gamma subunit	P40921		3.58173	1.22472	24	24	24	63.1	269.22	16.9279	19.8739	21.6373	23.0967	23.0249	23.0627	23.1656	22.908	23.0031	22.8602	22.948	23.0196	23.1224	23.235	22.9319
ade2	SPAC144.03	adenylosuccinate synthetase Ade2	Q02787	+	3.58004	3.67391	14	14	14	36.4	68.325	16.9695	16.2084	16.6462	19.8972	20.4875	20.1795	19.813	19.6671	19.712	19.8502	19.7115	19.6521	19.7543	19.8475	19.6107
ala1	SPAC23C11.09	mitochondrial and cytoplasmic alanine-tRNA ligase Ala1	O13914	+	3.57125	2.87	41	41	41	56.4	254.51	17.591	17.259	18.7373	21.4794	21.4346	21.3871	21.5689	21.4265	21.5122	21.3692	21.3521	21.2697	21.1118	20.9936	20.6809
ssz1	SPAC57A7.12	heat shock protein Ssz1	P87142	+	3.56979	2.46655	20	20	20	46.6	306.36	18.0787	16.6245	18.5154	21.2909	21.2185	21.4186	21.3122	21.0516	20.903	20.9439	21.164	21.2684	21.1124	21.2101	20.532
arg4	SPBC215.08c	arginine specific carbamoyl-phosphate synthase Arg4	O94313	+	3.5686	3.79858	47	46	46	52.8	181.16	17.9898	18.1978	18.7769	21.6888	22.0488	21.9328	21.9921	21.5642	21.7454	21.7029	21.3647	21.8308	21.5606	21.771	21.5085
rrp12	SPAPB8E5.07c	rRNA processing protein Rrp12	Q9C0X8	+	3.56331	3.20606	32	32	32	34.7	84.85	17.5325	16.3823	17.3476	20.7236	20.7411	20.4877	20.5388	20.3569	20.5887	20.3398	20.6569	20.5292	20.4883	20.3296	19.993
rpn8	SPCC1682.10	19S proteasome regulatory subunit Rpn8	O74440	+	3.5584	2.87098	15	15	15	75.3	323.31	17.7747	16.4265	17.7089	21.0177	20.7315	20.8361	21.2814	21.1505	21.1109	21.1594	21.2561	21.0534	20.9325	21.3639	21.0651
snd1	SPCC645.08c	tudor domain and nuclease, Snd1	Q9Y7U7	+	3.55705	3.90952	31	31	31	54.4	91.027	17.1438	17.236	16.4929	20.4266	20.4896	20.6275	20.483	20.4922	20.3684	20.2385	20.4917	20.5737	20.3368	20.2006	20.0366
thf1	SPBC839.16	C1-5,6,7,8-tetrahydrofolate (THF) synthase, trifunctional enzyme Thf1	Q8WZJ7	+	3.54343	2.84953	40	40	39	58.2	254.18	16.832	17.3502	18.341	20.9626	21.2202	20.9706	21.0657	20.9396	21.0706	21.2941	21.3012	21.3266	21.072	21.3116	21.197
fps1	SPAC6F12.13c	geranyltranstransferase Fps1	O14230	+	3.53145	2.74646	14	14	14	49.9	160.27	17.238	16.9153	18.4794	21.0667	21.144	21.0164	20.9234	20.7022	20.7936	20.5386	20.6202	20.625	21.0265	20.6704	20.6227
ima1	SPCC737.03c	inner nuclear membrane protein Ima1	O13681	+	3.52234	2.84978	27	27	27	50.6	296.76	17.9735	17.3334	16.4623	20.8793	20.5909	20.8661	22.2172	21.6978	22.0059	22.4719	22.4833	22.5311	22.9344	22.4441	22.3175
ept1	SPAC22A12.10	diacylglycerol cholinephosphotransferase/ diacylglycerol ethanolaminesphotransferase Ept1	O13901	+	3.51585	2.81736	6	6	6	14.5	11.244	18.5589	17.1545	17.2324	21.19	21.1672	21.1361	20.7277	20.4702	21.0158	20.5541	20.3521	20.4589	20.7381	20.3502	20.0946
doa10	SPBC14F5.07	ER ubiquitin-protein ligase E3 Doa10	O60103	+	3.51193	2.86978	32	32	32	35.4	323.31	18.2899	16.8188	17.4793	21.2341	20.8297	21.0598	21.2434	20.9997	21.1021	21.8283	21.8025	21.921	21.8658	21.6739	21.5242
emc1	SPAC25H1.07	ER membrane protein complex subunit Emc1	O13981	+	3.50193	3.70553	22	22	22	35.1	323.31	16.6198	17.5397	17.1447	20.6089	20.5569	20.6441	20.603	20.5202	20.5522	20.6733	20.6895	20.6234	20.6525	21.1564	20.8138
zwf1	SPAC3A12.18	glucose-6-phosphate 1-dehydrogenase Zwf1	O00091	+	3.49973	1.82037	27	27	27	70.8	323.31	18.0112	16.2605	19.2003	21.1563	21.4468	21.368	21.2717	21.0956	21.0378	21.5325	21.5674	21.3537	21.6963	21.6198	21.7727
bgs3	SPAC19B12.03	cell wall 1,3-beta-glucan synthase catalytic subunit Bgs3	Q9P377	+	3.49919	2.51635	34	32	31	23.4	137.42	16.846	17.6208	15.7415	20.2651	20.1788	20.262	20.1065	20.1438	20.3464	20.3234	20.356	20.5331	20.2893	20.3742	20.1777
alg11	SPCC330.08	GDP-Man:Man3GlcNAc2-PP-Dol alpha-1,2-mannosyltransferase Alg11	O74878	+	3.49684	2.24817	14	14	14	35.7	157.06	18.1909	17.4703	15.9968	20.7178	20.6732	20.7574	20.7671	20.9301	20.8764	21.0797	20.816	21.1212	20.9175	20.9847	20.7859
csi1	SPBC2G2.14	mitotic centromere-SPB clustering protein Csi1	O43013	+	3.49271	2.65927	19	19	19	55.3	92.041	18.129	16.886	16.5453	20.5974	20.5041	20.937	15.4922	14.8819	16.1515	20.5855	20.5152	20.2182	15.4444	14.5062	15.9178
SPAC694.02	SPAC694.02	DEAD/DEAH box helicase, human DDL60 and DDL60L ortholog, implicated in mRNA degradation	Q9P7T8	+	3.48937	2.26651	40	40	40	28.9	284.46	18.6779	16.7709	16.7745	20.7923	20.9571	20.9421	20.8064	20.6281	20.8457	20.7611	20.6996	20.744	20.6905	20.6797	20.6856
sey1	SPAC222.14c	ER fusion GTPase, atlastin Sey1	Q9UTE0	+	3.474	5.11278	30	30	30	49.7	323.31	17.7535	17.3594	17.5248	21.0579	21.0318	20.9701	20.9358	20.8436	20.8504	20.8055	20.8743	20.9098	21.0572	20.8592	20.8944
cct5	SPAC1420.02c	chaperonin-containing T-complex epsilon subunit Cct5	Q9UTM4	+	3.47038	2.09292	20	20	20	52.2	137.26	18.2375	15.866	17.5123	20.6086	20.8762	20.5423	20.6946	20.4996	20.5102	20.6171	20.5609	20.3912	20.3926	20.5589	20.3897
mtr10	SPBC11G11.07	karyopherin/importin-beta family nuclear import receptor Mtr10	Q9USZ2	+	3.46882	2.90435	28	28	28	39	263.73	18.0603	16.6992	16.9421	20.7759	20.542	20.7902	20.7205	20.5931	21.0271	20.6115	20.8712	20.8374	21.0077	20.8593	20.5715
SPAC977.14c	SPAC977.14c	aldo/keto reductase, predicted calcium channel regulator	Q9P7U2	+	3.45839	1.52312	23	23	14	68.1	249.14	17.8101	16.7071	20.2385	21.5946	21.9242	21.6122	21.6227	21.4178	21.4925	21.8353	21.6244	21.7679	21.8665	21.9805	21.8926
rps2802	SPCC285.15c	40S ribosomal protein S28, Rps2802	P0CT80	+	3.45486	1.46338	5	5	5	60.3	26.861	17.3261	17.4397	20.6528	21.8317	21.8115	22.1399	22.0433	21.9535	21.9324	22.0431	21.8939	21.8957	21.3276	22.0879	21.6978
erg1	SPBC713.12	squalene monooxygenase Erg1	Q9C1W3	+	3.4514	2.52201	18	18	18	50.5	323.31	17.7661	16.0006	16.9915	20.1487	20.6912	20.2724	20.175	19.801	19.9324	20.5869	20.8296	20.8443	21.0143	21.1238	20.5401
SPAC24B11.12c	SPAC24B11.12c	plasma membrane phospholipid-translocating ATPase complex, ATPase subunit Dnf2	Q09891	+	3.45053	3.12751	34	34	34	31.8	268.11	17.0267	16.3846	17.6656	20.4296	20.4588	20.54	20.5112	20.5921	20.5844	20.5116	20.5491	20.6184	20.8927	20.7237	20.5982
rpn12	SPBC16G5.01	19S proteasome regulatory subunit Rpn12	P50524	+	3.4439	2.86958	12	12	12	61.5	106.72	17.9815	17.1805	16.486	20.6658	20.6971	20.6168	20.6529	20.5658	20.5907	20.7405	20.6898	20.5705	20.493	20.6971	20.3788
SPCC23B6.04c	SPCC23B6.04c	meiotic sec14 cytosolic factor family, phospholipid-intermembrane transfer protein Pdr16	Q9UU99	+	3.44218	3.07011	40	40	40	53	191.05	17.2953	17.0487	18.2603	21.1077	20.7777	21.0453	20.7466	20.8895	20.953	20.6762	20.9035	20.9357	20.7694	20.7474	20.2526
gus1	SPAC17A5.15c	cytoplasmic glutamate-tRNA ligase Gus1	O13775	+	3.44087	1.80943	30	30	30	52.5	210.36	18.0611	16.3374	19.2656	21.2913	21.3807	21.3147	21.3748	21.3311	21.2879	21.3624	21.4112	21.3109	21.2025	21.4119	21.3313
imp1	SPBC1604.08c	importin alpha family nuclear import signal receptor adaptor Imp1	O94374	+	3.43741	2.41421	15	15	15	44.3	277.19	17.8186	17.9755	16.1878	20.7478	20.7539	20.7925	20.8432	20.7425	20.5729	20.5696	20.708	20.8624	20.7735	20.6694	20.3447
scs7	SPAC19G12.08	ER sphingosine hydroxylase Scs7	O13846	+	3.43631	5.59301	11	11	11	42.1	163.41	17.7493	17.7012	17.6381	21.2068	20.9692	21.2215	21.3821	21.2965	21.4804	21.5557	21.6474	21.5986	21.4901	21.1696	20.8864
kap95	SPAC1B1.03c	karyopherin/importin beta family nuclear import signal receptor Kap95	O13864	+	3.43301	3.71165	17	17	17	27.1	163.96	17.8427	17.1774	17.0185	20.8715	20.6465	20.8197	20.8643	20.7521	20.7136	20.6213	21.0387	21.0037	21.0473	20.9918	20.4776
ogm2	SPAPB1E7.09	protein O-mannosyltransferase Ogm2	Q9C100	+	3.42299	4.71161	15	15	15	28.8	32	17.2417	16.8494	16.7924	20.4537	20.3626	20.3363	19.955	20.004	20.1284	20.0226	20.1401	20.3053	20.3299	20.0174	20.2605
rpn1302	SPCC16A11.16c	19S proteasome regulatory subunit Rpn13b	Q9USM1	+	3.40799	3.4683	12	12	12	38.7	112.89	17.2347	16.314	16.6262	20.1763	19.8912	20.3313	20.191	20.3086	20.3315	20.3709	20.2969	20.3781	20.3958	20.3569	20.5291
SPAC977.12	SPAC977.12	L-asparaginase	Q9UTS7	+	3.39017	3.43625	14	14	1	60.7	97.198	18.0138	17.9284	17.1169	20.8732	21.1551	21.2013	21.2477	21.2901	21.4079	21.6499	21.5621	21.6465	21.627	21.5734	21.463
ccr1	SPBC29A10.01	NADPH-cytochrome p450 reductase	P36587	+	3.37924	3.26332	22	22	22	47.9	235.44	17.3452	16.9019	18.0023	20.5981	20.9331	20.8558	20.4093	20.2361	20.2825	20.4047	20.7444	20.6622	20.8463	20.9798	20.6921
rvb1	SPAPB8E5.09	ASTRA/Swr1/Ino80 complex AAA family ATPase Rvb1	Q9C0X6	+	3.37539	1.93661	26	26	26	62.9	323.31	18.0723	18.6497	20.5634	22.5983	22.2005	22.6127	22.5763	22.2955	22.6199	22.6186	22.4053	22.4848	22.1509	22.341	22.1252
rpl4301	SPBC800.04c	60S ribosomal protein L37a	Q9HGL8		3.34588	1.15471	6	6	3	50	182.95	17.3414	15.3562	20.0556	20.8552	20.9477	20.9879	20.9434	20.4818	20.6573	21.0236	20.6417	20.8296	20.4264	20.5778	20.6007
mfs3	SPBC36.03c	plasma membrane spermidine transmembrane transporter Mfs3	O59700	+	3.34068	2.48138	11	11	11	27.7	79.874	18.1521	16.5503	16.5595	20.4634	20.3992	20.4214	20.3497	20.3729	20.4037	20.0839	20.3807	20.5591	19.9769	19.8662	19.5926
rpn502	SPAPB8E5.02c	19S proteasome regulatory subunit Rpn502	P0CU18	+	3.33566	1.79367	31	31	31	75.4	323.31	17.6942	19.5378	20.476	22.8855	22.3388	22.4907	22.4827	22.4606	22.452	22.7199	22.5109	22.4705	22.3929	22.9582	22.3331
hob3	SPBC725.09c	BAR adaptor protein Hob3	Q9UUM7	+	3.33515	2.6409	14	14	14	60.6	136.41	17.7359	17.0178	16.0803	20.2895	20.191	20.359	20.5363	20.2507	20.3171	20.2292	20.3032	20.4111	20.1011	20.1201	19.6932
pfk1	SPBC16H5.02	6-phosphofructokinase pfk1	O42938	+	3.32869	1.75232	62	62	62	83.1	323.31	20.901	22.5699	23.8521	25.7337	25.8645	25.7109	25.8252	25.629	25.8058	25.8634	25.6671	25.5982	25.7007	25.8217	25.7556
ser1	SPAC1F12.07	phosphoserine aminotransferase	Q10349	+	3.31586	4.26387	16	16	16	56.3	125.21	17.7189	17.1355	17.2797	20.671	20.7927	20.618	20.4837	20.1562	20.0255	20.1788	20.3683	20.1688	20.2544	20.3826	20.1132
fyu1	SPCC1322.04	UTP-glucose-1-phosphate uridylyltransferase Fyu1	P78811	+	3.30777	4.36705	26	26	26	71.3	207.89	17.6244	18.1451	17.6369	21.1231	21.0894	21.1172	21.1109	20.9859	20.9351	21.0491	20.6041	21.043	21.0824	21.336	20.8435
zrt2	SPAP8A3.03	ER zinc exporter, ZIP family Zip3	Q9UT11	+	3.30326	2.52412	12	12	12	28.5	49.117	18.4315	16.7292	17.1527	20.7966	20.673	20.7535	20.6699	20.8476	20.8214	21.1106	21.0104	21.0723	21.1956	21.2117	20.9572
los1	SPBP8B7.09c	karyopherin/importin-beta family nuclear import receptor Los1	O94258	+	3.30132	3.68408	26	26	26	30.1	322.01	17.899	17.5199	18.3199	21.3882	21.0132	21.2414	21.312	21.242	21.4245	21.2045	21.2867	21.4554	21.6144	21.1129	20.9141
stt3	SPBC1271.02	oligosaccharyltransferase subunit Stt3	O94335	+	3.29229	2.6664	15	15	15	23.1	41.231	18.0124	16.4594	17.1075	20.7412	20.37	20.3449	20.4181	20.2601	20.6443	20.4597	20.2495	20.3452	20.5229	20.2901	20.4808
pil1	SPCC736.15	eisosome BAR domain protein Pil1	O74960	+	3.28797	1.3807	16	16	16	52.1	276.22	17.2076	18.5964	21.0095	22.1548	22.2336	22.289	22.0231	21.6876	21.735	21.8197	22.015	22.1325	22.0966	21.925	21.7045
sec71	SPAC4D7.01c	Arf GEF	Q9UT02	+	3.28172	2.83808	49	49	49	33.2	240.95	16.8282	18.2827	17.5504	20.873	20.8117	20.8217	21.0461	21.0573	21.1637	20.9953	20.9572	20.9513	21.0272	20.96	20.7385
cfr1	SPAC6G9.12	exomer complex BRCT domain subunit Cfr1	Q92357	+	3.26812	2.08712	21	21	21	51.1	181.31	16.833	17.0463	18.8811	21.0915	20.5422	20.9311	20.7917	20.7706	20.6096	20.4131	20.949	20.8862	20.9169	20.7008	20.0323
SPBC2G5.05	SPBC2G5.05	transketolase Tkt1	Q9URM2	+	3.26349	1.50236	33	33	33	69.3	323.31	18.7354	18.7056	21.7247	22.8177	23.0748	23.0636	22.9563	22.6862	22.7999	22.9461	22.81	22.8022	22.9455	22.8353	22.885
rpl3002	SPAC1250.05	60S ribosomal protein L30	Q9UTP0	+	3.2544	2.72998	12	12	11	74.4	47.025	17.7592	16.2648	17.3303	20.3394	20.3487	20.4293	20.6636	20.2431	20.292	20.4529	20.0737	20.0403	20.0982	20.5924	20.2084
erg32	SPBC27B12.03c	C-5 sterol desaturase Erg32	O13666	+	3.25253	2.36105	9	9	9	28.3	50.866	17.6648	15.7658	16.5733	19.8387	19.8022	20.1206	19.9668	19.6237	19.9687	20.2119	20.385	20.4128	20.5619	20.4937	20.1962
pho84	SPBC8E4.01c	plasma membrane inorganic phosphate transmembrane transporter	O42885	+	3.24489	4.39272	13	13	12	23.4	173.04	17.9156	17.346	17.5704	20.8793	20.8474	20.84	20.3542	20.4717	20.6248	20.2873	20.2813	20.387	19.9981	19.8922	19.933
tom22	SPAC17H9.16	mitochondrial TOM complex subunit Tom22	O13813		3.23825	1.12524	6	6	6	43.1	58.607	16.9349	20.5091	16.1168	21.231	20.8664	21.1782	21.4097	20.8217	20.9956	21.0873	21.1176	21.177	21.2431	21.0126	21.225
nup40	SPAC19E9.01c	nucleoporin Nup40	O13838	+	3.22775	3.15281	13	13	13	56.3	239.06	16.3511	17.5191	16.7779	20.0629	20.1323	20.1361	21.0636	20.7965	20.8296	21.1088	21.0102	21.0545	21.5716	21.429	21.0412
trp1	SPBC1539.09c	anthranilate synthase component II, multifunctional enzyme Trp1	Q92370	+	3.21517	2.77251	27	27	27	43.6	162.09	17.8846	16.962	18.3789	21.0318	20.7479	21.0913	21.1623	20.7673	20.7257	21.0311	21.2566	21.2031	21.2504	21.0367	20.9446
rkr1	SPBC21D10.09c	RQC complex ubiquitin-protein ligase E3 Rkr1	O74349	+	3.21335	2.55019	34	34	34	27.8	197.2	17.3431	16.3695	18.0601	20.4064	20.5111	20.4952	20.6608	20.8579	20.818	20.8421	20.7721	20.8013	20.6764	20.8178	20.6918
rpl8	SPBC29A3.04	60S ribosomal protein L7a/L8	O13672	+	3.20394	1.39651	24	24	24	74.5	323.31	19.7328	22.0678	23.3894	24.9011	25.0112	24.8896	24.9322	24.73	25.0698	24.9822	25.0087	24.9088	24.6721	24.7947	24.8327
cdc48	SPAC1565.08	AAA family ATPase involved in ubiquitin-mediated protein degradation Cdc48	Q9P3A7	+	3.19666	2.17152	47	47	47	77.4	323.31	21.3216	19.1835	20.1658	23.3627	23.3639	23.5345	23.5865	23.4358	23.5615	23.4953	23.474	23.3066	23.3312	23.7207	23.3054
erg11	SPAC13A11.02c	lanosterol 14-demethylase (cytochrome P450) Erg11	Q09736	+	3.19611	1.41471	19	19	19	53.5	265.84	18.0206	16.4651	20.0943	21.4612	21.3971	21.31	21.2812	21.3329	21.4335	21.4805	21.7725	21.6896	21.6522	21.677	21.6254
pss1	SPAC110.04c	heat shock protein Pss1	O59838	+	3.19475	1.54513	49	49	49	70.4	323.31	18.9497	20.3041	22.2339	23.6812	23.6969	23.6938	23.7848	23.5975	23.6787	23.877	23.7333	23.8264	23.9066	23.9765	23.8436
SPBC19G7.17	SPBC19G7.17	translocon subunit Sec61 homolog	O42965	+	3.1928	3.08233	9	9	9	20.2	39.432	17.6244	16.431	17.1006	20.3781	20.1278	20.2283	20.0491	19.8446	20.4444	20.2012	20.5909	20.2023	20.3546	20.2368	20.0092
nup97	SPCC1620.11	nucleoporin Nic96 homolog	O94418	+	3.18839	3.06475	33	33	33	44.9	290.58	17.1049	17.3705	18.281	20.7861	20.7727	20.7628	21.4055	21.2489	21.3018	21.22	21.212	21.2669	21.7598	21.5792	21.4531
ogm1	SPAC22A12.07c	ER membrane protein O-mannosyltransferase Ogm1	O13898	+	3.18504	4.10418	17	17	17	25.4	115.01	17.6627	17.4307	17.0102	20.5486	20.5088	20.6013	20.5562	20.3402	20.3937	20.457	20.4349	20.5198	20.6299	20.5038	20.4125
vps32	SPAC1142.07c	ESCRT III complex subunit Vps32	Q9P7F7	+	3.16812	2.32084	8	8	8	40.1	20.922	17.6545	15.921	17.092	20.1113	19.6394	20.4212	20.4358	20.7018	20.625	15.4077	15.3706	14.4929	14.9917	14.3505	15.4564
rpl22	SPAC11E3.15	60S ribosomal protein L22	Q09668		3.15853	1.15244	6	6	6	55.6	131.09	18.1207	21.2691	22.4287	23.7404	23.6591	23.8946	23.8925	23.581	23.8425	23.9115	23.7035	23.6741	23.3403	23.8683	23.4586
plr1	SPAC9E9.11	pyridoxal reductase Plr1	O14295	+	3.1584	2.45724	15	15	15	46.2	57.415	17.573	16.0491	17.5141	19.9909	20.3809	20.2396	19.9613	19.8195	19.7899	19.9265	19.6102	19.8218	19.8137	19.9836	19.6852
tif211	SPAC3G9.09c	translation initiation factor eIF2 alpha subunit	P56286	+	3.14391	2.19279	13	13	13	54.6	187.21	18.1216	16.0687	16.9465	20.0026	20.2853	20.2805	20.0046	19.8616	20.0607	19.8634	20.0807	20.0497	20.1303	19.9732	20.0311
mrs1	SPBC25B2.09c	mitochondrial and cytoplasmic arginine-tRNA ligase Rrs1/Mrs1	O74781	+	3.13454	3.79846	30	30	30	60.8	105.77	17.477	17.3813	18.0095	20.5731	20.729	20.9693	20.6233	20.3262	20.7386	20.7447	20.508	20.7965	20.6325	20.7411	20.3979
alg9	SPAC1834.05	mannosyltransferase complex subunit Alg9	Q9P7Q9	+	3.1231	3.27111	7	7	7	16.3	26.322	17.2601	16.4135	17.3578	19.9894	20.1906	20.2207	20.0802	19.6818	19.9317	19.7841	19.6368	19.5011	19.6494	19.7416	19.5974
rpn7	SPBC582.07c	19S proteasome regulatory subunit Rpn7	Q10335	+	3.12088	1.82061	17	17	17	47.7	323.31	17.8235	16.9474	19.5436	21.3375	21.1198	21.2199	21.3198	21.3378	21.4901	21.4593	21.4777	21.4361	21.4499	21.7295	21.4019
SPAC56E4.03	SPAC56E4.03	aromatic aminotransferase	O14192	+	3.11624	2.26889	15	15	15	51.9	159.62	18.0295	16.1446	17.2887	19.9751	20.4549	20.3815	20.4815	20.1326	20.19	20.4766	20.5348	20.2342	20.5929	20.7059	20.69
nup44	SPBC19G7.15	nucleoporin Nup44	O42963	+	3.1058	3.31672	16	16	16	51.1	72.138	17.5374	16.7172	16.5854	20.011	20.0767	20.0697	20.2262	20.0178	20.1976	20.1921	20.259	20.2928	20.2728	20.2335	19.9758
apl4	SPCP1E11.06	AP-1 adaptor complex gamma subunit Apl4	Q9UU81	+	3.10532	5.16359	22	22	22	35.3	178.18	17.4055	17.3951	17.0979	20.4176	20.3779	20.419	20.5004	20.4805	20.6107	20.454	20.3402	20.4235	20.2071	20.3021	19.997
syn1	SPAPYUK71.03c	tricalbin, C2 domain protein (phospholipid binding) ER-plasma membrane tethering protein Tcb3	Q9UT00	+	3.10026	1.34956	32	32	32	40.6	284.1	18.1154	16.2058	19.925	21.2282	21.1587	21.16	21.1439	20.8099	20.9275	21.0296	21.2477	21.0711	21.1105	20.8236	20.5098
tuf1	SPBC9B6.04c	mitochondrial translation elongation factor EF-Tu Tuf1	Q9Y700	+	3.08646	1.71874	28	28	28	77	323.31	18.2599	18.6255	20.8444	22.2223	22.2616	22.5053	22.2468	22.3426	22.1789	22.2818	22.419	22.442	21.8717	22.127	21.8352
hsp90	SPAC926.04c	Hsp90 chaperone	P41887	+	3.08513	1.75093	55	55	55	73.9	323.31	21.0721	22.74	23.7979	25.6677	25.5787	25.619	25.576	25.3194	25.3583	25.3205	25.5089	25.5293	25.6764	25.6689	25.4235
pom152	SPBC29A10.07	nucleoporin, transmembrane ring glycoprotein subunit Pom152	O94385	+	3.08287	1.89795	35	35	35	36.8	305.01	18.4319	15.9797	17.4734	20.2364	20.4395	20.4577	20.8181	20.7688	20.8193	20.7603	20.7025	20.706	21.152	21.1207	21.0301
pgi1	SPBC1604.05	glucose-6-phosphate isomerase	P78917		3.08211	1.22719	23	23	23	47.1	273.74	17.308	19.0678	21.3794	22.3837	22.2434	22.3745	22.2457	22.1135	22.0027	22.3692	22.09	22.2082	22.3923	22.4545	22.2905
SPBC16H5.08c	SPBC16H5.08c	ribosome biogenesis ATPase, Arb family ABCF2-like	O42943	+	3.07852	2.20241	26	26	26	57	323.31	18.2763	17.6407	19.6208	21.5247	21.5604	21.6883	21.7616	21.7602	21.7859	21.6983	21.71	21.5487	21.4211	21.8226	21.6401
sec13	SPBC215.15	GATOR2-SEACAT complex/COPII-coated vesicle component/nuclear pore outer ring WD repeat protein Sec13	O94319	+	3.06837	2.17841	15	15	15	54.2	48.279	18.0067	16.4072	18.3077	20.6168	20.5504	20.7596	20.5939	20.4452	20.3036	20.297	20.7302	20.6544	20.6529	20.5661	20.4038
oca8	SPCC16A11.10c	cytochrome b5	Q9USM6	+	3.06761	3.25129	7	7	7	58.9	64.93	16.4962	17.5169	17.0803	19.9774	20.2526	20.0662	20.3106	19.815	19.9746	20.0791	19.697	19.6694	19.9372	19.934	19.8523
SPAC1B2.03c	SPAC1B2.03c	fatty acid elongase Elo2	Q9UTF7	+	3.06545	2.72157	4	4	4	20.4	203.8	17.0913	18.1435	18.4274	21.0175	20.7353	21.1058	21.0733	20.7779	20.8869	20.9308	20.8217	21.0789	21.0315	20.763	20.415
gua2	SPAP7G5.02c	GMP synthase [glutamine-hydrolyzing] Gua2	Q9P772	+	3.06377	2.45013	23	23	23	51.2	91.878	17.3699	18.7331	17.16	20.6896	20.935	20.8297	20.8635	20.5608	20.6106	20.8324	20.7809	20.8778	21.1245	21.1786	20.6787
ade3	SPAC6F12.10c	phosphoribosylformylglycinamidine synthase Ade3	O14228	+	3.06281	3.41613	28	28	28	32.9	134.37	16.8916	17.264	17.6988	20.1267	20.6352	20.281	20.4746	20.5105	20.5339	20.6428	20.3761	20.333	20.1508	20.5364	20.2997
trp2	SPAC19A8.15	tryptophan synthase	O13831	+	3.0577	1.47294	36	36	36	77.8	323.31	18.5257	18.7647	21.5236	22.5863	22.7001	22.7008	22.6427	22.5673	22.6228	22.6334	22.6006	22.5946	22.4715	22.4765	22.3543
SPBC19F5.04	SPBC19F5.04	aspartate kinase	O60163	+	3.05577	1.4255	25	25	25	63.8	323.31	17.7628	19.5761	21.1855	22.3135	22.7681	22.6101	22.692	22.7514	22.6237	22.7256	22.4954	22.3886	21.6088	22.2376	21.9631
SPBC1105.01	SPBC1105.01	rRNA processing protein Rrp12-like	Q9Y824	+	3.05336	3.46854	22	22	22	31.5	105.66	16.4193	17.295	17.087	20.0282	19.8937	20.0395	20.0239	20.5342	20.5595	20.2124	20.2477	20.1557	20.2924	20.216	20.0425
uso1	SPAC29E6.03c	ER to Golgi tether Uso1	Q09857	+	3.05278	2.26668	38	38	38	35.4	285.86	18.2174	16.4633	18.0387	20.6101	20.6193	20.6483	20.4214	20.4434	20.6479	20.4434	20.5831	20.6094	20.6606	20.5711	20.4534
mto1	SPCC417.07c	gamma tubulin complex linker Mto1	O94488	+	3.05154	3.39164	26	26	26	27.6	108.49	17.2692	16.9851	16.4118	19.9998	19.7035	20.1174	19.5647	19.3833	19.5225	18.8804	18.8196	18.901	19.054	19.0083	18.2024
tom40	SPBC27B12.13	mitochondrial TOM complex subunit Tom40	O13656	+	3.05	2.67808	13	13	13	60.8	142.71	18.325	16.8854	17.2926	20.6366	20.5241	20.4924	20.7029	20.3056	20.4503	20.2157	20.4179	20.4601	20.3398	20.184	19.7299
nde2	SPAC3A11.07	external mitochondrial NADH dehydrogenase (ubiquinone) Nde1/Nde2	O14121	+	3.04868	2.038	19	19	19	48.3	79.544	18.5203	16.3078	17.4094	20.6062	20.4947	20.2826	19.8295	19.9217	19.9569	20.1217	20.5106	20.7121	20.5303	20.3655	20.4967
npp106	SPCC1739.14	nucleoporin Npp106	O14310	+	3.03442	2.79082	28	28	28	40.1	206.47	17.3293	16.6912	18.0337	20.3153	20.5799	20.2622	20.5486	20.624	20.6438	20.3442	20.4703	20.4381	20.678	20.5878	20.5086
rga8	SPAC13A11.01c	RhoGAP Rga8	Q09697	+	3.0296	3.70761	27	27	27	44.9	243.96	17.1837	17.9188	17.4974	20.7021	20.394	20.5925	20.4085	20.3909	20.4038	20.0618	20.3369	20.3259	20.4867	20.2928	19.8786
rps27	SPBC1685.10	40S ribosomal protein S27	O74330		3.02906	1.26983	6	6	6	48.2	23.381	17.7678	20.5098	21.5116	22.9287	22.9603	22.9874	23.1689	23.0205	23.16	23.1171	22.9485	22.8294	22.792	22.9265	22.8948
mae2	SPCC794.12c	malic enzyme, malate dehydrogenase (oxaloacetate decarboxylating), Mae2	P40375	+	3.0264	1.56787	36	36	36	70.6	234.03	18.6862	20.1436	21.7455	23.0453	23.3083	23.3009	22.9524	22.2442	22.2653	22.417	22.6507	22.6237	22.5474	22.8515	22.2792
sec28	SPBC24C6.05	coatomer epsilon subunit	O74767	+	3.02487	3.62767	12	12	12	55.6	118.14	18.1971	17.5347	17.7263	20.9744	20.5628	20.9955	20.9891	20.9533	21.0778	20.9915	21.0139	21.0366	20.8857	21.0636	20.503
rps902	SPBC29A3.12	40S ribosomal protein S9	O59675	+	3.02374	4.00459	16	2	2	57.8	112.3	17.4457	17.5078	17.4075	20.1749	20.8329	20.4245	20.5489	20.615	20.3967	20.6585	20.3583	20.4689	20.2934	20.6657	20.4366
met10	SPCC584.01c	sulfite reductase NADPH flavoprotein subunit	Q09878		3.01731	1.28653	48	48	48	54.7	323.31	18.2209	20.3956	21.9968	23.4348	23.0735	23.1569	23.3745	22.9686	23.016	23.5892	23.7059	23.8414	23.4219	23.2257	23.0485
erg6	SPBC16E9.05	sterol 24-C-methyltransferase Erg6	O14321	+	3.01531	3.79405	11	11	11	40.2	60.433	16.7505	16.8024	17.4191	19.9219	20.0493	20.0467	20.0976	19.7863	19.737	19.9601	19.6323	19.6445	19.7907	19.8971	19.7157
tif223	SPAC4D7.09	translation initiation factor eIF2B gamma subunit	P56288	+	3.01414	1.69778	19	19	19	52.4	77.142	18.0658	16.2109	18.9362	20.6814	20.8444	20.7295	21.0472	20.8451	20.7732	21.2315	21.0499	21.0278	20.692	20.8476	20.7884
bgs1	SPBC19G7.05c	primary septum and spore wall linear 1,3-beta-glucan synthase catalytic subunit Bgs1	Q10287	+	3.01307	4.12909	38	34	32	25.4	82.885	16.5352	16.9192	17.1221	19.7719	19.9468	19.897	19.9315	19.937	19.9349	20.08	20.1029	20.3441	20.4119	20.2454	20.2603
his1	SPAC25G10.05c	ATP phosphoribosyltransferase	P40373	+	3.01013	3.5855	13	13	13	60.6	45.463	16.9361	16.8078	17.3884	19.7517	20.3511	20.0599	19.9891	19.6346	19.8953	19.7153	19.7175	19.5829	19.5642	19.9206	19.8633
mae1	SPAPB8E5.03	plasma membrane malate/succinate:proton symporter Mae1	P50537	+	3.0086	2.87924	6	6	6	15.5	12.924	16.7657	17.3123	18.0152	20.43	20.1744	20.5147	19.6341	19.5644	20.348	19.8142	19.9699	20.384	20.136	20.0958	19.7423
lcf2	SPBP4H10.11c	long-chain-fatty-acid-CoA ligase	Q9P7D7	+	3.00602	1.33686	29	29	29	58.1	323.31	17.3515	18.2544	20.8407	22.0424	21.7696	21.6527	21.9698	21.818	21.9712	21.9194	21.9915	21.9276	21.5714	21.9261	21.6512
ubc4	SPBC119.02	ubiquitin conjugating enzyme E2 for APC and SCF Ubc4/UbcP1	P46595	+	2.99884	2.89588	4	4	4	42.9	58.885	17.6776	17.6791	16.7129	20.7188	20.1203	20.2269	20.3286	20.0245	19.9962	19.5967	20.4234	19.6759	19.6624	19.9395	19.3209
mdh1	SPCC306.08c	malate dehydrogenase Mdh1	Q9Y7R8	+	2.98501	2.82862	19	19	19	76.5	221.29	17.7938	16.5025	17.2812	20.1651	20.0401	20.3273	20.5496	20.6964	20.4825	20.8411	20.664	20.7195	20.7441	21.015	20.8777
ret2	SPCC285.08	coatomer delta subunit Ret2	O74496	+	2.98174	1.76928	10	10	10	49.2	76.64	18.0991	16.6075	19.2216	20.9123	20.9886	20.9725	21.0924	21.3305	21.1389	21.2347	21.1417	21.1044	21.0933	20.8079	20.6418
rpt2	SPBC4.07c	19S proteasome base subcomplex ATPase subunit Rpt2	P36612	+	2.97393	1.73061	29	28	28	64.3	323.31	18.5323	19.0514	21.0657	22.6434	22.3871	22.5407	22.6259	22.7918	22.8232	22.9958	22.8524	22.788	22.677	23.0404	22.8144
rpl101	SPCC1183.08c	60S ribosomal protein L10a	O74836	+	2.96964	1.80088	15	15	8	54.6	323.31	20.088	21.1156	22.6198	24.3729	24.1645	24.1949	24.4776	24.2773	24.3875	24.5102	24.2202	24.1863	23.9324	24.3472	24.0241
rpl2802	SPCC5E4.07	60S ribosomal protein L27/L28	P36585		2.96728	1.0719	11	3	3	60.1	6.4089	19.8101	16.3324	20.5426	21.82	21.7478	22.0192	21.8634	21.8826	21.9099	22.0218	21.7315	21.7882	21.5064	21.7521	21.6336
puf2	SPBP35G2.14	pumilio family RNA-binding protein Puf2	Q9P789	+	2.96493	4.31454	25	25	25	38.8	140.33	17.1142	16.6779	17.1732	19.9108	20.0083	19.9411	19.9711	19.6641	19.4868	19.5582	19.8115	19.7602	19.7248	19.3818	18.569
rnc1	SPCC757.09c	KH domain RNA-binding protein Rnc1	O74919	+	2.96455	2.8782	12	12	12	38.7	36.65	17.3989	16.5602	16.2117	19.4589	19.792	19.8135	19.6671	19.0897	19.2331	19.5964	19.6829	19.6234	19.4662	19.3848	18.4923
mts4	SPBP19A11.03c	19S proteasome regulatory subunit Rpn1/Mts4	P87048	+	2.9603	1.57844	54	54	54	75.1	323.31	18.9985	20.4381	21.9718	23.5585	23.3019	23.4289	23.7216	23.6389	23.723	23.8645	23.8117	23.769	23.6398	23.9643	23.7059
itr2	SPAC20G8.03	myo-inositol transmembrane transporter	P87110	+	2.95124	2.82873	8	8	8	16.2	39.22	17.9916	16.7711	16.9834	20.2544	20.0949	20.2505	20.0164	20.4067	20.3141	20.5937	20.3846	20.5714	20.5748	20.6356	20.5153
its8	SPBC839.08c	pig-N	Q8WZK2	+	2.94342	2.7308	16	16	16	17.1	29.056	17.7982	16.5195	17.5869	20.2621	20.3621	20.1107	20.2239	20.1876	20.2202	20.3129	20.3533	20.2599	20.4046	20.2649	20.1243
eif6	SPBC4C3.07	translation initiation factor eIF3f	O43060	+	2.94246	1.88116	8	8	8	41.1	99.061	17.2427	17.7786	19.5195	21.0752	21.2833	21.0097	21.127	20.7864	20.8318	20.9075	21.3055	21.0887	20.9512	21.0137	20.7937
ser3	SPCC364.07	D-3 phosphoglycerate dehydrogenase Ser3	P87228	+	2.93851	1.87167	23	23	23	65.5	220.65	17.2858	19.2043	19.5039	21.569	21.5671	21.6734	21.668	21.4788	21.3857	21.6328	21.8089	21.7202	21.9588	21.9834	21.7699
rpl102	SPBC30D10.18c	60S ribosomal protein L10a	O14363	+	2.93705	3.74777	14	7	7	53.2	17.843	17.2896	17.2775	17.8202	20.2138	20.6405	20.3441	20.1827	20.4416	20.1421	20.5623	20.5067	20.4763	20.163	20.397	20.2734
uch2	SPBC409.06	ubiquitin C-terminal hydrolase Uch2	Q9UUB6	+	2.93587	2.1968	16	16	16	72.7	154.51	16.6069	17.1908	18.4863	20.2724	20.302	20.5172	20.5504	20.589	20.6708	20.8228	20.5153	20.3797	20.4833	20.6653	20.6954
hrd3	SPBC28F2.08c	Hrd1 ubiquitin ligase complex SEL1/TPR repeat subunit	Q9USV0	+	2.93458	3.80474	16	16	16	33.8	141.52	16.5537	17.232	16.6834	19.7074	19.7298	19.8357	19.7539	19.7021	19.7013	19.9809	20.0776	20.0907	20.0984	20.125	19.8467
sac11	SPBC19F5.03	inositol polyphosphate phosphatase	O60162	+	2.93254	1.66489	18	18	18	37.1	36.663	18.4377	17.4351	15.6953	20.0581	20.1382	20.1694	20.1308	20.1132	20.0518	19.9627	20.0756	20.0311	19.9104	19.9094	19.6813
SPAC24H6.10c	SPAC24H6.10c	phospho-2-dehydro-3-deoxyheptonate aldolase	Q09755	+	2.92253	4.76351	12	11	11	54.1	84.959	17.3681	17.0088	17.3016	20.2208	20.1695	20.0558	20.0114	19.8593	19.9718	20.0418	20.067	20.0414	19.989	20.0143	19.8092
zhf1	SPAC23C11.14	ER zinc importer, CDF family, Zhf1	O13918	+	2.917	2.91755	7	7	7	26.9	62.596	17.6937	16.6066	16.77	20.155	19.7863	19.8801	20.2903	20.0144	20.3809	19.8044	19.6575	20.2574	20.1482	19.8992	19.6431
sup35	SPCC584.04	cytoplasmic translation release factor class II, GTPase eRF3	O74718	+	2.89742	2.63138	30	30	30	49.5	191.27	17.9112	18.187	19.2588	21.5152	21.1997	21.3345	21.3208	21.3903	21.387	21.2267	21.3213	21.4107	21.2025	21.094	20.6952
elp1	SPBC36.07	elongator complex WD repeat protein Elp1	O59704	+	2.89307	4.21077	31	31	31	33.6	323.31	16.989	17.4809	17.4346	20.2939	20.1342	20.1557	20.6387	20.4894	20.5935	20.786	20.7604	20.8609	20.509	20.4724	20.3286
mas5	SPBC1734.11	Hsp40 family DNAJ domain protein Mas5	O74752	+	2.89023	1.7628	24	24	24	71	323.31	19.5264	21.0414	22.0075	24.0217	23.503	23.7212	23.7645	23.9095	23.8886	23.749	23.7171	23.7278	23.5871	23.5881	23.4273
gpd1	SPBC215.05	glycerol-3-phosphate dehydrogenase Gpd1	P21696	+	2.88846	1.31455	25	25	25	84.7	323.31	18.4119	20.56	21.933	23.3737	23.1415	23.055	22.9083	22.6932	22.8797	23.1254	23.3001	22.9437	23.1625	23.4136	23.1869
did4	SPAC4F8.01	ESCRT III complex subunit Did4	O14177	+	2.8871	3.4277	9	9	9	43.8	55.737	17.3649	17.1471	16.5662	20.0141	19.7062	20.0193	19.9267	20.3585	20.2934	15.4549	15.2435	14.5756	15.5497	14.9165	15.1006
pro1	SPAC821.11	gamma-glutamyl phosphate reductase Pro1	Q9UT44	+	2.88137	3.83103	18	18	18	51.9	81.341	17.3097	16.9668	16.6045	19.877	19.807	19.8412	20.0312	19.5742	19.6037	20.0015	20.0263	20.0891	19.7815	20.1858	20.0693
rpp0	SPCC18.14c	60S acidic ribosomal protein Rpp0	O74864	+	2.87809	2.11643	10	10	10	43.3	323.31	21.2183	22.1411	23.2201	25.0876	25.0201	25.1061	25.0286	24.7797	25.0105	24.896	25.028	24.8349	24.574	25.1241	24.3998
swp1	SPCC553.06	oligosaccharyltransferase delta subunit Swp1	O74943	+	2.87155	3.87097	6	6	6	28	39.348	17.5673	16.9676	16.9822	20.0449	19.9985	20.0884	20.0695	20.1794	19.9676	20.0152	20.1205	20.0047	20.2588	20.2681	20.0358
slt1	SPAC17G6.13	Schizosaccharomyces specific protein Slt1	O13791	+	2.87122	4.46154	13	13	13	41.3	169.9	17.5529	17.35	17.7386	20.5534	20.2594	20.4423	20.9161	21.0358	20.9614	21.3357	21.0408	21.0995	21.1016	21.3158	21.0443
suc22	SPBC25D12.04	ribonucleotide reductase small subunit Suc22	P36603	+	2.85688	2.30978	15	15	15	54.5	157.1	18.0379	16.3019	17.0174	20.0955	19.8863	19.9461	20.1451	19.8357	20.1735	19.9748	20.0886	20.2004	20.3008	20.2616	19.9929
ost3	SPAPB17E12.11	oligosaccharyltransferase gamma subunit Ost3	Q8TFH3	+	2.85625	2.76393	8	8	8	30.7	35.145	18.1576	16.8384	17.563	20.3148	20.4002	20.4127	20.2707	20.2857	20.3227	20.3595	20.3036	20.4272	20.5472	20.3669	20.4529
rpt1	SPBC16C6.07c	19S proteasome base subcomplex ATPase subunit Rpt1	O42931		2.85246	1.06016	32	32	32	75.3	320.08	17.6856	20.6086	21.9695	22.9534	23.0014	22.8664	23.1054	23.2177	23.1793	23.3038	23.1156	23.1469	23.0246	23.56	23.2481
rpl502	SPBC11C11.09c	60S ribosomal protein L5	O74306	+	2.85159	1.5627	19	19	19	55.1	323.31	20.1887	21.6909	23.0918	24.421	24.5173	24.5878	24.5194	24.5597	24.7195	24.5954	24.5579	24.4639	24.1843	24.5455	24.2034
SPBC24C6.04	SPBC24C6.04	delta-1-pyrroline-5-carboxylate dehydrogenase Put2	O74766	+	2.82767	1.36664	26	26	26	55.1	323.31	18.2361	19.0686	21.4381	22.181	22.5766	22.4682	22.3061	22.2239	22.2477	22.4968	22.2926	22.3607	22.2283	22.4484	22.2916
pdb1	SPBC30D10.13c	pyruvate dehydrogenase e1 component beta subunit Pdb1	Q09171	+	2.82457	1.98283	13	13	13	60.4	298.82	18.2809	16.9457	19.0309	20.9902	20.6838	21.0574	21.1165	20.5374	20.6347	20.6409	20.632	20.4044	20.7533	20.5857	20.3655
pdi2	SPAC17H9.14c	ER protein disulfide isomerase Pdi2	O13811	+	2.82342	2.14	15	15	15	48.7	91.894	16.5717	18.246	16.6105	19.8895	20.1495	19.8593	20.0037	20.02	19.8182	19.9036	19.9327	19.7374	19.6345	19.8987	19.4492
brr2	SPAC9.03c	U5 snRNP complex ATPase subunit Brr2	Q9UT24	+	2.82312	3.40249	40	40	40	25	161.26	17.2436	17.7673	16.9067	20.0072	20.2106	20.1691	20.0566	20.0843	20.0588	19.9299	20.215	20.0992	20.1164	20.0899	19.9032
mis16	SPCC1672.10	histone chaperone, CENP-A recruiting complex Mis16	O94244	+	2.81381	2.69711	15	15	15	59.3	102.28	18.0194	17.2684	17.0264	20.4982	19.7427	20.5148	20.5485	20.9092	20.9695	20.1761	20.2958	20.3961	19.9848	19.9872	19.6649
nup184	SPAP27G11.10c	nucleoporin Nup184	Q9P7M8	+	2.81304	4.10643	31	31	31	27.2	245.29	17.3901	17.074	17.6299	20.2875	20.1197	20.1259	20.4479	20.3868	20.5933	20.3609	20.389	20.3433	20.7328	20.732	20.6424
ade1	SPBC405.01	phosphoribosylamine-glycine ligase/phosphoribosylformylglycinamidine cyclo-ligase	P20772	+	2.81106	1.71806	32	32	32	60.2	262.05	18.5106	16.4961	18.8595	20.6614	20.7306	20.9074	20.633	20.6347	20.7476	20.7649	20.6161	20.6731	20.4064	20.6805	20.4857
SPAC30D11.11	SPAC30D11.11	ER membrane Haemolysin-III family protein involved in zinc homeostasis Izh3	Q09910	+	2.81066	2.26739	14	14	14	30.8	62.568	17.7543	16.2259	17.719	20.2157	19.879	20.0364	20.1309	20.1444	20.3228	20.0273	20.0617	20.0035	20.023	20.0671	19.7622
rpp203	SPAC1071.08	60S acidic ribosomal protein A2	O14317	+	2.80623	1.71894	8	8	5	98.2	323.31	17.5646	19.4081	19.7406	21.9449	21.1236	22.0635	21.6648	21.2649	21.3015	21.6669	21.7708	21.5658	21.2357	21.7108	20.9011
tif38	SPAC821.05	translation initiation factor eIF3h (p40)	Q9UT48	+	2.80269	1.62467	9	9	9	32.8	323.31	17.7116	17.341	19.8674	21.1488	21.0257	21.1536	21.2215	20.8538	21.1081	21.0795	21.1228	21.0668	21.2529	21.215	20.7346
rtn1	SPBC31A8.01c	reticulon Rtn1	P53694	+	2.79166	2.02909	10	10	10	32.8	180.33	18.2264	19.7776	20.1624	22.2374	22.2437	22.0602	22.0813	22.3994	21.8569	21.8542	22.0812	22.2428	22.3635	21.9971	21.7514
lac1	SPBC3E7.15c	sphingosine N-acyltransferase Lac1	O59735	+	2.79011	3.51407	7	7	7	24.2	323.31	17.6094	16.8713	17.421	20.2129	19.9173	20.1418	20.1801	19.8504	20.3222	19.953	19.9435	20.1618	20.3339	20.2547	20.1518
ckb2	SPBC2G5.02c	CK2 regulatory subunit beta isoform 2, Ckb2	O94281	+	2.78664	3.26592	6	6	6	32.7	13.957	17.1207	16.8891	17.0959	20.1984	19.3078	19.9594	19.4074	20.0043	20.0147	19.3913	19.7781	19.7383	19.601	19.402	19.6232
cit1	SPAC6C3.04	citrate synthase Cit1	Q10306	+	2.78248	1.5506	19	19	19	43.1	120.08	16.4357	17.675	19.2835	20.4764	20.6865	20.5787	20.6892	20.487	20.4636	20.5886	20.3087	20.4106	20.8503	20.7565	20.5368
tef3	SPCC417.08	translation elongation factor eEF3	O94489	+	2.77845	1.73677	69	69	69	71.2	323.31	21.4907	22.8941	23.9811	25.5422	25.5111	25.648	25.5652	25.5433	25.5182	25.4237	25.4225	25.4555	25.3632	25.4649	25.2333
rps2402	SPBC17G9.07	40S ribosomal protein S24	O59865		2.77597	1.02411	9	4	4	49.3	141.32	17.389	20.3474	21.6935	22.5229	22.6981	22.5368	22.7645	22.4778	22.3883	22.758	22.7303	22.4189	22.2115	22.7245	22.1008
ole1	SPCC1281.06c	acyl-coA desaturase	O94523		2.76775	1.26527	16	16	16	42.4	323.31	17.694	20.7613	20.7467	22.7297	22.4105	22.3649	22.6947	22.7189	22.9371	22.6722	22.5747	22.7139	22.6222	22.3378	22.0779
atp1	SPAC14C4.14	F1-FO ATP synthase alpha subunit	P24487		2.76664	1.22139	30	30	30	56.7	209.63	17.5176	20.3331	20.9709	22.2297	22.52	22.3718	22.3897	22.0122	22.1033	22.2838	22.2002	22.2243	22.2368	22.5321	22.4436
dea2	SPBC1198.02	adenine deaminase Dea2	Q9P6I7	+	2.76482	1.45405	15	15	15	49	79.045	16.8184	16.3712	19.2141	20.2823	20.2291	20.1868	20.4901	20.5832	20.3184	20.1594	20.0238	20.201	20.2132	20.2707	20.4428
utp20	SPBC56F2.04	U3 snoRNP-associated protein Utp20	O60055	+	2.7536	4.16657	41	41	41	19.9	214.63	16.9832	17.2184	17.5019	20.0222	19.8751	20.0671	20.0907	20.1453	20.2268	20.0956	20.2808	20.3328	20.2392	20.1225	20.0055
sec16	SPAC29B12.07	multidomain vesicle coat component Sec16	O14029	+	2.74677	3.57181	36	36	36	29	183.28	17.1455	17.8587	17.6795	20.4482	20.1899	20.2859	20.2367	20.2442	20.2741	20.0458	20.2246	20.3136	20.2587	20.1452	19.8877
cwf10	SPBC215.12	U5 snRNP GTPase subunit Cwf10	O94316	+	2.74554	3.07247	19	18	18	22.1	35.613	16.4082	15.8912	16.9173	19.0033	19.2276	19.2224	18.827	19.0913	19.1693	19.2569	19.0455	19.2266	18.9203	19.099	19.0762
SPAC9.07c	SPAC9.07c	GTPase Obg family, involved in cytoplasmic translation Rbg1	Q9UT21	+	2.73795	2.53992	13	13	13	54.1	69.916	17.6789	16.5359	16.3959	19.4162	19.7976	19.6109	19.6788	19.587	19.7724	19.716	19.6989	19.6459	19.329	19.6678	19.2404
acs1	SPCC191.02c	acetyl-CoA ligase	P78773	+	2.7245	2.07681	29	29	29	57.1	114.36	18.2908	17.2469	19.1786	20.8398	21.0787	20.9712	20.9377	20.8756	20.791	20.8027	20.5351	20.8424	20.9561	20.8113	20.8752
cct7	SPBC25H2.12c	chaperonin-containing T-complex eta subunit Cct7	P87153	+	2.72426	3.06079	28	28	28	60.8	210.71	18.4253	17.3763	17.9205	20.559	20.6646	20.6713	20.521	20.5299	20.2673	20.4304	20.1965	20.3194	20.5564	20.3735	20.0908
did2	SPBC13G1.12	ESCRT III complex subunit Did2	O60074	+	2.71939	2.36433	8	8	8	31	27.826	17.7308	16.8818	17.9311	20.7477	19.596	20.3582	20.2667	20.6216	20.4081	18.3456	15.4308	15.6743	15.964	14.7954	15.3738
rix7	SPBC16E9.10c	ribosome assembly ATPase Rix7	O14325	+	2.70695	4.15665	23	23	23	41.1	88.453	17.8356	17.3232	17.4321	20.2417	20.2891	20.1811	20.3107	20.5078	20.4485	20.3539	20.3573	20.4106	20.246	20.2511	20.0595
myo52	SPCC1919.10c	myosin type V	O94477	+	2.70587	3.31508	30	30	28	27	136.24	16.4074	16.4676	17.1651	19.4654	19.2004	19.492	19.3916	19.1515	19.5216	18.989	19.4501	19.2892	19.3328	19.2887	19.0552
nda2	SPBC16A3.15c	tubulin alpha 1	P04688	+	2.69379	1.82779	17	17	7	52.7	219.67	18.3125	17.1625	19.4095	20.8771	21.1991	20.8896	21.2039	21.0641	21.2855	21.3784	21.5175	21.2307	21.0944	21.3355	21.2717
mlo3	SPBC1D7.04	RNA binding protein Mlo3	Q09330	+	2.68882	3.18217	15	15	15	69.3	61.275	18.5033	18.6823	19.4068	21.5941	21.4613	21.6035	21.5759	21.6149	21.6461	21.8083	21.4674	21.8109	21.3664	21.4165	20.8505
nsp1	SPAC26A3.15c	nucleoporin Nsp1	Q10168	+	2.68591	2.77884	25	25	25	70.7	195.32	17.8759	17.0415	18.2095	20.4645	20.234	20.4861	20.6173	20.7629	20.585	20.848	20.7614	20.807	20.7561	20.7516	20.662
cct6	SPBC646.11	chaperonin-containing T-complex zeta subunit Cct6	O94515		2.68248	1.23038	25	25	25	70.7	323.31	17.5994	19.8052	21.1079	22.1701	22.1711	22.2187	22.5296	22.362	22.4659	22.5202	22.4345	22.3304	22.2787	22.4249	22.3178
ura3	SPAC57A10.12c	mitochondrial dihydroorotate dehydrogenase Ura3	P32747	+	2.68154	2.76751	15	15	15	45.4	102.04	17.9223	16.7026	17.1371	19.9347	19.9942	19.8776	19.9196	19.7925	19.8644	20.3051	20.1192	20.2256	20.0873	20.0695	19.9465
tcg1	SPBC660.11	single-stranded telomeric binding protein Tgc1	Q9HEQ9	+	2.67929	2.64506	18	18	18	61.3	78.202	18.6527	18.2902	19.4056	21.6802	21.0568	21.6494	21.5629	21.6812	21.5897	21.4744	21.4742	21.2631	21.1671	21.4938	21.3107
rpt6	SPBC23G7.12c	19S proteasome base subcomplex ATPase subunit Rpt6	P41836	+	2.66403	1.62686	32	32	30	75.7	323.31	18.6472	19.375	21.1638	22.3568	22.4659	22.3554	22.7319	22.8355	22.8915	22.8124	22.7709	22.7653	22.6161	22.941	22.7264
lcb2	SPAC21E11.08	serine palmitoyltransferase Lcb2	Q09925	+	2.66265	3.27426	22	22	22	49.4	200.2	18.5051	17.6482	18.255	20.8113	20.904	20.681	20.7121	20.5814	20.6929	20.7953	20.8013	20.9005	20.8613	20.8902	20.6591
yrs1	SPCC1672.05c	cytoplasmic tyrosine-tRNA ligase Yrs1	O14055	+	2.65621	3.52292	17	17	17	50.4	48.102	17.7723	17.0194	17.4387	19.9822	20.1834	20.0335	19.9396	19.7328	19.7414	19.6493	19.6438	19.7786	19.8465	19.7695	19.5964
pre10	SPCC1795.04c	20S proteasome complex subunit alpha 7, Pre10	O59770	+	2.65213	2.49384	8	8	8	41.5	25.781	17.954	17.1382	16.5122	19.9299	19.7795	19.8514	20.0148	20.2553	19.8298	19.9033	19.7367	19.8978	20.1868	20.3533	20.0462
crm1	SPAC1805.17	karyopherin/importin beta family nuclear export signal receptor Crm1	P14068	+	2.64819	2.32187	37	37	37	44.6	323.31	17.6813	18.9165	19.1748	21.3872	21.1815	21.1485	21.3852	21.1628	21.4021	21.1461	21.4506	21.5106	21.8046	21.7035	21.3126
rpl1702	SPCC364.03	60S ribosomal protein L17	O59794	+	2.64695	1.71464	12	3	3	62	38.826	17.8012	19.6343	20.0778	21.7946	21.9148	21.7447	21.7835	21.6049	21.8853	21.7281	21.6759	21.657	21.574	21.8228	21.6204
lys9	SPBC3B8.03	saccharopine dehydrogenase	O59711		2.63549	1.21336	21	21	21	63.1	269.7	17.8951	18.8281	21.2995	21.7789	22.1079	22.0424	21.8815	21.5922	21.7106	21.845	21.7652	21.7466	21.6748	22.1798	21.679
lys3	SPAC227.18	saccharopine dehydrogenase Lys3	Q09694	+	2.63237	4.1011	12	12	12	41.8	91.625	17.2738	17.0012	17.0353	19.4667	19.8811	19.8595	19.6011	19.4789	19.4993	19.8094	19.4829	19.7401	19.7211	19.9077	19.6462
end4	SPAC688.11	clathrin adaptor End4	Q9P6L5	+	2.62977	3.43006	27	27	27	29.9	144.42	18.0155	17.5984	17.3553	20.1509	20.5597	20.1478	19.8162	19.7879	19.6065	19.5778	19.415	19.4401	19.7217	19.5993	19.2997
SPCC594.02c	SPCC594.02c	DUF2456 family conserved fungal protein	O74505	+	2.62824	3.29114	12	12	12	37.8	96.553	17.6098	16.7893	17.4949	19.9204	19.9255	19.9329	19.7744	19.7193	19.7644	19.7625	19.8591	20.0543	19.7663	19.6817	19.394
tps1	SPAC328.03	alpha,alpha-trehalose-phosphate synthase [UDP-forming]	P40387	+	2.62616	3.3428	15	15	15	43.3	34.717	17.5749	16.7768	16.9397	19.6676	19.6791	19.8232	19.8319	19.6046	19.7165	19.7517	19.9317	19.7249	19.9548	20.0223	19.7959
knd1	SPAC1565.07c	Cullin-associated NEDD8-dissociated protein Knd1	Q9P3A8	+	2.62376	1.72738	31	31	31	32.1	114.82	17.117	16.0934	18.4592	19.8569	19.9155	19.7686	19.9669	20.1111	20.2399	19.982	19.734	19.9545	19.7811	19.8902	19.8419
rps2501	SPBC3D6.15	40S ribosomal protein S25	O74172		2.62046	1.12632	4	4	4	31.8	43.698	17.0834	19.8973	20.6726	21.7794	22.0155	21.7198	21.8619	21.642	21.7335	21.7285	21.6906	21.898	21.6437	21.8939	21.6994
tal1	SPCC1020.06c	transaldolase Tal1	O42700	+	2.61914	1.346	20	20	20	70.5	323.31	18.3341	18.6133	21.1879	22.021	22.0767	21.8952	21.8426	21.7377	21.6343	21.8177	21.5375	21.6538	22.0389	22.2564	21.856
SPCC1620.08	SPCC1620.08	succinate-CoA ligase beta subunit Lsc2	O94415	+	2.61803	2.87262	21	21	21	57	45.965	17.2911	18.324	18.1662	20.4488	20.5104	20.6763	20.5305	21.0096	20.6308	20.7659	20.3488	20.7397	20.1863	20.3233	20.1458
rix1	SPCC4G3.18	Rix1 complex armadillo-type fold Rix1	P87243	+	2.61062	1.86887	13	13	13	23.8	80.788	18.2094	16.082	17.009	19.6929	19.6078	19.8316	19.5753	19.3826	19.5101	19.5736	19.7063	19.9117	19.8035	19.9516	19.6135
ade6	SPCC1322.13	phosphoribosylaminoimidazole carboxylase Ade6	P15567	+	2.61029	2.18774	19	19	19	51.4	109	18.0366	16.9381	18.6362	20.4136	20.4179	20.6103	20.5437	20.372	20.4104	20.6363	20.6215	20.5376	20.7076	20.9166	20.631
nog1	SPBC651.01c	ribosome export GTP binding protein Nog1	O94659	+	2.60434	2.64931	23	23	23	43.9	160.25	17.7935	17.6132	18.8075	20.641	20.7631	20.6232	20.6934	20.7284	20.9126	20.9395	20.6839	20.8967	20.7317	20.8937	20.6048
pdc2	SPBC19G7.10c	topoisomerase II-associated deadenylation-dependent mRNA-decapping factor Pdc2	O42958	+	2.60008	2.47341	20	20	20	35.3	138.95	17.3008	16.6085	18.0336	19.8767	20.0426	19.8238	20.1499	19.7352	19.5161	19.5786	19.9911	20.0276	19.7394	19.312	18.5467
psh3	SPBC409.20c	ER packaging chaperone for amino acid permeases Psh3	Q9Y876	+	2.59564	2.0066	5	5	5	21.4	57.697	18.1232	17.3446	16.1943	19.764	19.805	19.8801	19.7214	19.4862	19.5091	19.7852	19.6414	19.5295	19.8301	19.8476	19.8026
ste24	SPAC3H1.05	ER membrane protease Ste24	Q10071	+	2.59556	2.15422	11	11	11	25.9	29.532	18.0976	16.6385	16.6249	19.5581	20.0042	19.5854	19.5351	19.0576	19.3288	19.3789	19.4057	19.4717	19.607	19.4283	19.0342
oca3	SPBC15C4.01c	ER membrane protein complex subunit Emc2/TPR repeat protein Oca3	O60110	+	2.59521	1.79796	10	10	10	42.9	86.515	18.0853	16.8285	15.8782	19.4077	19.4549	19.715	19.7601	19.1286	19.0841	19.3906	19.3439	19.4978	19.4656	19.552	18.9863
pho8	SPBC14F5.13c	vacuolar membrane alkaline phosphatase	O60109	+	2.58719	1.68543	11	11	11	28.4	44.162	18.3364	15.9686	16.8041	19.7229	19.6657	19.482	20.0756	19.5106	19.6311	19.7376	19.4839	19.4083	19.3704	19.5114	19.7657
SPBC29A10.16c	SPBC29A10.16c	cytochrome b5 Cyb502	O94391	+	2.5868	2.12649	4	4	4	65.3	48.201	17.7368	16.1288	17.518	19.7941	19.4835	19.8664	19.632	19.3994	19.4594	19.5297	19.4793	19.4665	19.5793	19.7705	19.5193
SPAC589.06c	SPAC589.06c	SRP-independent ER targeting protein Snd3b	Q9HDZ8	+	2.5827	1.48652	7	7	7	51	54.358	18.8624	16.2885	16.7652	19.6973	20.1858	19.7811	19.6316	19.4892	19.4611	19.7451	19.6008	19.7011	19.7821	19.835	19.8296
rps1202	SPBC1685.02c	40S ribosomal protein S12	O74322		2.58099	1.24242	9	7	7	87.8	166.98	18.2151	17.0561	20.3402	20.9106	21.0022	21.4415	21.441	20.9182	20.7656	21.0115	21.3423	21.0215	20.8744	21.2567	21.0368
srs1	SPAC29A4.15	cytoplasmic serine-tRNA ligase Srs1	O14018	+	2.57414	2.33984	16	16	16	49.1	92.058	17.3145	17.6394	16.1645	19.5631	19.6005	19.6772	19.498	19.3496	19.5072	19.3042	19.3382	19.3969	19.4757	19.5083	19.3344
fkbp39	SPBC1347.02	CENP-A amino terminus domain (NTD) isomerase Ani1	O74191	+	2.57408	3.58676	11	11	11	35.2	30.835	17.5125	17.7864	17.0634	20.0383	20.0099	20.0363	20.2221	20.0144	20.0266	20.2128	20.0933	20.1203	19.7368	19.6601	19.7506
erg25	SPAC630.08c	C-4 methylsterol oxidase Erg25	Q9UUH4	+	2.5736	3.68943	7	7	7	24	66.426	18.2336	17.8389	17.7895	20.7136	20.2527	20.6165	20.6638	20.7471	20.9017	20.9489	21.1738	21.0062	21.0464	20.8764	20.3361
pmr1	SPBC31E1.02c	plasma membrane P-type ATPase, calcium transporting Pmr1	O59868	+	2.56952	2.1998	22	22	22	36.8	323.31	17.68	16.5876	18.246	19.9765	20.1655	20.0803	20.1141	19.7368	20.1288	19.9002	20.0628	20.1555	19.997	20.051	19.7594
pdx1	SPCC1259.09c	pyruvate dehydrogenase protein x component, Pdx1	O94709	+	2.56296	3.4297	15	15	15	48.2	74.251	17.5064	17.4877	16.823	19.7901	19.9368	19.7792	19.9255	19.3443	19.4528	19.5706	19.649	19.8133	19.6953	19.6173	19.2406
nup85	SPBC17G9.04c	nucleoporin Nup85	Q9UUE5	+	2.55635	2.91712	22	22	22	47	162.8	17.3894	18.0226	17.0745	20.2966	20.0483	19.8106	20.2139	20.4053	20.8053	20.2728	20.5091	20.4499	20.6771	20.763	20.6946
SPAC17A2.02c	SPAC17A2.02c	TLC domain-containing protein Tlc4	O13752	+	2.54977	2.33027	3	3	3	12.8	13.365	18.0891	16.7339	16.8422	19.6576	19.9799	19.677	19.4622	19.1305	19.2263	19.2556	19.2979	19.1665	19.3535	19.1222	19.4927
rpl902	SPCC613.06	60S ribosomal protein L9	O74905	+	2.54066	1.84188	10	4	4	53.4	133.9	17.9677	16.552	18.5725	20.2464	20.4684	19.9993	20.205	19.8784	20.461	20.5486	20.2281	19.9593	19.7991	20.1321	19.9836
caa1	SPAC10F6.13c	cytoplasmic aspartate aminotransferase Caa1	O42652	+	2.53767	2.0028	11	11	11	35.5	90.59	18.2988	16.9637	16.4537	19.7623	19.7844	19.7825	19.5964	19.3211	19.3272	19.6363	19.415	19.6688	19.5413	19.6332	19.4374
rps1502	SPAC1071.07c	40S ribosomal protein S15	Q9UTQ6		2.53444	0.97696	7	3	3	54.5	25.092	17.623	20.8415	21.5424	22.3173	22.816	22.4768	22.5548	22.43	22.3184	22.454	22.3372	22.4572	22.032	22.1406	22.2557
rpp202	SPBC23G7.15c	60S acidic ribosomal protein P2	P17478	+	2.52733	2.19058	5	4	4	81.8	46.616	17.4822	16.0647	16.5269	19.0161	18.931	19.7087	18.8546	18.6537	18.7805	18.8043	18.7433	18.7993	18.6479	19.191	15.7809
anc1	SPBC530.10c	mitochondrial carrier, ATP:ADP antiporter Anc1	Q09188	+	2.52672	2.74927	15	15	15	56.8	323.31	20.7062	21.5315	21.8482	23.8817	23.9414	23.8431	23.6837	23.4935	23.5884	23.3723	23.7865	23.8067	23.9467	23.7597	23.2094
ptr1	SPAC19D5.04	HECT-type ubiquitin-protein ligase E3 Ptr1	O13834	+	2.52204	3.54421	30	30	30	12.6	95.439	17.0394	16.852	17.4909	19.4802	19.8075	19.6607	19.5157	19.5676	19.5569	19.4378	19.589	19.7438	19.8486	19.8054	19.475
seh1	SPAC15F9.02	GATOR2-SEACAT complex WD repeat subunit Seh1	Q10099	+	2.51903	2.30165	15	15	15	69.9	200.59	18.2507	17.3598	16.7248	20.1158	19.936	19.8406	20.078	20.1914	20.1854	20.354	20.2875	20.4281	20.5602	20.6345	20.2414
SPCC126.08c	SPCC126.08c	lectin family glycoprotein receptor	O94401	+	2.51134	2.6388	11	11	11	50	130.07	16.9211	16.2604	17.3941	19.0629	19.4912	19.5554	19.186	19.414	19.1715	19.2154	19.4106	19.2898	19.4687	19.2383	19.4204
vps1302	SPBC16C6.02c	intermembrane lipid transfer protein, chorein family Vps1302	O42926	+	2.50729	2.96596	31	31	31	15.8	82.819	17.2888	16.5647	16.3337	19.1218	19.3764	19.2108	19.2545	19.1635	19.0831	18.9893	19.2784	19.0621	19.0778	19.3103	19.0805
tif213	SPBC17G9.09	translation initiation factor eIF2 gamma subunit	Q09130	+	2.50567	1.73353	14	14	14	43	87.006	18.5293	16.7017	18.7604	20.4177	20.5252	20.5654	20.5628	20.2522	20.3458	20.5174	20.5338	20.5973	20.44	20.7018	20.4175
rps101	SPAC13G6.02c	40S ribosomal protein S3a	Q09781		2.50232	1.08334	21	11	11	67.1	110.17	18.1669	20.7743	21.8135	22.6588	22.7646	22.8383	22.7481	22.6965	22.8225	22.6984	22.4554	22.4513	22.286	22.5415	22.4378
tyw1	SPCC1020.08	wybutosine biosynthesis protein Tyw1	O59761	+	2.47814	4.07309	16	16	16	26.5	78.014	17.6981	17.7168	17.2652	20.1165	19.9883	20.0096	20.2488	20.5008	20.4893	20.7164	20.6182	20.5615	20.3914	20.4257	20.4377
tda1	SPBC1677.03c	threonine ammonia-lyase Tda1	O94634	+	2.47293	2.72047	21	21	21	55	82.466	17.8912	17.1346	18.2892	20.1841	20.2983	20.2514	20.2634	19.8269	20.1117	20.2062	19.931	20.2082	20.2242	20.352	20.0837
ufd2	SPAC20H4.10	ubiquitin-protein ligase E4 Ufd2	Q9HE05	+	2.47287	5.03298	13	13	13	15.9	24.296	17.8485	17.9664	17.6897	20.3378	20.2384	20.347	19.9816	19.7981	20.055	19.7998	19.6772	20.108	20.2273	19.9816	20.2725
fhn1	SPBC1685.13	eisosome assembly protein Fhn1	O74333	+	2.47248	1.51179	7	7	7	29	31.224	17.287	18.1401	19.8505	20.8072	20.8782	21.0096	20.4846	20.4152	20.6147	20.714	20.5888	20.8771	20.7275	20.4478	20.5028
rga7	SPBC23G7.08c	RhoGAP Rga7	O94466	+	2.47132	3.22832	21	21	21	36.4	63.933	17.9341	17.0905	17.3526	19.9766	19.8991	19.9155	19.6794	19.8166	19.7669	19.4472	19.7674	19.8416	19.9887	19.6084	19.3725
kap111	SPAC22G7.02	karyopherin/importin beta family nuclear import signal receptor Kap111	Q09796	+	2.46923	2.16354	16	16	16	19.9	105.33	17.7222	16.1737	17.4711	19.6781	19.538	19.5587	19.7506	20.0121	20.0663	19.6888	19.5757	19.6309	19.6557	19.6543	19.5783
prp43	SPBC16H5.10c	ATP-dependent RNA helicase Prp43	O42945	+	2.46836	1.90462	20	20	20	35.9	52.915	17.8086	17.4973	15.9661	19.4663	19.6315	19.5793	19.6552	19.5413	19.802	19.6684	19.5742	19.6431	19.7042	19.7504	19.4908
ogm4	SPBC16C6.09	ER membrane protein O-mannosyltransferase Ogm4	O42933	+	2.46667	3.588	15	15	15	21.5	60.348	17.3454	17.2826	16.8393	19.6982	19.3796	19.7895	19.6329	19.3278	19.7308	19.4254	19.6388	19.6838	19.8832	19.8282	19.501
rpt4	SPCC1682.16	19S proteasome base subcomplex ATPase subunit Rpt4	O74445		2.46276	0.876209	23	22	22	62.6	192.97	17.1875	20.7068	21.4059	22.2903	22.0465	22.3516	22.4881	22.4009	22.5953	22.8256	22.6936	22.7205	22.4924	22.9212	22.5521
sec2302	SPBC776.04	COPII cargo receptor subunit Sec23b	O94672	+	2.46176	2.14769	18	18	17	32.2	121.12	17.982	16.4312	16.7587	19.5328	19.7078	19.3166	19.5309	19.3408	19.4526	19.0732	19.2072	19.0094	19.1169	19.3694	19.4436
pcl1	SPBC1683.10c	vacuolar ferrous iron/manganese transmembrane transporter Pcl1	Q9P6J2	+	2.45306	3.67751	7	7	7	34.3	189.66	17.9963	17.4599	17.5679	20.2006	19.9347	20.2479	20.2637	20.2136	20.4121	20.2283	20.2298	20.103	20.1799	20.1594	19.9075
SPAC1006.07	SPAC1006.07	translation initiation factor eIF4A tif1	P47943	+	2.45199	1.59963	25	25	24	79.6	323.31	19.3283	20.368	21.7515	22.8765	22.998	22.9293	22.9785	22.7904	22.8711	22.82	22.8398	22.7633	22.7748	22.7127	22.6359
arg11	SPAC4G9.09c	N-acetyl-gamma-glutamyl-phosphate reductase/acetylglutamate kinase	P31318	+	2.4351	4.03941	19	19	19	30.3	229.11	17.5099	17.4345	17.8609	19.9714	19.9458	20.1934	20.4071	20.1398	20.4863	20.1655	20.07	20.4327	20.4401	20.3492	20.1603
erv25	SPAC23H4.03c	COPII-coated vesicle component Erv25	O13946	+	2.43067	2.56076	9	9	9	58.3	39.066	17.6294	16.5425	16.5268	19.2684	19.4384	19.2839	19.1415	19.2221	19.2428	19.3721	19.2834	19.1213	19.0125	19.1799	19.3593
vht1	SPAC1B3.16c	plasma membrane vitamin H transmembrane transporter Vht1	O13880	+	2.42156	1.7173	9	9	9	17.4	24.57	18.058	18.5402	16.4624	20.0643	19.9385	20.3225	20.0742	19.7947	19.9267	20.0843	19.6188	19.6875	20.1258	20.1492	20.0918
gas1	SPAC19B12.02c	cell wall 1,3-beta-glucanosyltransferase Gas1	Q9P378	+	2.4187	2.96541	4	4	4	13.5	76.221	17.9781	17.1285	17.7628	20.0786	19.7983	20.2485	20.5037	19.9431	20.1412	19.9977	20.4089	20.1127	20.266	20.4936	20.0797
scl1	SPBC646.16	20S proteasome complex subunit alpha 1	O94517	+	2.41315	1.72548	13	13	13	67.6	47.881	18.1788	16.0227	17.2622	19.4395	19.7562	19.5074	19.4997	19.297	19.2715	19.4706	19.488	19.4331	19.5941	19.529	19.6154
SPBC1E8.02	SPBC1E8.02	ER ubiquitin family protein	O42967	+	2.41203	3.17073	8	8	8	21.4	61.281	16.8751	17.2773	17.6986	19.7173	19.5367	19.8332	19.448	19.9	19.7885	19.7765	19.9117	19.9567	20.0895	20.0107	19.697
mga2	SPAC26H5.05	membrane sensing transcription coactivator, ankyrin repeat containing Mga2	O13987	+	2.40815	3.16263	20	20	20	26.3	56.61	17.3003	16.4786	16.6226	19.236	19.1955	19.1944	19.0671	19.1536	19.1514	19.2125	19.3797	18.9745	18.9545	19.0883	19.0937
SPBC713.03	SPBC713.03	mitochondrial D-lactate dehydrogenase, cytochrome Dld2	Q9C1X2	+	2.40191	1.76127	20	20	20	52.7	248.69	17.7726	16.7488	16.1268	19.7778	18.5317	19.5443	20.3254	20.0245	20.3627	20.937	20.9123	20.9526	20.4001	20.6497	20.3973
nap1	SPCC364.06	histone H2A-H2B chaperone Nap1	O59797	+	2.40009	1.86376	15	15	15	45	199.4	17.6893	17.1977	19.0988	20.3107	20.4322	20.4431	20.2772	20.1885	19.8593	20.2732	20.2588	20.1357	20.1971	20.6387	20.3641
sec39	SPAC7D4.11c	secretory pathway protein Sec39	O14266	+	2.39598	1.56556	23	23	23	46.3	216.56	18.55	17.699	16.1517	19.8539	19.7757	19.9591	19.9441	20.0427	20.0859	20.0417	20.2581	20.1756	19.9607	20.1668	19.8629
car2	SPBC21C3.08c	ornithine transaminase Car2	Q9P7L5		2.39253	0.926893	20	20	20	72.4	194.63	17.492	20.681	21.4225	22.1967	22.3168	22.2595	22.2362	22.1952	22.1475	22.3331	22.0965	22.2075	21.8383	22.0452	21.8907
yta12	SPBC543.09	mitochondrial m-AAA protease Yta12	Q9HGM3	+	2.38928	1.4797	15	15	15	26.8	30.867	17.6839	16.7887	15.1472	18.9782	19.0576	18.7519	18.5892	18.5519	18.5705	18.1841	18.6003	18.6148	18.6348	18.5426	17.9467
dlc2	SPAC926.07c	dynein light chain Dlc2	Q9UR05	+	2.38777	1.52535	6	6	6	58.8	6.7085	18.607	16.9131	16.3008	19.8181	19.2344	19.9317	18.4416	20.3786	20.7018	13.4989	16.7044	16.6579	15.0889	16.3171	16.0146
pre8	SPCC1442.06	20S proteasome complex subunit alpha 2, Pre8	O94579	+	2.38753	5.31915	11	11	11	65.7	112.03	16.5394	16.3603	16.5501	18.8042	18.8789	18.9293	19.2788	18.9008	19.0768	19.1158	19.156	18.9399	19.2191	19.5346	19.1264
sum3	SPCC1795.11	translation initiation RNA helicase Sum3	O13370		2.38741	0.969316	39	39	38	77.8	323.31	18.4974	21.1549	22.411	23.0996	23.0799	23.0459	22.9916	23.1121	23.0641	22.922	22.9258	23.0532	22.6327	22.5204	22.4678
tts1	SPBC1539.04	tetra spanning protein 1, Tts1	Q9Y7Z5	+	2.38446	3.10641	9	9	9	29.4	15.453	17.9887	17.4422	17.1021	19.8386	19.9174	19.9304	19.8433	19.5601	19.648	19.455	19.5357	19.6968	19.8828	19.5734	19.2983
sbh1	SPBC2G2.03c	translocon beta subunit Sbh1	O43002	+	2.3834	1.47109	4	4	4	43.1	12.359	17.4867	16.1723	18.7718	19.7869	19.919	19.875	19.8644	19.6916	20.0543	20.2358	19.753	20.0406	19.8673	19.9456	19.8034
mtr1	SPCC132.01c	ribosome quality control complex subunit Rqc2	Q9USN8	+	2.38054	3.01072	22	22	22	29.4	184.74	17.3566	17.1912	18.0827	19.9644	19.9213	19.8864	20.1386	20.0253	20.1523	20.1348	20.2799	20.236	20.1637	20.27	19.9262
rpl701	SPBC18H10.12c	RNase MRP subunit, ribosomal protein L7-like Rpl701	O60143	+	2.37826	1.86454	23	23	17	72.1	323.31	21.1518	22.0192	23.1069	24.4748	24.4398	24.4981	24.5237	24.3391	24.4653	24.6098	24.4241	24.3727	24.1519	24.3356	24.3393
aco2	SPBP4H10.15	mitochondrial ribosomal protein subunit L21/aconitate hydratase, fusion protein	Q9P7D4		2.37611	1.28097	25	25	25	41.8	112.81	17.9038	20.3691	20.5241	21.6344	21.9979	22.293	21.7388	22.0212	22.0848	21.7067	22.2107	21.9555	21.7774	21.5367	21.5196
vma6	SPAC17A2.03c	V-type ATPase V0 subunit d	O13753	+	2.37443	2.32085	14	14	14	55.7	301.95	18.7778	17.6655	17.4487	20.1881	20.4445	20.3828	20.5863	20.266	20.4129	20.6005	20.596	20.8095	20.6346	20.3264	20.2957
aes1	SPBPB21E7.07	phenazine biosynthesis PhzF protein family	Q8NIL3		2.37327	1.06186	13	13	13	75	200.62	17.8904	16.0977	19.7318	20.1848	20.2979	20.3569	20.7812	20.9137	20.9131	21.0443	21.0549	20.9114	20.7521	21.024	20.6275
asc1	SPAC30C2.04	cofactor for cytoplasmic methionyl-and glutamyl-tRNA synthetases Asc1	Q9P6K7		2.3721	1.29756	17	17	17	52.7	323.31	18.9714	16.6673	19.4204	20.6288	20.6574	20.8892	20.8248	20.904	20.779	21.0668	20.9498	20.8645	20.7037	20.7138	20.5001
crn1	SPAC23C4.02	actin binding WD repeat protein, coronin Crn1	O13923	+	2.36866	2.43712	23	23	23	44.8	275.1	18.9761	18.0691	17.6724	20.52	20.6451	20.6586	20.663	20.7397	20.4547	20.2807	20.3386	20.4049	20.3511	20.3389	20.285
get3	SPAC1142.06	GET complex (ER membrane insertion) ATPase subunit Get3	Q9P7F8	+	2.36272	2.7703	9	9	9	44.7	110.33	17.5103	16.7872	17.6117	19.3131	19.7881	19.8961	19.9091	19.5763	19.5375	19.3713	19.8299	19.73	19.6204	19.8878	19.7336
naa25	SPBC1215.02c	NatB N-acetyltransferase complex regulatory subunit Naa25	Q9Y809	+	2.35593	2.49542	20	20	20	31.1	77.167	18.0262	16.7777	17.5383	19.7146	19.9673	19.7281	20.1326	19.9738	20.1248	20.0854	20.0356	20.1144	19.9368	20.2571	20.1038
ssn6	SPBC23E6.09	transcriptional corepressor Ssn6	O60184	+	2.35543	6.06754	24	24	24	30.9	143.1	17.7512	17.7054	17.8422	20.1652	20.0947	20.1052	20.027	19.935	19.8653	19.7138	19.8467	20.0816	19.9185	19.7042	19.1317
gpd2	SPAC23D3.04c	glycerol-3-phosphate dehydrogenase Gpd2	Q09845	+	2.35086	1.64814	15	15	15	56.6	123.63	17.0022	19.0942	17.6127	20.0197	20.6377	20.1043	20.2478	20.1291	20.0288	19.976	20.3102	20.2774	20.1343	20.192	19.706
SPAC23D3.13c	SPAC23D3.13c	GEF	Q09853	+	2.35017	3.15076	24	24	24	18.3	50.364	16.8308	17.6251	16.9366	19.459	19.479	19.5049	19.4253	19.6508	19.8392	19.8182	19.6324	19.762	19.4674	19.5177	19.52
SPBC2G5.01	SPBC2G5.01	ER membrane chaperone for multipass membrane proteins, PAT complex subunit, and TMCO1 translocon subunit (human CCDC47 ortholog)	O94280	+	2.34651	2.39022	8	8	8	30.7	54.816	17.9944	16.694	17.0783	19.7288	19.4266	19.6508	19.7589	19.6681	19.8363	19.6313	20.0077	20	19.9111	19.8753	20.072
ubi3	SPAC6G10.11c	ribosomal-ubiquitin fusion protein Ubi3	P0C016	+	2.34403	2.43642	15	15	9	68	323.31	20.1222	20.9881	21.4132	23.0727	23.2751	23.2077	23.1867	23.1802	23.1617	23.3391	23.1675	23.2929	23.0331	23.2751	23.0844
ccc2	SPBC29A3.01	Golgi copper transporting ATPase Ccc2	O59666	+	2.34359	3.02566	18	18	18	33	323.31	17.4232	16.8428	17.7223	19.6314	19.8132	19.5745	19.7192	19.5263	19.7805	19.5943	19.6643	19.8938	19.7707	19.7766	19.4894
aat1	SPBC359.03c	plasma membrane amino acid transmembrane transporter Aat1	Q9P5N2	+	2.34079	2.54056	10	10	8	20.4	72.147	18.1371	17.0406	17.1284	19.6941	19.927	19.7073	19.4802	19.3041	19.4792	19.424	19.456	19.6255	19.4637	19.2383	18.9548
phb1	SPAC1782.06c	prohibitin Phb1	Q9P7H3	+	2.34029	2.96309	14	14	14	67.4	57.097	17.2779	17.712	16.7878	19.7455	19.4825	19.5706	19.6082	19.8671	19.8216	19.6445	19.8991	19.9088	19.7158	19.6834	19.7209
npl4	SPBC1711.10c	Hrd1 ubiquitin ligase complex subunit Npl4	Q9P780	+	2.32743	3.32193	11	11	11	29.7	28.532	16.9893	16.3838	16.9537	19.0717	18.9368	19.3005	19.2466	19.2335	19.279	19.2252	19.1961	19.0692	19.0533	19.3862	18.978
ipp1	SPAC23C11.05	inorganic pyrophosphatase Ipp1	P19117	+	2.32498	1.46942	14	14	14	71.3	117.66	16.6178	17.3489	19.0408	19.7117	20.2432	20.0276	19.9376	19.9794	19.7355	20.0618	19.8109	20.0299	19.5983	19.5658	19.9766
fma2	SPBC14C8.03	methionine aminopeptidase Fma2	O60085	+	2.3243	4.51327	8	8	8	28.6	40.911	16.3331	16.482	16.1697	18.6484	18.7665	18.5428	18.5808	18.6452	18.7699	18.873	18.733	18.5177	18.659	18.6526	18.4431
rpl1202	SPCC31H12.04c	60S ribosomal protein L12.1/L12A	P0CT84	+	2.32415	1.88885	10	10	10	60.6	323.31	22.0389	22.5135	23.8524	25.1537	25.16	25.0635	25.2074	24.8719	25.1092	25.1972	24.9002	25.002	24.7624	24.8961	24.8333
rvb2	SPBC83.08	ASTRA/Swr1/Ino80 complex AAA family ATPase Rvb2	O94692		2.32241	0.880843	31	31	31	77	322.53	17.8337	21.3703	21.6214	22.7903	22.4012	22.6012	22.7642	22.7191	22.6588	22.6476	22.7244	22.7071	22.5669	22.4741	22.2785
alg12	SPBC1734.12c	dolichyl pyrophosphate Man7GlcNAc2 alpha-1,6-mannosyltransferase Alg12	Q9USD4	+	2.31671	3.1889	8	8	8	15.6	25.251	17.3574	16.7138	16.5892	19.2229	19.2482	19.1394	18.9456	19.3592	19.2196	19.0401	19.2934	19.0208	19.2425	18.9142	18.8525
cpc2	SPAC6B12.15	ribosome-associated signalling scaffold, receptor of activated C kinase (RACK1) ortholog Cpc2	Q10281	+	2.31552	2.03993	24	24	24	85.7	323.31	21.8888	22.1205	23.4153	24.8419	24.5621	24.9672	25.2609	24.8672	25.0343	25.1701	25.1626	25.0612	24.6384	24.941	24.7661
rip1	SPBC16H5.06	ubiquinol-cytochrome-c reductase complex subunit 5, Rip1	Q09154	+	2.3081	1.75423	9	9	9	38.6	149.89	17.0695	16.0997	18.1337	19.2991	19.368	19.5599	19.3122	18.708	19.2184	19.4323	19.5821	19.5791	19.6272	19.8056	19.3491
lcf1	SPBC18H10.02	long-chain-fatty-acid-CoA ligase Lcf1	O60135		2.30792	1.26737	18	18	18	32.1	43.295	18.4521	16.2994	19.1119	20.1406	20.1977	20.4488	20.1951	20.0177	19.9123	20.2899	19.9922	20.0584	20.1691	20.141	19.8223
rpl13	SPAC664.05	60S ribosomal protein L13	O74175	+	2.30759	2.2191	18	18	18	66.3	291.19	21.52	21.9784	22.98	24.4473	24.5685	24.3853	24.378	24.3168	24.4287	24.5505	24.4647	24.3683	24.2309	24.2369	24.3825
nup82	SPBC13A2.02	nucleoporin, WD repeat Nup82	Q9P382	+	2.30211	1.33768	19	19	19	33.9	139.22	17.4976	16.6204	19.3406	20.2066	19.9722	20.1862	20.1883	20.3971	20.4251	20.4701	20.2504	20.4548	20.2693	20.2724	20.0626
rpl402	SPBP8B7.03c	60S ribosomal protein L4	P35679	+	2.29948	1.54012	23	8	8	57.3	323.31	20.1009	21.5507	22.4525	23.6374	23.7991	23.5659	23.4456	23.6108	23.4671	23.639	23.949	23.5716	23.3305	23.0543	23.4111
grx4	SPBC26H8.06	CIA machinery monothiol glutaredoxin Grx4	O74790	+	2.29891	3.79961	11	11	11	76.6	323.31	17.685	17.789	17.4282	20.1551	19.7149	19.9289	20.2892	19.99	20.158	19.962	20.2275	20.2278	20.0868	20.0752	19.9984
sec18	SPAC1834.11c	secretory pathway ATPase Sec18	Q9P7Q4	+	2.29356	3.47455	21	20	20	38.4	164.38	17.3921	16.7987	17.4036	19.475	19.5331	19.467	19.2259	19.1675	19.2597	19.2064	19.3439	19.3964	19.6562	19.4938	19.3369
rps7	SPAC18G6.14c	40S ribosomal protein S7	Q10101	+	2.29141	1.82877	13	13	13	63.1	323.31	21.4107	22.2383	23.3366	24.5595	24.6624	24.6379	24.8313	24.7024	24.7937	24.8447	24.624	24.5823	24.2418	24.5828	24.6242
erg26	SPBC3F6.02c	3 beta-hydroxysteroid dehydrogenase/delta 5-->4-isomerase Erg26	O43050	+	2.29111	1.34855	9	9	9	27.6	23.348	17.0018	18.0799	19.7292	20.5214	20.5122	20.6506	20.7078	20.3364	20.5855	20.4752	20.4992	20.6055	20.5156	20.4186	20.2042
met26	SPAC9.09	homocysteine methyltransferase Met26	Q9UT19		2.29015	1.10413	58	58	58	80.8	323.31	19.7434	21.9581	23.0279	23.6351	24.0689	23.8959	23.8822	23.5917	23.5935	24.2962	24.146	24.2794	24.221	24.3714	24.2882
ekc1	SPCC663.01c	serine/threonine protein phosphatase PP6 regulatory subunit Ekc1	O74511	+	2.28786	3.50927	17	17	17	38.3	274.53	17.6206	17.4808	17.9711	20.0092	19.7375	20.1894	19.7034	19.9245	19.8989	19.5577	19.8976	19.9862	19.8711	19.8341	19.5154
grn1	SPBC26H8.08c	GTPase Grn1	O74791	+	2.2865	4.0291	18	18	18	49.8	256.63	17.8167	17.5664	17.3894	19.8051	19.8007	20.0263	20.0467	19.8979	20.0985	20.3103	20.1841	20.309	20.0834	19.8881	19.9329
dld1	SPAC1002.09c	dihydrolipoamide dehydrogenase Dld1	O00087	+	2.28616	1.68799	19	19	19	52.6	175.4	17.4651	18.7636	19.5324	20.8887	21.0713	20.6596	21.0011	20.4332	20.3448	20.637	20.5571	20.5126	20.3763	20.7389	20.5913
rpl3001	SPAC9G1.03c	60S ribosomal protein L30	P52808	+	2.28134	1.56728	8	8	8	63.3	221.8	20.1635	21.0687	22.458	23.4447	23.4704	23.6192	23.75	23.5822	23.5195	23.7979	23.5275	23.6307	23.234	23.672	23.3661
byr4	SPAC222.10c	two-component GAP Byr4	Q10951	+	2.27709	2.31537	13	13	13	27.8	34.293	17.6064	16.5147	17.157	19.696	18.8801	19.5333	19.2944	19.3808	19.7416	17.8904	17.8316	18.3051	18.5438	18.1821	17.3999
plb1	SPAC1A6.04c	phospholipase B homolog Plb1	P78854		2.25998	0.939336	8	8	8	21.7	172.09	16.9178	19.8975	20.5609	21.5221	21.1796	21.4545	21.5041	21.1768	21.3423	21.2094	21.3956	21.1632	21.0236	21.2888	20.9232
vac8	SPBC354.14c	vacuolar protein-membrane adaptor Vac8	O43028	+	2.25941	2.33429	23	23	23	57.3	142.91	18.2802	17.5747	18.9391	20.5179	20.4726	20.5818	20.3701	20.5674	20.5877	20.32	20.5296	20.5514	20.6367	20.4055	20.2745
tim44	SPBC14C8.02	TIM23 translocase complex subunit Tim44	O60084		2.25805	1.11972	23	23	23	59	108.59	17.9982	17.5405	20.5746	20.9538	20.8164	21.1172	21.5763	21.6797	21.7749	21.4874	21.0465	21.607	21.5213	21.0356	21.0818
rpl35	SPCC613.05c	60S ribosomal protein L35	O74904	+	2.25405	1.91855	7	7	7	40.2	130.49	20.7641	21.3901	22.5227	23.7185	23.8844	23.8361	23.882	23.7891	23.7232	23.9163	23.6763	23.7078	23.4481	23.4709	23.5621
sam1	SPBC14F5.05c	S-adenosylmethionine synthetase	O60198	+	2.2487	1.31845	22	22	22	74.3	305.16	17.9158	19.6665	20.5941	21.3571	21.8392	21.7263	21.8373	21.247	21.3018	21.9364	22.0814	22.193	21.7329	22.2449	22.0552
sec65	SPCC126.15c	signal recognition particle subunit Sec65	O94407	+	2.24802	3.28733	5	5	5	23.9	7.4075	16.9855	17.6383	16.9973	19.5323	19.3843	19.4485	19.1623	19.4136	19.3421	19.3305	18.9038	19.3294	19.0053	19.1027	19.2652
anp1	SPBC1734.04	Golgi mannan polymerase I complex subunit Anp1	O74745	+	2.24728	2.10758	10	10	10	36.5	22.548	17.9176	16.8215	16.4039	19.2806	19.2075	19.3968	19.0724	19.2115	19.178	18.9811	18.992	19.0784	19.1202	18.7834	18.7664
rho1	SPAC1F7.04	Rho family GTPase Rho1	Q09914	+	2.24394	2.18722	8	8	7	55.9	61.78	17.5381	16.3906	17.7127	19.2991	19.6888	19.3853	19.1055	19.3045	19.0319	19.1836	19.4027	19.2955	19.1928	19.221	18.8969
dop1	SPAPB21F2.02	Dopey family protein Dop1	Q9C0Z4	+	2.23359	2.58291	27	27	27	18.4	83.448	17.5738	16.677	17.7522	19.5001	19.6102	19.5934	19.8102	19.9948	20.1093	20.0947	19.8796	19.9305	19.7603	20.0459	20.2167
cut15	SPCC962.03c	importin alpha family nuclear import signal receptor adaptor Cut15	O14063	+	2.22738	4.47127	15	15	15	36.7	108.11	17.4674	17.4349	17.1633	19.6239	19.4817	19.6422	19.6959	19.6656	19.8276	19.3711	19.8171	19.8384	19.8619	19.8221	19.4694
ecm33	SPAC1705.03c	extracellular leucine-rich repeat domain, receptor L domain-like Ecm33	O13960	+	2.22471	2.44248	3	3	3	9.3	72.012	17.8186	18.5763	18.9022	20.9301	20.3433	20.6977	21.2497	20.7444	20.6932	20.8534	20.9039	20.8089	21.3368	21.1788	21.0345
SPBC8D2.18c	SPBC8D2.18c	adenosylhomocysteinase	O13639		2.22402	1.20187	21	21	21	53.8	323.31	18.1769	19.4513	21.162	21.6405	21.947	21.8747	21.7967	21.5407	21.5129	21.897	21.8351	22.0037	22.0283	22.2179	22.0722
lsh1	SPAC1F5.06	ER heat shock protein Lsh1	Q10061	+	2.2191	2.03155	19	19	19	33.6	106.25	18.1476	16.9602	16.6019	19.4247	19.5855	19.3567	19.4481	19.3482	19.5145	19.5078	19.5762	19.389	19.4233	19.8647	19.5273
hmt1	SPCC737.09c	vacuolar phytochelatin and glutathione S-conjugate ABC family transmembrane transporter Hmt1	Q02592	+	2.21834	3.94348	19	19	19	27.2	67.185	17.826	17.9945	17.5158	20.0417	20.0442	19.9054	20.1198	20.1041	20.2268	19.8355	19.8119	19.8853	19.9753	19.6107	19.4946
nup120	SPBC3B9.16c	nucleoporin, WD repeat Nup120	O43044	+	2.21684	1.8384	23	23	23	26.2	127.95	18.2635	16.9057	16.4851	19.4003	19.4617	19.4428	19.7617	19.7633	19.7373	19.7488	19.7712	19.7603	20.171	20.2019	20.0685
ppr8	SPBC1289.06c	mitochondrial PPR repeat protein Ppr8	O94615	+	2.20735	4.15263	13	13	13	35.3	34.452	17.2839	17.4251	17.6455	19.7778	19.6819	19.5168	19.4888	19.4035	19.4566	19.2112	19.4884	19.3699	19.0434	18.9544	18.4712
hob1	SPBC21D10.12	BAR adaptor protein Hob1	O74352	+	2.20695	1.88825	12	12	12	38.8	64.644	18.1755	16.6163	16.6384	19.3972	19.3392	19.3145	19.1447	18.883	19.2683	19.2362	19.0128	19.3218	19.0645	19.1839	19.0204
frs1	SPAC23A1.12c	cytoplasmic phenylalanine-tRNA ligase beta subunit Frs1	O42849	+	2.20404	2.16261	15	15	15	31.6	28.462	17.352	17.8654	16.5565	19.1173	19.8117	19.4569	19.4528	19.4258	19.3883	19.4414	19.382	19.2726	19.3144	19.5153	19.4663
SPBC32F12.10	SPBC32F12.10	phosphoglucomutase Pgm1	O74374	+	2.20357	2.51456	13	13	13	39.7	63.064	17.9663	17.8799	17.0397	19.5588	20.1624	19.7754	19.6814	19.5679	19.4775	19.5961	19.7394	19.6551	19.8781	20.0133	19.9725
hht2	SPBC8D2.04	histone H3 h3.2	P09988	+	2.19706	1.68161	3	3	3	12.5	2.8902	18.1345	16.2275	17.3562	19.2373	19.8647	19.2074	19.0239	19.296	19.0531	19.1971	18.901	18.8351	18.4191	18.3294	18.185
elp3	SPAC29A4.20	elongator complex tRNA uridine(34) acetyltransferase subunit Elp3	O14023	+	2.17981	1.3627	19	19	19	42.1	41.597	18.2713	15.692	16.9529	19.0417	19.261	19.153	19.5773	19.6709	19.8247	19.82	19.6967	19.816	19.4233	19.4376	19.2468
csm1	SPAC11E3.03	microtubule-site clamp monopolin complex subunit Csm1/Pcs1	O13684	+	2.17798	2.02979	11	11	11	64.4	93.043	17.6092	16.6887	17.3474	18.964	19.0762	20.139	18.5203	19.6184	18.6725	16.2883	14.2982	15.5955	16.584	15.9002	15.0474
ctr4	SPCC1393.10	plasma membrane copper transporter complex subunit Ctr4	O94722	+	2.17573	2.72934	7	7	7	28.7	40.187	17.7584	17.6181	17.4008	20.1009	19.2139	19.9897	19.4972	19.5978	19.5605	19.5177	18.9651	19.0053	19.8173	19.9044	19.8712
yos9	SPAC227.11c	sensor for misfolded ER glycoproteins Yos9	Q9UTC8	+	2.15772	2.76523	9	9	9	34.8	64.517	17.2076	16.9357	16.4411	19.086	18.676	19.2956	19.1659	19.2647	19.1192	19.2373	19.3784	19.3456	19.1109	19.1829	19.3853
SPAC9E9.04	SPAC9E9.04	bcap family homolog, implicated in vesicle-mediated transport	O14290	+	2.15364	1.5785	5	5	5	34.6	159.68	18.7868	16.8857	16.9807	19.5095	19.8521	19.7525	19.6597	19.2342	19.331	19.7349	19.666	19.5219	19.9078	19.928	19.8326
SPAC6G10.09	SPAC6G10.09	glucosidase I Ghs1	O14255	+	2.15035	1.63857	25	25	25	39	113.87	16.8535	18.63	18.6305	20.1624	20.357	20.0457	20.0534	19.9591	20.0505	20.1476	19.9521	19.9485	19.7865	20.1277	19.9385
far8	SPBC1773.01	SIP/FAR complex WD repeat (scaffold) subunit, striatin, Far8/Csc3	O94560	+	2.14843	2.6186	19	19	19	48.9	202.06	17.7448	17.4287	16.8218	19.7167	19.1747	19.5492	19.715	20.0276	20.053	19.627	19.5399	19.3768	19.7835	19.882	19.8354
scp1	SPBC3B9.15c	Sre1 cleavage activating protein, Scap Scp1	O43043	+	2.14263	2.29795	11	11	11	13.4	19.714	17.893	16.5904	17.4155	19.5275	19.3603	19.4389	19.3546	20.0156	19.8068	20.1417	19.7593	19.8011	19.7874	19.7369	19.7183
arf1	SPBC4F6.18c	ADP-ribosylation factor, Arf family Arf1	P36579		2.13863	0.931315	11	11	11	67.8	87.16	17.6451	17.2264	20.6307	20.5828	20.5787	20.7566	20.5182	20.4944	20.7076	20.5093	20.4931	20.5491	20.5364	20.6246	20.6132
spt16	SPBP8B7.19	histone H2A-H2B chaperone, FACT complex subunit Spt16	O94267	+	2.12757	3.33753	21	21	21	26.4	87.996	17.3661	17.0699	17.7162	19.5535	19.3624	19.619	19.1498	19.4194	19.3489	19.399	19.2231	19.3703	19.2256	19.2506	18.7934
his5	SPBC21H7.07c	imidazoleglycerol-phosphate dehydratase His5	P40374	+	2.1224	1.7348	8	8	8	48.6	45.815	17.1005	17.7371	15.8601	19.0562	19.06	18.9487	19.204	18.9082	19.1342	19.1628	19.1522	19.1652	19.3044	19.306	19.2621
ura1	SPAC22G7.06c	carbamoyl-phosphate synthase (glutamine hydrolyzing), aspartate carbamoyltransferase Ura1	Q09794	+	2.12195	1.61082	137	137	136	74.1	323.31	23.3906	24.7007	25.4398	26.766	26.5301	26.6009	26.7818	26.6645	26.7304	27.0721	26.9642	26.9977	26.6653	26.8231	26.6752
win1	SPAC1006.09	MAP kinase kinase kinase Win1	O74304	+	2.11653	2.13135	11	11	11	11.9	29.574	17.7892	17.1422	16.3332	19.2131	19.2359	19.1651	19.5145	19.6602	19.5989	19.7383	19.455	19.4702	19.8061	19.6105	19.513
leu3	SPBC3E7.16c	2-isopropylmalate synthase Leu3	O59736		2.11635	1.05728	18	18	18	39.7	147.08	17.1898	17.0452	19.9218	20.0051	20.163	20.3378	20.1279	19.9141	20.0916	20.398	20.4064	20.3583	20.2188	20.376	20.1745
atp2	SPAC222.12c	F1-FO ATP synthase beta subunit Atp2	P22068	+	2.1155	1.56	26	26	26	76.4	323.31	20.6607	21.1301	22.7078	23.4629	23.7264	23.6558	23.6108	23.0896	23.1545	23.4234	23.5424	23.6006	23.7579	23.9845	23.7541
uap56	SPAC17G6.14c	TREX complex subunit, ATP-dependent RNA helicase Uap56	O13792	+	2.09967	1.88362	13	13	13	52.1	49.635	18.044	16.4509	16.744	19.0684	19.1994	19.2701	19.1669	18.7515	18.954	18.9471	19.0928	19.1511	19.1191	19.3684	18.9176
hxk1	SPAC24H6.04	hexokinase 1	Q09756	+	2.0926	2.08054	18	18	18	56.8	125.29	17.9507	17.1429	18.6156	19.9146	19.9445	20.1279	19.9996	19.4761	19.6266	19.5507	19.556	19.6301	19.6442	20.0584	19.675
atp4	SPBC1604.07	F1-FO ATP synthase subunit	O94373	+	2.09229	2.92588	8	8	8	43.4	33.99	17.1932	17.8803	17.0729	19.4164	19.4658	19.541	19.4106	18.6363	18.9493	18.94	19.1484	19.3401	19.5458	19.424	19.1235
rpb8	SPBC14C8.12	DNA-directed RNA polymerase I, II and III subunit Rpb8	Q92399	+	2.09145	1.54663	5	5	5	62.4	323.31	17.9309	15.8146	16.8534	19.1687	18.7439	18.9606	19.6059	19.1521	19.3331	19.4626	19.7107	14.193	19.4974	19.8479	19.2226
arg12	SPBC428.05c	argininosuccinate synthase Arg12	O94354		2.08724	0.914525	18	18	18	58.8	172.1	17.1125	19.4866	20.7365	21.0434	21.2938	21.2602	21.2283	20.7319	21.1969	21.34	21.0722	21.1583	21.2079	21.5078	21.0564
SPBC1347.05c	SPBC1347.05c	Hsp40 family ER-associated DNAJ domain protein Scj1	O94625		2.08671	0.973329	9	9	9	23.1	62.586	18.6128	15.2378	17.6166	19.09	19.2673	19.3701	19.3618	19.757	19.6377	19.7206	19.3702	19.4196	19.0738	19.4668	18.634
gdh1	SPCC622.12c	NADP-specific glutamate dehydrogenase Gdh1	P78804	+	2.08421	2.53509	26	26	26	76.9	231.71	19.3071	19.7394	20.3837	21.754	22.0054	21.9234	21.8559	21.3059	21.7459	21.5648	21.4144	21.4201	21.9135	21.9369	21.69
hcs1	SPAC4F8.14c	3-hydroxy-3-methylglutaryl-CoA synthase	P54874	+	2.08323	3.76784	12	12	12	38.9	86.034	17.6987	17.6766	17.838	19.5764	20.0781	19.8085	19.6855	19.8117	19.5941	19.7591	19.3009	19.4853	19.3107	19.5403	19.5383
ssb1	SPBC660.13c	DNA replication factor A subunit Ssb1	Q92372	+	2.07473	1.3978	8	8	8	19.5	27.846	18.6529	16.8612	16.4203	19.341	19.2167	19.6009	19.0833	19.0989	18.9767	18.7684	18.6157	18.9917	19.1792	19.1007	18.6185
rps1201	SPCC962.04	40S ribosomal protein S12	O14062	+	2.07375	1.57611	12	12	10	91	323.31	20.8828	20.8316	22.57	23.1229	23.5892	23.7935	23.7745	23.0994	23.1199	23.2816	23.5422	23.2693	22.9195	23.3117	23.3346
arg41	SPBC1539.03c	argininosuccinate lyase	P50514	+	2.06115	1.76988	14	14	14	37.6	196.63	18.5285	16.7537	17.6772	19.5457	19.9103	19.6868	19.7469	19.5863	19.5556	19.705	19.6847	19.6508	19.8483	19.9078	19.6888
phb2	SPCC1322.16	prohibitin Phb2	O94550	+	2.05787	1.82508	9	9	9	37.8	28.566	18.1212	16.3895	17.3891	19.323	19.3267	19.4238	19.3129	19.4237	19.3949	19.5817	19.3039	19.4712	19.305	19.3051	19.0256
SPAC1B3.01c	SPAC1B3.01c	uracil phosphoribosyltransferase	O13867	+	2.05432	2.17311	9	9	9	63.5	127.64	17.5085	16.4638	17.765	19.2954	19.3336	19.2712	19.2919	19.1918	19.3871	19.0983	18.9652	19.2225	19.1866	18.9862	18.8022
rpl6	SPCC622.18	60S ribosomal protein L6	P79071	+	2.05308	1.65084	12	12	12	55.9	314.42	21.8816	22.7797	23.8281	25.0068	24.8841	24.7578	25.037	24.9358	24.9818	25.0662	24.6804	24.9256	24.6502	24.9208	24.7771
rps2202	SPAC5D6.01	40S ribosomal protein S15a	P0CT59	+	2.05205	1.92148	10	10	10	70	305.94	20.9924	21.2905	22.5073	23.497	23.7487	23.7006	23.6808	23.5141	23.7154	23.8477	23.4285	23.5818	23.1998	23.6229	23.4798
SPAC25B8.12c	SPAC25B8.12c	HAD superfamily hydrolase, unknown role	Q9UTA6		2.04597	1.12582	11	11	11	59.4	95.535	17.4998	17.2913	19.9431	20.1514	20.4109	20.3097	20.0366	19.9339	19.8547	19.9906	19.9942	20.0896	19.962	20.1839	19.9446
rpl901	SPAC4G9.16c	60S ribosomal protein L9	Q10232	+	2.03889	1.65245	16	16	10	76.3	320.21	20.5622	21.0847	22.4455	23.3355	23.4566	23.4169	23.4301	23.4122	23.4497	23.5279	23.4399	23.3385	23.0106	23.2455	23.2473
met17	SPBC428.11	homocysteine synthase Met17	O13326	+	2.03729	2.38451	11	11	11	45.5	133.8	18.0994	16.9665	17.6479	19.4386	19.7966	19.5905	19.6127	19.4404	19.4089	19.661	19.6356	19.6144	19.7077	20.0224	19.6648
SPCC1183.02	SPCC1183.02	glutathione S-transferase, translational elongation factor eEF1	O74830	+	2.03646	1.97003	8	8	8	47.3	20.641	17.8569	16.4369	16.6243	19.0664	19.0955	18.8655	18.6412	18.3286	18.6002	18.3826	18.4597	18.2518	18.3215	18.1541	18.1894
rar1	SPBC17A3.04c	cytoplasmic methionine-tRNA ligase Mrs1	Q9UUF2		2.02822	1.02712	35	35	35	61.8	323.31	19.2293	21.0684	22.4232	23.0417	22.9037	22.8601	23.1813	23.1064	23.2115	23.388	23.3594	23.3821	22.9986	23.0395	22.9753
not3	SPAC1B3.05	CCR4-Not complex NOT box subunit 3/5	O13870	+	2.02627	3.2988	21	21	21	43	117.22	18.4243	17.8146	18.1296	20.2447	19.9731	20.2295	20.3591	20.2701	20.3474	20.3233	20.4037	20.4015	20.2805	20.2183	19.9604
trm72	SPCC1494.07	tRNA (cytosine 32-2'-O)-methyltransferase regulator Trm732	O60081	+	2.0144	3.64979	33	33	33	28.5	239.22	17.8629	18.1217	17.6332	19.9295	19.7439	19.9876	19.9802	19.9451	20.1639	19.8845	20.0709	20.0381	20.0486	19.9546	19.5494
rad24	SPAC8E11.02c	14-3-3 protein Rad24	P42656	+	2.01286	2.07623	22	19	19	79.3	323.31	21.2283	21.5687	22.6098	23.7922	23.8332	23.82	23.8513	23.8803	23.8079	23.9506	23.9662	23.8127	23.8683	23.9668	23.889
rps801	SPAC2C4.16c	40S ribosomal protein S8	O14049	+	2.01247	1.82074	10	2	2	53.5	5.8954	17.0203	15.8384	17.3672	18.8046	19.0224	18.4363	18.4864	17.8028	18.2199	18.795	15.4154	18.2958	18.6922	16.3354	18.755
gua1	SPBC2F12.14c	IMP dehydrogenase Gua1	O14344		2.00995	0.918881	16	16	16	40.1	82.238	17.0796	16.7506	19.9542	19.7615	20.0737	19.9791	19.7724	19.7113	19.8839	20.1201	19.8949	19.9833	19.9752	20.281	20.1272
SPAC9E9.06c	SPAC9E9.06c	threonine synthase	Q42598	+	2.00906	3.07491	12	12	12	32.3	109.24	17.7496	17.3272	17.9505	19.4892	19.9218	19.6435	19.5381	19.3656	19.4487	19.4996	19.5876	19.3995	19.4973	19.2908	19.314
mnn9	SPAC4F10.10c	Golgi mannan polymerase I complex subunit Mnn9	O36022	+	2.00669	2.55954	9	9	9	39.8	88.208	16.8976	17.8844	17.4431	19.5223	19.522	19.2009	19.2756	19.2829	19.3976	19.4288	19.5634	19.4583	19.6664	19.587	19.305
lat1	SPCC794.07	dihydrolipoamide S-acetyltransferase E2, Lat1	O59816	+	2.00604	2.62797	18	18	18	48	96.939	18.6671	18.9337	19.6357	21.0046	21.1536	21.0964	20.7639	20.2541	20.3056	20.283	20.5008	20.4573	20.6903	20.4284	20.1525
ifa38	SPAC4G9.15	ketoreductase involved in fatty acid elongation	Q10245	+	2.00446	2.89927	7	7	7	24.9	9.7226	17.42	16.6084	16.9826	18.8999	19.1612	18.9633	19.1311	19.2227	19.0907	18.9698	18.9937	19.0141	18.9703	19.0888	18.8985
SPBC660.16	SPBC660.16	phosphogluconate dehydrogenase, decarboxylating	P78812	+	2.00427	1.36002	34	34	34	79.3	323.31	20.2594	21.7108	22.6097	23.4335	23.6741	23.4851	23.4348	23.0778	23.2039	23.1439	23.1302	23.2171	23.4209	23.374	23.1573
spg1	SPAC1565.06c	GTPase Spg1	P87027	+	1.99496	4.97108	7	7	7	33.8	9.7499	16.6962	16.6512	16.7086	18.5956	18.6241	18.8212	18.436	19.0708	19.3779	18.1939	18.1482	17.8835	18.0623	18.0549	17.7262
ndc80	SPBC11C11.03	Ndc80 complex subunit Ndc80	Q10198	+	1.98865	1.76654	16	16	16	36.2	64.074	17.8754	17.0892	16.7772	18.9809	18.7313	19.9955	17.2827	16.6115	17.8167	18.6169	18.8453	18.7262	16.0863	16.659	15.5642
rpl1601	SPBC839.13c	60S ribosomal protein L13/L16	O42991	+	1.98705	1.91378	9	9	2	43.1	87.848	21.1613	21.2605	22.5718	23.5539	23.6878	23.713	23.8169	23.6221	23.8921	23.712	23.4934	23.5915	23.3697	23.2991	23.5302
rps001	SPBC685.06	40S ribosomal protein S0A (p40)	Q9Y7L8	+	1.98126	1.76739	15	12	12	55.5	323.31	20.1983	20.8947	21.9319	22.9553	23.0166	22.9968	23.2024	23.1266	22.9876	23.1821	22.9127	22.9224	22.4556	22.8894	22.7345
pmc1	SPAPB2B4.04c	calcium transporting P-type ATPase P2 type, Pmc1	Q9HDW7	+	1.97822	2.09915	16	16	16	17.5	106.99	16.9787	16.6338	15.6406	18.455	18.3387	18.3942	18.2265	18.3638	18.595	18.609	18.8331	18.8323	19.1006	18.9427	18.362
ysp2	SPAC13A11.05	peptidase family M17 cytoplasmic leucyl aminopeptidase yspII (LAP yspII)	Q09735	+	1.97685	3.43165	16	16	16	36.5	37.27	17.0141	16.8048	16.7483	18.5758	19.1207	18.8014	18.7476	18.4588	18.6294	18.7498	18.6958	18.767	18.655	18.9789	18.6045
hrd1	SPBC17D11.02c	Hrd1 ubiquitin ligase complex E3 subunit Hrd1	O74757	+	1.97532	1.89762	17	17	17	40.6	197.47	18.9057	18.428	17.3961	20.4199	20.03	20.2059	20.0768	20.2695	20.1025	20.3175	20.4142	20.614	20.7411	20.5801	20.5374
rps002	SPAPJ698.02c	40S ribosomal protein S0B	Q9P546	+	1.96975	1.57088	20	20	17	62.4	323.31	21.5762	22.5064	23.567	24.4441	24.5807	24.534	24.6976	24.5227	24.5704	24.6949	24.5506	24.6125	24.1396	24.4647	24.2767
snz1	SPAC29B12.04	pyridoxal 5'-phosphate synthase (glutamine hydrolysing)	O14027		1.96964	1.09277	17	17	17	61.8	115.19	17.6615	18.9083	20.5749	20.8642	21.1093	21.08	20.9834	20.5271	20.375	20.8392	20.5304	20.8218	20.9558	21.0528	20.6757
mpd2	SPAC4F10.13c	GYF domain protein	O36025	+	1.96842	2.63009	19	19	19	27.7	93.742	18.0188	17.348	17.1068	19.5659	19.525	19.2879	19.4051	19.1622	19.2551	19.5122	19.329	19.4659	19.4033	19.4836	18.9949
ure7	SPCPB16A4.05c	urease accessory protein UreG	Q96WV0		1.96667	0.834147	12	12	12	47.6	60.129	17.2854	16.8283	20.2883	20.3369	19.8695	20.0956	20.5304	20.4515	20.4327	20.441	20.3819	20.2499	20.2769	20.4137	20.1989
SPACUNK4.16c	SPACUNK4.16c	alpha,alpha-trehalose-phosphate synthase	O14081	+	1.96402	3.84279	16	16	16	26.1	83.381	17.598	17.1807	17.5389	19.4184	19.3157	19.4756	19.3617	19.2586	19.3229	19.4596	19.5986	19.6193	19.5266	19.629	19.4239
lon1	SPAC22F3.06c	mitochondrial matrix Lon protease	Q09769	+	1.96053	1.44537	23	23	23	25.8	50.801	16.6718	16.9476	18.6691	19.2709	19.5488	19.3505	19.4428	19.0984	19.0569	18.8877	19.0828	19.0219	19.4111	18.9707	18.0211
idh1	SPAC11G7.03	isocitrate dehydrogenase (NAD+) subunit 1 Idh1	O13696	+	1.96026	2.02097	15	15	15	57.6	116.15	17.8938	16.9747	18.4038	19.6493	19.7808	19.723	19.8581	20.0415	20.0151	20.2856	20.0784	20.092	19.9235	20.3083	19.9905
SPBC887.17	SPBC887.17	plasma membrane guanine and adenine transmembrane transporter	O94300	+	1.95915	3.16077	10	10	10	17.4	37.713	17.5842	16.9949	17.4962	19.506	19.2444	19.2023	19.1379	19.1557	19.4622	19.2145	19.4554	19.7333	19.819	19.5578	19.4746
prp19	SPAC29A4.08c	Prp19 complex subunit, ubiquitin-protein ligase E4 Prp19	O14011	+	1.95407	3.3657	11	11	11	33.4	83.612	17.7255	17.2855	17.7929	19.6627	19.378	19.6254	19.7298	19.5156	19.5232	19.495	19.3912	19.4699	19.6165	19.3207	18.9072
mcs4	SPBC887.10	response regulator Mcs4	P87323	+	1.95032	2.73178	14	14	14	37.2	30.214	18.0238	17.8052	17.1382	19.5895	19.6094	19.6194	19.4656	19.4311	19.689	19.3752	19.3974	19.3144	19.3457	19.4096	19.3661
puf1	SPBC56F2.08c	pumilio family RNA-binding protein Puf1	O60059	+	1.93972	3.97848	13	13	13	35.1	84.809	17.3996	17.3965	17.019	19.2107	19.2139	19.2097	19.2518	19.0162	19.0673	18.9232	19.0331	19.2391	18.7531	18.8929	18.4144
rps13	SPAC6F6.07c	40S ribosomal protein S13	P28189	+	1.93532	2.03056	12	12	12	70.2	238.1	21.5564	21.9223	22.926	24.0245	24.0249	24.1612	24.2073	23.9143	24.1064	24.1105	23.8728	24.062	23.6672	24.0689	23.9185
frs2	SPAC3G9.06	cytoplasmic phenylalanine-tRNA ligase alpha subunit Frs2	O42870	+	1.92981	1.46065	13	13	13	32.9	30.097	18.3615	16.3121	17.6719	19.1791	19.5829	19.3729	19.2334	19.157	19.1076	19.0591	18.9713	18.9854	19.2376	19.4325	19.0171
ect1	SPAC15E1.05c	ethanolamine-phosphate cytidylyltransferase	Q9UTI6	+	1.92878	2.4736	2	2	2	4.1	2.0712	18.2768	18.7552	17.7859	19.983	20.4367	20.1845	20.2964	20.181	20.3789	20.3675	19.9224	20.1497	19.9982	20.0534	15.6475
spi1	SPBC1289.03c	Ran GTPase Spi1	P28748		1.92422	1.10602	7	7	7	33.3	20.596	17.2613	19.0439	20.0246	20.4731	20.8945	20.7349	20.7094	20.601	20.4083	20.7044	20.4041	20.3307	20.5624	20.3349	20.5701
bag102	SPBC530.03c	BAG family molecular chaperone regulator Bag102	O59739	+	1.9233	2.31728	10	10	10	69.9	82.061	18.0908	16.9375	17.6375	19.4744	19.384	19.5773	19.6757	19.9634	19.7643	20.0084	19.7114	19.847	19.6962	19.7962	19.4722
nup45	SPAC22G7.09c	nucleoporin Nup45	Q09793	+	1.92119	1.56931	9	9	9	36	151.05	16.6223	16.6507	18.2663	19.0372	18.8837	19.382	19.6094	19.1844	19.4061	19.2836	19.6891	19.4149	19.5316	19.6793	19.0448
SPBC1718.04	SPBC1718.04	glycerol-3-phosphate O-acyltransferase Sct1/Gpt1	Q9P7P0	+	1.91723	4.43223	15	15	15	25.5	22.43	17.8432	17.5658	17.6908	19.5583	19.7221	19.5712	19.3106	19.8683	19.6271	19.51	19.4954	19.3053	19.3742	19.5571	19.2088
nda3	SPBC26H8.07c	tubulin beta Nda3	P05219	+	1.91383	1.44492	14	14	12	47.8	312.88	18.8873	17.6773	19.7953	20.7291	20.6031	20.7693	20.9382	20.9269	21.2356	20.8577	21.0007	20.8788	20.5589	20.8373	20.6045
rps601	SPAC13G6.07c	40S ribosomal protein S6	P05752		1.91246	1.1817	12	12	1	50.6	323.31	19.5724	20.5051	22.1701	22.5898	22.7317	22.6635	22.8404	22.402	22.8066	22.918	22.6906	22.525	22.2574	22.6656	22.6724
rad25	SPAC17A2.13c	14-3-3 protein Rad25	P42657	+	1.9116	2.25837	26	26	23	75.2	323.31	21.3151	21.7297	22.4699	23.8766	23.5633	23.8096	23.8118	23.7782	23.8802	24.0034	23.9411	23.8857	23.8416	24.0184	23.9292
rps2	SPCC576.08c	40S ribosomal protein S2	O74892	+	1.9007	1.86582	19	19	19	70.4	323.31	22.268	22.9212	23.8246	24.9308	24.8624	24.9228	25.0134	24.9569	25.0578	25.1656	24.897	24.9272	24.6432	24.9761	24.8695
pabp	SPAC57A7.04c	major poly(A) binding protein Pabp/Pab1	P31209	+	1.89909	1.75134	39	39	39	68.6	323.31	21.4534	22.2546	23.0934	24.2243	23.9351	24.3393	24.2916	24.0325	24.1433	24.2345	24.1422	24.1811	23.8311	23.9322	23.727
lys4	SPBC1105.02c	homocitrate synthase	Q9Y823		1.88648	1.29302	22	22	22	67.9	323.31	20.1017	20.8867	22.4298	23.0403	23.0056	23.0318	23.6293	23.207	23.4772	23.8346	23.7977	23.7668	23.7131	23.6494	23.6419
scs22	SPAC17C9.12	VAP family protein Scs22	Q10484	+	1.88528	2.55713	9	9	9	56.4	52.165	17.2076	17.0008	17.9428	19.23	19.3128	19.2642	18.8485	19.2641	19.2384	18.8931	18.8764	19.1212	19.195	19.1362	19.2462
prs1	SPBC19C7.06	cytoplasmic proline-tRNA ligase Prs1	O60155		1.88039	0.751389	35	35	35	66.5	323.31	18.0393	20.8117	21.8961	22.0263	22.2127	22.1494	22.1686	22.1765	22.1287	22.2722	21.9432	22.1058	21.9474	22.1754	22.0498
pts1	SPAC4A8.13c	20S proteasome complex subunit beta 5	P30655		1.87413	1.20526	8	8	8	39.3	22.353	17.4875	17.2496	15.2121	18.2992	18.6377	18.6347	18.7336	18.798	18.9172	19.0529	19.0092	18.6352	18.5487	19.0446	18.7783
erg28	SPBC337.09	Erg28 protein	O74820	+	1.87287	1.92773	3	3	3	26.5	80.451	17.9576	17.4145	16.6191	19.4083	18.8516	19.3498	19.0687	18.2967	18.7843	18.2963	18.1431	18.3353	18.9059	18.2586	18.1694
rps1701	SPBC839.05c	40S ribosomal protein S17	O42984	+	1.87091	1.52551	15	9	9	64.9	91.684	20.401	21.0013	22.2959	22.9329	23.2364	23.1416	23.1093	22.9824	23.0273	23.1672	23.105	22.9816	22.7154	22.9361	22.8299
gyp51	SPAC26F1.09	Rab GAP Gyp51	Q10496	+	1.86861	2.80177	19	19	18	28.5	136.87	17.8338	17.1312	17.875	19.5394	19.4049	19.5015	19.5411	19.713	19.5758	19.5221	19.3379	19.4889	19.6563	19.68	19.3888
spp42	SPAC4F8.12c	U5 snRNP complex subunit Spp42	O14187	+	1.8643	3.04327	22	22	22	10.9	57.677	17.3883	16.7732	16.9404	18.6917	18.9822	19.0209	18.7176	18.815	18.7218	18.6751	18.4861	18.7141	18.7029	18.9216	18.1411
caf1	SPCC18.06c	CCR4-Not complex CAF1 family ribonuclease subunit 7/8	O74856	+	1.85861	2.48801	9	9	9	42.7	40.288	17.8014	16.9572	17.0125	19.1438	18.9073	19.296	19.2484	19.3643	19.4629	19.3935	19.402	19.4953	19.1971	19.5383	18.888
mcp60	SPAC12G12.04	mitochondrial heat shock protein Hsp60/Mcp60	Q09864		1.85621	1.09252	46	46	46	76.3	323.31	20.8757	22.6382	23.5866	24.1966	24.3826	24.0899	24.3403	24.5896	24.465	24.3774	23.7746	23.8244	24.0748	24.4772	24.4142
SPCC1827.06c	SPCC1827.06c	aspartate semialdehyde dehydrogenase Hom2	P78780		1.85415	0.782967	23	23	23	73.7	250.85	18.5981	21.295	22.2345	22.423	22.6675	22.5996	22.8084	22.5384	22.4932	22.9014	22.6863	22.7623	22.9166	22.8914	22.6567
cox5	SPCC338.10c	cytochrome c oxidase subunit V	O74988	+	1.85162	1.74761	7	7	7	36.6	9.3272	17.299	16.1974	17.78	18.8295	19.1278	18.8738	18.746	19.2372	18.3748	18.409	18.5726	18.7039	18.8001	18.8051	18.4666
nup107	SPBC428.01c	nucleoporin Nup107	Q10331	+	1.8496	1.4311	18	18	18	30.4	155.29	19.0497	17.6502	17.0204	19.8047	19.6706	19.7938	19.8026	19.9365	20.0949	19.8962	20.0232	19.9851	20.2941	20.0393	19.9187
pob3	SPBC609.05	histone H2A-H2B chaperone, FACT complex subunit Pob3	O94529	+	1.84816	2.29942	13	13	13	37.3	71.486	16.7518	17.8664	17.4468	19.2654	19.0834	19.2608	18.6863	18.7738	18.8735	19.0069	19.0108	18.9722	19.2012	18.9911	18.0218
SPAC19B12.01	SPAC19B12.01	TPR repeat protein, implicated in translation or RNA processing, human TTC27 ortholog	O36033	+	1.8462	3.03	16	16	16	31	78.924	17.2931	17.8219	17.1957	19.2367	19.44	19.1726	19.2546	19.0647	19.1992	19.1284	19.2524	19.2302	19.1065	19.1916	18.979
sec61	SPBC354.02c	translocon alpha subunit Sec61	P79088	+	1.84611	3.49163	7	7	7	14.2	47.955	17.9432	17.5033	17.5318	19.5485	19.6058	19.3622	19.4011	19.2664	19.6296	19.5181	19.5823	19.4927	19.6741	20.1198	19.4526
snu13	SPAC607.03c	U3 snoRNP-associated protein Snu13	O74690	+	1.84307	1.40742	5	5	5	71.2	28.893	18.88	17.1906	17.0003	19.722	19.2992	19.5789	20.0136	19.6049	19.8726	18.8563	20.295	19.6638	19.2564	19.7026	19.1613
nup132	SPAC1805.04	nucleoporin, WD repeat Nup132	Q9UTH0	+	1.8425	1.72473	25	25	25	31.5	63.342	18.3839	18.1932	16.8525	19.7122	19.6049	19.64	20.0203	19.9118	20.1592	19.9155	20.0564	20.075	20.3538	20.4159	20.1518
pmd1	SPCC663.03	leptomycin transmembrane transporter Pmd1	P36619	+	1.83993	3.36852	19	19	19	19.5	42.003	17.1094	17.4162	17.6456	19.1928	19.3708	19.1274	19.2046	19.262	19.5312	19.2705	19.2746	18.924	18.947	18.8685	18.8439
rpt3	SPCC576.10c	19S proteasome base subcomplex ATPase subunit Rpt3	O74894	+	1.83943	1.59527	24	23	22	83.3	323.31	20.1462	21.2548	21.963	22.9576	22.941	22.9836	23.297	23.3056	23.3034	23.289	23.2324	23.3254	23.1017	23.4326	23.2767
rqc1	SPAC1142.01	ribosome quality control complex (RQC) complex subunit Rqc1	O13796	+	1.83796	3.44751	15	15	15	33.2	147.63	17.6511	17.1585	17.5947	19.206	19.3603	19.3518	19.4391	19.3868	19.7103	19.2308	19.561	19.2423	19.335	19.4413	19.4451
hsp104	SPBC16D10.08c	heat shock protein, disaggregase Hsp104	O94641	+	1.83782	2.85047	22	22	22	33.8	77.974	17.8308	17.2619	17.1199	19.2229	19.3995	19.1036	19.4363	19.2437	19.3336	19.5493	19.4104	19.4393	19.8697	19.9396	19.5751
sec231	SPCC31H12.07	COPII cargo receptor subunit Sec23a	O74873	+	1.83112	3.11867	17	16	16	32.4	133.52	18.1375	17.8429	17.4833	19.6343	19.5609	19.7619	19.7702	19.7134	19.6037	19.7948	19.9032	19.6858	19.7016	19.5509	19.3055
taf6	SPCC16C4.18c	SAGA complex/transcription factor TFIID complex histone H4-like subunit Taf6	O74462	+	1.83065	1.9714	11	11	11	30.5	98.005	18.0354	16.6774	17.1632	19.0904	19.2747	19.0028	18.8429	18.6891	18.8235	18.7496	19.0617	18.9368	18.9004	18.687	18.119
arp2	SPAC11H11.06	ARP2/3 actin-organizing complex actin-related protein subunit Arp2	Q9UUJ1		1.82937	1.03203	15	15	15	40.5	50.841	18.1563	16.0971	18.864	19.4117	19.564	19.6299	19.5635	19.3715	19.4838	19.9993	19.6595	19.6743	19.6941	20.2044	19.8054
gea1	SPBC211.03c	Arf GEF	Q9P7R8		1.82933	1.06588	27	27	27	28.5	51.754	18.6495	16.2807	16.2487	19.0643	18.6201	18.9824	18.9711	18.8469	19.1607	18.9179	19.1178	19.0967	18.9126	18.8769	18.7088
sua1	SPBC27.08c	sulfate adenylyltransferase	P78937	+	1.81804	1.46573	30	30	30	71.6	247.36	19.849	19.8942	21.5841	22.2094	22.4031	22.1689	22.2583	21.9491	22.0476	22.165	22.1887	22.1038	22.2471	22.3823	22.2488
cpy1	SPAC19G12.10c	vacuolar carboxypeptidase Y	O13849	+	1.81715	1.88156	13	13	13	20.6	60.698	18.1807	16.8878	18.0398	19.2765	19.6591	19.6241	19.6263	19.8287	19.6617	19.9415	20.1827	19.8022	19.762	19.8961	19.5864
gdh2	SPCC132.04c	NAD-dependent glutamate dehydrogenase Gdh2	Q9USN5	+	1.81378	1.61855	16	16	16	19.2	91.42	17.9657	16.7676	16.3119	18.5842	19.07	18.8323	19.0213	18.652	18.7241	18.82	18.5334	18.5916	19.1894	19.0772	18.9184
rpl1102	SPBC17G9.10	60S ribosomal protein L11	P0CT78	+	1.81339	2.22831	10	10	10	60.9	239.32	21.9085	22.0223	22.9554	24.1277	24.223	23.9756	24.274	24.033	24.1816	24.2609	24.0179	24.0547	23.7522	24.1057	23.9326
pex11	SPBC582.09	peroxisomal biogenesis factor 11	Q10333	+	1.81165	1.96628	7	7	7	29.8	14.41	18.4377	17.1006	18.0344	19.7278	19.5267	19.7532	19.6647	19.2705	19.6623	19.1675	19.7458	19.6768	19.9722	19.1481	19.0375
SPAC17G8.06c	SPAC17G8.06c	dihydroxy-acid dehydratase Ilv3	Q10318	+	1.81037	1.95762	22	22	22	53.8	164.84	17.8586	18.7212	19.1147	20.1079	20.665	20.3527	20.4535	20.6753	20.3542	20.3244	20.2199	20.3277	20.2587	20.1165	20.1499
rpl14	SPAC1805.13	60S ribosomal protein L14	O94238	+	1.80959	2.05139	8	8	8	50.7	41.622	21.3442	22.1346	22.6476	23.8881	23.8029	23.8641	23.9721	23.7645	23.9131	23.9716	23.717	23.6521	23.4651	23.7832	23.6738
met14	SPAC1782.11	adenylyl-sulfate kinase	Q9P7G9	+	1.80706	2.0274	7	7	7	55.9	61.94	17.6054	17.7746	18.8195	19.741	19.932	19.9476	19.9491	19.6109	19.7743	19.6474	19.6991	19.7395	19.5886	19.7479	19.4242
slm1	SPAC637.13c	cytoskeletal signaling protein Slm1	O94447	+	1.80397	2.166	15	15	15	34.9	62.347	16.9154	18.0367	17.1039	19.27	19.0819	19.116	19.098	19.002	19.0498	18.8618	19.1513	19.1633	19.0951	18.9782	18.6366
rpl1002	SPAP7G5.05	60S ribosomal protein L10	Q9P769	+	1.7987	1.6314	12	12	1	50.7	88.249	21.2583	22.4386	22.9433	23.8882	24.0293	24.1188	24.3655	24.0408	24.2538	23.8641	24.1327	24.0406	23.6569	23.96	24.0083
SPCC1450.15	SPCC1450.15	pig-F/3-ketosphinganine reductase fusion protein	Q9Y7P2		1.79062	0.970797	9	9	9	18.8	34.512	19.2605	16.5114	16.8885	19.325	19.4905	19.2167	19.0789	19.2336	19.1479	19.3195	19.2033	19.0937	19.1176	19.0951	18.7942
tpr1	SPAC27D7.14c	RNA polymerase II associated Paf1 complex subunit Tpr1	O42668	+	1.79047	1.60826	18	18	17	23.8	53.487	18.1598	16.4089	17.248	19.1161	18.9307	19.1412	18.8045	18.741	18.8683	18.4868	18.9607	18.895	18.7495	18.9304	18.5027
rps102	SPAC22H12.04c	40S ribosomal protein S3a	O94438	+	1.78786	1.85312	23	23	13	67.1	237.84	22.5322	23.0232	23.9699	24.8239	25.0847	24.9803	25.0502	24.9595	24.9946	25.1874	24.9537	24.92	24.6599	24.959	24.9602
rpl3601	SPCC970.05	60S ribosomal protein L36	Q92365	+	1.78721	2.98816	4	4	4	34.3	46.409	20.3997	20.538	21.0692	22.3824	22.5389	22.4473	22.4704	22.131	21.9319	22.5379	22.2839	22.3621	22.0732	22.0732	22.0965
tif45	SPAC16E8.15	translation initiation factor eIF4E, 4F complex subunit	P78954	+	1.78609	1.70202	9	9	9	50.9	35.692	17.9609	16.6044	18.0521	19.1815	19.4736	19.3205	19.222	19.5702	19.4553	19.3455	19.3011	19.166	19.1332	19.5723	19.0011
wos2	SPAC9E9.13	p23 homolog, predicted co-chaperone Wos2	Q11118	+	1.78577	1.78432	5	5	5	29	12.25	18.1979	17.3861	16.6501	19.1467	19.1647	19.2801	18.8515	18.3727	18.6362	18.386	18.4292	18.7388	18.9347	19.2055	18.6119
sfi1	SPBC8D2.05c	spindle pole body half bridge protein Sfi1	O13652	+	1.78445	1.60031	17	17	17	25.8	58.893	18.8117	17.2517	18.0131	19.9847	19.3322	20.113	19.4495	19.325	19.4802	18.915	18.7243	18.8427	19.2084	18.9826	18.9377
seb1	SPAC222.09	poly(A)site selection protein Seb1	Q9UTE3	+	1.78421	1.54508	8	8	8	18.9	46.824	17.5808	15.8209	16.2826	18.2377	18.3082	18.4911	18.4527	18.5119	18.5039	17.7862	18.4374	18.46	18.1935	18.327	17.6436
erp5	SPBC16E9.09c	COPII vesicle coat component Erp5/Erp6/Erp1	O14324	+	1.7788	1.51487	5	5	5	29.3	32.023	18.0148	17.1208	16.1992	18.8181	18.6914	19.1617	18.828	18.9513	18.727	18.8645	18.6656	18.9707	19.1354	19.0746	19.2371
rps2401	SPAC17G6.06	40S ribosomal protein S24	O13784	+	1.777	2.01746	11	11	6	54.5	323.31	19.2565	19.5559	20.4721	21.6088	21.6818	21.3249	21.7265	21.5897	21.7754	21.7962	21.5945	21.585	21.2688	21.7309	21.2616
rps3	SPBC16G5.14c	40S ribosomal protein S3	O60128	+	1.77623	1.41794	23	23	23	81.1	323.31	22.2897	23.2178	24.3028	24.9788	25.0359	25.1244	25.088	25.1504	25.285	25.2987	24.9991	25.0885	24.7612	25.2451	25.0784
gfh1	SPBC211.06	gamma tubulin complex GCP4 subunit Gfh1	Q9P7R5	+	1.77441	2.74975	13	13	13	35.5	189.79	17.28	17.4186	17.9349	19.1312	19.2485	19.5769	17.3931	16.8132	17.1934	18.8525	18.6985	18.963	17.1321	15.793	15.8013
ypt1	SPBC1703.10	GTPase Ypt1	P11620		1.77288	1.19206	9	9	8	52.2	43.23	17.8785	16.2734	18.6234	19.2163	19.3522	19.5254	19.3022	19.3258	19.1776	19.2903	19.3736	19.1868	19.2315	19.3179	18.9517
mrt4	SPBC11G11.03	mRNA turnover and ribosome assembly protein Mrt4	Q9USZ6	+	1.76895	1.67359	7	7	7	48.1	22.789	17.8944	17.2369	18.86	19.9159	19.5919	19.7904	19.9614	19.737	19.9388	20.2128	19.9269	19.8477	19.8803	20.1695	19.9238
tcd1	SPAC1A6.10	tRNA threonylcarbamoyladenosine dehydratase Tcd1	O13861	+	1.76851	1.69175	13	13	13	39.8	84.631	17.8226	16.6114	18.159	19.2746	19.4225	19.2014	19.4233	18.9967	19.3156	18.9569	19.1033	19.0098	19.1372	18.8731	18.8992
ccr4	SPCC31H12.08c	CCR4-Not complex 3'-5'-exoribonuclease subunit 6	O74874	+	1.76471	1.98428	20	20	20	41.6	318.93	17.8094	18.5469	17.208	19.6376	19.6022	19.6185	19.611	19.8194	19.6413	19.6315	19.5528	19.7156	19.5877	19.6228	19.4681
rpl2801	SPBC776.11	60S ribosomal protein L27/L28	P57728	+	1.76319	2.52706	11	11	3	60.1	72.115	21.61	21.6282	22.4142	23.5657	23.5972	23.7791	23.7563	23.4593	23.5524	23.7308	23.4936	23.5956	23.2697	23.407	23.3352
gbs1	SPCC825.02	glucosidase II beta subunit	Q9USH8	+	1.76278	1.60838	16	16	16	47.4	67.128	18.0122	16.3588	16.9222	18.9854	18.6037	18.9924	18.5334	18.5821	18.476	18.2331	18.5927	18.4693	18.7775	18.7699	18.1805
mak1	SPAC1834.08	phosphorelay sensor kinase Mak1	Q9P7Q7	+	1.75936	2.12449	19	19	19	14.8	51.043	17.1596	16.2193	17.3577	18.6262	18.6718	18.7167	18.4178	18.8365	18.8847	18.6267	18.7625	18.5525	18.4654	18.5714	18.4336
cyt1	SPBC29A3.18	cytochrome c1 Cyt1	O59680	+	1.75391	2.45921	5	5	5	25.7	265.29	17.1234	17.1417	16.3932	18.4696	18.5323	18.9181	18.2958	17.9725	18.0489	18.5979	18.5442	18.6108	18.6723	18.897	18.481
hta2	SPAC19G12.06c	histone H2A beta	P04910	+	1.75346	2.16459	3	2	2	28.2	25.806	18.0274	18.6157	17.5153	19.7368	20.0505	19.6315	20.5054	20.0095	19.8131	19.4964	20.4623	19.2064	19.5402	18.9067	18.9244
rpl1701	SPBC2F12.04	60S ribosomal protein L17	O14339	+	1.74565	2.12995	12	12	3	60.4	141.31	22.3266	22.7425	23.5144	24.611	24.6223	24.5871	24.5884	24.4284	24.4994	24.6381	24.3686	24.4385	24.2182	24.3589	24.3081
dug1	SPBC1198.08	dipeptidase Dug1	Q9P6I2	+	1.73965	1.799	15	15	15	44.3	89.904	17.2176	17.3202	18.5143	19.2079	19.6192	19.444	19.7745	19.2686	19.3236	19.8824	19.6644	19.9073	19.7116	19.8649	19.8218
tif6	SPCC1919.09	translation initiation factor-like ribosome biogenesis protein	O94476	+	1.73703	1.37699	7	7	7	51.6	73.887	18.1195	16.79	18.5923	19.4579	19.2306	20.0243	19.7129	19.5667	19.537	19.7459	20.2957	19.7716	19.5543	19.9911	19.4837
pre6	SPBC106.16	20S proteasome complex subunit alpha 4 Pre6	Q10329	+	1.73553	2.58719	9	9	9	47.9	23.719	17.1289	17.142	17.8826	18.986	19.2309	19.1433	19.1038	18.7619	18.7571	18.8389	18.6591	18.6987	18.7451	18.968	18.8458
SPBC4F6.05c	SPBC4F6.05c	lectin family glycoprotein receptor Emp46	O42707	+	1.73321	2.84241	11	11	11	51.3	61.957	17.4432	17.4562	16.8276	19.0279	18.8231	19.0756	18.743	18.6851	18.8426	18.695	18.7709	18.8374	18.8576	18.8	18.7923
rps402	SPBC21B10.10	40S ribosomal protein S4	Q9USW5	+	1.73291	1.75304	22	22	2	66.4	323.31	22.0515	22.8007	23.5599	24.3772	24.699	24.5347	24.7508	24.6502	24.5622	24.6467	24.4497	24.4638	24.2607	24.3713	24.5495
cdb4	SPAC23H4.09	endonuclease Cdb4	Q09184	+	1.72723	1.43069	12	12	12	38.3	84.383	17.3196	16.6568	18.5588	19.1293	19.2218	19.3658	19.3131	19.1805	19.0998	19.1676	18.8765	19.1611	19.3599	19.3926	19.5767
spo14	SPBC3H7.01	WD repeat protein Spo14	Q10659	+	1.72575	2.78381	10	10	10	35.7	82.375	17.0896	17.8303	17.6923	19.3033	19.2303	19.2558	19.1057	18.894	19.0743	19.2226	19.1978	19.2004	19.1729	19.3853	19.0814
rpl1802	SPAPB17E12.13	60S ribosomal protein L18	Q8TFH1	+	1.72505	1.98898	10	10	4	47.6	323.31	21.487	21.6993	22.7051	23.6642	23.7603	23.6421	24.0161	23.6536	23.8203	23.7109	23.4765	23.7798	23.5097	23.4812	23.5581
atb2	SPBC800.05c	tubulin alpha 2	P04689	+	1.72254	2.0767	17	7	7	48.6	52.399	17.9572	17.1127	18.2411	19.3815	19.7088	19.3884	19.4011	19.59	19.6766	19.9164	19.8181	19.6757	19.5118	19.7344	20.1646
rps1702	SPCC24B10.09	40S ribosomal protein S17	Q9P7J6	+	1.7136	1.81358	17	17	11	66.7	160.96	21.2057	21.5014	22.5822	23.3657	23.5129	23.5515	23.5607	23.4651	23.5665	23.8062	23.5312	23.4427	23.2238	23.5598	23.394
cts1	SPAC10F6.03c	CTP synthase Cts1	O42644	+	1.7035	1.45751	14	14	14	32.7	45.582	18.2305	18.9676	17.102	19.7913	19.7908	19.8285	19.9172	19.7641	19.8819	20.2142	19.9884	20.0387	19.9802	20.1664	19.8927
fft3	SPAC25A8.01c	SMARCAD1 family ATPase Fft3	O42861	+	1.70263	1.50812	13	13	13	17	23.505	18.0503	16.7601	16.3252	18.6197	18.7952	18.8287	18.434	18.4375	18.4494	18.265	18.5476	18.4958	18.5431	18.3684	18.5691
nrf1	SPBC21B10.04c	vacuolar transporter chaperone (VTC) complex, GTPase regulator subunit Nrf1	Q9UR17	+	1.69751	2.48916	3	3	3	17.2	5.6164	17.5132	16.9633	17.8673	19.0356	19.234	19.1668	18.968	18.227	18.99	19.2921	18.9719	19.2372	19.1507	18.8875	18.7129
tif35	SPBC18H10.03	translation initiation factor eIF3g	P78795		1.6909	0.859336	15	15	15	54.6	142.94	16.8502	19.3402	19.7527	20.2606	20.1769	20.5781	20.4139	20.4308	20.4772	20.4403	20.2948	20.6499	20.3527	20.3401	20.0734
rpl401	SPBC1711.06	60S ribosomal protein L4	Q9P784	+	1.68956	2.29411	24	24	9	61.7	323.31	23.2154	23.3687	24.1713	25.2152	25.4017	25.2071	25.1853	24.9759	25.2393	25.4268	25.2152	25.1115	24.9966	25.0439	25.0801
rpl1801	SPBC11C11.07	60S ribosomal protein L18	Q10192	+	1.68303	1.84992	8	2	2	39.6	35.137	19.538	19.9799	20.7565	21.5734	22.1576	21.5924	21.9412	21.9304	22.032	21.9041	21.3037	21.7082	20.82	21.4999	21.6086
ytm1	SPAC890.04c	ribosome biogenesis WD repeat WDR12/Ytm1 protein	Q9URY0	+	1.68067	3.13235	14	14	14	48.4	94.906	17.4103	17.0777	16.8251	18.6772	18.7874	18.8905	19.0514	18.9112	18.7387	18.9617	19.0634	18.7539	18.9314	19.0355	18.6958
utp21	SPCC1672.07	U3 snoRNP-associated protein Utp21	O14053	+	1.67243	3.27118	14	14	14	23.6	35.227	16.3866	16.5246	16.0254	17.9864	17.8596	18.1078	18.1586	18.0294	18.0684	17.9236	18.0788	18.1457	17.8507	17.9296	17.7664
rpl803	SPBC839.04	60S ribosomal protein L8/L2	P0CT72	+	1.66887	2.35264	12	12	12	49	323.31	21.7821	22.0402	22.6205	23.6943	24.1104	23.6447	23.5718	23.5559	23.7914	24.0757	23.9271	23.699	23.6636	23.5029	24.1558
bro1	SPAC17G6.05c	BRO1 domain protein Bro1	O13783	+	1.66701	2.37616	17	17	17	27.4	44.802	17.0904	16.8847	17.7397	18.7697	19.1432	18.8029	18.6433	18.2423	18.3619	18.3451	18.6117	18.5724	18.4985	18.3719	14.1386
lnp1	SPCC1620.07c	lunapark Lnp1	O94414	+	1.66173	2.94126	10	10	10	44.6	67.51	17.6034	17.5032	17.3905	19.1196	18.8538	19.509	19.4657	19.715	19.6412	19.7076	19.5727	19.6879	19.9422	19.9601	19.8383
SPAC1527.03	SPAC1527.03	RNA-binding protein, LARP1 family Slr1	Q9P6K0	+	1.65662	2.61353	15	15	15	39.4	101.12	17.7166	17.4387	16.9046	18.9858	18.9385	19.1054	19.0103	18.7976	19.1185	19.1675	19.0394	19.0342	18.7896	18.8343	19.3015
moe1	SPAC637.07	translation initiation factor eIF3d	O94236	+	1.65566	1.55907	21	21	21	50.4	79.287	18.386	18.1383	19.7033	20.4938	20.3028	20.3979	20.4679	20.23	20.261	20.3544	20.2682	20.3787	20.4934	20.3195	20.1578
rps1402	SPBC18H10.13	40S ribosomal protein S14	P0CT57	+	1.65551	1.75924	11	11	11	71.9	156.34	22.0865	22.6501	23.5379	24.4369	24.4497	24.3544	24.6123	24.6166	24.4932	24.7053	24.414	24.4076	24.0784	24.2594	24.3613
SPCC320.08	SPCC320.08	transmembrane transporter	O59785	+	1.65294	1.38908	5	5	5	17	11.9	17.6801	15.8633	17.3156	18.5882	18.6324	18.5971	18.487	18.5063	18.8802	18.7416	18.6734	18.7628	19.1867	18.6956	18.5995
vps24	SPAC9E9.14	ESCRT III complex subunit Vps24	O14296	+	1.6502	2.76706	9	9	9	44.6	37.671	17.5469	17.931	17.3995	19.1088	19.1364	19.5828	19.2305	19.6789	19.6275	14.4775	14.9013	14.2974	14.7084	16.1254	15.4095
his2	SPBC1711.13	histidinol dehydrogenase His2	Q9P777	+	1.65001	1.48625	11	11	11	35.3	21.061	17.9287	16.1965	17.2554	18.7638	18.9589	18.6079	19.0116	18.9158	18.8131	19.3312	19.2426	19.1803	19.0841	19.6647	19.228
not2	SPCC4G3.15c	CCR4-Not complex NOT box subunit 2	P87240	+	1.64351	1.66253	12	12	12	55.9	147.3	18.4304	16.9455	17.3536	19.3293	19.0632	19.2675	19.4695	19.2923	19.5325	19.4031	19.3902	19.5605	19.3138	19.3235	19.4096
cdc15	SPAC20G8.05c	F-BAR domain protein Cdc15	Q09822	+	1.63827	2.75293	13	13	13	18.8	60.972	16.913	16.4993	17.1234	18.7156	18.2949	18.4401	18.467	18.1378	18.3258	17.978	18.689	18.5174	18.8225	18.2228	18.1931
tor2	SPBC216.07c	TORC1 serine/threonine protein kinase Tor2	Q9Y7K2	+	1.63663	5.85169	22	22	22	12.4	59.211	16.9435	17.0478	17.029	18.6358	18.6749	18.6197	18.9046	18.9796	19.1383	18.5718	18.5171	18.8311	18.8706	18.5867	18.4032
SPAC328.09	SPAC328.09	mitochondrial carrier, 2-oxoadipate/2-oxoglutarate	Q9P3T7	+	1.6343	1.75111	5	5	5	21.8	4.6151	17.4469	17.1066	16.0689	18.3775	18.5258	18.622	18.19	18.1864	18.3715	18.0791	18.532	18.5485	18.2267	17.9773	18.321
erg31	SPAC1687.16c	C-5 sterol desaturase Erg31	O94457	+	1.62984	2.31718	6	6	6	15.3	12.293	17.6262	17.6495	17.3558	19.0892	18.7499	19.6819	18.8397	18.6049	19.3636	19.475	20.1996	20.1355	19.9247	19.835	19.5346
mcm3	SPCC1682.02c	MCM complex subunit Mcm3	P30666	+	1.62762	2.35441	14	14	14	24.9	33.781	17.6033	16.8948	16.6845	18.6488	18.644	18.7726	18.8363	18.7844	18.77	18.5845	18.8748	18.8027	18.7502	18.5628	18.5035
qcr2	SPCC613.10	ubiquinol-cytochrome-c reductase complex core protein Qcr2	P78761	+	1.6258	1.44357	18	18	18	58.9	115.77	18.7342	17.2413	17.1361	19.1544	19.4127	19.4218	19.1811	18.7764	18.6933	19.2181	19.2057	19.1371	19.418	19.6493	19.3023
vps35	SPCC777.13	retromer complex subunit Vps35	O74552	+	1.62443	1.73198	20	20	20	25	72.555	18.1703	16.8142	17.0257	18.9362	19.0474	18.8998	18.8651	18.7391	18.8694	18.7987	19.0003	18.9014	19.2185	19.0661	18.666
nat10	SPAC20G8.09c	rRNA/tRNA cytidine N-acetyltransferase	P87115	+	1.61989	1.79697	30	30	30	45.2	128.63	17.8003	19.1747	18.365	20.0668	20.1745	19.9583	20.3119	20.3071	20.2526	20.1858	20.0679	20.402	20.144	20.0885	19.7047
SPBC12C2.11	SPBC12C2.11	glutamine-fructose-6-phosphate transaminase Gfa1	Q09740	+	1.61926	2.62855	19	19	19	36.9	69.791	17.7765	17.6129	17.0188	19.1848	19.0127	19.0685	19.1817	18.9854	19.1614	19.2388	19.1458	19.1176	18.9112	19.277	19.039
mis19	SPBC27B12.02	kinetochore protein Mis19/Eic1	O42995	+	1.61416	2.34889	5	5	5	49.1	11.733	17.407	17.6374	17.63	19.5416	18.648	19.3272	19.4153	19.9252	20.1471	19.0412	19.0654	19.1965	18.9729	18.6895	18.4979
SPBC691.05c	SPBC691.05c	anoctamin calcium-activated chloride channel OR Ca(2+)-activated phospholipid scramblase involved in ER-plasma membrane tethering Ist2	O13621	+	1.61399	1.51694	10	10	10	24.7	84.239	17.9351	17.9081	16.469	19.2015	18.9081	19.0445	19.2148	18.9009	19.1766	18.7605	19.3206	19.1355	19.1511	19.0574	18.9146
ppp1	SPBC19F5.05c	pescadillo-family BRCT domain protein Ppp1	O60164	+	1.60734	3.06714	12	12	12	27.5	87.734	17.3404	17.245	16.8113	18.5961	18.7727	18.85	18.3792	18.5161	18.6577	18.7253	18.7915	18.5687	18.5512	18.391	18.5645
has1	SPAC1F7.02c	ATP-dependent RNA helicase Has1	Q09916	+	1.60526	2.92744	16	16	16	31.7	92.945	17.3019	16.8869	17.4172	18.5907	18.8865	18.9446	18.9547	18.9614	18.7484	18.8078	18.7092	18.7989	18.5151	18.9778	18.6983
cnt5	SPBC17G9.08c	centaurin Cnt5	Q9UUE2	+	1.60188	1.91287	14	14	14	20.5	137.92	16.2719	17.4828	16.6286	18.2672	18.3694	18.5524	18.3939	18.4438	18.2787	18.3652	18.293	18.2715	18.4205	18.351	18.0982
ssr1	SPAC17G6.10	SWI/SNF and RSC complex subunit Ssr1	O13788	+	1.60025	1.7435	16	16	16	31.7	45.213	18.1258	17.0418	16.8286	18.8509	19.1314	18.8147	19.0311	18.6504	18.687	18.7333	18.8863	18.9117	18.783	18.6909	18.5768
SPBC1709.03	SPBC1709.03	DUF3844 family transmembrane protein, conserved in fungi	O74728	+	1.59978	3.96035	12	12	12	42.1	159.83	16.8772	16.6761	17.0006	18.4951	18.4998	18.3584	18.1866	18.4479	18.3717	19.5264	19.6183	19.4269	19.3958	19.3141	19.6875
hal3	SPAC15E1.04	thymidylate synthase / phosphopantothenoylcysteine decarboxylase / protein phosphatase inhibitor moonlighting protein Hal3/Tds1	Q9UTI7	+	1.59679	1.35919	13	13	13	32	208.27	18.8407	16.9988	18.1362	19.7727	19.3745	19.6189	19.4613	19.3984	19.3757	19.2339	19.6039	19.588	19.7122	19.5848	19.1538
ypt5	SPAC6F6.15	GTPase Ypt5	P36586	+	1.59532	2.123	10	10	10	63.5	77.187	17.5712	16.7799	16.5554	18.4937	18.4656	18.7332	18.519	18.557	18.6924	18.6426	18.2432	18.8953	18.5939	18.4749	18.109
eft202	SPCP31B10.07	translation elongation factor 2 (EF-2) Eft2,B	O14460	+	1.58777	1.92835	61	61	60	80.2	323.31	23.7884	24.3047	24.9834	25.7446	26.1005	25.9946	25.9492	25.8151	25.9595	25.953	25.9034	25.907	25.8179	26.1601	25.912
nog2	SPAC6F6.03c	ribosome export GTPase Nog2	O14236	+	1.57221	2.46208	15	15	15	38.7	72.838	17.8176	16.9945	17.1465	18.8574	18.93	18.8879	18.807	18.747	18.9501	19.1673	19.073	19.2876	19.1161	19.093	18.751
SPAC8E11.10	SPAC8E11.10	sorbose reductase	Q9Y6Z9		1.56686	0.705165	8	8	8	52.5	85.248	16.9448	17.4452	20.2004	19.7024	19.7038	19.8846	19.9408	19.762	19.9388	19.5539	19.3696	19.266	19.082	19.5864	19.3983
pis1	SPAC1D4.08	CDP-diacylglycerol--inositol 3-phosphatidyltransferase Pis1	Q10153	+	1.56593	2.07954	4	4	4	21.5	47.853	16.4769	16.9877	17.3936	18.6722	18.7313	18.1525	19.2001	18.7194	18.8471	18.6485	19.6572	19.2812	19.1805	18.5248	18.5635
SPBC21C3.15c	SPBC21C3.15c	aldehyde dehydrogenase, implicated in cellular detoxification	Q9P7K9	+	1.56252	1.87578	13	13	13	35.2	164.14	17.9562	17.0038	18.1907	19.1504	19.3692	19.3186	19.2496	19.204	19.2571	19.1717	19.2076	19.0859	19.0548	19.2899	18.9317
ykt6	SPBC13G1.11	SNARE Ykt6	O60073	+	1.56075	2.44387	8	8	8	51.8	10.683	16.8917	16.1678	16.5279	17.9699	18.38	17.9198	18.012	18.2378	18.053	18.2068	18.208	17.9868	18.0025	18.0176	17.6674
rps901	SPAC24H6.07	40S ribosomal protein S9	Q09757	+	1.5604	1.82141	17	17	3	58.6	222.07	22.1689	22.5136	23.4437	24.2032	24.2785	24.3257	24.2075	24.0701	24.2353	24.4626	24.1005	24.1606	23.8172	24.1988	24.1712
rps802	SPAC521.05	40S ribosomal protein S8	Q9P7B2	+	1.55883	1.77405	10	10	2	53.5	160.18	20.4978	21.1032	21.7512	22.5342	22.9906	22.5038	22.5047	22.1504	22.7779	22.8762	22.7559	22.4111	22.5422	22.4713	22.9388
ght5	SPCC1235.14	plasma membrane high-affinity glucose/fructose:proton symporter Ght5	P78831	+	1.5584	2.83595	8	8	8	21.1	24.439	17.1369	17.0901	17.4503	19.0967	18.5374	18.7183	18.3896	19.3886	19.3388	19.1468	19.1559	19.4678	18.4397	18.5211	18.3548
rpn11	SPAC31G5.13	19S proteasome regulatory subunit, ubiquitin-specific protease subunit Rpn11	P41878		1.55465	0.85909	14	14	14	61.7	40.881	17.4179	18.9181	20.3174	20.5344	20.2731	20.5099	20.7082	20.5909	20.5292	20.9211	20.7196	20.7277	20.5335	20.9403	20.7106
adh1	SPCC13B11.01	alcohol dehydrogenase Adh1	P00332	+	1.55231	1.77662	23	23	23	70.9	323.31	24.3752	24.6282	25.658	26.4493	26.4419	26.4272	26.7362	26.6235	26.8485	26.8	26.5232	26.555	26.7466	26.9398	26.7317
pdc101	SPAC1F8.07c	pyruvate decarboxylase	Q92345	+	1.54368	1.49082	36	36	36	78.2	323.31	22.8709	23.4501	24.479	25.0013	25.321	25.1088	25.0627	25.1187	25.1143	25.1551	25.0591	25.0817	25.0596	25.391	25.1719
pwp1	SPBC1711.16	WD repeat protein Pwp1	Q9P775	+	1.54094	1.8204	12	12	12	30	23.719	17.2983	17.7456	16.8256	19.1073	18.2934	19.0917	19.2189	19.1214	18.8821	19.2594	19.0753	19.1509	19.176	19.0749	18.7001
gga22	SPBC25H2.16c	Golgi localized Arf binding gamma-adaptin ortholog Gga22	P87157	+	1.53721	2.90262	10	10	10	25.9	63.179	17.1649	16.7779	17.3519	18.6197	18.7904	18.4962	18.4523	18.2379	17.7727	17.7424	18.4822	18.32	18.22	17.991	17.118
rps5	SPAC8C9.08	40S ribosomal protein S5	O14277	+	1.53417	1.71567	14	14	1	58.6	323.31	22.5525	22.993	23.9142	24.6296	24.7932	24.6394	24.7217	24.4861	24.7064	24.7551	24.7377	24.4945	24.3363	24.7045	24.5026
ade4	SPAC4D7.08c	amidophosphoribosyltransferase Ade4	P41390	+	1.5316	1.80796	7	7	7	18.8	51.774	17.2252	17.1185	16.0914	18.117	18.4663	18.4466	18.3328	18.2984	18.3599	18.3757	18.1118	18.373	18.319	18.543	17.9016
rpf2	SPAC926.08c	Brix domain ribosome biogenesis protein Rpf2	Q9UUG1	+	1.52504	2.15461	6	6	6	33.4	37.066	16.684	17.3347	17.1221	18.2122	19	18.5037	18.7464	18.5954	18.5965	18.4266	18.3501	18.6196	18.2379	17.9804	18.2364
sec63	SPBC36B7.03	ER protein translocation subcomplex subunit Sec63	Q9HGN7		1.52237	0.934509	12	12	12	30.1	96.584	18.2128	15.9642	18.2658	18.9011	19.1345	18.9742	18.6845	18.5072	18.7158	18.8253	19.0543	18.7994	19.0246	19.2629	18.7121
spa2	SPAC3G9.05	Arf GAP, GTPase-activating protein Spa2	O42869	+	1.52169	3.55211	15	15	15	26.7	126.64	17.0146	16.796	17.133	18.4001	18.6613	18.4473	18.2502	18.0372	18.2734	18.0689	18.4117	18.2379	18.2819	18.0825	17.6201
hrs1	SPBC2G2.12	mitochondrial and cytoplasmic histidine-tRNA ligase Hrs1	O43011		1.51888	1.26001	19	19	19	44.8	71.694	18.2201	16.935	18.838	19.5791	19.6067	19.3639	19.7078	19.3746	19.4234	19.302	19.2612	19.2801	19.5985	19.5691	19.5944
urk1	SPCC162.11c	uridine kinase/uracil phosphoribosyltransferase	O74427		1.51683	1.12084	15	15	15	36.6	22.403	18.1724	15.9843	17.138	18.7638	18.5595	18.5219	18.601	18.5064	18.698	18.4665	18.4943	18.4366	18.4435	18.173	17.9174
rps1802	SPCC1259.01c	40S ribosomal protein S18	P0CT67	+	1.51506	1.63772	14	14	14	64.5	95.444	22.6417	22.9768	24.0198	24.62	24.8819	24.6816	24.8764	24.7903	24.7711	24.9017	24.6847	24.6844	24.3514	24.5573	24.5274
utp22	SPBC776.08c	small-subunit processome, UTP-C complex subunit Utp22	O94676	+	1.5123	2.30798	14	14	14	19.1	37.448	16.9889	16.9829	17.6892	18.4948	18.9501	18.7529	18.8808	18.6049	18.5724	18.8739	18.7429	18.818	18.487	18.7384	18.4424
rpl1901	SPBC56F2.02	60S ribosomal protein L19	P05734	+	1.51119	1.5096	14	14	5	45.6	112.44	19.9696	20.8011	21.5304	22.3531	22.0719	22.4097	23.026	22.4218	22.6239	22.3888	22.1313	22.5084	22.319	22.2569	22.2619
SPCC613.01	SPCC613.01	transmembrane transporter	O74901	+	1.50586	1.59526	10	10	10	18.3	44.989	17.7313	16.5518	17.928	19.0034	18.905	18.8204	19.0225	18.9122	19.0623	19.3639	19.2153	19.1408	19.0803	18.6803	18.8758
SPBC800.10c	SPBC800.10c	EPS15 repeat family actin cortical patch component Ede1	Q9HGL2	+	1.50564	1.8456	14	14	14	21.6	33.521	17.4077	16.4348	16.4949	18.1377	18.644	18.0726	18.1837	17.8904	17.8277	17.8176	18.2713	17.8761	18.1079	18.0809	16.405
SPBC365.16	SPBC365.16	mitochondrial membrane protein, conserved in yeast and apicomplexa	Q9Y7X4	+	1.50406	2.50872	8	8	8	30.3	39.493	19.3205	19.2237	19.9565	20.8987	21.0564	21.0579	20.7171	20.9344	20.9706	20.6768	20.9624	21.1155	20.9136	20.5826	20.0029
trp3	SPCC1442.09	anthranilate synthase component I Trp3	O94582	+	1.49949	1.74782	17	17	17	40.7	31.512	18.2828	17.1351	17.1905	18.8621	19.2065	19.0383	19.1205	18.7999	18.9241	19.1685	19.0884	19.2972	19.1243	19.3618	19.022
rpn10	SPAC637.10c	19S proteasome regulatory subunit Rpn10	O94444		1.49752	0.860888	6	6	6	32.1	107.13	16.3055	18.5492	16.2534	18.7732	17.9647	18.8627	18.9633	18.7256	18.6914	18.9728	18.9751	19.0121	18.69	19.113	18.6643
srp54	SPCC188.06c	signal recognition particle subunit Srp54	P21565	+	1.49732	2.26179	8	8	8	22.6	27.9	17.3116	16.6392	17.166	18.2596	18.8822	18.467	18.3723	18.1289	18.3698	18.1707	18.8485	18.4483	17.9613	18.1962	17.8072
SPAC1639.01c	SPAC1639.01c	fatty acid elongase Elo1	Q7LKX0	+	1.49658	2.24308	3	3	3	8.5	6.3682	17.0367	16.4684	17.3531	18.6065	18.4775	18.2638	18.3469	18.6577	18.4185	16.12	18.316	18.3487	14.6635	18.3539	16.1526
erg2	SPAC20G8.07c	C-8 sterol isomerase Erg2	P87113	+	1.49633	1.88026	4	4	4	17.4	5.222	17.4208	18.5821	17.8501	19.6209	19.2918	19.4293	19.3408	19.4799	19.5499	19.6698	19.9244	19.5283	19.86	19.8694	19.6325
enp1	SPBC13G1.09	bystin family U3 and U14 snoRNA associated protein Enp1	O60071	+	1.49402	2.42013	7	7	7	22.5	19.948	17.4868	17.166	16.6396	18.6078	18.6095	18.5572	18.5215	18.4641	18.2832	18.2572	18.8897	18.7116	18.719	18.5089	18.2721
och1	SPAC1006.05c	Golgi alpha-1,6-mannosyltransferase Och1	Q9UTR6	+	1.49294	2.24562	9	9	9	31.8	27.533	17.0877	16.9386	17.8268	18.7166	18.8143	18.8011	18.6226	18.5117	18.6964	18.5576	18.6186	18.5958	18.7984	18.4712	18.2937
rps1501	SPCC1393.03	40S ribosomal protein S15	O94715	+	1.49126	1.78073	8	8	4	54.2	167.77	21.3272	21.7799	22.6098	23.3934	23.3733	23.4239	23.2219	23.081	23.4292	23.3461	23.1951	23.2126	23.0946	23.4532	23.1374
rli1	SPBC14F5.06	iron-sulfur ATPase involved in ribosome biogenesis and translation Rli1	O60102	+	1.48943	1.46947	18	18	18	43.7	56.144	18.3149	16.9088	18.2978	19.2036	19.398	19.3882	19.5141	19.3437	19.4115	19.7114	19.6083	19.7626	19.584	19.636	19.6481
bud6	SPAC15A10.16	actin nucleation-promoting factor Bud6/Aip3	O13735	+	1.48899	2.22181	18	18	18	17.8	35.954	17.0556	16.6068	17.5186	18.6982	18.3729	18.5768	18.3885	18.2583	18.1896	18.0233	18.236	18.3622	18.5889	17.7818	15.1671
SPBC30D10.05c	SPBC30D10.05c	sepiapterin reductase	O14351		1.48704	1.29184	10	10	10	47.8	17.728	17.9849	16.6965	18.4576	19.1856	19.4133	19.0012	18.9431	18.5961	18.4195	18.8059	18.614	18.4439	18.6523	18.7199	18.6119
cip2	SPAC12G12.03	RNA-binding protein Cip2	Q09868	+	1.48691	1.35836	9	9	9	26.6	28.691	17.944	16.6166	18.2425	19.1347	19.2494	18.8797	19.0167	18.9456	18.8931	18.4949	19.0394	18.517	18.4386	18.4833	15.7923
gln1	SPAC23H4.06	glutamate-ammonia ligase Gln1	Q09179	+	1.47862	1.7007	11	11	11	42.1	30.885	18.0684	17.2076	16.829	18.6082	19.1072	18.8255	18.6581	18.5683	18.5547	18.7843	18.9706	18.7517	18.8673	18.9249	18.9008
utp8	SPAC1565.05	t-UTP complex subunit Utp8	Q9P3A9	+	1.4756	1.33089	18	18	18	26.5	118.27	18.4073	16.9374	18.4871	19.375	19.2304	19.6532	19.473	19.2985	19.4591	19.4757	19.3893	19.5796	19.6141	19.5494	19.0842
ppe1	SPCC1739.12	serine/threonine protein phosphatase PP6 catalytic subunit Ppe1	P36614	+	1.47303	2.89087	11	11	11	44.6	141.12	16.4794	17.0169	16.6095	18.0313	18.3244	18.1691	18.3016	18.0186	18.3049	18.6234	18.5261	18.3976	18.3627	18.747	18.2697
rpl31	SPAC890.08	60S ribosomal protein L31	Q9URX6	+	1.46929	1.70628	10	10	10	61.9	230.08	21.6105	22.2616	22.91	23.8443	23.5161	23.8297	23.9511	24.1092	23.8899	24.2005	23.8189	23.8567	23.564	23.7323	23.5462
dnm1	SPBC12C2.08	mitochondrial dynamin family scission GTPase Dnm1	Q09748	+	1.46763	1.43307	19	18	18	33	110.43	18.4625	16.9947	18.3772	19.4082	19.4573	19.3718	19.2753	19.0578	18.9621	18.7779	19.2282	19.1676	19.4404	19.1166	18.5961
atd1	SPAC9E9.09c	aldehyde dehydrogenase	O14293		1.46751	1.26656	29	29	29	81.9	323.31	20.0124	20.7596	21.882	22.3732	22.3147	22.3686	22.4778	22.3259	22.4072	22.6135	22.4414	22.4468	22.1925	22.3226	22.2105
srp102	SPAC23H4.07c	signal recognition particle receptor beta subunit Srp102	O13950	+	1.46643	1.41037	10	10	10	59.9	115.06	18.2736	16.6812	17.6833	19.2071	18.7497	19.0806	19.4501	19.3325	19.5472	19.3683	19.2606	19.4968	19.6378	19.6624	19.7914
idp1	SPAC6G10.08	isocitrate dehydrogenase Idp1	O14254		1.45678	0.780699	24	24	24	57.4	115.52	18.2722	18.097	20.7469	20.3391	20.6541	20.4932	20.6864	20.3473	20.6331	21.07	20.7146	20.6871	20.4712	20.8006	20.6553
mic60	SPBC3E7.05c	MICOS complex subunit Mic60	O59725	+	1.4521	3.1111	14	14	14	34.2	36.698	17.6713	17.2602	17.2357	18.9357	18.8838	18.704	18.5055	17.818	18.2193	18.0516	18.4388	18.5762	18.7288	18.4096	17.7866
srp72	SPCC320.10	signal recognition particle subunit Srp72	O59787		1.44841	1.05776	18	18	18	42.6	63.534	18.847	16.7278	17.2561	18.8916	19.2077	19.0768	19.1619	19.391	19.0666	19.1493	19.1122	19.0138	18.8637	18.802	18.5382
clc1	SPBC9B6.08	clathrin light chain Clc1	Q9USP6		1.44599	0.924427	7	7	7	34.1	41.565	16.5006	16.848	18.8092	18.6033	19.0638	18.8287	18.8105	19.2305	18.7866	19.0775	18.7722	18.8552	19.2257	19.107	19.4052
rpl15	SPCC576.11	60S ribosomal protein L15	O74895		1.44236	1.24445	11	11	1	47.8	92.793	19.5869	20.7807	21.3851	21.8056	22.2575	22.0167	22.6079	22.0343	22.3824	22.0366	21.5476	22.0529	21.8174	21.912	21.9686
SPBC543.02c	SPBC543.02c	TPR domain protein, DNAJC7 family	Q9HGM9	+	1.43694	1.94506	14	14	14	37	63.407	18.4362	17.7654	17.3768	19.4252	19.3537	19.1104	19.0998	18.9898	18.9889	19.1257	18.9544	19.0727	18.7812	18.9162	18.3683
SPAC1142.04	SPAC1142.04	Noc complex subunit Noc201	Q9P7G0	+	1.43592	1.52411	11	11	11	18.4	30.463	16.9674	16.2822	17.7842	18.4162	18.423	18.5023	18.5459	18.7801	18.7243	18.6424	18.5781	18.8689	18.812	18.5412	18.5113
SPAC521.03	SPAC521.03	short chain dehydrogenase, human DHRS7 family	Q9P7B4	+	1.43238	1.54661	10	10	10	54.1	84.28	17.131	17.0105	18.2601	18.6173	19.1479	18.9336	18.9135	18.6308	18.587	18.6253	18.7703	18.7021	18.84	18.9484	18.7185
erg4	SPAC20G4.07c	C-24(28) sterol reductase Erg4	P36209	+	1.42764	1.7287	5	5	5	13	40.249	18.4827	17.3254	17.4517	19.0807	19.3151	19.147	18.8125	18.998	18.7953	18.7522	18.659	18.8634	19.1154	18.7504	19.0307
aco1	SPAC24C9.06c	aconitate hydratase Aco1	O13966		1.41145	0.523934	12	12	12	20.7	47.38	17.211	16.4359	20.2878	19.2572	19.6677	19.2441	19.252	19.1336	19.0698	19.5241	19.2018	19.4132	19.1881	19.5484	19.453
ecm29	SPAC1782.01	proteasome assembly chaperone Ecm29	Q9P7H8		1.41127	1.27397	28	28	28	20.1	52.223	17.0144	17.8055	18.6997	19.3617	18.896	19.4957	19.0468	19.2257	19.7941	19.3758	19.5146	19.6335	19.6308	19.5844	19.1005
mtr4	SPAC6F12.16c	TRAMP complex ATP-dependent RNA helicase subunit Mtr4	O14232	+	1.40892	1.87907	19	19	19	22.5	27.252	18.1889	18.037	17.1282	19.2306	19.155	19.1953	18.9435	19.0038	19.026	18.9166	19.1104	18.929	18.9699	18.9935	18.7795
sty1	SPAC24B11.06c	MAP kinase Sty1	Q09892	+	1.40568	1.67293	8	8	7	28.7	23.072	17.3369	17.5343	18.5597	19.1376	19.2044	19.3059	19.0669	19.1246	19.2033	19.4796	19.4069	19.3624	19.3081	19.3587	19.1773
alp16	SPCC4G3.19	gamma tubulin complex GCP6 subunit Alp16	P87244	+	1.40474	1.61341	13	13	13	25.2	37.053	18.288	17.7223	16.944	19.1906	18.9015	19.0765	14.3953	15.0604	13.4318	18.3841	18.5064	18.3838	14.6477	14.6235	15.7571
prr1	SPAC8C9.14	stress-responsive DNA-binding transcription factor Prr1	O14283	+	1.3972	1.42945	10	10	10	23.6	47.851	17.7028	17.2579	16.1858	18.471	18.5419	18.3251	18.4765	18.2346	18.3413	18.5455	18.5249	18.514	18.4519	18.4338	18.158
coy1	SPCC364.04c	CASP family protein involved in Golgi vesicle transport Coy1	O59795		1.38683	1.08792	15	15	15	27	62.501	17.4781	17.625	15.85	18.6593	18.0154	18.4389	18.3483	18.6574	18.3924	18.3516	18.4108	18.5117	18.4888	18.5897	18.5289
SPAC8F11.08c	SPAC8F11.08c	ER membrane associated esterase/lipase	Q9UT29		1.3845	1.09837	8	8	8	28.2	46.049	17.4999	16.123	18.0749	18.7628	18.7228	18.3656	18.6738	18.423	18.6721	18.3373	18.7094	18.6334	18.8541	19.0894	18.8941
zuo1	SPBC1778.01c	ribosome-associated chaperone, zuotin	Q9Y7I8	+	1.3795	1.65534	9	9	9	27.8	24.357	17.8727	16.5898	17.0167	18.4507	18.5883	18.5787	18.3659	18.2509	18.2695	18.3086	18.2007	18.3538	18.3406	18.4546	18.3001
fba1	SPBC19C2.07	fructose-bisphosphate aldolase Fba1	P36580		1.36577	1.2113	24	24	24	76	323.31	21.6272	22.7534	23.4403	23.9985	23.8984	24.0212	24.3331	24.0552	24.3281	24.5745	24.4366	24.5333	24.478	24.5488	24.3226
mde4	SPBC6B1.04	microtubule-site clamp monopolin complex subunit Mde4	O43068	+	1.36304	1.54316	10	10	10	36.6	77.875	17.8779	18.1318	16.8394	19.0943	18.7858	19.0581	18.5876	18.8605	18.9047	15.0721	15.8068	16.8673	15.6726	15.8417	15.7149
brr6	SPAC8F11.06	nuclear envelope protein Brr6/Brl1	Q9UT30	+	1.35978	2.17883	9	9	9	44.4	81.705	17.6623	17.0484	16.8895	18.4505	18.4369	18.7921	19.8981	19.8449	19.7822	19.6353	19.5996	19.524	19.8715	19.6711	19.4871
lys2	SPAC343.16	homoaconitate hydratase Lys2	Q9UT74	+	1.35826	3.22905	10	10	10	19.3	41.014	16.5133	16.5197	16.9033	18.0965	17.9777	17.9369	18.1494	17.9566	18.0785	18.0329	18.3127	18.2458	18.0129	18.1151	18.1053
rpn1301	SPBC342.04	19S proteasome regulatory subunit Rpn13a	Q9Y7Y6	+	1.35674	1.69579	9	9	9	66	102.11	17.8225	16.6198	17.4654	18.7058	18.5267	18.7454	19.0483	19.009	19.0809	19.1926	18.9872	19.0766	18.8945	19.3315	18.9268
SPBC1683.03c	SPBC1683.03c	plasma membrane ammonium transmembrane transporter Amf1	Q9P6J7	+	1.35513	1.67552	3	3	3	5	36.681	17.5672	17.7444	16.5824	18.7658	18.6623	18.5313	18.9474	18.8858	18.8673	19.055	19.0698	19.1963	18.8487	18.9623	19.5346
tpp2	SPAP8A3.12c	tripeptidyl-peptidase II Tpp2	Q9UT05		1.35291	0.729564	6	6	6	5.6	8.0716	18.7974	16.8452	17.0355	19.9725	17.9792	18.7851	18.0007	18.3001	18.5277	17.8738	15.7893	16.1325	18.3795	18.6036	18.2204
lys12	SPAC31G5.04	homoisocitrate dehydrogenase Lys12	O14104	+	1.35026	1.4949	18	18	18	52.5	209.54	18.8222	18.7286	19.9987	20.3648	20.6648	20.5706	20.552	20.4521	20.5768	20.6387	20.5145	20.4308	20.343	20.4629	20.4719
SPAC27E2.03c	SPAC27E2.03c	Obg-like ATPase, human OLA1 ortholog	O13998	+	1.35025	1.57977	9	9	9	25	82.699	17.8508	17.2713	16.5603	18.3671	18.7898	18.5763	18.4444	18.1534	18.1946	18.2505	18.4652	18.2869	18.3941	18.5528	18.7199
SPCC1620.06c	SPCC1620.06c	ribose-phosphate pyrophosphokinase	O94413		1.34706	1.02189	9	9	9	35.5	125.86	18.8603	17.1784	19.0962	19.4942	19.9635	19.7184	19.5486	19.2734	19.004	19.7214	19.5571	19.6699	19.3725	19.7887	19.9315
SPBC16H5.04	SPBC16H5.04	SRP-independent ER targeting protein Snd3a	O42940	+	1.34473	1.48137	7	7	7	44.3	30.261	17.9052	16.6997	17.9717	18.7272	18.9954	18.8882	18.7619	18.9155	18.7132	18.7189	19.024	18.7747	18.7928	18.858	18.5491
prp10	SPAC27F1.09c	U2 snRNP-associated protein SF3B1	Q10178		1.34107	0.999887	18	18	18	23	38.553	18.8621	17.4758	16.7162	19.0048	19.0919	18.9806	18.7253	18.8024	18.8881	18.4958	19.0304	19.1296	19.0068	18.8707	18.3699
nan1	SPAC1B3.13	U3 snoRNP-associated WD repeat protein Nan1/Utp17	O13878	+	1.33987	1.43098	11	11	11	20.7	38.757	17.8851	17.1304	16.4833	18.5636	18.2046	18.7503	18.5238	18.5203	18.6877	18.6531	18.8101	18.8454	18.7838	18.8682	18.4128
pep3	SPCC790.02	HOPS/CORVET complex subunit, ubiquitin-protein ligase E3 Pep3/Vps18	O74925	+	1.33898	1.49621	8	8	8	12.2	18.806	16.9018	15.8047	17.1535	17.9811	17.9493	17.9466	17.9071	17.95	18.054	17.6325	17.8243	17.6832	17.7716	17.7262	17.1616
stt4	SPBC577.06c	1-phosphatidylinositol 4-kinase Stt4	Q9USR3	+	1.33886	3.45216	22	22	22	17	144.38	16.9655	16.5952	16.9341	18.174	18.1813	18.1561	18.3243	18.4729	18.5006	18.4298	18.2338	18.3899	18.3282	18.5104	18.182
SPBC119.09c	SPBC119.09c	ORMDL family protein Orm1	O42901	+	1.33833	1.33444	5	5	5	29	9.3883	17.6196	16.5329	16.1801	17.7571	18.3278	18.2627	17.7744	18.4792	18.2587	18.0836	18.0517	18.1297	18.0378	18.5261	16.8039
SPBC3B8.04c	SPBC3B8.04c	phosphate (Pi) transmembrane transporter Plt1	O59712	+	1.33627	1.50669	7	7	7	12.6	13.657	16.8359	16.0866	17.3887	18.3226	17.7924	18.205	17.9869	18.0699	18.2799	18.5029	17.7083	17.8965	18.4455	17.1674	17.5477
puf6	SPCP1E11.11	pumilio family RNA-binding protein Puf6	Q9UU76	+	1.32475	1.82643	16	16	16	31.9	59.031	18.1131	17.0777	17.8928	18.9779	19.1632	18.9167	18.9726	19.0065	19.0051	19.1446	18.9427	19.1399	19.0669	18.9361	18.6577
spc3	SPAC56F8.11	signal peptidase subunit Spc3	Q10259	+	1.32046	1.96785	6	6	6	42.7	11.28	17.69	17.1926	16.6853	18.4729	18.4633	18.593	18.6075	18.5614	18.5187	18.386	18.4633	18.4743	18.2883	18.4099	18.3341
dip2	SPBC3D6.12	U3 snoRNA associated protein Dip2	P87177	+	1.31399	3.84525	16	16	16	23.4	32.69	17.2248	16.9477	16.9922	18.4377	18.3341	18.3349	18.5178	18.3129	18.1889	18.3823	18.3634	18.4328	18.1491	18.2039	18.1631
rpb2	SPAC23G3.01	RNA polymerase II complex subunit Rpb2	Q02061	+	1.31305	2.66072	13	13	13	13.3	33.182	17.5088	16.9574	17.4534	18.4872	18.684	18.6876	18.4941	18.5378	18.6103	18.7988	18.4229	18.6674	18.5003	18.5861	18.3325
pho1	SPBP4G3.02	extracellular acid phosphatase Pho1	P08091	+	1.30394	1.66938	4	4	4	12.6	152.29	17.867	17.3353	16.7691	18.8004	18.3066	18.7762	18.3396	17.72	18.1469	19.485	19.2329	19.043	18.2442	18.4018	18.0443
pwp2	SPBC713.04c	U3 snoRNP-associated protein Utp1	Q9C1X1		1.30313	1.07117	11	11	11	19.4	22.207	18.4516	17.0282	16.5869	18.5357	18.5788	18.8615	18.6343	18.6922	18.7328	18.478	18.5852	18.8231	18.6976	18.4737	18.748
pda1	SPAC26F1.03	pyruvate dehydrogenase e1 component alpha subunit Pda1	Q10489	+	1.30198	2.47538	19	19	19	67.5	68.143	19.0435	19.5136	19.6723	20.878	20.6802	20.5772	20.6884	20.3344	20.6383	20.6911	20.5847	20.2649	20.2221	20.2834	20.4823
rpl2701	SPBC685.07c	60S ribosomal protein L27	O14388	+	1.29413	1.71154	8	4	4	52.2	36.88	20.9076	21.5241	22.0931	22.7997	22.8037	22.8038	22.9626	23.3625	22.7275	22.7989	22.6484	22.644	22.483	22.6753	22.6049
cam1	SPAC3A12.14	calmodulin Cam1	P05933	+	1.29362	1.59835	7	7	7	58.7	99.912	17.387	17.1286	18.1145	18.84	18.4459	19.2251	18.2205	18.0352	17.5729	18.1124	18.0277	17.6955	17.6466	17.5201	15.1505
nop2	SPBP8B7.20c	rRNA (cytosine-C5-)-methyltransferase activity Nop2	O94268	+	1.28964	2.53304	10	10	10	22	24.52	17.4625	17.3006	16.9266	18.2834	18.6781	18.5971	18.1329	18.2386	17.8667	18.4779	18.3791	18.0898	17.9973	18.3581	18.0546
rpl44	SPAC1687.06c	60S ribosomal protein L28/L44	O14069	+	1.28826	1.50686	13	13	13	64.2	323.31	22.8446	23.3363	24.1899	24.73	24.6793	24.8263	24.8495	24.6544	24.7217	24.879	24.6472	24.7554	24.4972	24.6688	24.6478
cog6	SPBC776.10c	Golgi transport complex peripheral subunit Cog6	O94677	+	1.28562	1.98934	16	16	16	35.6	66.858	17.5565	16.8581	17.7918	18.6454	18.7179	18.6999	18.5786	18.7214	18.59	18.7762	18.7362	18.7911	18.5875	18.7033	18.325
rna14	SPAC6F12.17	mRNA cleavage and polyadenylation specificity factor complex subunit Rna14	O14233		1.27934	1.28683	14	14	14	23.7	103.65	18.2988	17.1251	18.6516	19.3912	19.1746	19.3477	19.275	18.8197	18.9541	18.8615	18.9007	19.1551	19.4779	18.8608	18.6106
psm3	SPAC10F6.09c	mitotic/meiotic cohesin complex ATPase subunit Psm3/Smc3	O42649	+	1.27523	1.92039	17	17	17	17.3	38.731	17.3775	16.4274	16.8318	18.3099	18.1785	17.9738	18.2604	18.17	18.1779	18.1072	18.2747	18.2807	18.3932	18.2114	18.1842
emp24	SPCC24B10.17	COPII-coated vesicle component Emp24	Q9P7I9		1.27286	0.91095	4	4	4	21.1	9.102	18.4563	16.7839	16.3179	18.3447	18.4691	18.5628	18.3507	18.6349	18.4535	18.4143	18.3563	18.4892	18.4175	18.5389	18.5987
sip1	SPBC27B12.08	Pof6 interacting protein Sip1, predicted AP-1 accessory protein	O42998	+	1.27133	1.98034	29	29	29	20.1	77.423	18.4386	17.5263	17.9988	19.0809	19.401	19.2958	19.1846	19.3158	19.279	19.1428	19.0194	19.0979	18.9655	19.058	19.1418
osr2	SPCC965.06	potassium channel, beta subunit, aldo-keto reductase	O59826		1.26609	0.718763	7	7	7	27.6	89.035	17.6312	14.87	16.5812	17.569	17.6178	17.6938	17.9366	17.5201	17.4405	17.5565	17.3757	17.7585	17.6325	17.8618	17.8689
SPBC4.03c	SPBC4.03c	COPII-coated vesicle component Sfb3	Q9USS7		1.26501	0.725675	13	13	13	18.6	140.23	17.4202	15.6197	18.3112	18.2037	18.5505	18.392	18.4188	18.3588	18.6101	18.7078	18.554	18.3443	18.6043	18.6285	18.3844
nop58	SPAC23G3.06	U3 snoRNP-associated protein Nop58	Q9P7S7		1.26453	0.828285	16	16	16	43.9	210.06	18.8511	20.1477	21.2987	21.3409	21.3244	21.4257	21.2474	20.9303	20.8984	21.3386	21.2942	21.1814	21.1657	20.9161	20.8895
rpl3801	SPBC577.02	60S ribosomal protein L38	Q9USR7	+	1.26435	2.47768	3	2	2	35.1	139.58	17.3906	17.0799	17.6666	18.8019	18.6966	18.4318	18.6625	15.8056	13.9847	18.5644	18.2282	14.7918	15.9851	18.4183	16.4107
are1	SPAC13G7.05	acyl-CoA-sterol acyltransferase Are1	Q10269	+	1.25238	2.80234	6	6	6	17.9	18.31	17.1786	16.7275	17.2463	18.3072	18.3337	18.2686	18.0406	17.9705	18.2644	18.4408	18.3214	18.3544	18.4082	18.3457	18.3421
pgk1	SPBC14F5.04c	phosphoglycerate kinase Pgk1	O60101	+	1.24788	1.71449	38	38	38	84.1	323.31	23.1839	23.7423	24.2464	24.7841	25.1948	24.9374	24.7899	24.5835	24.6941	24.798	24.6272	24.7606	24.9562	24.951	24.8668
SPAC806.02c	SPAC806.02c	CIA machinery CIA1/CFD1 fusion protein	Q9UT57	+	1.23695	3.26824	8	8	8	22.9	53.225	16.7117	16.4566	16.6891	17.7167	17.8238	18.0278	18.2208	18.3126	18.2283	18.4322	18.2003	18.3661	17.9289	18.1777	18.3933
leo1	SPBC13E7.08c	RNA polymerase II associated Paf1 complex subunit Leo1	Q9P6R2	+	1.23055	2.21443	8	8	8	25.9	32.039	17.3835	16.9488	17.0406	18.5206	17.9739	18.5701	18.3496	18.227	18.14	18.33	18.313	18.3214	18.5449	18.5911	18.1091
his4	SPBC418.01c	imidazoleglycerol-phosphate synthase His4	O94303	+	1.22487	2.71668	11	11	11	26.6	75.605	17.5877	17.7786	17.3652	18.604	18.7854	19.0167	19.0698	18.7839	18.9775	18.9841	18.4825	18.8824	18.8337	19.2272	19.0886
SPAC27F1.06c	SPAC27F1.06c	histone chaperone and CENP-A amino terminus domain (NTD) isomerase Ani2	Q10175		1.21742	1.08129	13	13	13	44.8	94.895	19.0611	17.3071	17.7663	19.2833	19.1385	19.3648	19.4016	19.2719	19.1124	19.2774	19.5265	19.6157	19.3153	19.312	18.9019
brx1	SPBC800.06	ribosome biogenesis protein Brx1	Q9HGL6		1.21545	1.15332	7	7	7	28.5	25.001	17.7454	16.7144	18.4084	18.7716	18.9411	18.8018	19.1593	19.0493	19.0063	19.3024	19.1542	18.9957	18.9404	18.7016	18.8179
rpc2	SPAC4G9.08c	DNA-directed RNA polymerase III complex subunit Rpc2	Q10233	+	1.21438	2.18986	21	21	21	22.4	34.404	17.031	17.7418	17.6832	18.7971	18.6455	18.6566	19.0888	19.1392	18.9446	17.8808	17.6668	17.7316	17.6503	14.8018	15.9477
rpl301	SPAC17A5.03	60S ribosomal protein L3	P40372	+	1.20667	1.65046	27	27	1	67	323.31	22.8573	23.197	23.8793	24.506	24.7735	24.2741	24.4018	24.2604	24.5639	24.613	24.3566	24.4174	24.3724	24.2961	24.5839
alp5	SPBP23A10.08	actin-like protein Arp4	Q9P7X7	+	1.20533	1.71275	12	12	12	38.8	53.485	16.7496	17.5373	16.5137	17.9896	18.2344	18.1927	18.415	18.2965	18.1996	18.3463	18.1469	18.0305	18.0767	18.0144	17.685
tif225	SPAC8C9.15c	translation initiation factor eIF2B epsilon subunit	P56287	+	1.19893	1.81186	13	13	13	27.7	30.59	17.3317	18.2599	17.8695	18.7757	19.1156	19.1666	19.1774	18.9182	18.7183	18.8422	18.8482	18.795	18.4941	18.8736	18.412
yop1	SPCC830.08c	ER membrane protein DP1/Yop1	Q9UU91		1.19706	1.23186	4	4	4	25.8	7.529	16.9415	16.5185	18.0279	18.4367	18.4404	18.2019	18.4782	17.8163	17.8678	17.9493	18.269	18.3249	18.657	18.2358	18.5852
fsf1	SPAC17G6.15c	mitochondrial carrier, serine Fsf1	O13793	+	1.19387	2.42928	8	8	8	27.3	27.714	17.4532	17.0832	17.1255	18.3806	18.7038	18.1591	18.3485	17.9071	17.9579	16.9089	18.0396	18.1573	17.9931	17.9647	17.0367
gda1	SPAC824.08	Golgi nucleoside-diphosphatase Gda1	Q9UT35	+	1.18293	2.22315	13	13	13	35.1	24.276	17.2564	17.842	17.3744	18.7879	18.8226	18.4111	18.489	18.5308	18.4426	18.2433	18.6081	18.5677	18.6181	18.319	18.5038
cdc2	SPBC11B10.09	cyclin-dependent protein kinase Cdk1/Cdc2	P04551	+	1.18044	1.69307	10	10	9	37.4	28.321	16.7548	17.8284	17.1152	18.3653	18.4401	18.4342	18.3578	18.3747	18.6483	18.671	18.628	18.6275	18.1572	18.4091	18.0622
rps21	SPBC18E5.06	40S ribosomal protein S21	P05764	+	1.17674	1.52734	6	6	6	79.3	323.31	20.457	19.5356	20.4828	21.4242	21.0036	21.5778	21.5875	20.8454	20.6571	21.519	21.3559	21.5693	20.3243	20.4615	20.5901
tpi1	SPCC24B10.21	triosephosphate isomerase	P07669		1.17545	1.14693	16	16	16	79.5	323.31	20.8032	21.7573	22.3647	22.5409	23.0968	22.8139	22.7555	22.691	22.5186	22.768	22.6878	22.5958	22.6679	22.8008	22.8161
SPAC1786.02	SPAC1786.02	phospholipase Plb2	Q9UTH5		1.1689	0.936512	9	9	9	20.2	99.763	18.2756	17.508	16.2737	18.4956	18.5696	18.4988	18.2682	18.1456	17.8647	18.0385	17.9453	18.1735	18.1383	18.2871	17.6247
erg10	SPBC215.09c	acetyl-CoA C-acetyltransferase Erg10	Q9UQW6		1.16677	0.92272	23	23	23	88.1	253.2	19.7877	20.6724	21.7854	21.6709	22.0289	22.046	22.0092	21.4854	21.5696	21.8248	21.5747	21.5647	21.5263	22.1169	21.9057
cfp1	SPBC31F10.16	exomer complex ChAPs family (Chs5p-Arf1p-binding) protein Bch1	P87317		1.16516	1.23705	12	12	12	26.2	25.524	17.3333	18.7701	17.6399	19.1704	18.9441	19.1244	18.9122	18.8532	18.92	18.6715	18.8557	19.0605	19.1855	19.0057	18.8547
mot2	SPAC16C9.04c	CCR4-Not complex ubiquitin-protein ligase E3 subunit 4	Q09818	+	1.16249	2.72437	10	10	10	24.3	14.973	17.5087	17.0831	17.3179	18.3581	18.6688	18.3704	18.6703	19.2186	18.9056	18.8257	18.7011	18.7566	18.6436	18.592	18.5441
spt6	SPAC1F7.01c	histone H3-H4 chaperone Spt6	Q09915	+	1.16133	2.89162	16	16	16	15.6	74.16	17.2433	16.9793	17.3383	18.2674	18.2382	18.5394	18.3152	18.1716	17.8923	17.7636	18.1641	17.9337	18.2795	17.4717	15.9385
dpm1	SPAC31G5.16c	dolichyl-phosphate beta-D-mannosyltransferase catalytic subunit Dpm1	O14466	+	1.16079	1.89695	8	8	8	42.8	21.811	17.5889	16.8444	16.7894	18.076	18.2908	18.3383	18.0589	18.0521	17.8526	18.269	18.2898	18.22	18.207	17.7297	17.8611
isn1	SPBC30D10.03c	IMP 5'-nucleotidase Isn1	O14349	+	1.15687	1.75757	5	5	5	15.1	7.6434	17.8645	17.4268	16.9593	18.5019	18.8432	18.3761	15.5082	14.9955	14.5471	16.6435	15.2044	16.0365	18.5651	16.0136	16.1062
kap113	SPCC1322.06	karyopherin/importin beta family nuclear import signal receptor Kap113	O94545	+	1.14938	2.41215	12	12	12	16.7	58.98	17.2919	17.5022	17.1776	18.5459	18.1562	18.7178	18.5548	18.8177	18.9664	18.9788	18.6889	18.9182	18.9708	19.1498	18.9598
tif5	SPAC2F7.05c	translation initiation factor eIF5, Tif5	Q09689	+	1.14761	2.50014	15	15	15	48.4	51.999	16.8996	17.2109	17.5118	18.3166	18.3164	18.432	18.8891	18.1029	18.5121	19.6898	20.0687	20.1053	19.5986	19.2028	18.999
mug64	SPAC56F8.05c	Golgi BAR domain protein	Q10253	+	1.14711	3.28888	7	7	7	35.3	46.545	17.7116	17.4569	17.6818	18.7393	18.9098	18.6425	18.9143	18.2821	18.385	18.5077	18.5648	18.4573	18.5811	18.7999	18.4961
aha1	SPBC1711.08	chaperone activator Aha1	Q9P782	+	1.14514	2.22007	10	10	10	47.9	63.272	18.8774	19.4839	19.2393	20.2492	20.5914	20.1954	20.3321	20.0184	19.8744	19.6247	19.9179	19.8618	19.8897	19.7633	19.3538
stm1	SPAC17C9.10	vacuolar amino acid transmembrane transporter Stm1	Q10482	+	1.14481	1.46863	2	2	2	7.7	4.6688	18.5354	17.5242	17.4271	18.8735	19.1135	18.9342	18.9954	19.7766	19.7392	19.8255	20.0528	19.0426	19.3085	19.6688	18.7143
rpc40	SPBC1289.07c	DNA-directed RNA polymerase I and III subunit Rpc40	O94616		1.13921	0.668414	11	11	11	37.6	17.118	17.2223	17.3699	19.5942	19.0131	19.3148	19.2762	19.472	19.4021	19.3737	19.3394	19.0331	19.4333	19.0939	19.2522	18.8605
rpl2001	SPAC3A12.10	60S ribosomal protein L20A	P0CT68	+	1.13671	2.11122	16	16	16	61.4	323.31	23.1405	23.2391	23.7217	24.2897	24.7747	24.4471	24.1828	24.2852	24.258	24.6835	24.3531	24.2099	24.0946	24.2151	24.3717
SPBC15C4.04c	SPBC15C4.04c	amino acid transmembrane transporter	O60113	+	1.13055	1.42513	4	4	4	12.7	33.882	16.6477	16.9839	17.8653	18.1628	18.354	18.3718	18.3023	18.2891	18.5219	18.4215	18.5302	18.5025	15.008	18.0084	18.5307
htb1	SPCC622.09	histone H2B Htb1	P04913	+	1.12918	2.04918	9	9	9	61.1	90.348	21.5263	21.6261	22.2192	22.8087	22.8354	23.115	22.6929	22.7273	22.8543	22.5064	22.3593	22.5909	22.2566	22.0494	21.8189
vps10	SPBC16C6.06	sorting receptor for vacuolar proteins, Vps10	O42930		1.12834	1.2684	16	16	16	15.8	100.01	18.6013	17.3694	17.4395	19.0948	18.6955	19.0048	18.7182	19.0148	18.7457	18.6916	18.7307	19.011	18.8051	18.4214	15.1724
tup12	SPAC630.14c	transcriptional corepressor Tup12	Q9UUG8	+	1.12557	1.67587	15	15	15	40.3	92.112	17.6302	16.9959	18.0391	18.7175	18.7112	18.6133	18.6045	18.7879	18.6622	18.571	18.4046	18.6174	18.1857	18.3411	18.3393
SPCC569.05c	SPCC569.05c	plasma membrane spermidine family transmembrane transporter	Q9Y7S4		1.12539	1.21505	7	7	6	14.4	24.08	18.0662	16.7852	16.7883	18.367	18.4726	18.1763	18.2609	18.6852	18.497	18.4579	18.7703	18.766	18.6703	18.826	18.1745
sur2	SPBC887.15c	sphingosine hydroxylase/sphingolipid delta-4 desaturase Sur2	O94298	+	1.12508	1.74567	3	3	3	11.9	13.562	16.9936	17.3274	17.5454	18.8866	18.0858	18.2692	18.454	18.5504	18.802	18.614	18.7294	18.8634	18.7849	14.7044	18.7375
nup146	SPAC23D3.06c	nucleoporin, WD repeat Nup146	Q09847		1.12367	0.654088	32	32	32	30.3	169.81	18.1706	17.3047	19.9425	19.5221	19.6469	19.6197	19.53	19.5803	19.5763	19.7289	19.7079	19.802	19.5753	19.6772	19.3661
SPAC29E6.06c	SPAC29E6.06c	cytoplasmic cysteine-tRNA ligase Crs1	Q09860	+	1.12236	1.70398	6	6	6	12.3	13.274	17.1395	16.6723	17.6973	18.3336	18.3226	18.22	18.4066	17.6561	17.8996	17.8625	17.8772	18.005	18.1902	17.9695	18.3823
mmi1	SPCC736.12c	nucleus specific RNA binding exosome specificity factor Mmi1	O74958		1.11945	0.538016	12	12	12	32.2	36.369	16.6055	16.5509	19.3227	18.6028	18.4859	18.7488	18.1584	18.9128	18.5551	18.6067	18.5402	18.6969	18.5365	17.9294	17.9965
btb2	SPBC25B2.06c	BTB/POZ family ubiquitin-type ligase substrate adaptor Btb2	O74778	+	1.11908	1.80424	7	7	7	29.9	11.318	17.473	18.0967	17.3662	19.007	18.4666	18.8195	18.2723	18.5108	18.2534	18.0358	18.4717	18.7323	18.743	18.2788	18.9381
hhf2	SPBC8D2.03c	histone H4 h4.2	P09322	+	1.11787	1.58627	8	8	8	59.2	68.578	20.486	19.7463	20.7367	21.262	21.3727	21.688	21.3392	21.2583	21.5823	20.8447	20.9844	21.1121	20.6918	20.4733	20.1602
rpa2	SPBP23A10.07	DNA-directed RNA polymerase I complex subunit Rpa2	Q9P7X8		1.11553	0.550257	32	32	32	38.2	180.65	16.9142	19.8368	19.2708	19.7015	19.9169	19.75	19.9018	20.0552	19.7846	20.1025	19.9631	20.1342	19.9118	20.2466	19.8138
met16	SPAC13G7.06	phosphoadenosine phosphosulfate reductase	Q10270	+	1.10963	2.81806	5	5	5	22.9	10.425	16.8337	16.64	17.1331	17.9996	17.9734	17.9626	18.0275	17.3655	17.6938	18.0537	17.7713	17.8467	18.0028	18.2921	17.3062
dsd1	SPBC3B8.07c	dihydroceramide delta-4 desaturase	O59715		1.10887	0.95033	5	5	5	16.3	8.6944	16.8608	18.4497	18.5109	19.1783	18.9024	19.0672	19.236	19.4606	19.5241	19.1812	19.3673	19.3915	19.5984	19.2518	18.9303
pho2	SPBC15D4.15	4-phosphoerythronate phosphastase/2-phosphoglycolate phophatase, involved in detoxification of glycolytic by-products	Q00472		1.10137	1.26287	13	13	13	57	25.858	17.8923	17.1876	18.5575	18.773	19.1137	19.0549	19.3294	19.0891	18.9079	19.1873	19.0256	18.9303	18.9625	19.4396	18.9308
taf5	SPCC5E4.03c	SAGA complex/TATA-binding protein associated factor/transcription factor TFIID complex subunit Taf5	O13282	+	1.09759	2.49183	11	11	11	21.8	41.294	17.4912	17.115	17.1683	18.5175	18.4472	18.1027	18.2143	18.3977	17.8582	17.9278	17.9368	17.8964	17.9265	17.7169	16.1526
drp1	SPBC691.02c	RINT1 family protein	Q9C0W8	+	1.09533	2.16812	13	13	13	33.5	134.14	17.1335	17.8138	17.2594	18.549	18.529	18.4147	18.4954	18.9582	18.8478	18.9249	18.8995	18.7547	18.7716	19.0619	18.6364
rfc5	SPBC83.14c	DNA replication factor C complex subunit Rfc5	O94697		1.0939	0.845684	11	11	11	39.9	60.597	18.347	17.9195	16.3857	18.49	18.7474	18.6964	18.6772	18.7081	18.7745	18.4918	18.5516	18.6306	18.4673	18.5592	18.222
alm1	SPAC1486.04c	nucleoporin Alm1	Q9UTK5	+	1.09377	1.41204	26	26	26	17	44.648	17.6601	16.8098	17.9337	18.417	18.457	18.8109	18.1414	17.9116	17.5059	17.0015	17.9472	17.5711	17.7936	16.9235	16.1956
SPBC56F2.07c	SPBC56F2.07c	ribosome biogenesis factor recycling AAA family ATPase	O60058	+	1.09341	1.39702	15	14	14	26.8	60.165	17.766	16.5693	17.352	18.1568	18.5028	18.3079	18.6045	18.6544	18.6362	18.9471	18.5424	18.32	18.4784	18.5189	18.3026
arc4	SPAC6G9.07c	ARP2/3 actin-organizing complex subunit Arc4	Q92352		1.09167	0.815715	6	6	6	45.2	43.189	18.6414	16.5132	17.6091	18.6431	18.8318	18.5638	18.4264	18.4037	18.4047	18.6195	18.4338	18.7312	18.4506	18.6523	18.4806
pvg1	SPAC8F11.10c	Golgi pyruvyltransferase Pvg1	Q9UT27	+	1.08974	2.0525	7	7	7	23.4	121.21	17.6158	16.9129	17.355	18.5831	18.2553	18.3144	18.3863	18.3775	18.4224	17.9855	18.4847	18.5679	17.6403	18.2219	17.6049
gid5	SPAC26H5.04	GID complex armadillo repeat subunit Gid5	O13986		1.08636	0.810697	20	20	20	34.5	62.674	18.714	16.6878	17.1041	18.4906	18.6693	18.6051	19.0359	19.1491	19.1767	19.1854	19.3125	19.1939	18.9977	19.2311	18.7532
erp2	SPAC17A5.08	COPII-coated vesicle component Erp2/3/4	O13770	+	1.08575	3.05649	3	3	3	23.3	27.403	16.2764	16.6852	16.4429	17.6052	17.5465	17.5101	14.8081	14.8474	17.7192	13.9279	18.0123	18.2172	15.814	17.3159	15.2435
ilv5	SPBC56F2.12	acetohydroxyacid reductoisomerase	P78827		1.08274	0.805829	18	18	18	47	211.47	20.036	21.0228	22.1786	22.0778	22.1491	22.2586	22.1245	21.7065	21.7727	21.9524	21.6988	21.8111	21.6465	21.7541	21.5779
SPACUNK4.10	SPACUNK4.10	glyoxylate reductase	O14075		1.08201	1.20359	8	8	8	34.1	27.12	16.8108	16.123	17.4468	17.5527	18.1751	17.8988	18.1719	17.6361	17.4018	18.3522	18.1354	17.8504	18.044	18.1184	17.6143
top2	SPBC1A4.03c	DNA topoisomerase II	P08096	+	1.07821	2.47385	24	24	24	19.5	33.473	17.5692	17.9995	17.6052	18.7682	18.9981	18.6422	18.6411	18.9114	18.8297	18.6859	18.538	19.0012	18.3768	14.925	17.8888
are2	SPCP1E11.05c	acyl-coA-sterol acyltransferase Are2	Q9UU82		1.0719	0.941783	5	5	5	14.2	10.082	16.942	15.7035	17.4615	17.7634	17.9652	17.594	17.7736	17.5234	17.6147	17.76	18.0059	17.7001	18.1592	18.0304	18.0072
SPBC887.12	SPBC887.12	P-type ATPase	O94296	+	1.07109	2.33905	16	16	16	18.4	49.336	17.3723	17.0607	16.7806	18.0297	18.2855	18.1117	18.1445	18.0959	17.9175	17.547	18.0706	18.1672	18.4825	17.9782	18.5397
avt3	SPAC3H1.09c	vacuolar amino acid transmembrane transporter Avt3	Q10074	+	1.06624	2.12041	9	9	9	22.9	28.995	18.0337	17.581	17.3127	18.6553	18.6864	18.7844	18.3789	18.4146	18.5242	18.4285	18.4751	18.4691	18.7761	18.4623	18.2223
rds1	SPAC343.12	ferritin related conserved fungal protein	P53693	+	1.06621	1.33024	3	3	3	11.7	18.659	17.0243	17.0216	18.1369	18.5053	18.3547	18.5214	18.0928	17.7695	17.4611	17.0662	17.4802	17.2216	17.9814	17.9908	17.4699
ssa1	SPAC13G7.02c	Hsp70 family heat shock protein Ssa1	Q10265		1.06532	1.06664	45	16	16	77.3	124.54	17.5932	17.6432	18.8944	19.2402	18.7199	19.3666	20.0246	20.202	20.3945	20.4881	20.6223	20.7468	21.0499	21.4424	21.0308
SPAC8F11.04	SPAC8F11.04	U3 snoRNP-associated protein Cic1/Utp30 family	Q9UT32	+	1.06436	2.58965	11	11	11	22	32.4	17.6035	17.058	17.31	18.4046	18.3516	18.4085	18.3596	18.2447	18.4218	18.6213	18.2965	18.5553	18.3337	18.4417	18.075
erj5	SPAC2E1P5.03	ER DNAJ domain protein Erj5	Q9P7C1	+	1.063	2.50038	8	8	8	30	29.474	17.55	17.3539	17.8107	18.4507	18.647	18.8059	18.7764	18.4463	18.6298	18.6446	19.1479	18.9572	19.3264	19.2361	19.0271
tra1	SPBP16F5.03c	SAGA complex/ASTRA complex, phosphatidylinositol pseudokinase Tra1	Q9HFE8		1.06118	0.626095	27	27	27	9.7	42.248	18.561	16.6575	16.054	18.1457	17.9726	18.3376	18.2455	18.0812	18.4585	18.1838	18.1599	18.2065	18.4586	18.168	18.0132
atp3	SPBC1734.13	F1-FO ATP synthase gamma subunit	O74754	+	1.04788	1.91233	8	8	8	29.6	48.418	17.681	17.1961	16.9403	18.1119	18.4496	18.3995	18.3253	18.134	18.2505	18.3942	18.5624	18.3419	18.4299	18.9037	18.1176
tea3	SPAC6G10.02c	cell end marker Tea3	O14248	+	1.04734	2.76078	24	24	24	27.6	38.845	17.3628	17.049	17.4082	18.4763	18.2967	18.189	18.223	18.5428	18.3327	18.5602	18.3962	17.9648	18.0013	18.1698	17.7822
arp3	SPAC630.03	ARP2/3 actin-organizing complex actin-related protein subunit Arp3	P32390	+	1.03602	1.62618	11	11	11	38.2	42.001	18.3269	17.5839	17.3903	18.7897	18.9093	18.7103	18.5541	18.5209	18.5518	18.5449	18.5045	18.4422	18.5403	18.6254	18.3556
ado1	SPCC338.14	adenosine kinase	P78825		1.03538	1.1442	9	9	9	39.4	38.119	17.7446	16.9344	16.3069	17.8577	18.0809	18.1535	17.8921	18.216	17.8627	18.3088	17.6302	17.8712	17.8767	18.2876	17.5995
fes1	SPBC3B9.01	Hsp70 nucleotide exchange factor Fes1	O43030		1.03276	0.883706	12	12	12	52.6	90.83	17.5237	19.2906	17.8401	19.2746	19.2736	19.2046	19.2757	19.4589	19.4378	19.252	19.4133	19.3372	19.6975	19.6419	19.5174
obr1	SPAC3C7.14c	NAD(P)H dehydrogenase (quinone)	P30821		1.03188	0.445074	6	6	6	51	237.99	16.9998	20.1845	19.7346	20.0975	19.9919	19.9251	19.8895	19.9518	19.5477	19.9523	19.7531	20.0976	20.2917	20.4962	20.0487
emc4	SPCC1281.03c	ER membrane protein complex subunit Emc4	O94520		1.0284	0.685213	5	5	5	34.2	7.5153	17.6784	16.1755	17.1507	18.6292	18.4702	16.9904	18.5682	14.3102	18.3194	18.2882	18.7996	15.2731	17.4325	14.1879	15.5121
sec10	SPAC13F5.06c	exocyst complex subunit Sec10	O13705	+	1.02681	1.53985	12	12	12	17.5	129.89	17.3814	16.3371	16.9115	18.0032	17.9051	17.8022	17.7361	18.0313	17.7262	18.0523	17.5397	17.9208	17.8188	17.7418	17.6185
ilv1	SPBP35G2.07	acetolactate synthase catalytic subunit	P36620		1.02334	1.27783	42	42	42	69.7	323.31	22.7165	23.3684	24.0133	24.368	24.3506	24.4496	24.6524	24.7126	24.7174	24.7873	24.6883	24.7068	24.4048	24.5778	24.4108
fft2	SPCC1235.05c	SMARCAD1 family ATPase Fft2	O74842		1.02309	1.08509	13	13	12	13.9	32.394	18.1127	16.6844	17.0321	18.1032	18.4736	18.3217	17.9218	18.1675	18.4628	17.9498	18.1617	18.2843	18.2756	18.0164	17.5313
rps1901	SPBC21C3.13	40S ribosomal protein S19	P58234	+	1.02124	1.36305	10	10	3	53.5	190.54	22.0107	22.4349	23.1971	23.5316	23.6587	23.5161	23.6597	23.4463	23.5475	23.7223	23.4302	23.4851	23.2095	23.4444	23.3602
SPCC4B3.03c	SPCC4B3.03c	multi-pass membrane and CBS domain protein, implicated in magnesium homeostasis and endomembrane organization	Q9USJ3		1.01902	1.25761	12	12	12	29.3	110.4	18.6613	18.1603	17.3672	18.9903	19.085	19.1706	18.9343	18.9083	19.0427	18.8668	19.3548	19.3677	19.085	18.873	18.5923
gmh4	SPBC8D2.17	Golgi alpha-1,6-galactosyltransferase Gmh4	O13640		1.01818	0.895385	9	9	9	36	47.852	18.6759	16.8491	17.6005	18.7189	18.7504	18.7108	18.8426	18.7073	18.879	18.9154	18.8569	18.8507	19.009	18.7547	18.7285
gas5	SPAC11E3.13c	cell wall 1,3-beta-glucanosyltransferase Gas5	O13692		1.01815	1.09779	7	7	7	20.8	24.211	17.532	18.2303	16.7585	18.6653	18.3377	18.5723	19.0495	18.8883	19.0695	18.8408	18.7506	18.513	19.4808	19.6589	19.7792
gpt1	SPBPJ4664.06	UDP-glucose-glycoprotein glucosyltransferase Gpt1	Q09140		1.01547	1.29536	15	15	15	12.9	26.888	17.4129	16.8085	16.2035	17.6902	18.0517	17.7294	17.8536	17.641	17.9065	18.0453	17.853	17.3284	17.7223	17.2834	17.5824
rrs1	SPBC29A3.16	ribosome biogenesis protein Rrs1	O59678		1.00618	0.460271	4	4	4	29.5	50.048	17.9745	15.3471	17.7929	18.4934	17.2125	18.427	18.5471	18.0993	18.1081	18.1826	18.2865	17.8813	17.9322	18.2439	15.5954
tim50	SPBC17A3.01c	TIM23 translocase complex subunit Tim50	O13636		0.998787	0.633834	7	7	7	20.1	30.217	17.8593	15.4893	17.1798	17.9506	17.665	17.9091	17.5166	17.4528	17.2642	17.4165	17.715	17.742	17.8546	17.2826	17.1107
tra2	SPAC1F5.11c	NuA4 complex phosphatidylinositol pseudokinase complex subunit Tra2	Q10064		0.991435	1.13782	30	30	30	10.4	58.527	17.8709	16.5719	17.6735	18.4777	18.3699	18.2431	18.3444	18.1461	18.3433	18.0575	18.2224	18.4372	18.1412	18.4092	17.9215
upf1	SPAC16C9.06c	ATP-dependent RNA helicase Upf1	Q09820		0.990365	1.17333	16	16	16	25.9	46.245	17.9057	18.5801	17.2261	18.7903	18.8689	19.0239	18.6597	19.0734	19.0535	18.7682	18.8977	18.7351	18.6061	19.1859	18.5101
man1	SPAC14C4.05c	LEM domain nuclear inner membrane protein Man1, Sad1 interacting factor	O13712	+	0.986193	1.95016	18	18	18	35.2	82.765	17.5945	18.2862	17.692	18.9346	18.8255	18.7711	19.2338	19.3757	19.247	19.2796	19.1911	19.2038	20.0021	19.6783	19.3898
mod21	SPAC806.08c	gamma tubulin complex GCP5 subunit Mod21	Q9UT52	+	0.983694	1.71793	13	13	13	24.7	34.763	18.1197	17.4508	17.7018	18.9256	18.4007	18.8971	15.7395	15.915	16.8439	18.2812	18.1219	18.1415	15.6351	14.3446	15.239
tif224	SPAC21E11.06	translation initiation factor eIF2B delta subunit	Q09924	+	0.982431	2.13872	10	10	10	33	39.517	17.0405	17.6096	17.1729	18.4196	18.1028	18.2479	18.3499	18.6163	18.2683	18.5521	18.5175	18.5789	18.3707	18.5986	17.9953
rna1	SPAC22E12.07	Ran GAP Rna1	P41391		0.97925	1.13126	11	11	11	38.3	41.077	17.8767	18.0995	16.8356	18.541	18.4025	18.806	18.602	18.2667	18.4569	18.1481	18.3443	18.5519	18.7678	18.832	18.4608
csr102	SPAC3H8.02	sec14 cytosolic factor family, phospholipid-intermembrane transfer protein Csr102	Q10138	+	0.976064	1.56798	8	8	8	21.6	21.341	17.7332	17.5415	16.8175	18.2622	18.469	18.2892	18.2387	18.0926	18.3307	17.855	18.4347	18.414	18.4512	18.6189	18.3016
but2	SPBC3D6.02	But2 family protein But2, similar to cell surface molecules	P87167	+	0.967985	1.99922	10	10	10	33.3	95.826	19.763	20.3062	20.4274	21.2324	21.0983	21.0697	21.1999	21.0323	21.033	21.263	21.1834	21.2271	21.2252	21.0586	21.127
arc2	SPAC6F6.10c	ARP2/3 actin-organizing complex subunit Arc34	O14241		0.964384	0.844705	10	10	10	37.5	31.356	17.784	16.7735	18.5894	18.816	18.5782	18.6459	18.8664	19.1343	18.8567	18.9569	18.9653	18.9927	18.7132	18.78	18.6904
prp1	SPBC6B1.07	U4/U6 x U5 tri-snRNP complex subunit Prp1	Q12381	+	0.96048	1.45782	16	15	15	19.4	34.478	17.7579	17.5536	16.7667	18.2249	18.3616	18.3731	18.0735	17.7675	17.7039	17.0855	18.0351	17.7807	17.6441	16.7989	16.605
wrs1	SPAC2F7.13c	cytoplasmic tryptophan-tRNA ligase Wrs1	Q09692		0.959068	0.633019	12	12	12	36.7	19.709	17.2781	18.4747	16.2243	17.9916	18.6886	18.1741	18.2839	17.9263	18.0674	18.2629	18.1646	17.9721	18.1951	18.3525	18.2336
adh4	SPAC5H10.06c	alcohol dehydrogenase Adh4	Q09669		0.95472	0.750778	5	5	5	19	11.644	18.2085	17.0502	18.0666	18.245	19.6417	18.3028	18.033	17.5492	17.555	18.7229	17.4095	17.4889	18.2588	18.1563	19.364
smi1	SPBC30D10.17c	beta-glucan synthase adaptor protein Smi1	O14362		0.954319	0.775622	8	8	8	30.4	26.883	17.5759	16.5455	18.508	18.4908	18.4743	18.5273	18.1495	18.1248	18.3294	18.0087	18.7855	18.3992	18.3924	18.4302	18.1004
bag101	SPBC16G5.11c	BAG family molecular chaperone regulator Bag101	O60125	+	0.952543	1.48275	5	5	5	29.7	14.266	17.1314	16.596	16.212	17.4724	17.8638	17.4608	17.8879	17.5309	17.6422	17.4694	17.68	17.8355	17.4314	17.6301	17.5132
pet801	SPAC12B10.09	mitochondrial carrier, S-adenosylmethionine	Q10442	+	0.95078	1.66246	3	3	3	7.5	5.4532	17.553	16.7277	17.1724	17.9075	18.1315	18.2664	17.404	17.7568	17.8861	17.6511	17.8167	17.7085	17.7549	17.1964	17.3478
rpl2302	SPCC1322.11	60S ribosomal protein L23	P0CT61	+	0.940839	1.95563	8	8	8	61.9	152.3	21.5258	22.0127	22.2299	22.9125	22.8728	22.8057	23.2807	23.017	23.1779	23.0572	23.0447	23.0676	22.5221	22.7968	22.9378
nfs1	SPBC21D10.11c	mitochondrial [2Fe-2S] cluster assembly and tRNA modification cysteine desulfurase Nfs1	O74351	+	0.938179	1.46872	10	10	10	37.1	43.584	17.3194	17.3664	18.1828	18.5364	18.7385	18.4082	18.6286	18.4284	18.3798	18.4195	18.6188	18.7379	18.3901	18.2314	18.2787
gud1	SPCC1672.03c	guanine deaminase Gud1	O14057		0.935734	1.27945	14	14	14	35.1	33.395	17.8187	18.0958	17.0011	18.5975	18.3935	18.7318	18.8289	18.9008	18.7655	18.9619	18.7677	18.958	19.0682	19.0523	18.7231
SPAC24H6.13	SPAC24H6.13	calcium ion transmembrane transporter	Q09766		0.922921	1.13721	16	16	16	23.9	35.33	18.7233	17.4769	17.8582	19.1379	18.8663	18.8231	18.6145	18.6472	18.7579	18.575	18.7318	18.8052	18.2879	18.1197	18.0022
sla1	SPAC57A10.10c	La protein, tRNA chaperone Sla1	P87058		0.922334	0.961299	9	9	9	39.6	14.549	18.1243	16.6143	17.3807	18.2324	18.1468	18.5072	18.488	18.6629	18.4584	18.4128	18.1325	18.4517	18.0056	18.4215	17.9684
SPBC13A2.03	SPBC13A2.03	ER phosphatidate cytidylyltransferase Bbl1	Q9P381		0.922114	0.664234	3	3	3	7.7	15.676	18.1532	16.4149	16.2429	17.8722	17.5865	18.1187	17.0849	17.3597	17.9869	17.8429	17.905	17.4711	17.802	15.092	17.5315
alg2	SPBC11B10.01	mannosyltransferase complex subunit Alg2	Q96WW6	+	0.919551	2.14528	10	10	10	24.9	14.448	17.911	17.9786	17.4127	18.7243	18.7165	18.6201	18.8094	18.8346	18.8588	18.6871	18.7113	18.8496	18.8062	18.973	18.7453
ufd1	SPBC16A3.09c	Hrd1 ubiquitin ligase complex subunit Ufd1	O42915	+	0.912892	1.33164	9	9	9	31.6	44.119	17.9635	17.2266	16.8847	18.341	18.2026	18.2697	18.2894	18.2731	18.3855	18.1988	18.207	18.112	17.8541	18.2896	18.3177
mmf1	SPBC2G2.04c	mitochondrial matrix protein, YjgF family protein Mmf1, reactive intermediate imine deaminase A homolog Mmf1	O43003		0.903472	0.723525	7	7	7	42	37.421	18.0979	17.9925	19.6895	19.3636	19.314	19.8127	19.4906	19.1644	18.9312	19.1834	19.15	19.3643	19.2962	19.1791	19.5544
apl2	SPBC947.02	AP-1 adaptor complex beta subunit Apl2	O43079	+	0.902782	1.48923	16	16	16	26.8	60.805	18.8654	18.0065	18.0424	19.1899	19.2292	19.2036	19.2758	19.126	19.1581	19.1496	19.0698	19.1444	19.5015	19.3357	19.241
pmp20	SPCC330.06c	thioredoxin-related chaperone Pmp20	O14313		0.899622	0.492932	7	7	7	72.4	49.634	17.1512	16.5756	19.1273	18.1918	18.8495	18.5116	18.3519	17.9703	18.0112	18.3217	17.8426	17.9656	18.0561	18.3611	18.2679
rps1601	SPBC18H10.14	40S ribosomal protein S16	P0CT64		0.898792	0.918507	11	11	11	64.3	323.31	22.8384	23.309	24.2514	24.6742	24.0175	24.4034	24.5022	24.5601	24.6438	24.8594	24.4148	24.4564	24.201	24.5735	24.5767
pup2	SPAC323.02c	20S proteasome complex subunit alpha 5, Pup2	Q9UT97	+	0.898286	1.34226	9	9	9	50.6	34.902	17.8734	18.0717	17.1398	18.3278	18.7342	18.7177	18.5096	18.3139	18.39	18.6662	18.9144	18.6622	18.8298	19.0648	18.869
fnx1	SPBC12C2.13c	vacuolar amino acid transmembrane transporter Fnx1	Q09752		0.894953	0.947249	5	5	5	16.9	43.862	17.4625	16.881	15.9919	17.4675	17.7	17.8528	17.71	17.1879	17.7396	17.3777	17.4584	17.6229	17.2865	17.4674	15.5772
hem13	SPAC222.11	coproporphyrinogen III oxidase Hem13	Q9UTE2		0.889288	0.912442	12	12	12	47.1	58.687	16.8718	17.0992	18.2854	18.1663	18.5519	18.2061	18.3386	18.3401	18.2003	18.4415	18.0693	18.3292	18.0992	18.5504	17.8864
rps602	SPAPB1E7.12	40S ribosomal protein S6	Q9C0Z7		0.879809	0.54769	12	1	1	50.6	113.66	18.0665	20.1908	19.8697	20.6738	19.7776	20.3148	21.3023	20.5944	21.0471	20.9722	20.9643	20.2187	20.4734	20.8586	20.2012
sam50	SPAC17C9.06	mitochondrial sorting and assembly machinery complex subunit Sam50	Q10478		0.877885	0.946126	13	13	13	39.4	57.459	18.3119	16.8767	17.3999	18.568	18.1911	18.463	18.207	17.9776	18.2957	17.7731	18.3342	18.1793	18.4144	18.255	17.8408
sre1	SPBC19C2.09	DNA-binding transcription factor, sterol regulatory element binding protein Sre1	Q9UUD1	+	0.871204	2.51645	14	14	14	24.2	76.521	17.4702	17.7903	17.8847	18.5049	18.6841	18.5699	18.2873	18.9012	18.7237	19.1946	18.8591	18.8438	18.8022	18.9799	18.8051
eno101	SPBC1815.01	enolase	P40370		0.868084	1.12112	26	26	26	79.7	323.31	23.9872	24.6741	25.2023	25.3351	25.6598	25.4729	25.4741	25.4343	25.4538	25.5254	25.2899	25.349	25.2443	25.5084	25.3471
pkd2	SPAC1F7.03	plasma membrane TRP-like calcium ion channel Pkd2	Q09917	+	0.866391	1.52839	8	8	8	15.9	52.558	17.5857	16.8836	17.6825	18.3745	18.2496	18.127	17.7441	18.3005	18.0976	17.4314	18.3448	18.2954	17.7071	17.5375	18.1501
SPCC1795.10c	SPCC1795.10c	COPII-coated ER to Golgi transport vesicle protein Svp26	Q1MTR8		0.864035	1.2611	4	4	4	17.2	6.3063	17.5699	16.7984	17.7318	18.161	18.0254	18.5058	18.3153	18.0112	17.1624	18.2777	18.1674	18.1117	18.3152	18.2713	18.1181
SPBC16H5.12c	SPBC16H5.12c	DUF2433 metallo phosphatase superfamily conserved fungal protein	O42947		0.861927	0.912237	19	19	19	39.6	93.663	19.8645	18.7154	18.5181	19.6236	20.0315	20.0286	19.7298	20.1236	19.8841	20.1835	19.7763	19.9737	20.0048	19.9565	19.7054
SPCC777.12c	SPCC777.12c	ER stress response thioredoxin family membrane disulfide oxidoreductase	O74551		0.860999	0.669276	7	7	7	34.9	7.9817	17.4094	18.4591	16.5212	18.0002	18.5315	18.4411	18.2722	17.9415	18.1071	18.4273	18.3145	18.1765	18.3558	18.2384	18.0143
coq11	SPCC1840.09	ubiquinone biosynthesis protein Coq11	O74482		0.85992	0.368911	5	5	5	30.1	12.803	16.8516	16.4572	19.5289	18.6064	18.6196	18.1915	18.886	18.9149	18.9784	18.7159	18.2558	18.3658	17.8894	18.1476	18.5555
ufe1	SPCC895.04c	SNARE Ufe1	O94531	+	0.858356	1.74893	6	6	6	24.8	15.979	17.0521	16.3152	16.7497	17.4529	17.6367	17.6026	17.6833	17.7934	17.9022	18.0555	17.8111	18.1045	17.7373	18.2163	17.8895
prw1	SPAC29A4.18	histone chaperone, Clr6 and Rpd3L complex subunit Prw1	O14021		0.84956	1.07073	10	10	10	25.1	118.41	18.266	17.0276	17.6615	18.2914	18.5787	18.6337	18.6646	18.3925	18.2842	18.5506	18.8119	18.7315	18.6053	18.4909	18.225
rpl3703	SPAPB17E12.05	60S ribosomal protein L37	P59289	+	0.843201	1.6152	4	4	4	41.6	9.0727	18.8605	18.1922	18.744	19.2048	19.5204	19.6011	19.3676	18.9825	19.3131	19.1056	18.7818	19.0858	18.8351	18.9396	18.6858
nop56	SPBC646.10c	U3 snoRNP-associated protein Nop56	O94514		0.839639	0.378875	22	22	22	59.4	323.31	18.7076	21.2292	21.7057	21.4192	21.413	21.3293	21.5534	21.3105	21.3533	21.2633	21.1524	21.1683	21.0759	21.1041	20.8382
ypt3	SPAC18G6.03	Rab11 family GTPase Ypt3	P17610	+	0.838835	2.43954	7	7	7	34.1	9.1953	17.5261	17.2568	17.1127	18.0227	18.1428	18.2465	17.9828	18.1791	18.1406	18.2179	18.2264	18.1643	18.1472	17.8787	17.8963
myo2	SPCC645.05c	myosin II heavy chain	Q9USI6		0.834056	0.939977	19	19	19	15.4	34.571	18.3576	16.9701	17.8023	18.4506	18.441	18.7405	18.2357	18.0894	18.258	18.3099	17.9762	18.2763	17.9328	17.737	17.2428
rpl2102	SPAC959.08	60S ribosomal protein L21	O42706		0.833956	0.84723	6	6	2	44.4	147.81	21.2627	21.7807	22.7029	22.8948	22.3959	22.9575	22.7447	22.453	22.7005	22.8885	22.4816	22.6522	22.5561	22.6782	22.5849
ste13	SPBC776.09	ATP-dependent RNA helicase Ste13/Dhh1	Q09181	+	0.829702	2.22298	8	8	8	19.6	47.039	17.1669	17.1421	17.3544	17.7734	18.2298	18.1494	17.9648	18.4456	18.0806	18.2354	17.9283	17.955	18.091	17.5542	16.8358
exo2	SPAC17A5.14	exonuclease II Exo2	P40383	+	0.820723	2.25597	11	11	11	10.5	45.041	17.3523	16.8999	16.9887	17.8493	18.0208	17.8329	17.9369	17.8819	17.9227	17.9382	17.7674	17.5908	17.1814	17.6753	16.4744
pre4	SPBC577.10	20S proteasome complex subunit beta 7, Pre4	Q9USQ9	+	0.81358	1.3971	9	9	9	54.2	39.747	17.4648	16.9674	17.4559	17.6808	18.2771	18.3709	18.2501	17.9628	18.0982	18.3549	18.3514	18.3255	18.5134	18.5475	18.1594
rki1	SPAC144.12	ribose 5-phosphate isomerase Rki1	Q9UTL3		0.809938	0.86688	8	8	8	49.3	17.792	16.7787	16.5938	17.9272	17.7273	18.1422	17.8599	17.7976	17.3836	17.0035	17.5848	17.8054	17.4953	17.7016	17.7424	17.8235
vps902	SPBC29A10.11c	GEF Muk1	O94388		0.808715	0.555869	9	9	9	28.1	15.842	18.4791	16.3181	17.4075	18.0355	18.0591	18.5362	18.3606	18.5611	17.8701	18.0097	18.6625	18.429	18.124	18.0151	18.0689
tim23	SPCC16A11.09c	TIM23 translocase complex subunit Tim23	Q9USM7		0.806239	0.699491	3	3	3	33.3	14.968	16.3969	18.1723	17.5872	18.0864	18.284	18.2047	17.9394	17.6899	17.9484	16.8892	17.7622	17.6782	18.283	18.0619	16.245
rpb1	SPBC28F2.12	RNA polymerase II large subunit Rpb1	P36594		0.804432	0.92325	21	20	20	15.5	40.177	18.6878	17.425	17.5365	18.7746	18.5919	18.6962	18.6341	18.5473	18.739	18.801	18.5769	18.864	18.555	18.7818	18.4355
acp2	SPAC631.01c	F-actin capping protein beta subunit Acp2	Q9HGP5		0.798577	0.659694	8	8	8	36.9	16.081	17.8584	16.6487	18.4963	18.3916	18.6332	18.3742	18.2588	18.4466	18.1599	18.3734	18.128	17.8789	18.1224	18.2063	18.4368
SPBC26H8.11c	SPBC26H8.11c	acyl-coenzyme A thioesterase The4	O74793		0.798559	0.570681	8	8	8	54.9	13.836	17.9548	17.1424	19.2565	18.7469	19.0557	18.9468	18.8689	18.7982	18.8213	18.9726	18.9262	18.9265	18.7796	19.1659	18.9785
rpl42	SPAC15E1.03	60S ribosomal protein L36/L42	Q9UTI8		0.796409	0.840272	3	3	3	22.6	2.1222	17.9667	17.419	16.7433	18.0172	18.6826	17.8183	18.3192	17.8439	18.5258	18.2803	18.182	18.4614	18.1461	18.0704	18.337
rps1101	SPAC31G5.03	40S ribosomal protein S11	P0CT73	+	0.794188	1.35246	12	12	12	63.8	323.31	23.7234	24.0915	24.6333	24.8178	25.0749	24.9381	25.0917	24.9154	24.8281	25.0359	24.7	24.762	24.542	24.7839	24.947
sce3	SPBC18H10.04c	translation initiation factor	O14369		0.792562	0.991969	5	5	5	19.1	21.412	17.1642	16.0488	17.134	17.5504	17.4572	17.7171	17.405	16.9558	17.103	15.0191	15.6251	16.9113	16.8757	16.3821	16.7942
cis4	SPAC17D4.03c	Golgi zinc importer, CDF family, Cis4	Q9HGQ3		0.791981	1.16865	9	9	9	12.8	35.161	17.2918	17.0601	18.1019	18.2069	18.2692	18.3536	18.1914	18.3561	18.483	18.5563	18.5096	18.5194	18.4695	18.7503	18.3228
smd2	SPAC2C4.03c	Sm snRNP core protein Smd2	O14036	+	0.791709	2.56491	5	5	5	48.7	41.052	17.3917	17.7748	17.4883	18.2882	18.3375	18.4043	18.6864	18.4977	18.6547	18.4671	18.4585	18.5099	18.431	18.3114	18.3567
use1	SPAC17G6.07c	SNARE Use1	O13785		0.789287	1.1017	8	8	8	48.6	41.111	17.921	16.8599	17.093	18.1486	17.8852	18.208	18.081	18.5741	18.077	18.5101	18.0716	18.4243	18.3285	18.4862	18.1297
SPCC1672.11c	SPCC1672.11c	P-type ATPase P5 type	O74431	+	0.785491	1.49747	14	14	14	14.1	63.161	17.257	17.8985	17.4753	18.1293	18.6302	18.2278	18.6167	18.2498	18.5398	18.1941	18.2952	18.154	18.3226	18.0561	17.8463
pam1	SPAC22F8.06	20S proteasome complex subunit beta 6 Pam1	Q9UQY2	+	0.784796	2.18537	5	5	5	40.4	22.069	17.5149	17.209	17.5236	18.0707	18.4193	18.1119	17.957	17.9617	17.996	18.0521	17.9887	17.9423	17.9967	18.3038	17.8362
par1	SPCC188.02	serine/threonine protein phosphatase PP2A regulatory subunit B-56 Par1	Q10428		0.784657	1.16228	12	12	12	28.3	30.692	18.056	17.4405	16.9835	18.168	18.2729	18.3931	18.1727	18.1256	18.3822	18.4199	18.1308	18.1851	18.2121	18.0338	17.7574
sdh2	SPAC140.01	succinate dehydrogenase (ubiquinone) iron-sulfur protein subunit	P21911		0.781197	0.378846	10	10	10	38.9	42.131	17.1068	19.281	19.9799	19.5073	19.5671	19.637	19.7705	19.4635	19.4838	19.6936	19.7435	19.7421	19.7073	19.6521	19.366
ubp2	SPAC328.06	ubiquitin C-terminal hydrolase Ubp2	Q9P3U0	+	0.776644	1.43775	15	15	15	19	24.912	17.3492	16.7197	17.3025	18.0325	17.6039	18.065	18.005	17.8491	18.0233	17.8791	17.9829	17.9064	17.7454	18.0641	16.2673
pet2	SPBC83.11	Golgi phosphoenolpyruvate transmembrane transporter Pet2	O94695		0.774958	1.15421	7	7	7	23.8	15.141	17.1496	16.1376	16.9322	17.6141	17.3764	17.5537	17.4053	17.3656	17.6604	17.3505	17.25	17.3864	17.5368	17.0809	17.0512
arg1	SPCC777.09c	acetylornithine aminotransferase	O74548		0.77346	0.381261	25	25	25	76	323.31	19.2366	21.5576	21.9555	21.5087	21.7675	21.794	21.8921	21.6344	21.7407	21.9206	21.8076	21.8126	21.7494	21.8702	21.8554
ggt1	SPAC664.09	gamma-glutamyltranspeptidase Ggt1	Q9US04	+	0.768768	1.39923	10	10	10	17.5	33.086	17.6566	16.9383	17.4075	17.8148	18.286	18.2079	18.0919	17.7475	17.8763	17.9194	17.9703	17.8855	18.0483	17.7873	17.7154
rpl3402	SPCC1322.15	60S ribosomal protein L34	Q9URT8		0.763824	0.947665	5	5	5	39.6	11.48	22.1738	22.3898	23.3793	23.3273	23.5443	23.3628	23.5009	23.2836	23.3246	23.3615	23.3337	23.3169	23.1524	23.3406	23.362
egd2	SPBC25H2.05	nascent polypeptide-associated complex alpha subunit Egd2	P87147	+	0.762753	1.51646	12	12	12	80.3	269.44	20.125	20.6499	20.8746	21.4314	21.1942	21.3123	21.1154	21.2882	20.873	21.14	20.896	20.9172	20.8772	20.936	20.7237
spt5	SPAC23C4.19	DSIF transcription elongation factor complex subunit Spt5	O13936		0.760199	0.78238	16	16	16	24.2	71.666	18.5004	16.9571	17.5917	18.4117	18.4644	18.4537	18.4537	18.2268	18.0986	17.9936	18.4901	18.4598	18.1946	18.1913	16.2292
nuf2	SPAC27F1.04c	Ndc80 complex subunit Nuf2	Q10173		0.755384	0.628371	8	8	8	16.6	15.506	17.8965	16.4564	17.9313	18.1103	17.8122	18.628	15.5887	15.7435	16.7176	18.2031	17.9748	17.9851	15.1083	16.2009	14.8751
rps20	SPCC576.09	40S ribosomal protein S20	O74893		0.750562	0.948416	8	8	8	59.3	280.73	22.207	23.0769	23.4255	23.5136	23.7771	23.6703	23.8313	23.5971	23.7059	23.8852	23.5212	23.6113	23.2798	23.5578	23.5217
ivn1	SPBC11B10.07c	plasma membrane phospholipid-translocating ATPase complex Lem3 family subunit Ivn1	Q96WW4	+	0.744527	2.11635	6	6	6	20.2	12.124	16.7269	17.1765	17.0251	17.583	17.7619	17.8172	17.7579	17.9393	17.8985	17.7664	17.5607	17.6406	17.9631	17.7494	15.8757
SPBC12C2.04	SPBC12C2.04	NAD binding dehydrogenase family protein	Q09745		0.741762	0.487757	6	6	6	27.1	15.475	17.9697	15.8376	17.6075	17.7517	17.9132	17.9752	17.5327	17.5041	17.2982	17.9558	17.534	17.824	17.9096	18.104	18.1666
gst2	SPCC965.07c	glutathione S-transferase Gst2	O59827		0.739282	0.93438	8	8	8	34.3	13.999	17.7143	16.5235	17.0195	17.6679	17.7187	18.0886	17.457	17.2528	17.6966	17.809	17.7841	18.0988	18.2823	18.3255	18.073
pgr1	SPBC17A3.07	mitochondrial glutathione reductase Pgr1	P78965		0.736174	0.922777	5	5	5	15.1	8.8013	17.7473	16.6962	16.682	17.6148	18.0129	17.7064	17.5635	17.3667	17.4831	17.9505	17.5518	17.7839	17.6396	17.8939	17.9349
utp6	SPBC244.02c	U3 snoRNP-associated protein Utp6	O60188		0.732486	1.25744	5	5	5	15.6	74.097	17.039	17.3658	17.8977	18.0725	18.3862	18.0412	18.3967	18.3284	18.2479	18.0633	18.0296	18.2402	18.2664	18.4343	18.1702
SPAC12B10.02c	SPAC12B10.02c	ER resident protein acetylase Sdg1	Q10436		0.730411	0.595422	7	7	7	35.7	51.604	18.6502	17.3134	16.9438	18.0617	18.6838	18.3532	17.9115	18.1657	17.426	18.4441	17.9518	17.5262	18.1838	18.2785	18.5
dga1	SPCC1235.15	diacylglycerol O-acyltransferase Dga1	O74850		0.729672	0.749927	6	6	6	21.7	9.491	18.2517	18.1413	16.8812	18.3457	18.4931	18.6244	18.4884	18.6328	18.2247	18.4077	18.5446	18.6039	18.6521	18.6007	18.274
SPCC1827.03c	SPCC1827.03c	acetyl-CoA ligase Pcs60	O74976		0.729038	0.422433	24	24	24	50.4	139.06	19.4344	21.4304	21.7749	21.4156	21.6745	21.7368	21.7895	21.7704	21.5164	21.6507	21.2129	21.3744	21.0077	21.3462	20.8856
nce103	SPBP8B7.05c	carbonic anhydrase	O94255		0.724253	0.476016	10	10	10	37.5	19.951	18.4018	17.2056	19.4274	19.3678	18.9824	18.8575	19.6891	19.1957	19.3983	19.6755	19.6592	19.7709	20.1794	20.2051	19.916
cdc17	SPAC20G8.01	ATP-dependent DNA replication ligase Cdc17	P12000	+	0.721734	1.8226	12	12	12	24.6	41.416	16.5687	17.0657	17.0384	17.4816	17.6259	17.7305	18.0435	18.0688	18.4349	18.4282	18.1339	17.477	17.9104	17.9037	14.4125
SPAC26H5.07c	SPAC26H5.07c	seven transmembrane receptor protein	O13989		0.715943	1.13909	7	7	7	19	24.52	17.7376	16.8519	16.8885	17.769	17.8784	17.9783	17.9735	17.768	17.8456	17.5868	17.9232	18.1129	18.196	17.9771	16.1965
imp3	SPAC19D5.05c	U3 snoRNP-associated protein Imp3	O13835		0.711144	0.633733	7	7	7	42.1	13.795	16.7435	17.0746	18.3166	17.7782	18.1615	18.3283	17.8807	17.9937	18.0771	17.0766	17.9392	18.172	17.8371	18.6605	17.6058
pst1	SPBC12C2.10c	Clr6 and Rpd3L histone deacetylase complex subunit Pst1	Q09750		0.701693	0.823213	13	13	13	11.7	40.144	16.6372	17.5239	17.9671	17.9671	18.1219	18.1444	18.199	17.867	17.7463	17.8732	18.0597	18.203	17.9723	17.741	17.256
tma19	SPAC1F12.02c	translationally controlled tumor protein homolog Tma19/Tpt1	Q10344		0.699118	0.514194	5	5	5	49.4	106.39	17.68	18.9438	19.6082	19.0954	19.7456	19.4884	19.2367	19.0106	19.0267	19.251	19.4593	19.3335	19.1274	19.3027	18.9617
SPAC1B3.10c	SPAC1B3.10c	ERAD E3 ligase adaptor subunit Hrd3	O13875		0.698888	0.368642	8	8	8	12.2	15.858	19.1923	17.1557	16.6107	18.5302	18.1573	18.368	18.289	18.5354	18.6202	18.5362	18.7351	18.6369	18.678	18.8047	18.7107
SPAC26F1.07	SPAC26F1.07	NADPH-dependent aldo-keto reductase	Q10494	+	0.697988	1.48688	11	11	11	47.7	34.619	18.0399	17.716	17.7072	18.1964	18.8472	18.5136	18.3871	18.4736	18.1121	18.8193	18.7808	18.7084	18.8049	18.4881	18.8277
mvd1	SPAC24C9.03	diphosphomevalonate decarboxylase mvd1	O13963		0.697541	0.455611	8	8	8	29.3	35.546	18.5905	16.3095	17.4416	18.0899	18.1071	18.2372	17.8238	17.567	17.9135	18.0091	17.9831	17.86	17.8883	18.1076	17.7376
vma8	SPCC965.03	V-type ATPase V1 subunit D	O59823		0.69735	1.12766	7	7	7	25.6	12.147	17.6541	17.3268	16.7643	17.6855	18.0961	18.0555	17.8386	17.429	17.7033	17.4875	17.6886	17.5833	17.6898	17.0936	17.575
srp101	SPBC3B9.03	signal recognition particle receptor alpha subunit Srp101	O43032		0.696	1.07906	10	10	10	21.2	16.754	17.9265	17.0776	17.0661	18.0456	18.2359	17.8766	17.9908	18.0301	17.9808	17.6181	17.8636	17.8455	17.7879	17.6747	17.2719
smd1	SPAC27D7.07c	Sm snRNP core protein Smd1	O42661	+	0.691631	1.78701	2	2	2	28.2	7.1354	17.4469	16.8621	17.1698	17.9261	17.7897	17.8378	17.6702	17.7476	17.9178	17.7594	17.9858	17.8659	17.8826	17.1367	15.3163
SPAC26H5.09c	SPAC26H5.09c	oxidoreductase involved in NADPH regeneration	O13991		0.690908	0.537506	8	8	8	28.2	14.006	16.3682	17.3724	17.997	17.4803	18.5302	17.7999	18.0115	17.9684	17.7832	17.6018	17.5065	17.3588	17.3601	17.968	17.6517
leu2	SPAC9E9.03	3-isopropylmalate dehydratase Leu2	O14289		0.684985	0.521447	33	33	33	62.8	262.57	20.0654	21.283	22.0426	21.7872	21.7657	21.893	21.7326	21.548	21.5476	21.4861	21.6258	21.7257	21.444	21.5324	21.1841
pmm1	SPAC1556.07	phosphomannomutase Pmm1	Q9UTJ2		0.684257	0.996396	7	7	7	37.7	22.624	17.7345	17.2963	18.3199	18.243	18.6782	18.4822	18.4131	18.6112	18.2614	18.35	17.9558	18.2153	18.1667	18.4951	18.382
mgl1	SPCC5E4.05c	mitochondrial acylglycerol lipase Mgl1	O94305		0.681422	0.88729	10	10	10	47.4	78.113	17.8442	16.7721	17.5586	18.116	17.7785	18.3247	18.3462	17.6021	17.8354	18.0608	18.1676	17.9143	18.1164	18.1683	17.6001
hem2	SPAC1805.06c	porphobilinogen synthase Hem2	P78974	+	0.679296	1.53349	8	8	8	37.7	26.827	17.0893	17.5265	16.9658	18.0985	17.7816	17.7394	18.0718	17.7594	18.4101	18.1845	17.925	18.1229	18.1441	18.2544	18.4502
mug33	SPCC1739.10	plasma membrane anchored protein, claudin family, predicted membrane sensor, Tea1-interacting protein implicated in exocytosis	O74472		0.659953	0.614096	5	5	5	23.5	18.111	18.1296	17.4665	16.4732	17.9644	18.0791	18.0057	17.955	18.2656	18.2165	18.3207	17.9572	18.4322	18.5724	18.2297	18.0282
SPCC1223.14	SPCC1223.14	chorismate synthase Aro2	O74413		0.659241	0.99424	5	5	5	20.3	37.314	17.4054	17.5776	16.5922	17.9138	17.7191	17.92	18.0645	17.7427	17.4096	17.7381	18.0324	17.732	17.7498	17.3158	15.7933
tyr1	SPCC1494.04c	prephenate dehydrogenase Tyr1	O60078		0.65539	0.416266	9	9	9	28.5	19.348	18.4231	16.1606	17.4971	18.194	17.7539	18.0991	18.2678	15.3035	18.2386	18.5746	18.6732	18.3125	18.6179	18.5775	18.3202
fzo1	SPBC1706.03	mitochondrial dynamin family fusion GTPase (mitofusin) Fzo1	Q9USY7		0.653002	1.06378	9	9	9	14.6	24.482	17.4767	16.5768	17.1227	17.9539	17.5772	17.6041	17.5954	17.4171	17.9705	17.2423	17.5878	17.9372	17.4144	17.1919	17.5534
ppa2	SPBC16H5.07c	serine/threonine protein phosphatase PP2A catalytic subunit Ppa2	P23636		0.651965	0.484211	6	6	5	28	71.159	17.5236	16.8877	18.8472	18.2524	18.3716	18.5903	18.5687	18.5322	18.6577	18.6501	19.0807	18.4324	18.5595	18.7181	18.5919
erb1	SPBC4F6.13c	WD repeat/BOP1NT protein Erb1	O74399		0.648876	0.704724	10	10	10	20.1	24.271	17.8538	18.3091	16.893	18.4156	18.3372	18.2497	18.1437	18.0979	18.2342	18.3065	18.4871	18.1092	17.692	18.0733	17.9374
puf3	SPAC1687.22c	pumilio family RNA-binding protein Puf3	O94462		0.645058	0.590416	9	9	9	14.6	9.3553	18.0845	16.9556	16.4448	17.7048	17.8045	17.9106	17.8591	17.7155	17.7688	17.4316	17.6843	17.6201	17.517	15.2872	16.0052
SPAP8A3.07c	SPAP8A3.07c	phospho-2-dehydro-3-deoxyheptonate aldolase	Q9UT09		0.641529	0.423447	14	14	13	56.2	137.27	18.8044	20.5133	20.8984	20.6042	20.7179	20.8185	20.7816	20.4628	20.4747	20.5026	20.4279	20.6241	20.454	20.6317	20.297
rfc2	SPAC23D3.02	DNA replication factor C complex subunit Rfc2	Q09843	+	0.640364	1.35441	10	10	10	42.9	56.927	17.6005	17.7289	17.0227	18.1669	18.0267	18.0796	18.6322	18.2356	18.2401	17.9726	18.4664	18.1338	17.9231	18.1038	18.2256
cdc16	SPAC6F6.08c	two-component GAP Cdc16	P36618		0.637955	0.571805	8	8	8	30.1	18.094	18.7378	17.1659	17.4846	18.6841	18.2684	18.3496	18.1823	18.826	18.7661	17.5499	16.7965	17.4269	17.3184	17.5611	16.8065
far10	SPBC3H7.13	SIP/FAR complex FHA domain subunit Far10/Csc1	O74388		0.637904	1.00071	13	13	13	56.8	39.736	17.9189	17.2019	18.207	18.4197	18.4301	18.3917	18.4404	19.0308	18.7405	18.1567	18.5308	18.1932	18.8093	18.8631	18.4656
SPAC1486.03c	SPAC1486.03c	RNA-binding splicing factor Ntr1	Q9UTK6		0.637539	0.624765	14	14	14	22.8	23.38	16.8895	18.0803	16.6955	18.0153	18.0091	17.5535	17.9175	17.8574	18.066	17.7249	17.968	18.0033	17.9829	17.8882	17.6827
nde1	SPBC947.15c	internal mitochondrial NADH dehydrogenase (ubiquinone) Ndi1	O43090		0.633224	1.17678	12	12	12	35	61.679	17.9505	17.366	17.129	17.9847	18.1588	18.2017	18.1222	17.6498	18.0293	17.8473	18.0303	18.1117	18.1411	17.9584	17.878
yip5	SPAC227.06	Rab GTPase binding Yip5	Q9UTD3		0.629918	0.478533	5	5	5	17.7	6.903	17.5295	16.9156	15.7106	17.734	17.0448	17.2666	17.1546	17.0701	16.991	16.9441	17.2801	17.5792	17.6692	17.4528	17.1487
SPAC644.13c	SPAC644.13c	Rab GTPase binding	Q9P6P8		0.62676	0.381685	4	4	4	26.2	4.8425	18.2673	15.9187	17.3676	17.9747	17.6568	17.8023	17.6999	17.5486	17.5011	17.6245	17.5862	17.637	17.9359	17.7217	17.5851
clr6	SPBC36.05c	histone deacetylase (class I) H3-K9 specific complex subunit Clr6	O59702		0.621288	0.756225	9	9	9	27.7	11.407	18.1814	16.9031	17.369	18.022	18.2115	18.0838	17.774	18.4231	18.1369	18.3387	17.8395	17.9278	18.0187	17.849	17.8538
thr1	SPBC4C3.03	homoserine kinase Thr1	O43056		0.616018	0.969594	12	12	12	36.7	15.996	17.5672	17.5904	16.8785	17.9067	18.3047	17.6727	18.118	17.9382	18.0094	18.1524	18.4529	18.1008	18.1415	18.0417	18.2525
hrp1	SPAC1783.05	CENP-A chaperone, CHD family Hrp1	Q9US25		0.613075	0.647204	23	23	21	19.9	45.08	18.3781	17.5089	18.9716	18.9043	18.8054	18.9881	18.655	18.984	19.0226	18.7674	18.844	18.9386	18.5828	18.3012	17.8934
gcn20	SPBC29A3.09c	AAA family ATPase Gcn20	O59672		0.607716	0.841406	8	8	8	16.3	20.731	17.9546	17.1071	16.9949	18.2337	17.7479	17.8981	17.6016	17.4431	17.6607	17.6404	17.7835	17.4877	17.7827	17.808	17.7287
SPBC428.14	SPBC428.14	1-acylglycerol-3-phosphate acyltransferase	O94361		0.606094	1.25576	9	9	9	26	31.432	17.2258	17.3875	17.4524	17.5658	18.0074	18.3107	17.8287	18.0444	18.005	18.076	17.9967	18.019	17.9401	17.9631	17.6381
ret3	SPCC576.07	coatomer zeta subunit	O74891		0.605165	0.847126	7	7	7	34.2	20.679	18.7234	18.5795	17.7516	19.1441	18.6934	19.0325	19.2109	18.9863	19.1851	18.9232	19.4424	19.3765	19.1196	18.9317	18.4541
asl1	SPAC13G6.10c	cell wall protein Asl1, predicted O-glucosyl hydrolase	Q09788		0.602257	0.383658	3	3	3	13	5.9439	18.2028	16.535	18.7082	18.3077	18.5497	18.3954	18.386	18.1054	18.2769	18.2503	18.4394	18.5453	18.1734	18.2039	17.78
nup37	SPAC4F10.18	nucleoporin, WD repeat Nup37	O36030		0.588351	0.424041	5	5	5	24	18.655	15.4855	17.1839	17.3279	17.2041	17.2867	17.2715	17.6481	17.4624	17.8657	17.7573	17.8415	17.6473	17.5659	17.5905	17.3342
ynd1	SPCC11E10.05c	nucleoside diphosphatase Ynd1	Q9USP2		0.587387	1.28563	9	9	9	24	13.758	17.2082	17.5819	17.6033	18.2598	18.1843	17.7115	17.6671	17.9549	17.8943	17.8718	17.7732	18.1356	18.0613	18.0371	17.9566
cki3	SPAC1805.05	serine/threonine protein kinase (CK1 family) Cki3	O74135		0.585896	0.761136	10	10	10	35.8	33.804	18.3952	17.5589	17.2418	18.2454	18.485	18.2232	17.8278	18.2712	18.0768	17.9041	18.0821	18.1226	18.0882	17.9371	18.4424
adf1	SPAC20G4.06c	actin depolymerizing factor, cofilin	P78929		0.585721	0.422342	6	6	6	67.9	28.665	17.087	16.7717	18.5852	17.7396	18.4056	18.0559	18.2441	17.6878	17.5348	17.9632	18.0714	18.1066	17.7762	18.1898	17.9393
rpb5	SPAC23C4.15	DNA-directed RNA polymerase I, II and III subunit Rpb5	Q09191	+	0.579961	2.18694	6	6	6	32.4	103.69	16.8674	16.7653	16.7825	17.1712	17.4895	17.4944	17.436	17.686	17.1524	17.4608	17.4477	17.402	17.2356	17.411	17.1376
mot1	SPBC1826.01c	TATA-binding protein-associated transcription initiation factor Mot1	O43065		0.578651	0.897606	19	19	19	12.3	58.143	17.4032	16.8907	17.0243	18.0831	17.2001	17.7711	18.0172	17.9695	17.8587	18.2246	18.3297	18.5321	18.9696	18.3334	17.4201
sec66	SPBC409.21	ER protein translocation subcomplex subunit Sec66	Q9UUA4		0.574446	0.369608	5	5	5	34.9	98.959	18.1517	16.2961	18.2862	18.0101	18.0945	18.3528	18.0548	18.091	17.8795	17.582	18.1843	18.1296	18.0805	18.1607	17.9129
taf12	SPAC15A10.02	SAGA complex/transcription factor TFIID complex subunit A Taf12	O13722		0.573205	0.65861	5	5	5	23.1	29.959	17.2583	16.9223	18.2104	17.9278	18.1943	17.9885	17.7684	17.6281	17.5443	17.8633	17.7926	18.0094	18.0823	17.8253	14.9251
wis4	SPAC9G1.02	MAP kinase kinase kinase Wis4	O14299		0.566155	0.730977	12	12	12	13.2	19.165	17.5428	16.4995	17.4801	17.8609	17.5237	17.8362	18.015	17.8537	17.9444	17.844	17.8616	17.7305	17.9126	17.9404	17.7428
vps53	SPAC3A12.15	GARP complex subunit Vps53	P87129		0.563742	0.20979	5	5	5	8.5	4.4166	17.4024	16.6258	16.6464	18.3823	15.4391	18.5444	14.9894	14.9357	14.6908	15.4977	15.3306	13.8254	15.6941	15.7475	15.2789
mis20	SPBC776.16	centromere protein Mis20/Eic2	O94682		0.552413	0.524458	10	10	10	40.3	24.269	18.3732	17.9204	17.463	18.9172	17.7123	18.7845	18.7603	19.1877	19.4225	18.564	18.8367	18.8548	18.5099	18.2929	17.9546
rng9	SPBP8B7.02	contractile ring myosin V regulator Rng9	O94252		0.549227	0.632775	4	4	4	26.1	18.985	16.0969	17.0927	17.3826	17.3346	17.4584	17.4269	17.2687	17.5661	17.5617	17.1334	17.3003	17.1326	17.3385	17.4754	16.2956
sec11	SPBC1685.03	signal peptidase subunit Sec11	O74323		0.547056	0.611081	4	4	4	30.7	13.935	18.0417	17.3715	16.7122	18.1406	17.8926	17.7334	18.0735	18.0134	18.0826	18.0894	18.0078	17.9686	18.0203	18.066	17.6641
SPBC460.01c	SPBC460.01c	amino acid transmembrane transporter	B5BP45		0.541428	0.729843	6	5	5	11.9	8.9939	17.7953	16.7853	17.2155	18.0667	17.4798	17.8738	17.4342	17.0012	17.0964	17.1586	16.9911	17.4437	17.2205	17.0921	14.5725
cat1	SPAC869.11	plasma membrane arginine/lysine amino acid transmembrane transporter Cat1	Q9URZ4		0.541353	0.91495	7	5	5	14.8	61.116	17.3399	16.7362	17.602	17.8345	17.9025	17.5651	17.7187	17.4944	17.5991	17.601	17.5457	17.629	17.7931	17.5325	17.459
rpl4302	SPBC83.02c	60S ribosomal protein L37a	O94686		0.540895	0.416163	4	1	1	37.2	44.96	17.1948	16.604	18.3188	18.0841	17.4574	18.1989	17.7259	17.6256	18.1554	18.3325	18.6794	18.1981	16.6298	17.7381	18.2755
sen1	SPAC6G9.10c	ATP-dependent 5' to 3' DNA/RNA helicase Sen1	Q92355		0.537697	0.656793	23	23	23	17.5	59.687	17.7775	17.1202	18.3927	18.2396	18.3961	18.2678	18.2883	18.1362	18.1055	18.3714	18.4637	18.745	18.3146	18.2874	17.9574
SPBC31F10.17c	SPBC31F10.17c	Schizosaccharomyces pombe specific protein	P87318		0.535991	0.722587	7	7	7	44.4	8.4865	17.4215	18.0332	16.9158	17.9111	17.8679	18.1995	17.7298	17.858	17.9046	16.4289	16.156	14.2216	15.0648	16.3893	16.6294
SPAC22E12.18	SPAC22E12.18	human CCNDBP1 ortholog	Q10368		0.534472	1.25328	8	8	8	28	41.75	17.136	17.4615	17.5091	18.2061	17.8534	17.6507	17.4491	17.171	17.1159	17.4866	18.0893	17.8467	17.9074	17.5067	16.8944
fet5	SPAC4D7.12c	predicted GTPase with a role in RNA polymerase localization	O14443		0.533197	0.485997	5	5	5	41.7	93.075	18.4809	16.869	17.6551	18.2708	17.9926	18.3412	18.521	18.9024	18.9752	18.6436	18.6943	18.7619	18.2963	18.5006	17.8869
ppk32	SPBP23A10.10	serine/threonine protein kinase Ppk32	Q9P7X5		0.532246	0.712346	15	15	15	27.4	31.541	17.7537	17.0824	16.5916	17.5986	17.6434	17.7825	17.6862	17.952	15.5013	17.6618	17.802	17.6657	17.7522	17.472	17.2911
nbp35	SPAC637.08	CIA machinery ATPase Nbp35	O94442		0.528154	0.581579	4	4	4	19.6	25.284	17.818	16.4492	17.0416	17.6023	17.7865	17.5045	17.4585	17.4127	17.7258	17.516	17.712	17.6219	17.2338	17.9046	17.3719
SPCC825.01	SPCC825.01	ATPase, involved in cytoplasmic translational initiation	Q9USH9		0.526325	0.274593	9	9	9	13	12.215	18.793	16.1462	17.2254	17.973	17.9173	17.8532	18.0461	15.1925	17.5393	17.6334	17.7569	17.8493	17.9958	17.6983	17.759
prt1	SPBC530.05	DNA-binding transcription factor	O59741		0.522395	1.20992	13	13	13	22.7	42.876	17.636	17.1601	17.5714	17.7897	18.2462	17.8988	17.9028	18.0882	17.903	18.2254	18.2687	18.3907	18.2655	18.2482	17.8804
slc1	SPAC1851.02	1-acylglycerol-3-phosphate O-acyltransferase Slc1	Q9US20		0.518521	1.22096	7	7	7	30.8	36.129	17.6866	17.0452	17.2693	17.7337	17.8575	17.9656	17.8056	17.9968	18.2259	17.9188	17.7738	17.7939	17.724	17.8909	17.8762
nro1	SPCC4B3.07	negative regulator of Ofd1, Nro1	Q9USJ7		0.516867	0.877349	8	8	8	30.8	14.641	17.6443	17.3121	16.7508	17.7547	17.604	17.8991	17.6826	17.3173	17.641	17.7684	17.9845	17.8861	18.0622	18.4441	18.1187
utp5	SPAC20H4.01	U3 snoRNP-associated protein Utp5	Q9HE11		0.514924	0.446243	13	13	13	29.9	50.986	17.8334	16.2392	17.5762	17.7272	17.8088	17.6576	17.9295	17.7308	17.9057	17.5205	17.7437	17.746	17.7073	17.8716	16.8926
rpl3802	SPAC30D11.12	60S ribosomal protein L38	Q09900		0.512595	0.988909	4	4	3	45.9	129.02	21.168	21.2023	21.876	21.9491	21.7853	22.0497	22.0053	21.7617	22.0307	22.0146	21.9885	21.8274	21.5599	21.7229	21.8955
dbp5	SPBC12C2.06	cytoplasmic ATP-dependent RNA helicase Dbp5	Q09747		0.510482	1.0496	8	8	8	24.9	19.673	17.8519	17.5519	17.0871	18.0643	18.0545	17.9034	17.8881	17.9222	17.7001	17.9613	18.0247	17.9382	17.9774	17.8825	17.7186
sec20	SPAC23A1.15c	SNARE Sec20	O42852		0.509685	0.323585	7	7	7	40.3	116.32	18.4211	18.101	16.3506	18.0081	18.2202	18.1733	18.1539	18.2653	18.3131	18.4233	18.4522	18.5673	18.4786	18.5975	18.4452
kap114	SPAC22H10.03c	karyopherin/importin beta family nuclear import signal receptor Kap14	Q10297		0.508867	1.22186	9	9	9	12.5	53.362	17.0105	17.2051	16.5717	17.3312	17.4592	17.5234	17.4986	15.481	17.3393	17.7385	17.3311	17.0869	17.5351	17.1197	17.3118
SPAC5D6.04	SPAC5D6.04	auxin family transmembrane transporter	O14197		0.508629	0.633041	3	3	3	10.4	11.929	17.203	16.5199	17.7475	17.5618	17.8004	17.634	17.4334	17.4429	17.4566	17.637	17.6166	17.8631	17.7916	17.7396	17.5137
mcm7	SPBC25D12.03c	MCM complex subunit Mcm7	O75001		0.507181	0.257559	12	12	12	23.7	33.28	18.7176	16.4235	16.3485	17.5031	17.6736	17.8344	18.0963	17.8546	17.8574	18.3804	18.0515	18.2491	17.8705	18.0079	18.0783
mug35	SPAC22H12.01c	Schizosaccharomyces specific protein Mug35	O94435		0.503771	0.355789	7	7	7	40.6	49.007	17.2351	16.182	18.0797	17.3423	18.0728	17.593	17.6771	17.6162	17.7392	17.9031	17.7408	17.6542	17.6044	17.6213	17.606
crb3	SPAC13G7.08c	Rix1 complex WD repeat subunit Crb3	Q10272		0.50135	0.633958	10	10	10	40.8	93.493	17.3779	16.6617	17.8113	17.7788	17.5781	17.9979	17.7267	17.8506	17.8208	18.0357	18.0497	18.1348	17.6778	17.8994	17.1823
eti1	SPAC12G12.09	WD repeat protein associated with stress granule	Q09872		0.500046	0.877338	13	13	13	21.2	22.416	17.8399	16.9857	17.4677	17.9064	17.7779	18.1091	17.7575	17.7537	17.4327	17.8976	17.6885	17.6158	17.5681	17.5982	17.1567
aim27	SPBC1711.03	ER membrane protein complex subunit Emc3	Q9P787		0.497454	0.522738	6	6	6	26	12.024	18.0652	17.0549	16.8093	17.5618	18.1215	17.7386	17.5206	17.5521	17.4757	17.3209	17.0417	17.5863	17.4185	18.0245	17.6164
SPCC1322.09	SPCC1322.09	Golgi protein, associated with COP vesicles (predicted), DUF5427	O94548		0.49426	0.447902	9	9	9	23.3	12.911	18.5031	16.9152	17.7682	18.4341	18.0127	18.2225	18.0477	17.9818	17.959	17.8905	17.9057	17.7784	18.3039	18.2706	17.8497
SPAC8C9.12c	SPAC8C9.12c	mitochondrial carrier, iron ion Mrs3	O14281		0.494157	0.239176	8	8	8	36	22.214	17.4671	16.4435	19.2208	18.231	18.073	18.3099	18.0532	18.4874	18.352	18.2961	18.2481	18.449	18.3464	17.8515	18.1715
psm1	SPBC29A10.04	mitotic/meiotic cohesin complex ATPase subunit Psm1/Smc1	O94383	+	0.492842	1.50992	16	16	16	18.6	81.589	17.5046	17.2409	17.0771	17.7835	17.9057	17.6119	17.597	17.7187	17.641	17.5712	17.4208	17.8148	17.6321	17.4574	17.4403
SPCC70.03c	SPCC70.03c	proline dehydrogenase Put1	O74524		0.490219	0.649251	10	10	10	28.3	25.767	17.3311	18.2111	17.0873	18.0275	18.0364	18.0362	18.1154	17.8147	17.7317	17.837	17.4609	17.8751	18.0449	17.6078	16.9623
efr3	SPCC794.08	phosphatidylinositol-4 kinase plasma membrane scaffold Efr3	O59817		0.478924	1.09934	10	10	10	15.3	19.299	18.0918	17.5467	17.4367	18.1801	18.2183	18.1137	18.0785	18.1562	18.2172	17.7237	17.8959	17.9613	18.0725	17.9313	17.6189
SPBC20F10.07	SPBC20F10.07	sterol transfer protein Ltc1	O42976		0.469336	0.727356	10	10	10	17.7	48.188	17.5982	18.5492	18.1202	18.3668	18.5681	18.7407	18.1564	18.4632	18.4841	18.4833	18.4236	18.8619	18.739	18.473	18.4778
asn1	SPBC119.10	asparagine synthetase	P78753		0.458023	0.744396	24	24	24	60.1	264.61	20.3684	20.5372	21.1189	20.8047	21.2382	21.3556	21.3337	21.0164	20.8937	21.4963	21.3675	21.4991	21.4697	21.5908	21.4439
msy2	SPAC2C4.17c	MS ion channel protein 2	O14050		0.455271	0.413887	9	9	9	14.8	19.095	18.4245	18.3341	16.9837	18.3785	18.4368	18.2928	18.3777	18.5405	18.3743	18.4639	18.6364	18.5761	18.3803	18.6278	18.4731
ubc8	SPBC211.07c	ubiquitin conjugating enzyme E2 Ubc8	Q9P7R4		0.454435	0.678196	6	6	6	37.5	25.282	17.6276	17.5556	17.08	18.0846	17.3751	18.1668	17.8157	18.119	18.407	18.3028	18.0352	18.3393	18.119	18.6645	18.5505
gas2	SPBC29A10.08	cell wall 1,3-beta-glucanosyltransferase Gas2	Q9USU5		0.45437	0.336182	7	7	7	22.7	21.863	18.8799	16.9562	17.9389	18.3628	18.479	18.2963	18.3158	17.8864	18.0108	18.0925	17.9282	18.1932	17.7393	18.1589	17.195
mdj1	SPCC4G3.14	mitochondrial DNAJ domain protein Mdj1	P87239		0.454161	0.234989	18	18	18	42.6	47.76	17.8285	19.9079	20.2439	19.8872	19.6245	19.8311	19.7433	19.9257	19.9255	20.0069	19.9834	19.9843	19.844	19.8703	19.5849
erg12	SPAC13G6.11c	mevalonate kinase Erg12	Q09780		0.451698	0.91431	7	7	7	17.8	13.899	17.1615	16.8357	16.4592	17.0829	17.2659	17.4628	17.1951	17.0595	16.9446	17.3454	16.9138	17.233	17.0694	17.0603	16.7623
tdh1	SPBC32F12.11	glyceraldehyde-3-phosphate dehydrogenase Tdh1	P78958		0.449406	0.502052	34	34	16	91.4	323.31	27.1386	27.5708	28.2982	27.7257	28.3203	28.3099	27.9808	28.1171	28.127	27.7246	27.2791	27.3749	27.2332	27.4174	27.4325
tpp1	SPAC19G12.15c	trehalose-6-phosphate phosphatase Tpp1	P78875		0.442421	0.430964	9	9	9	17.5	31.355	17.2313	17.1387	18.41	17.8233	18.3477	17.9363	17.9423	17.8821	17.8292	18.1941	17.7326	17.9848	17.9544	18.1362	17.9741
cys11	SPBC36.04	cysteine synthase	O59701		0.422943	0.288768	11	11	11	45	80.528	18.156	17.2254	19.2535	18.4778	18.7549	18.6711	18.6953	18.5188	18.5532	18.7132	18.6721	18.1571	18.378	18.4606	18.3797
rpb3	SPCC1442.10c	RNA polymerase II subunit 3	P37382		0.419854	0.638907	7	7	7	37.7	17.795	16.9157	17.6457	17.8937	17.8703	17.8567	17.9877	18.0044	17.8308	17.8661	17.4164	17.6888	17.6968	17.5736	17.9718	17.4756
gap1	SPBC646.12c	Ras GAP Gap1	P33277		0.419047	0.369146	11	11	11	19.2	39.976	18.595	17.2598	17.1211	17.9667	18.2036	18.0628	18.1673	18.5197	18.4828	17.9987	18.0818	18.3051	18.0266	18.358	18.1153
rps2602	SPAC1805.11c	40S ribosomal protein S26	Q9UTG4		0.418625	0.114149	5	5	4	37.8	56.346	17.4235	20.9487	21.7289	20.2132	20.6748	20.4689	20.8014	20.2583	20.829	20.5976	20.3125	20.7373	20.2772	20.3931	20.5796
ubx2	SPAC2C4.15c	UBX domain protein Ubx2	O14048		0.414778	0.895888	8	8	8	35.4	54.698	17.7265	17.2613	17.9793	18.0865	17.9789	18.146	18.1588	18.3186	18.2123	18.1528	18.1371	18.0076	17.9629	18.2242	17.9619
dbp9	SPCC1494.06c	ATP-dependent RNA helicase Dbp9	O60080		0.408341	0.896041	12	12	12	27.6	32.372	17.0135	17.4521	17.6474	17.7978	17.9428	17.5975	17.9525	17.3991	17.4405	17.7424	17.6787	17.8039	17.7835	17.8046	17.1456
tel2	SPAC458.03	Tel2/Rad-5/Clk-2 family protein Tel2	Q9P3W5	+	0.404661	1.7244	11	11	11	14.7	16.212	17.2005	17.5034	17.4963	17.8478	17.8331	17.7332	17.847	18.1558	18.2747	17.9411	17.9981	18.046	17.9188	17.9022	17.7359
act1	SPBC32H8.12c	actin Act1	P10989		0.401748	0.502164	25	25	25	76	323.31	25.2216	25.987	26.4112	26.2245	26.2617	26.3389	26.5952	26.7464	26.6734	26.8812	26.6812	26.7239	26.3745	26.7234	26.4816
SPAC3G6.03c	SPAC3G6.03c	Maf-like protein, nucleoside-triphosphate diphosphatase, human ASMTL ortholog	O14141		0.393943	0.628503	7	7	7	39	22.154	18.6156	18.0039	17.7192	18.5271	18.327	18.6664	18.5297	18.5973	18.6997	19.0147	19.1164	18.964	18.919	19.0053	18.6969
aur1	SPAC3H8.06	inositol phosphorylceramide synthase Aur1	Q10142		0.389519	0.499814	4	4	4	10.9	10.161	18.1548	17.0043	17.4074	17.8245	17.9894	17.9211	17.9133	17.1817	17.9005	17.563	18.311	17.8287	17.8801	17.2865	17.4701
SPBPB7E8.02	SPBPB7E8.02	PSP1 family protein	Q9C0V4		0.387617	0.381911	8	8	8	17	16.145	17.7051	17.0304	16.2659	17.564	17.2332	17.367	17.6234	17.81	17.6022	17.5719	17.3042	17.3263	17.2723	15.4934	15.1616
zpr1	SPAC15A10.04c	EF-1 alpha folding chaperone, zinc finger protein Zpr1	O13724		0.377888	0.945832	10	10	10	31.2	79.145	17.6836	17.5102	17.1261	17.7807	17.687	17.986	17.7037	17.5476	17.5604	18.3339	18.5288	18.4889	18.3108	18.0383	17.8845
tef5	SPCC1450.04	translation elongation factor EF-1 beta subunit, guanyl-nucleotide exchange factor (eEF1B)	O74173		0.374768	0.431932	7	7	7	37.9	13.388	17.4637	16.8047	17.9429	17.6997	18.1049	17.531	17.7339	16.9423	17.1071	17.5084	17.1398	17.8014	17.8165	17.5837	17.4473
cft2	SPBC1709.15c	mRNA cleavage and polyadenylation specificity factor complex, metallo-beta-lactamase/beta-CASP protein Cft2	O74740		0.374714	0.705812	9	9	9	15.2	16.678	16.8954	17.6313	17.4416	17.6404	17.8925	17.5596	17.8199	17.3199	17.4353	17.3111	17.732	17.3922	17.5263	17.7283	17.2191
sec15	SPCC1183.01	exocyst complex subunit Sec15	O75006		0.371429	0.502894	11	11	11	17.3	24.645	17.5956	18.3677	17.3166	18.0421	18.0743	18.2777	18.1575	17.8513	18.238	17.8324	17.9067	18.2476	18.1437	18.0174	17.7844
urb1	SPCC14G10.02	ribosome biogenesis protein Urb1	O74415		0.371073	0.223883	17	17	17	14.9	79.329	17.4154	16.6762	18.6912	18.2111	17.4266	18.2583	18.2219	18.0216	18.2617	17.785	18.055	18.17	18.3084	17.9458	17.5331
ptc3	SPAC2G11.07c	serine/threonine protein phosphatase PP2C catalytic subunit Ptc3	Q09173		0.365625	0.681467	8	8	8	27.1	19.84	18.557	17.8241	17.8366	18.4795	18.4511	18.384	18.3022	17.6459	18.1116	17.8582	17.81	17.8939	17.9073	17.8774	17.6584
rps1002	SPBP22H7.08	40S ribosomal protein S10	O13614		0.364184	0.648469	10	10	5	57.1	277.22	23.2496	23.6697	24.1065	23.9628	24.1504	24.005	24.0448	23.8627	23.9504	24.0336	23.8921	23.8467	23.6388	23.7577	23.8822
scw1	SPCC16C4.07	RNA-binding protein Scw1	O74452		0.362186	0.212581	6	6	5	15.5	13.107	18.0643	15.8987	16.5122	17.1943	17.4392	16.9281	17.0574	16.6288	17.0493	16.4189	17.0069	17.3686	17.1119	17.1516	15.5879
mss116	SPBC691.04	mitochondrial ATP-dependent RNA helicase Mss116	O13622		0.36057	0.2311	12	12	12	35.3	69.832	16.8341	17.4058	18.8022	18.1574	17.6864	18.2799	18.2084	18.2027	18.1477	17.7293	17.9552	17.7528	17.9603	17.718	17.308
tfg3	SPAC22H12.02	TFIID, TFIIF, Ino80, SWI/SNF, and NuA4 complex YEATS family subunit Tfg3	O94436		0.359307	1.01127	4	4	4	28.2	56.887	17.1152	17.4322	17.4111	17.4891	17.6156	17.9317	17.5898	17.5784	17.4088	17.4385	16.9776	17.6369	17.4269	17.7708	17.2912
bfr2	SPAC664.08c	traub family protein involved in ribosome biogenesis	Q9US05		0.358936	1.01281	6	6	6	19.2	10.194	16.8775	17.2544	17.1787	17.685	17.2732	17.4291	17.5926	17.4685	17.7826	17.5056	17.4358	17.8308	17.4915	15.1913	15.3384
mpg1	SPCC1906.01	mannose-1-phosphate guanyltransferase Mpg1	O74484		0.35434	0.573745	17	17	17	77.4	323.31	21.8004	22.3265	22.7308	22.5567	22.7434	22.6207	22.7429	22.6791	22.7001	22.556	22.2973	22.4918	21.8766	22.2164	22.098
cog4	SPCC338.13	Golgi transport complex subunit Cog4	O74990		0.352209	0.347679	6	6	6	9.2	12.325	17.601	16.4361	16.2911	17.1353	17.2432	17.0063	17.1202	17.0649	17.0405	17.1355	17.0717	17.2631	17.1038	17.1459	16.6413
dpe1	SPAC3A11.10c	dipeptidyl peptidase, unknown specificity, implicated in glutathione metabolism	O14124		0.346979	0.456702	8	8	8	29.1	202.53	17.1389	16.6621	17.7596	17.4877	17.4237	17.69	17.9548	17.4944	17.67	17.7621	17.9098	17.685	18.2342	18.4643	18.0259
nuc1	SPBC4C3.05c	DNA-directed RNA polymerase I complex large subunit Nuc1	P15398		0.340767	0.147895	37	37	36	33.9	323.31	20.3358	20.8879	23.1054	21.524	21.8316	21.9959	22.1302	21.7226	21.6126	21.9943	22.0492	21.8691	21.6942	21.7848	21.3351
rpa49	SPAC2F3.03c	DNA-directed RNA polymerase I complex subunit Rpa49	O14086		0.340405	0.424788	11	11	11	38.6	24.931	17.4529	17.902	18.6229	18.2752	18.3741	18.3497	18.8624	18.5002	18.3093	18.3339	18.2142	18.3826	18.2124	18.2388	17.7686
srm1	SPBC12C2.07c	spermidine synthase Srm1	Q09741		0.337634	0.683009	2	2	2	10.7	6.3614	17.2408	17.7011	17.3108	17.5384	18.0977	17.6294	18.1914	17.7344	17.4936	18.2212	17.8072	18.0149	17.4559	18.0976	17.4065
rps2302	SPBP4H10.13	40S ribosomal protein S23	P0CT76		0.33353	0.585175	7	7	7	49	92.036	22.7466	23.1152	23.6195	23.4424	23.5203	23.5193	23.5711	23.5188	23.5509	23.4296	23.3956	23.5489	23.2614	23.6059	23.4454
gpm1	SPAC26F1.06	monomeric 2,3-bisphosphoglycerate (BPG)-dependent phosphoglycerate mutase (PGAM), Gpm1	P36623		0.332627	0.444343	16	16	16	73.5	323.31	21.6425	22.0219	22.686	22.2789	22.6324	22.437	22.3014	22.2804	22.1115	22.4458	22.154	22.3918	22.1671	22.1335	22.1327
aip1	SPAC9G1.05	actin binding WD repeat protein Aip1	O14301		0.322069	0.182573	12	12	12	31.3	32.815	17.232	17.2247	19.1821	17.9134	18.4882	18.2034	18.1564	18.0594	18.1255	18.081	17.8807	17.8998	18.1182	18.0072	18.1364
gly1	SPAC23H3.09c	threonine aldolase Gly1	O13940		0.31082	0.254229	18	18	18	65.4	246.26	19.6673	20.9272	21.2489	20.8543	21.0292	20.8924	20.9034	20.422	20.5687	20.4959	20.4771	20.5142	20.3143	20.653	20.2657
mpc2	SPAC24B11.09	mitochondrial carrier, pyruvate Mpc2	Q09896		0.307852	0.207482	5	5	5	40.7	7.4625	18.6427	17.3959	16.7141	17.9057	17.7067	18.064	17.5545	17.3252	17.146	17.4101	17.7708	17.8841	17.8981	17.7666	17.2265
cyc3	SPBC26H8.12	cytochrome c heme lyase Cyc3	O74794		0.306356	0.190025	4	4	4	12.5	4.4805	16.4378	16.9514	18.4055	17.3246	17.4597	17.9294	13.0968	14.5838	17.1795	17.14	14.686	17.0492	13.9767	15.4664	15.1462
SPAC2F3.02	SPAC2F3.02	ER protein translocation subcomplex subunit Sec67	O14085		0.305032	0.451095	5	5	5	32.8	18.267	17.4651	18.0795	17.1369	17.6902	18.0015	17.905	17.6535	17.7206	17.6251	17.9931	17.7947	17.8589	17.7257	17.5273	17.6376
tim11	SPBC106.05c	F1-FO ATP synthase subunit E	Q9URV6		0.303103	0.622381	3	3	3	30.4	3.8208	17.5962	17.4147	18.1192	18.0031	17.9182	18.1181	17.9942	16.1847	14.5933	17.8233	17.9063	17.9684	16.0943	17.7583	15.9812
SPBC36.01c	SPBC36.01c	spermidine family transmembrane transporter	O59698		0.301337	0.965093	5	5	5	11	37.141	17.3489	17.6445	17.6593	17.8553	17.6677	18.0336	17.6656	18.2378	18.4248	17.4057	17.4408	17.143	17.5414	17.0578	16.9942
pol5	SPBC14C8.14c	rRNA processing protein Pol5	O60094		0.299679	0.176602	15	15	15	18.9	18.42	19.1206	17.801	16.9179	18.2531	18.3662	18.1192	18.3298	17.9345	18.1577	18.103	17.8326	18.2164	18.2785	18.0437	17.7932
ssa2	SPCC1739.13	Hsp70 family heat shock protein Ssa2	O59855		0.282293	0.404481	57	57	28	85.9	323.31	26.6054	27.4242	27.4469	27.5357	27.2325	27.5552	27.679	27.6163	27.6518	27.7975	27.6871	27.6711	27.5916	27.746	27.4828
tam14	SPCC330.20	ER stress associated protein Tam14	G2TRT3		0.27258	0.885394	2	2	2	22.9	3.2303	17.2047	16.8081	17.173	17.464	17.2457	17.2938	17.1918	17.0176	17.1698	17.6713	17.475	17.9167	17.5525	14.9406	17.7429
lag1	SPAC1A6.09c	sphingosine N-acyltransferase Lag1	P78970		0.271503	0.13453	7	7	7	22.1	11.551	18.9542	16.389	17.8343	18.0379	17.9055	18.0486	17.8225	17.3059	17.3426	17.8698	17.8918	17.8525	17.8566	18.0907	14.4251
SPBC409.19c	SPBC409.19c	metaxin 1 (Sam37)	Q9UUA5		0.270053	0.487106	8	8	8	23.3	15.391	17.5243	17.629	18.2156	18.2474	17.8686	18.0631	18.0095	18.0751	17.9783	17.9314	18.1052	18.0057	18.2504	17.9325	17.7303
ugo1	SPAC1B2.02c	mitochondrial fusion protein Ugo1	Q9UTF8		0.269989	0.192049	6	6	6	20.2	8.4964	17.7778	17.4588	16.0357	17.4652	17.3571	17.26	17.1246	17.0982	17.4384	17.2404	17.3116	17.2244	17.0844	17.1759	16.4562
naa15	SPCC338.07c	NatA N-acetyltransferase complex regulatory subunit Naa15	O74985		0.269955	0.289446	10	10	10	16.3	23.636	17.1362	18.3677	17.681	17.8973	18.2434	17.8542	17.7357	17.5894	17.1056	17.4217	17.2445	17.6456	17.597	17.4804	17.6123
atp5	SPCC1840.06	F1-FO ATP synthase delta subunit	O74479		0.269295	0.25635	4	4	4	27.8	6.496	16.3629	17.3616	17.6679	17.3323	17.6667	17.2013	17.3413	16.8733	17.2559	15.6141	17.5458	14.2722	17.2746	17.356	14.9929
yip3	SPCC306.02c	Rab GTPase binding involved in ER to Golgi vesicle transport Yip3	Q9UUN5		0.264101	0.329726	5	5	5	25.7	12.01	17.7255	16.9138	16.7018	17.2558	17.5906	17.2869	17.1393	16.875	17.1011	16.8981	17.2557	17.6071	17.6252	17.2044	14.7198
pre1	SPAC31A2.04c	20S proteasome complex subunit beta 4 Pre1	Q09720		0.259527	0.384784	4	4	4	32	24.98	18.0546	17.959	17.2273	17.8685	17.9251	18.2259	17.8904	17.6051	17.6857	17.893	18.0771	15.0501	17.6805	18.4921	17.7872
SPAC23D3.12	SPAC23D3.12	plasma membrane inorganic phosphate transmembrane transporter Pho842	Q09852		0.257044	0.114475	7	6	6	16.1	18.399	19.1605	17.3348	16.4385	18.1165	17.6079	17.9806	17.8716	18.0361	17.8311	17.5128	14.8131	17.6806	17.5246	15.8317	15.4552
cym1	SPBC119.17	mitochondrial metalloendopeptidase	O42908		0.255263	0.373886	14	14	14	20.6	33.511	16.7221	17.1317	17.5221	17.4521	17.6308	17.0589	17.4308	17.4432	17.4611	17.5546	17.5228	17.5217	17.4034	17.6313	17.7352
trr1	SPBC3F6.03	thioredoxin reductase Trr1	Q92375		0.251086	0.192221	6	6	6	33.2	14.939	18.3542	16.8541	18.1583	17.7998	18.3694	17.9507	17.9328	17.807	17.4124	17.9068	17.6789	17.7805	17.1839	17.6621	18.2817
SPBC1711.05	SPBC1711.05	nucleocytoplasmic transport chaperone Srp40	Q9P785		0.248414	0.318592	8	8	8	19.7	30.399	18.4695	17.581	18.5687	18.3581	18.4463	18.5601	18.4251	18.1945	18.5035	18.5069	18.1369	18.3834	18.2916	18.3854	18.168
sar1	SPBC31F10.06c	ADP-ribosylation factor Sar1	Q01475		0.245018	0.27843	7	7	7	48.4	24.312	19.1755	20.0877	20.3228	20.156	20.0021	20.163	20.3889	20.5839	20.5951	20.2139	20.168	20.1451	20.0829	20.1243	19.8641
sfh1	SPCC16A11.14	RSC complex subunit Sfh1	Q9USM3		0.239715	0.339714	6	6	6	22.5	30.658	17.9654	17.0611	17.7232	17.6172	17.8592	17.9924	17.0069	16.466	16.3526	16.2156	17.1328	16.9456	15.0401	14.8766	15.2407
SPCC23B6.01c	SPCC23B6.01c	sterol transfer protein Osh6	Q9UUA1		0.236429	0.219037	11	11	11	29.2	16.69	18.5978	17.2059	17.5346	18.0512	18.002	17.9944	17.9057	17.4042	17.479	17.7669	17.7092	17.6231	17.9958	18.076	17.5007
qrs1	SPBC342.02	cytoplasmic glutaminyl-tRNA ligase Qrs1	Q9Y7Y8		0.232272	0.232776	12	12	12	21.1	86.041	18.0362	17.1865	16.7211	17.4292	17.6781	17.5333	17.5382	17.5225	17.5459	17.3846	17.6236	17.5792	17.0697	17.8933	17.6417
wis2	SPAC1B3.03c	cyclophilin family peptidyl-prolyl cis-trans isomerase Wis2	Q11004		0.230214	0.390284	6	6	6	28.9	21.055	17.4321	17.4474	17.7721	17.3701	18.1353	17.8369	17.7695	17.714	17.2013	17.6407	17.8704	17.9848	17.7874	17.7763	18.0945
zrg17	SPBC16E9.14c	Golgi zinc importer, CDF family, Zrg17	O14329		0.229162	0.125365	6	6	6	22.8	12.365	17.4861	15.6558	17.7844	17.2902	17.0628	17.2608	17.1262	17.2348	17.4248	16.7857	16.9909	17.4253	17.5704	17.2086	16.8942
pyk1	SPAC4H3.10c	pyruvate kinase	Q10208		0.227498	0.328835	37	37	37	80.6	323.31	23.9372	24.4392	24.8551	24.455	24.8118	24.6473	24.5769	24.4631	24.4631	24.5159	24.311	24.4262	24.4081	24.6293	24.5268
gmh5	SPAC637.06	Gmh5 alpha-1,2-galactosyltransferase	P78817		0.22724	0.244049	6	6	6	25.1	32.558	18.8137	17.6597	18.3111	18.6473	18.6378	18.1812	18.4039	18.3272	18.4626	18.4215	18.5458	18.4586	18.3197	18.3391	18.4942
ptp4	SPBC3D6.05	phosphatidate cytidylyltransferase Ptp4/Dgk1	P87170		0.227235	0.156874	2	2	2	8.3	3.1125	18.5603	17.2966	16.7627	17.8271	17.9043	17.5699	17.6645	17.1118	17.4937	17.7808	14.8575	17.3931	17.6364	15.1355	15.2153
SPAC11D3.02c	SPAC11D3.02c	ELLA family acetyltransferase	Q10081		0.223593	0.114147	7	7	7	42.7	7.1377	18.7152	17.4382	16.338	17.4457	18.0689	17.6476	17.4915	17.2033	17.3087	17.9173	17.8138	17.5916	17.4665	17.6525	17.4054
fra1	SPAC22G7.01c	iron responsive transcriptional regulator, peptidase family	Q09795		0.223053	0.0670218	7	7	6	18.6	12.689	17.5783	16.6193	16.5178	18.4922	17.9645	14.9279	18.159	17.9815	18.5875	17.1656	14.3812	17.4089	17.9385	18.2165	17.7567
cul1	SPAC17G6.12	cullin 1	O13790		0.221959	0.24577	12	12	12	17.3	17.076	18.3081	17.7272	17.1799	18.025	18.175	17.681	17.9086	18.1068	18.0552	18.8896	18.9308	18.655	18.7126	18.1899	17.817
ero11	SPBC4F6.16c	ER oxidoreductin Ero1a	O74401		0.219723	0.122502	7	7	7	26.8	13.802	18.5339	16.2908	17.1416	17.4588	17.5623	17.6044	17.8672	17.6878	17.9735	17.6142	17.8035	17.7697	17.9305	17.9321	17.9348
ebs1	SPBC2F12.03c	EST1 family nonsense-mediated mRNA decay (NMD) pathway protein Ebs1	O14338		0.218071	0.050037	3	3	3	4.5	3.8858	18.448	18.1534	17.0214	19.9333	15.2725	19.0712	19.2252	13.8459	18.8471	18.4036	18.5211	15.7599	14.1686	14.1658	15.5354
apt1	SPAC23A1.03	adenine phosphoribosyltransferase (APRT) Apt1	O42842		0.216419	0.228351	7	7	7	53.7	21.813	17.4565	16.9266	17.7877	17.3087	18.153	17.3582	17.4436	17.1037	17.34	17.2961	17.2325	16.9258	17.367	17.7072	17.31
gpi17	SPAC1F12.09	pig-S	Q10351		0.200816	0.149484	7	7	7	19.5	96.552	18.1568	16.5882	16.7409	17.3759	17.2983	17.4142	17.5936	17.4686	17.541	17.3635	17.1037	17.4309	17.3671	17.6028	17.3442
cdc22	SPAC1F7.05	ribonucleoside reductase large subunit Cdc22	P36602		0.200071	0.204663	44	44	44	64	323.31	21.8833	22.9998	23.0054	22.8377	22.7253	22.9257	23.4096	23.4116	23.4798	23.2078	23.2648	23.2919	23.6516	23.923	23.6967
cue1	SPCC4G3.13c	Hrd1 ubiquitin ligase complex, CUE domain protein Cue1	P87238		0.199961	0.287212	6	6	6	48.8	92.136	17.7274	16.9971	16.9704	17.6742	17.2187	17.4018	17.5547	17.5185	17.8371	17.688	17.7708	17.6991	17.7313	17.7301	17.8336
sds23	SPBC646.13	serine/threonine protein phosphatase PP2A inhibitor Sds23/Moc1	Q09826		0.196899	0.267197	10	10	10	29.9	16.069	17.6811	17.9638	16.986	17.8132	17.6477	17.7607	17.8148	17.3165	17.5875	17.8682	17.1417	17.5645	17.6365	17.3494	17.8865
nrp1	SPAC17H9.04c	RNA-binding protein involved in heterochromatin assembly Dri1	O13801		0.194278	0.119769	9	9	9	20	22.148	16.5601	18.4724	18.151	17.938	17.9317	17.8968	17.986	18.4164	18.2079	18.2213	18.0968	18.301	17.8939	18.1143	18.0471
gcs2	SPCC737.06c	glutamate-cysteine ligase regulatory subunit Gcs2	O94246		0.186455	0.111469	5	5	5	28.6	29.768	18.2513	17.1708	16.1675	17.2546	17.3938	17.5005	17.6977	17.2766	17.8858	17.7492	17.3014	17.5657	17.3696	17.6814	17.4799
ubp15	SPBC713.02c	ubiquitin C-terminal hydrolase Ubp15	Q9UTT1		0.178791	0.263712	20	20	20	22.3	31.374	18.6941	17.9679	17.8311	18.3582	18.4015	18.2697	18.1548	18.3404	18.2933	18.2002	18.2583	18.114	18.1707	18.2633	18.2769
rnp24	SPAC3G6.04	RNA-binding protein Rnp24	Q09100		0.177874	0.190954	7	7	7	24.7	9.0266	17.5084	16.5144	17.4386	17.2017	17.149	17.6444	17.5527	17.3658	17.1957	17.3217	16.3351	17.077	17.3205	17.0029	16.8155
cdc3	SPAC4A8.15c	profilin	P39825		0.172747	0.288107	3	3	3	37.8	111.96	18.0065	17.334	17.8785	17.8561	17.7259	18.1553	18.0607	17.6664	17.7239	17.9027	17.7502	18.0805	17.7541	17.8002	17.3118
bip1	SPAC22A12.15c	ER heat shock protein BiP	P36604		0.172148	0.264469	42	41	41	56.4	323.31	24.1291	24.865	24.8667	24.7988	24.642	24.9364	25.2393	25.8007	25.7506	25.5136	25.2366	25.3445	25.104	25.408	25.5092
tef101	SPCC794.09c	translation elongation factor EF-1 alpha Ef1a-a	P0CT53		0.171427	0.228838	31	31	1	76.3	323.31	26.7664	27.5319	27.7272	27.5128	27.4943	27.5327	27.6998	27.5474	27.6684	27.7178	27.5603	27.6593	27.5953	27.8391	27.6999
nte1	SPCC4B3.04c	lysophospholipase	Q9USJ4		0.170245	0.190714	20	20	20	20.1	42.617	17.996	17.6027	17.9968	18.5861	17.4928	18.0273	18.6175	18.5524	18.6328	18.6054	18.5146	18.5454	18.5492	18.6233	17.9027
tpx1	SPCC576.03c	thioredoxin peroxidase Tpx1	O74887		0.164302	0.361315	12	12	12	72.9	103.99	20.4846	20.478	20.8562	20.4932	20.9671	20.8516	20.5864	19.9649	20.355	20.9034	20.9465	20.9691	21.2347	21.5734	21.0969
pch1	SPBC32F12.06	P-TEFB associated cyclin, cyclin T Pch1	O74627		0.159809	0.28028	8	8	8	29.5	100.37	18.1543	17.4987	17.6605	18.0185	18.0758	17.6986	18.1391	18.0774	18.112	18.0627	17.8694	17.9064	18.251	18.158	17.7214
SPCC11E10.01	SPCC11E10.01	cystathionine beta-lyase Cbl1	O94350		0.157335	0.12727	6	6	6	23.3	41.569	17.2629	18.3444	16.8609	17.4647	17.6853	17.7902	17.4374	17.5098	17.4452	17.7461	17.0305	17.3103	18.003	14.9981	18.2753
ubp12	SPCC1494.05c	CSN-associated deubiquitinating enzyme Ubp12	O60079		0.156634	0.115753	11	11	11	13.9	14.527	18.0426	16.4314	17.7095	17.5843	17.4984	17.5707	17.9462	17.4822	17.3848	17.0525	17.4305	17.426	17.3732	17.5244	16.7953
vas2	SPAP27G11.06c	AP-1 adaptor complex sigma subunit Aps1	Q9P7N2		0.154127	0.108056	2	2	2	21	4.8891	17.1762	16.5499	15.4955	16.4594	16.8712	16.3533	16.397	16.3382	16.1171	16.4622	14.5628	16.4602	16.3057	15.225	16.0997
gpd3	SPBC354.12	glyceraldehyde 3-phosphate dehydrogenase Gpd3	O43026		0.152983	0.132701	25	7	7	72.8	62.64	20.3114	21.028	21.4266	20.5697	21.4993	21.156	20.7842	20.7988	20.9329	20.737	20.3548	20.4139	21.2075	21.3206	21.2534
mri1	SPBC23E6.10c	methylthioribose-1-phosphate isomerase Mri1	O60185		0.146556	0.259109	8	8	8	27.6	21.475	18.2511	17.787	17.6121	17.7922	18.1226	18.175	18.1357	17.8466	18.0138	17.9699	17.9249	18.1686	17.5545	18.0049	17.4223
vps74	SPAC5D6.13	Golgi phosphoprotein 3 family Vps74	O14205		0.136988	0.199362	3	3	3	10.7	37.636	18.1284	17.3115	17.4277	17.8739	17.7719	17.6328	17.6456	17.3736	17.571	17.3446	17.5378	17.6206	17.477	17.8781	17.3151
dsc2	SPAC1486.02c	Golgi Dsc E3 ligase complex transmembrane subunit, C-terminal UBA domain Dsc2	Q9UTK7		0.135604	0.183696	3	3	3	14	112.69	16.9768	17.1599	17.5533	17.7683	16.9934	17.3351	17.4725	17.5969	17.8469	17.5275	17.3538	17.8581	17.4186	17.6314	17.3989
atg11	SPAC7D4.04	autophagy associated protein kinase regulator Atg11	O14261		0.132357	0.0417332	7	7	7	9.1	10.276	16.9708	16.6752	18.703	18.3448	15.8356	18.5657	18.3534	16.0912	18.3528	16.0214	15.5274	18.5162	15.6473	14.9604	14.3325
rpl39	SPCC663.04	60S ribosomal protein L39	P05767		0.126324	0.039822	2	2	2	39.2	30.409	19.3685	16.4885	19.8092	18.5917	19.2057	18.2478	18.5714	18.5659	18.6436	19.2649	18.3842	18.5138	18.2747	17.9689	18.3954
pex7	SPAC17D4.01	peroxin-7	P78798		0.122885	0.125546	6	6	6	28.2	51.12	18.4589	17.5124	17.293	17.9088	17.889	17.8352	18.0129	17.9088	17.8068	18.094	17.9405	17.7363	17.4744	18.1963	17.8546
kri1	SPAC22G7.05	ribosome biogenesis protein Kri1	Q09799		0.122409	0.107038	9	9	9	23.6	24.403	17.0952	16.9022	18.2002	17.3572	17.5854	17.6222	17.4162	17.8842	17.6209	17.2978	17.6934	17.7989	17.3247	17.602	16.0096
SPAC12B10.01c	SPAC12B10.01c	HECT-type ubiquitin-protein ligase E3, implicated in negative regulation of ubiquitinated chromatin formation	Q10435		0.1074	0.112653	12	12	12	10.9	19.454	17.9909	17.2014	16.855	17.4662	17.5908	17.3125	17.3314	17.7764	17.6297	17.4819	17.8792	17.5318	17.3463	17.5742	16.8859
wtf14	SPCC663.02	wtf element Wtf14	O74512		0.105548	0.0847761	4	4	4	23.1	5.4868	17.5248	16.2796	16.6205	17.1372	16.4383	17.1659	17.144	17.4351	17.0283	17.0992	16.6991	17.0786	17.1648	16.7586	15.7463
phs1	SPBC19C2.15c	3-hydroxyacyl-CoA dehydratase involved in very long-chain fatty acid elongation Phs1	O14346		0.104501	0.0928323	3	3	3	16.3	11.576	17.6463	17.0313	17.6068	16.8686	17.6786	18.0508	17.801	17.8905	18.1794	18.1584	17.6298	18.2578	18.1577	18.2382	15.5348
exo70	SPBC106.20	exocyst complex subunit Exo70	Q10339		0.103235	0.0276853	9	9	9	17.2	31.889	18.4711	17.0867	16.8033	19.5091	17.6042	15.5575	19.3928	18.9106	15.0338	20.185	20.461	19.266	14.9203	19.7176	16.357
cog3	SPBC1539.05	Golgi transport complex subunit Cog3	Q9Y7Z4		0.102339	0.0488401	12	12	12	20	53.13	17.445	15.9799	18.4186	17.6167	17.3035	17.2303	17.243	17.158	17.5903	16.8465	17.4663	17.1375	17.3618	15.3033	14.462
SPAC12G12.07c	SPAC12G12.07c	conserved fungal protein	Q09871		0.0981731	0.0935038	8	8	8	29.9	14.498	17.9791	16.7785	17.6008	17.3427	17.5452	17.7651	17.7821	17.9392	17.5569	17.8118	14.9304	17.324	17.0152	17.7008	17.6103
tup11	SPAC18B11.10	transcriptional corepressor Tup11	Q09715		0.0920429	0.0754468	8	8	8	22.8	28.544	17.6514	16.7643	17.6248	17.9474	16.8638	17.5055	17.6682	17.4371	17.5744	17.7191	17.6075	17.9925	17.5991	15.407	15.3999
shm1	SPAC24C9.12c	serine hydroxymethyltransferase Shm1	O13972		0.0888907	0.118675	28	28	28	64.5	323.31	21.2767	21.6245	22.1255	21.5409	21.9374	21.8152	21.6164	21.502	21.4288	21.8118	21.7687	21.865	21.5403	21.8458	21.5616
ilv6	SPBC14C8.04	acetolactate synthase regulatory subunit Ilv6	O60086		0.0754388	0.0979574	8	8	8	36	26.646	17.5598	18.2965	18.3829	18.1286	18.3209	18.016	18.221	18.0163	17.9966	18.0522	18.1607	18.0638	17.8992	18.1004	17.7763
abc3	SPBC359.05	vacuolar heme ABC transmembrane exporter Abc3	Q9P5N0		0.0663681	0.134771	12	12	12	11.8	21.762	17.6011	17.0855	17.0636	17.3789	17.2266	17.3438	17.8274	18.2326	18.4082	18.0102	17.9448	18.0432	17.6074	17.5603	15.4214
ssr3	SPAC23G3.10c	SWI/SNF and RSC complex subunit Ssr3	Q9P7S3		0.0659835	0.0766236	9	9	9	28.2	21.062	17.473	16.7189	17.6687	17.5254	17.2274	17.3057	17.3554	17.6148	17.2032	17.0983	17.4122	17.5875	17.3718	15.5896	17.2569
cdc6	SPBC336.04	DNA polymerase delta catalytic subunit Cdc6	P30316		0.060702	0.140598	13	13	13	17.1	41.43	17.3418	17.2224	16.8683	17.3433	17.0953	17.1759	17.7236	17.7324	17.4556	17.6828	17.4424	17.307	17.219	14.9609	15.841
SPAC17H9.07	SPAC17H9.07	signal recognition particle subunit Srp21	O13804		0.0584024	0.0993126	5	5	5	45	12.205	17.8558	17.1819	17.6377	17.6449	17.7239	17.4819	18.2272	17.3825	17.473	17.581	17.3968	17.0969	14.0921	16.0843	16.255
rpl3201	SPBC16C6.11	60S ribosomal protein L32	O42935		0.0574048	0.11066	9	9	4	56.7	110.81	23.0693	23.4725	23.6258	23.378	23.621	23.3408	23.5628	23.3437	23.3985	23.4488	23.2164	23.3019	23.2434	23.4941	23.2432
iss1	SPAC22G7.10	mRNA cleavage and polyadenylation specificity factor complex subunit Iss1	Q09801		0.0549018	0.301574	2	2	2	11.3	5.4858	16.733	16.8186	16.6922	16.7876	16.7005	16.9204	16.6127	15.7046	14.9705	16.2477	16.2208	16.2393	14.6768	15.8759	14.1738
srp68	SPCC1682.05c	signal recognition particle subunit	O74436		0.0545298	0.113941	12	12	12	24.8	39.17	17.5911	17.568	17.8618	17.4451	17.8089	17.9306	17.6832	17.7313	17.917	17.7179	17.5512	17.4543	17.7719	17.8747	17.6156
rcd1	SPAC29B12.06c	CCR4-Not complex RNA-binding protein subunit 9	Q92368		0.0529677	0.038207	6	6	6	26.1	10.497	18.0365	17.5088	16.5606	17.7818	17.1552	17.3278	17.304	17.1364	17.2749	17.1817	17.7008	17.1976	17.3866	17.3943	15.703
rsc58	SPAC1F3.07c	RSC complex subunit Rsc58	Q10412		0.0518462	0.0361405	8	8	8	29	11.099	17.5698	16.3404	17.8661	17.5528	17.2876	17.0915	17.3949	17.4406	17.2038	17.5325	17.4047	17.383	17.4089	17.3944	16.0314
ost2	SPAC6F6.05	oligosaccharyltransferase epsilon subunit Ost2	O14238		0.0498915	0.0130314	3	3	3	36.9	13.647	17.079	15.9982	17.2247	17.9722	18.0713	14.4082	18.2957	17.7781	18.4311	18.1004	18.0286	18.3108	17.976	17.9904	18.0851
idn1	SPAC4G9.12	gluconokinase	Q10242		0.0486914	0.0311399	3	3	3	20.7	5.9257	17.109	16.1422	17.8475	17.2726	17.258	16.7141	16.741	13.4226	15.7479	15.31	14.4666	15.3168	16.1404	14.3107	14.7236
spc7	SPCC1020.02	NMS complex subunit, Spc105/KNL-1 family member, blinkin, Spc7	O59757		0.0426505	0.0122398	9	9	9	10	11.41	17.896	15.6356	18.0803	18.2045	15.5713	17.9639	15.1472	15.9746	15.0392	17.679	17.2687	17.4702	15.6071	15.3074	14.6948
rpl2702	SPCC74.05	60S ribosomal protein L27	O74538		0.0406246	0.0855941	9	9	5	55.1	287.84	23.3005	23.5469	23.8245	23.5241	23.745	23.5247	23.4722	23.6936	23.4687	23.5617	23.6058	23.4234	23.2058	23.3408	23.2857
SPCP31B10.04	SPCP31B10.04	membrane trafficking protein, ER to Golgi Psg2	Q9USH0		0.0328115	0.0337485	3	3	3	14.6	7.5097	17.1811	16.6768	16.32	16.3479	16.8652	17.0633	16.9296	16.8104	16.6967	16.7782	15.5748	16.9878	17.1877	16.7671	16.8938
rna15	SPAC644.16	mRNA cleavage factor complex RNA-binding protein Rna15	Q9P6P7		0.0323041	0.0670578	6	6	6	23.2	12.354	16.9211	17.1644	17.3295	17.1693	16.9651	17.3775	17.0955	16.9192	17.2045	16.843	17.0176	16.9853	17.0545	16.8108	15.6356
ent3	SPCC794.11c	ENTH/VHS domain protein Ent3	P78813		0.0266978	0.0242846	7	7	7	16.6	15.739	18.0318	16.8558	17.0197	17.3383	17.3168	17.3323	17.5852	17.0545	16.9885	17.584	17.2785	17.4513	17.3914	14.6509	16.687
las1	SPBC16C6.12c	rRNA processing protein Las1	O42936		0.0241737	0.0118074	4	4	4	14	9.0563	18.1761	15.9742	16.8664	16.909	17.4543	16.726	17.2654	16.9239	17.2379	17.0247	17.2549	17.185	17.1215	16.7332	17.167
arc5	SPAC17G8.04c	ARP2/3 actin-organizing complex subunit Arc5	Q10316		0.0127862	0.0166557	7	7	7	65.8	16.196	17.3959	17.8442	18.1006	17.5271	17.806	18.046	17.6235	17.3057	17.7751	17.5836	17.7643	17.5337	17.85	18.2894	17.5542
rsc9	SPBC1703.02	RSC complex subunit Rsc9	Q9P7W8		0.0125815	0.0275309	7	7	7	14.1	15.746	17.5874	17.9118	17.4241	17.6231	17.5781	17.7599	17.647	17.5722	17.7799	17.3725	17.1761	17.3152	17.4663	14.8729	15.2982
rps1001	SPAC31G5.17c	40S ribosomal protein S10	O14112		0.0107218	0.0204559	10	5	5	57.6	56.649	21.7514	22.2565	22.2879	22.1017	22.1413	22.0849	22.2262	21.9986	21.9847	22.1491	21.8456	22.0151	21.7056	21.9561	21.9753
prp12	SPAPJ698.03c	U2 snRNP-associated protein, WD repeat protein Sap130	Q9UTT2		0.00906436	0.00636884	9	9	9	11.9	36.115	18.1934	16.6847	17.0244	17.4352	17.1206	17.3739	17.2928	17.5653	17.4775	16.7708	16.8674	17.3874	17.4527	15.7931	17.0935
amt2	SPAC664.14	plasma membrane ammonium transmembrane transporter Amt2	Q9US00		0	NaN	2	2	2	7.8	7.0233	17.64	16.8969	18.0609	15.4667	16.0377	14.4806	15.3551	15.9566	15.909	15.7034	15.5618	16.3449	16.2567	16.1311	15.1805
asp1	SPCC1672.06c	diphosphoinositol pentakisphosphate kinase/IP8 pyrophosphatase	O74429		0	NaN	3	3	3	4.5	2.2755	17.6311	17.1786	17.138	15.2871	14.2245	14.7417	15.1871	14.7772	14.2966	16.2516	16.5151	14.4441	15.2232	16.6054	14.6564
bbc1	SPAC23A1.17	WIP family cytoskeletal protein Bbc1	O42854		0	NaN	3	3	3	3.1	4.5139	17.7877	16.4048	17.7668	14.7589	15.4306	16.0098	15.3133	16.0205	13.6674	14.6962	16.1841	16.2153	16.6128	16.4754	15.9643
bud22	SPAC4F10.06	ribosome small subunit biogenesis protein, BUD22 family	O36018		0	NaN	2	2	2	5.9	5.8992	18.3042	17.8219	16.9663	15.4086	15.5692	14.9396	14.6966	13.8849	15.2094	14.617	14.8914	15.995	14.0063	14.9086	15.5914
bxi1	SPCC576.04	BAX inhibitor family protein Bxi1	O74888		0	NaN	2	2	2	19.2	3.7474	18.2233	16.3314	17.4422	15.6941	15.726	15.817	14.8843	15.1006	14.7672	15.2277	14.5729	15.771	14.6987	15.8178	15.5172
cao1	SPAC2E1P3.04	copper amine oxidase Cao1	Q9P7F2		0	NaN	5	5	5	10.8	9.7108	17.1723	17.8573	16.6268	15.9472	15.7015	15.3666	15.68	17.1621	16.8394	15.8065	15.4902	14.8233	15.4094	16.3415	16.3303
cdc20	SPBC25H2.13c	DNA polymerase epsilon catalytic subunit Pol2	P87154		0	NaN	7	7	7	4.2	6.4606	17.8317	16.752	17.0834	16.0338	15.1567	14.7484	14.7842	14.6902	15.0851	15.9073	16.1066	16.4211	15.402	14.6965	15.4724
cmp7	SPBC1604.18c	ESCRT III complex subunit Cmp7	O94730		0	NaN	4	4	4	12.2	4.1028	17.345	17.4337	17.052	15.7336	16.3366	16.3267	14.9426	16.0571	14.51	14.7781	15.4135	15.4447	13.8153	15.6086	14.9053
ctu2	SPBC19C2.13c	cytosolic thiouridylase subunit Ctu2	Q9UUC7		0	NaN	6	6	6	19.4	8.7409	18.4922	18.6751	17.5255	15.8375	14.5313	16.3393	15.557	15.5792	14.3805	17.0023	17.0416	16.6303	16.441	16.4476	15.0414
dbl4	SPAC328.02	ubiquitin-protein ligase E3 involved in sporulation Dbl4	Q9P3U4		0	NaN	5	5	5	13.9	11.452	18.1689	16.902	17.488	15.8349	16.0989	13.7996	16.5053	15.3932	14.0307	17.3507	16.8805	16.9962	16.7566	14.7578	16.7612
deb1	SPAC1B1.01	DNA-binding transcription factor Deb1/Rdp1	O13862		0	NaN	6	6	6	15.7	9.7148	17.6182	16.3542	17.0905	16.0982	14.7613	13.772	15.5278	15.9204	14.1721	17.3512	17.4553	18.0683	17.613	15.0982	16.6867
dus3	SPAC16.04	tRNA/mRNA dihydrouridine synthase Dus3	Q9UTH9		0	NaN	3	3	3	7	20.913	18.1309	16.0969	17.1802	15.2518	15.6194	15.8327	15.9041	14.7237	15.51	15.8351	16.1935	16.0558	15.3511	15.8633	15.7718
elp4	SPCC11E10.06c	elongator complex subunit Elp4	Q9USP1		0	NaN	3	3	3	9.7	2.4097	18.4414	17.1312	18.2892	14.1115	15.3997	14.774	20.8062	14.6341	21.1884	21.1813	14.8401	21.2786	15.3936	21.2892	14.1627
erg27	SPBC1709.07	3-keto sterol reductase Erg27	O74732		0	NaN	4	4	4	22.5	5.0082	17.5863	17.9195	17.1571	14.403	15.2657	15.1672	14.5974	16.2618	14.9839	15.2472	14.4455	15.8752	15.2344	15.9588	14.7295
exg1	SPBC1105.05	cell wall glucan 1,6-beta-glucosidase Exg1	Q9URU6		0	NaN	4	4	4	10.3	7.0937	17.5258	16.5433	18.0649	16.2067	15.6692	16.041	14.408	15.7119	15.9895	16.4687	13.8336	14.8497	16.1167	16.5259	14.808
for3	SPCC895.05	formin For3	O94532		0	NaN	7	7	7	6.9	8.6209	17.4769	17.9087	17.0918	15.2103	14.9689	14.842	16.0238	16.0124	15.3199	14.701	15.4487	15.7578	15.7021	14.948	14.5376
gde1	SPAPB1E7.05	glycerophosphoryl diester phosphodiesterase Gde1	Q9C104		0	NaN	2	2	2	2.5	3.7221	18.7754	16.488	17.7818	15.3097	15.1329	14.483	14.7943	14.8148	13.817	15.0382	15.2033	15.4715	15.716	14.5907	15.5462
hhp2	SPAC23C4.12	serine/threonine protein kinase (CK1 family) Hhp2	P40236		0	NaN	5	5	4	19.5	9.4447	17.6867	17.137	17.1364	15.7955	15.3687	15.337	14.1922	14.6586	17.3932	15.9439	14.4936	15.067	17.4273	15.9718	14.6517
hip3	SPBC31F10.14c	histone H3.3-H4 chaperone, HIR complex subunit Hip3	P87315		0	NaN	5	5	5	4.4	4.6276	17.8429	17.4332	17.5797	15.8478	14.1006	15.0015	15.1971	16.0018	14.8161	14.3433	14.4187	15.6605	16.1905	15.0885	16.2184
hsp16	SPBC3E7.02c	heat shock protein Hsp16	O14368		0	NaN	8	8	8	60.1	31.479	18.2601	16.1038	18.0026	15.3607	15.4157	16.2425	19.6088	19.2758	19.132	18.511	14.9191	18.3075	19.2268	19.7577	19.4336
lap2	SPCC1322.05c	vacuolar aminopeptidase Lap2	O94544		0	NaN	4	4	4	10.8	10.984	17.0262	17.5871	17.9373	14.524	15.2358	14.0982	16.3804	15.6857	15.2018	16.2844	16.2961	16.1738	16.189	16.6044	15.8314
mac1	SPAC13G7.04c	plasma membrane anchored protein, claudin family, predicted membrane sensor Mac1	Q10268		0	NaN	4	4	4	12.6	19.852	18.2578	17.3512	17.8594	14.7912	14.2943	15.1754	16.1899	15.2217	15.3892	15.2745	14.2473	14.9929	15.639	15.8647	16.2679
mak5	SPBC4F6.07c	ATP-dependent RNA helicase Mak5	O74393		0	NaN	4	4	4	8	5.9122	18.3396	16.6004	17.1592	14.8041	15.643	13.7759	15.7116	15.5335	14.396	16.4828	15.6346	15.7466	15.3547	16.5708	15.1562
mep33	SPBC28F2.02	translation machinery associated protein Mep33	Q9USV4		0	NaN	4	4	4	14	4.0832	18.1606	17.1225	17.6581	15.3023	15.1414	15.2035	13.8256	14.4484	15.8958	14.8561	14.7906	18.846	15.9169	18.3534	14.5502
mtm1	SPBP23A10.06	mitochondrial carrier, glutathione Mtm1	Q9P7X9		0	NaN	3	3	3	14	9.9829	16.9315	16.6654	17.9398	15.3244	15.338	13.8936	14.6492	15.7588	16.0107	15.6486	13.9594	15.5549	14.3843	16.0527	15.875
mug69	SPAC56E4.05	SRP-independent ER targeting protein Snd2	O14193		0	NaN	2	2	2	20.3	11.759	18.5751	18.0751	17.1474	16.5006	16.1442	14.0475	15.2997	14.8644	15.3298	14.9119	16.9419	15.0589	18.9139	17.7481	16.7921
ned8	SPBC12D12.08c	ubiquitin-like protein modifier for cullin Ned8	O14399		0	NaN	2	2	2	17.9	2.8811	16.6929	16.0065	17.9614	15.2123	14.5072	14.3048	14.3702	15.8395	15.7654	15.1361	16.5622	16.4899	16.4262	16.2765	15.3336
nem1	SPBC3B8.10c	serine/threonine protein phosphatase (Nem1-Spo7 complex) catalytic subunit Nem1	O59718		0	NaN	4	4	4	11.3	3.0358	16.8655	16.8888	17.2784	14.8903	15.0479	15.3872	15.3362	16.8977	15.0695	17.0114	15.2708	16.9151	15.564	14.9479	16.3875
nip7	SPCC320.11c	RNA-binding ribosome biogenesis protein Nip7	Q1MTQ9		0	NaN	2	2	2	19.4	2.4555	18.4407	17.1194	16.2957	14.0315	15.1244	15.1374	16.6227	16.0999	14.4268	14.5809	15.2556	13.7027	14.4245	15.0072	16.2816
nop12	SPAC16E8.06c	RNA-binding protein Nop12	O13741		0	NaN	5	5	5	11.9	6.2875	17.748	18.0446	17.248	14.1709	16.7853	15.9673	16.4618	14.8846	16.6073	14.9842	16.2439	16.5244	16.2729	16.1459	16.4358
nop14	SPBC3F6.04c	U3 snoRNP-associated protein Nop14	O43051		0	NaN	7	7	7	12.5	10.416	16.6261	16.8449	17.7309	14.5051	15.6595	14.4379	15.2122	16.0956	14.875	16.3404	15.0036	15.6409	15.6385	16.0947	14.8601
npr2	SPAC23H3.03c	GATOR1-SEACIT GTPase complex subunit Npr2	O42857		0	NaN	4	4	4	12.7	5.5567	18.3957	16.8153	16.9373	14.0039	16.0108	15.1274	15.424	14.3113	15.4297	15.4122	15.6148	15.6387	15.2632	15.2157	15.4844
nup124	SPAC30D11.04c	nucleoporin Nup124	Q09904		0	NaN	13	13	13	15.9	20.215	18.1661	16.919	17.3601	15.6768	15.8996	14.9581	17.0322	16.9618	16.6278	16.9752	16.8197	16.8885	15.5187	16.5488	16.9614
pap1	SPAC1783.07c	DNA-binding transcription factor, oxidative stress-responsive Pap1/Caf3	Q01663		0	NaN	3	3	3	7.1	36.041	17.4018	15.9387	17.4306	15.5108	15.4034	15.9783	15.4434	16.2544	16.3289	15.3742	15.6323	16.1388	16.155	15.9259	14.7345
plg7	SPBC106.11c	phospholipase A2, PAF family homolog	Q9URV1		0	NaN	3	3	3	9.8	3.4017	17.7725	17.7752	17.4198	15.0968	15.7465	13.8573	14.4779	15.2457	14.704	15.7337	15.5308	14.1347	15.618	15.145	15.4856
prp24	SPBC1861.04c	RNA-binding protein Prp24	Q9USY2		0	NaN	6	6	6	8.9	11.688	17.7729	16.5757	16.3465	16.1973	15.6835	14.8736	16.2732	16.4613	15.767	15.9736	15.9284	15.0284	14.8367	14.9718	17.3375
prs5	SPBC3D6.06c	ribose-phosphate pyrophosphokinase Prs5	P87171		0	NaN	2	2	2	14.1	5.798	16.9197	17.625	17.5914	15.5946	15.8124	15.27	16.5952	14.7814	16.3774	15.8952	14.6284	16.3842	14.032	17.5559	13.6337
pth2	SPAC19A8.14	mitochondrial aminoacyl-tRNA hydrolase Pth2	O13830		0	NaN	2	2	2	19.5	7.3082	17.9245	16.9013	17.8825	15.1314	15.5323	15.0169	16.6636	15.8099	14.4519	16.3978	16.7046	16.3767	16.4765	14.8307	14.7064
pzh1	SPAC57A7.08	serine/threonine protein phosphatase Pzh1	P78968		0	NaN	2	2	2	5	2.7444	17.3679	17.0209	17.0941	15.0995	13.9922	14.9683	15.3674	13.8266	17.3549	14.945	16.0968	14.2416	14.3664	16.3727	16.4729
rga3	SPAC29A4.11	RhoGAP Rga3	O14014		0	NaN	7	7	7	10.1	6.4301	17.1056	16.6844	17.4389	15.7619	15.2734	14.4432	15.9623	14.0593	14.9223	16.9301	16.2397	15.4743	15.764	15.7806	15.5438
rga4	SPBC28E12.03	RhoGAP Rga4	O74360		0	NaN	6	6	6	8.4	7.7715	17.459	16.7881	18.0135	16.2019	16.1771	15.6658	14.9224	15.2458	14.9632	16.3878	15.4573	16.4095	15.5491	15.4079	15.4444
rga9	SPAC1952.16	RhoGAP Rga9	Q9UUJ3		0	NaN	4	4	4	11.9	10.602	17.5943	17.2799	18.1811	15.9553	13.8105	14.6903	14.981	15.6692	15.9689	15.3403	16.3382	15.9495	15.8833	15.7207	14.7352
rhb1	SPBC428.16c	Rheb GTPase Rhb1	O94363		0	NaN	3	3	3	19.5	10.782	18.1962	16.9916	16.6855	15.0547	15.0891	14.6222	14.7812	15.7174	15.7651	15.9508	14.9149	15.6388	16.0468	16.4353	15.1474
rmt1	SPAC890.07c	type I protein arginine N-methyltransferase Rmt1	Q9URX7		0	NaN	3	3	3	10.3	4.4943	17.6196	16.7809	16.7777	15.1374	14.928	16.1997	15.0176	16.0962	15.6537	16.8759	16.3629	14.3248	16.2973	16.1224	16.257
rmt3	SPBC8D2.10c	type I ribosomal protein arginine N-methyltransferase Rmt3	O13648		0	NaN	4	4	4	10.5	4.4892	16.8372	17.2284	16.5923	14.9538	13.7124	13.8666	16.7475	15.7842	16.3391	14.6628	15.2122	16.3086	15.5953	15.4282	14.37
rpl29	SPBC776.01	60S ribosomal protein L29	Q92366		0	NaN	2	2	2	16.4	2.531	18.6802	16.5512	17.0071	14.7974	15.2977	15.3264	16.1641	15.2375	15.8134	15.0076	15.5234	14.942	15.0864	15.4897	15.401
rrn3	SPAC18G6.11c	RNA polymerase I general transcription inititation factor subunit Rrn3	Q10110		0	NaN	4	4	4	7.8	20.823	17.6661	16.556	16.7359	14.2961	14.8416	14.8099	15.6809	16.1461	15.8231	16.0567	16.1129	14.4896	13.2237	16.0545	15.0686
rrp15	SPAC227.02c	rRNA processing protein Rrp15	Q9UTD7		0	NaN	4	4	4	22.9	5.3668	17.0524	16.9187	17.0044	15.0705	14.8401	14.5885	16.9311	15.1354	15.2416	14.7926	14.8761	16.1062	15.4897	15.9495	16.4731
sap62	SPBC21C3.05	U2 snRNP-associated protein Sap62	Q9P7L8		0	NaN	3	3	3	16.1	5.6405	17.6316	16.9748	16.2899	14.393	14.7975	15.3866	15.3413	14.4604	14.6197	14.9494	16.0807	14.3797	15.4809	15.9275	15.3762
sbp1	SPBC1773.07c	Ran GAP Sbp1	Q09717		0	NaN	3	3	3	12.6	2.1224	17.2035	17.6861	17.5701	15.6002	15.1055	16.2493	15.4457	15.5887	14.9527	14.5501	16.0525	15.5918	15.4169	16.0833	15.3115
sib1	SPAC23G3.02c	ferrichrome synthetase Sib1	Q9P7T1		0	NaN	12	12	12	3.6	16.503	17.2295	16.8922	16.8681	15.1355	15.1551	14.5634	16.3475	16.2901	16.9921	15.624	16.1536	16.1008	14.9104	15.296	16.233
sme1	SPBC11G11.06c	Sm snRNP core protein Sme1	Q9USZ3		0	NaN	2	2	2	34.5	26.659	18.6413	16.4126	17.3926	13.8665	14.6635	15.0828	15.6528	15.9796	16.4761	16.0392	13.9816	13.955	16.0286	15.2881	15.3569
snf22	SPCC1620.14c	SWI/SNF ATP-dependent chromatin remodeler Snf22	O94421		0	NaN	4	4	4	2.9	4.2992	16.5453	16.4136	16.8542	14.7804	14.93	15.5028	15.4472	15.5113	15.0852	14.2808	15.0743	15.9518	14.8631	14.927	15.2473
SPAC15A10.07	SPAC15A10.07	Schizosaccharomyces specific protein	O13727		0	NaN	2	2	2	19.8	3.2896	17.6512	17.4496	17.6662	14.3844	14.6008	15.568	15.8425	15.5413	15.0443	14.6128	14.9146	15.7593	15.4151	14.8638	15.817
SPAC1952.06c	SPAC1952.06c	spliceosomal complex subunit	Q9UUK1		0	NaN	3	3	3	5.1	5.3125	17.4972	16.14	18.1782	14.6256	14.6678	14.6986	14.0597	18.6411	18.7549	18.7596	14.0997	14.7078	18.4179	15.7128	15.1557
SPAC24B11.07c	SPAC24B11.07c	oxidoreductase	Q09894		0	NaN	2	2	2	5.5	5.2793	18.3538	17.2648	18.1103	15.0326	15.8456	15.2633	16.0147	16.0207	15.8792	15.9272	15.9335	15.3224	15.9586	16.4026	14.9866
SPAC3H1.02c	SPAC3H1.02c	mitochondrial protease Sdd3	Q10068		0	NaN	3	3	3	5.7	5.0802	19.4501	17.4196	17.896	16.0803	16.3082	16.2265	15.9812	14.5771	14.8639	15.2297	14.6743	14.3553	15.8516	15.478	16.1156
SPAC57A10.07	SPAC57A10.07	conserved membrane protein with Rossmann-like alpha/beta/alpha sandwich fold, conserved in fungi and protozoa	P87055		0	NaN	2	2	2	10.9	3.8221	17.9384	17.1862	16.5711	14.5449	15.7592	14.3993	15.2189	16.5569	15.2446	14.2852	15.2602	15.4521	15.3434	16.0534	14.9575
SPAC6B12.07c	SPAC6B12.07c	ubiquitin-protein ligase E3 with SPX domain Pqr1/Spx1	O14212		0	NaN	6	6	6	14.3	3.334	18.0414	15.4542	17.9038	12.9737	14.8411	16.2468	14.8902	15.2629	15.1439	15.9642	14.9473	15.9454	15.8005	15.5556	15.4678
SPAPB24D3.07c	SPAPB24D3.07c	Schizosaccharomyces pombe specific protein	Q9C0Y7		0	NaN	3	3	3	15.7	64.941	17.2327	16.2268	17.6427	14.9532	15.1322	14.5926	16.0974	16.1525	15.4919	14.7023	16.3784	14.873	17.0664	16.6751	15.026
SPBC1683.01	SPBC1683.01	plasma membrane inorganic phosphate transmembrane transporter Pho841	Q9P6J9		0	NaN	4	3	3	7.9	9.0864	17.1647	16.1991	17.2097	14.8022	15.568	15.2615	16.6061	16.315	14.7334	16.8454	16.5809	16.9854	14.5356	14.4702	16.2359
SPBC3F6.01c	SPBC3F6.01c	serine/threonine protein phosphatase with TPR repeat	O43049		0	NaN	3	3	3	7.6	2.5756	17.5246	16.6539	17.178	14.409	15.3909	15.5996	14.5274	14.6607	15.7021	15.41	16.4054	13.9414	16.5268	16.5576	15.3838
SPCC18.03	SPCC18.03	shuttle craft like transcriptional repressor/ubiquitin-protein ligase E3	O74853		0	NaN	11	11	11	13.6	9.3601	16.8846	16.3822	16.2554	14.9118	15.8186	15.1742	16.2728	14.6262	14.0997	17.2076	16.9479	14.9431	16.3249	16.1622	16.1697
SPCC61.04c	SPCC61.04c	Rab GTPase binding	O94348		0	NaN	2	2	2	15.9	5.1077	17.1867	17.4367	17.8581	14.4603	15.6867	14.084	16.0771	16.6835	15.6083	15.1938	14.5199	17.505	16.8402	17.1594	15.71
spp1	SPAC6B12.10c	DNA primase catalytic subunit Spp1	O14215		0	NaN	3	3	3	8.1	4.9281	17.1702	16.911	16.8863	13.8841	14.0664	16.6247	15.7919	14.5318	15.4954	15.6774	16.17	15.6324	15.6496	15.1556	15.7952
str1	SPBC4F6.09	plasma membrane siderophore-iron transmembrane transporter Str1	O74395		0	NaN	5	5	5	11.3	8.6219	17.6734	17.4063	16.7555	15.3258	14.7613	14.9083	14.6687	16.6276	16.7149	15.3072	14.2148	15.6566	14.2505	14.5628	16.0693
sua7	SPAC16E8.16	transcription factor TFIIB	O13749		0	NaN	4	4	4	15	6.824	17.334	16.6823	17.0898	15.9402	15.3444	13.8982	15.3217	16.0121	15.1349	16.3812	15.2942	15.0604	16.528	15.6005	16.2323
taf10	SPBC21H7.02	SAGA complex/transcription factor TFIID complex subunit Taf10	O60171		0	NaN	3	3	3	22.3	29.589	18.1494	17.6058	15.9764	15.5366	15.9561	14.9748	16.9381	14.909	16.1088	16.0733	16.0249	15.86	15.5243	16.6119	15.2507
tam5	SPAC16E8.18c	Schizosaccharomyces specific protein Tam5	G2TRM7		0	NaN	2	2	2	21.8	4.6268	17.6426	16.2509	17.4501	14.366	15.7429	15.125	16.1028	15.7106	16.06	14.7377	14.7334	15.2597	15.7511	15.0267	15.1976
Tf2-13	SPCC1494.11c	retrotransposable element/transposon Tf2-type			0	NaN	10	10	10	9.3	11.7	17.1025	16.671	17.9244	13.6178	14.7567	15.6272	16.3295	16.0996	16.1419	16.915	16.8714	16.9246	17.2962	17.3641	16.816
tif452	SPBC1709.18	translation initiation factor eIF4E, 4F complex E subunit isoform 2, stress response factor	O74743		0	NaN	2	2	2	9.9	8.3554	18.2613	16.1995	16.8398	16.18	15.1104	14.6972	16.1199	15.003	13.9609	15.5917	16.3898	15.0943	14.3687	15.5645	15.2309
tim13	SPAC17C9.09c	Tim8-Tim13 mitochondrial intermembrane space protein transporter complex subunit Tim13	Q10481		0	NaN	3	3	3	53.7	6.6977	17.6599	17.6321	16.5962	15.6794	16.0758	16.0435	16.7124	15.0756	15.3832	15.4844	16.4382	16.4481	16.469	16.625	16.2934
tim21	SPBC1289.09	TIM23 translocase complex subunit Tim21	O94618		0	NaN	4	4	4	21.5	4.1837	18.3781	16.4633	16.3682	14.6451	15.4785	13.8415	14.1881	15.7702	15.9788	15.2	15.8939	16.2906	15.3033	16.1246	15.2486
tol1	SPCC1753.04	3'(2'),5'-bisphosphate nucleotidase/inositol-1,4- bisphosphate 1-phosphatase	O94505		0	NaN	3	3	3	15.6	5.204	17.6034	16.8741	17.247	14.5292	14.825	15.3676	14.6595	15.849	16.3805	15.3067	15.7692	15.533	16.1639	15.7342	15.3298
trs120	SPAC6G10.05c	TRAPP II complex subunit Trs120	O14251		0	NaN	2	2	2	1.4	2.4021	17.4263	15.9366	16.0305	16.0752	15.3458	14.3869	16.4565	17.0523	13.673	14.5214	15.7498	16.1457	15.4342	15.318	15.164
tsr1	SPAC23H4.15	ribosome biogenesis protein Tsr1	O13956		0	NaN	6	6	6	12.4	12.041	18.3123	18.6709	17.2964	13.0342	14.116	14.8713	16.3501	15.1389	13.957	16.2446	14.9473	15.7533	14.6412	16.2026	15.6952
uba3	SPAC24H6.12c	NEDD8 activating enzyme E1-type Uba3	Q09765		0	NaN	4	4	4	16.7	3.5493	18.4555	17.0567	16.732	14.9639	15.7299	15.6146	19.9536	15.8286	15.1667	20.374	16.0793	15.084	14.3232	14.1272	16.1872
ubp1	SPCC16A11.12c	ubiquitin C-terminal hydrolase Ubp1	Q9USM5		0	NaN	4	4	4	5.1	7.4362	16.9617	17.1921	16.8892	14.2957	14.8573	15.3159	15.7883	15.8767	16.1815	15.5935	15.5648	15.2554	14.3971	15.0388	15.1275
ubp14	SPBC6B1.06c	Lys48-specific deubiquitinase Ubp14	Q11119		0	NaN	3	3	3	4.1	5.1088	18.5176	16.8823	18.205	15.4754	15.1101	15.8337	15.7001	15.8888	15.3646	15.453	14.7079	15.887	15.9175	15.1983	15.5578
ura4	SPCC330.05c	orotidine 5'-phosphate decarboxylase Ura4	P14965		0	NaN	4	4	4	14.8	3.8109	18.5747	17.1398	16.8253	15.8533	16.4748	14.2449	15.1778	15.6815	14.5236	16.9003	14.9056	16.5627	15.2611	14.3953	16.8651
vam6	SPAC23H4.14	HOPS complex Rab GEF subunit Vam6	O13955		0	NaN	9	9	9	10.9	10.335	17.6398	17.2922	17.8623	14.2758	15.4568	14.7054	16.516	16.3985	15.9515	14.1584	16.5935	15.0057	13.695	14.7115	15.5221
vma3	SPAC1B3.14	V-type ATPase V0 subunit c (proteolipid subunit)	P50515		0	NaN	2	2	2	15.5	3.9384	17.7127	16.5787	16.9269	15.1847	14.256	14.1344	15.3296	14.7225	15.6221	18.9839	19.0889	14.5166	14.1537	15.9959	15.0332
vps1301	SPBC21C3.01c	intermembrane lipid transfer protein, chorein family Vps13a	P87319		0	NaN	4	4	4	1.4	2.9509	18.2861	17.3937	16.9969	14.9101	14.1966	16.1267	24.6504	14.619	14.8204	24.7112	15.6048	15.6584	14.8418	15.1225	15.7469
vti1	SPBC3B9.10	SNARE Vti1	P78768		0	NaN	4	4	4	21	7.4705	18.1515	15.9304	16.8765	15.1655	16.9597	15.2971	16.1587	19.9659	19.0438	19.0853	14.3213	19.0819	13.8674	15.4669	15.1134
xks1	SPCPJ732.02c	xylulose kinase Xks1	Q9C0U6		0	NaN	2	2	2	4.1	2.6469	17.6064	15.9046	17.0633	14.7569	15.521	13.7354	15.887	15.384	14.8944	14.7581	15.3949	13.6593	15.4216	15.7186	16.4772
yhb1	SPAC869.02c	nitric oxide dioxygenase Yhb1	Q9URY5		0	NaN	3	3	3	9.8	3.7902	17.8254	16.8889	18.2759	15.009	15.5987	14.5809	15.5614	15.5651	15.3762	15.4228	14.7238	14.9374	14.3495	15.5681	16.4013
alg8	SPAC17C9.07	dolichyl pyrophosphate Glc1Man9GlcNAc2 alpha-1,3-glucosyltransferase Alg8	Q10479		-0.00401115	0.00350977	3	3	3	9	22.566	17.6336	16.5367	17.565	17.0069	17.339	17.3774	17.1298	16.6677	17.1514	17.4368	17.2597	17.63	17.5699	14.9997	17.2345
SPAC589.04	SPAC589.04	metaxin 2 (Sam35)	Q9HE00		-0.0121072	0.0218956	6	6	6	32.8	9.8024	17.4791	17.2218	17.7822	17.3407	17.6448	17.4613	16.9402	16.7883	17.458	17.076	17.1126	17.4993	17.2714	14.9825	16.8381
lub1	SPBC887.04c	WD repeat protein Lub1	O94289		-0.0127767	0.0054585	9	9	9	17.4	34.721	18.0375	15.6346	15.9392	16.4293	16.7892	16.3545	16.3184	14.818	15.4662	16.1922	15.9979	16.1852	14.3568	16.1248	15.8541
arg5	SPBC56F2.09c	arginine specific carbamoyl-phosphate synthase subunit Arg5	O60060		-0.013581	0.012058	22	22	22	85.8	323.31	22.2163	22.7655	23.4194	22.8993	22.5243	22.9369	23.1734	23.1822	23.1821	23.3445	23.3645	23.4105	23.0131	23.1172	22.9962
hgh1	SPAC26F1.12c	chaperone for translation factor EF2, armadillo-type fold, Hgh1	Q10498		-0.0168784	0.00329059	9	9	9	39	39.531	17.6482	17.3289	17.4184	18.9951	14.1028	19.247	19.27	19.0657	19.1874	19.5616	19.6565	19.1662	19.3888	19.5422	19.2304
cwf22	SPBC13E7.01	splicing factor Cwf22	Q9P6R9		-0.0190887	0.0258087	7	7	7	8.9	14.905	17.6816	17.4294	16.8864	17.4429	17.1677	17.3296	17.0314	16.922	16.8766	16.8946	16.9995	17.1394	17.2585	17.2542	16.6502
cdc42	SPAC110.03	Rho family GTPase Cdc42	Q01112		-0.0198778	0.00982525	5	5	5	32.8	9.2852	18.5899	16.9639	17.433	16.7616	18.3059	17.8596	17.6309	17.6026	17.5543	17.6736	15.5504	17.7805	18.0242	17.6717	18.2367
fim1	SPBC1778.06c	fimbrin	O59945		-0.0221876	0.00972171	17	17	17	36.3	63.619	20.5202	20.4008	18.2117	19.7331	19.7299	19.6032	19.6129	19.0584	19.0921	19.3894	18.9744	19.0548	19.534	19.5532	19.3189
ure2	SPAC1952.11c	nickel-dependent urease Ure2	O00084		-0.0475394	0.11661	9	9	9	13.2	13.136	17.0033	17.1947	16.6958	16.9381	16.859	16.9541	17.2503	17.2407	17.1653	17.1304	17.0135	17.0207	16.7821	16.9743	16.9945
hrp3	SPAC3G6.01	CHD family chromatin remodeller Hrp3	O14139		-0.0497735	0.0491416	16	14	14	13.5	28.787	17.8932	16.8762	17.0539	17.0187	17.5155	17.1399	17.112	16.9706	16.9599	16.5664	17.0565	17.1056	16.7893	16.7051	17.4162
SPBC4.06	SPBC4.06	acid phosphatase	Q9USS6		-0.0525392	0.0333585	12	12	12	40.7	26.268	18.7875	16.9695	18.1292	17.8652	17.9372	17.9261	17.7432	17.6102	17.7707	17.7743	17.5807	17.6704	17.6704	17.7475	17.5828
glo3	SPAC22E12.17c	Arf GAP, GTPase activating protein	Q10367		-0.0561231	0.0328768	12	12	12	26.9	15.916	18.2059	18.0599	16.4432	17.7263	17.4785	17.3359	17.892	17.5225	17.7025	17.8903	17.8684	18.0754	18.0604	17.659	17.7863
zrt1	SPBC16D10.06	plasma membrane ZIP zinc transmembrane transporter Zrt1	O94639		-0.060366	0.0181799	5	5	5	22.5	18.562	17.9749	16.8578	18.3414	19.3658	15.8725	17.7547	16.8487	17.0684	16.4848	13.5145	15.2871	14.4786	15.3508	15.3899	14.8401
utp13	SPCC16A11.02	U3 snoRNP-associated protein Utp13	Q9USN3		-0.0674998	0.14158	8	8	8	19.7	27.529	17.0246	17.1627	17.491	17.2732	16.9389	17.2636	16.8543	16.8525	16.5976	17.4838	17.1629	17.0034	16.7157	16.7969	15.1018
vcx1	SPCC1795.02c	vacuolar proton/calcium exchanger	O59768		-0.0684071	0.0666706	3	3	3	10.2	22.761	18.2874	17.4674	17.0769	17.5616	17.5778	17.4871	18.0352	17.5571	17.4593	17.5806	14.1572	17.4542	17.4166	17.6729	15.5861
pup1	SPAC23D3.07	20S proteasome complex subunit beta 2 Pup1	Q09841		-0.0754261	0.0239808	8	8	8	41.9	70.178	17.5639	17.4332	17.2615	15.2571	18.5603	18.2148	18.3799	14.5693	18.2846	18.4614	18.6211	18.3441	18.5864	18.6758	15.0338
cut3	SPBC146.03c	condensin complex SMC subunit Smc4	P41004		-0.0760771	0.0429419	15	15	15	17	32.181	18.663	16.9218	16.7961	17.299	17.4473	17.4063	16.8919	17.3916	17.3587	17.309	17.4282	17.3052	17.1785	16.6373	15.3519
SPAC10F6.17c	SPAC10F6.17c	mitochondrial pyruvate dehydrogenase (lipoamide) phosphatase	O14189		-0.0788314	0.0481904	6	6	6	21.4	23.794	17.9361	16.1603	17.7249	17.1586	17.1823	17.2439	17.3108	17.296	17.3878	17.3077	16.8328	16.9907	16.874	17.2576	15.9358
dbp2	SPBP8B7.16c	ATP-dependent RNA helicase Dbp2	P24782		-0.0812454	0.0441173	14	13	13	33.6	57.313	17.3695	19.2342	17.4321	17.6968	18.1994	17.8959	18.1007	17.8594	17.8337	18.5977	18.3508	18.5888	18.6752	18.2103	18.0491
eca39	SPBC428.02c	branched chain amino acid aminotransferase Eca39	O14370		-0.0936712	0.126855	12	12	12	33.7	128.33	19.9406	19.9767	20.6875	19.889	20.2975	20.1373	20.1565	19.7444	19.9675	20.1032	19.8883	19.9255	19.6217	19.9099	19.7478
rer2	SPAC4D7.04c	cis-prenyltransferase	O14171		-0.100758	0.0699666	7	7	7	35.2	17.405	16.8428	18.4672	17.9498	17.8147	17.3418	17.801	17.8195	17.5995	17.8659	17.8611	17.5882	17.6474	17.5853	18.0406	17.3703
SPBC83.16c	SPBC83.16c	protein with a role in clearing protein aggregates	O94699		-0.104139	0.0767957	6	6	6	12.8	8.4131	16.6648	16.7919	18.0957	16.8452	17.3178	17.0769	17.2223	14.3534	17.0361	16.704	16.8867	16.9158	17.1372	17.2872	16.9476
prf1	SPBC651.09c	RNA polymerase II associated Paf1 complex	O94667		-0.106367	0.0462627	5	5	5	12.5	24.233	17.2126	15.8337	17.6858	16.9143	15.7898	17.7089	16.6465	15.496	14.8862	17.0011	16.776	16.9931	17.4305	15.2536	15.3377
msn5	SPAC328.01c	karyopherin/importin beta family nuclear import/export signal receptor	O14116		-0.111886	0.0790316	12	12	12	12.2	21.135	18.8054	17.4113	17.3138	17.659	17.985	17.5508	17.5409	17.3464	17.4658	17.6833	17.9648	17.7785	17.8469	17.9739	17.6234
syo2	SPBC1703.03c	armadillo repeat protein, involved in nucleocytoplasmic transport Syo2	Q9P7W7		-0.112923	0.0719095	9	9	9	17.8	23.364	18.6517	16.7792	17.8275	17.7418	17.7287	17.4491	17.6836	17.842	17.2725	18.0331	17.7187	17.9687	18.2225	18.2964	17.6261
taf73	SPBC15D4.14	transcription factor TFIID complex subunit Taf5-like	O74319		-0.113665	0.224318	8	8	8	15.7	13.171	17.6024	17.206	17.7637	17.3759	17.2423	17.6129	17.6273	14.9706	17.5446	17.4196	17.3631	15.6877	16.0261	14.9517	15.8055
SPAC5H10.03	SPAC5H10.03	phosphoglycerate mutase/6-phosphofructo-2-kinase family	Q09676		-0.120581	0.280824	7	7	7	39.7	14.339	18.0277	18.6182	18.3776	18.1775	18.2347	18.2495	18.0929	17.9541	17.8432	17.9421	17.6275	17.6668	17.6668	17.9913	17.7438
sdh1	SPAC1556.02c	succinate dehydrogenase Sdh1	Q9UTJ7		-0.120921	0.137283	12	12	12	27.9	77.523	18.7271	18.6734	19.6719	18.8531	18.9425	18.9139	18.7249	18.6957	18.8553	18.4972	18.8122	18.6276	18.2903	18.7417	18.2992
yap18	SPBC19F8.03c	ENTH/VHS domain protein	O60167		-0.130836	0.113351	7	7	6	14	9.4503	17.368	16.2685	17.6198	16.9529	17.0532	16.8577	16.89	16.9935	16.7699	15.6833	14.6757	17.2185	17.1376	15.4445	16.7086
mpc1	SPCC1235.11	mitochondrial carrier, pyruvate Mpc1	O74847		-0.132232	0.334087	5	5	5	47.5	25.007	17.9724	17.6507	17.6776	17.3874	17.8057	17.7109	17.311	17.0062	17.4679	17.4693	17.6398	17.7368	17.7575	16.922	15.3848
pta1	SPAC1071.01c	mRNA cleavage and polyadenylation specificity factor complex subunit Pta1	Q10222		-0.132884	0.218565	10	10	10	19.1	20.607	18.1156	17.4351	17.8706	17.9044	17.6572	17.4611	17.6646	17.6661	17.5677	17.4043	17.4998	17.4797	17.739	17.6198	16.6527
SPAC17H9.12c	SPAC17H9.12c	mitochondrial cytochrome c-heme linkage protein Cyc2	O13809		-0.146004	0.0921992	8	8	8	48.5	83.97	17.6637	19.1637	19.4816	18.6421	18.4975	18.7314	18.6925	18.8469	18.4803	18.5874	18.6779	18.4462	18.7391	18.5471	19.0575
SPAC24B11.08c	SPAC24B11.08c	COPII-coated vesicle component Erv46	Q09895		-0.15093	0.078814	4	4	4	12.8	6.1632	17.3042	16.2859	18.1452	17.5626	16.2805	17.4393	17.4251	14.8968	17.507	17.1357	17.4975	17.4953	17.0653	17.1668	15.1844
rpl26	SPBC29B5.03c	60S ribosomal protein L26	P78946		-0.156054	0.260176	10	10	10	48.4	37.937	23.1472	23.6866	23.9073	23.3225	23.5781	23.3723	23.3476	23.2121	23.2945	23.5097	23.2547	23.0851	23.0676	23.7246	23.4069
tsc2	SPAC630.13c	Rheb GAP, tuberin Tsc2	Q9UUG9		-0.15783	0.186717	12	12	12	12.4	25.963	18.169	17.3881	17.1468	17.5999	17.3314	17.2991	17.5817	17.6847	17.6044	17.6263	17.5972	17.9892	17.4153	17.5565	17.6661
ctt1	SPCC757.07c	catalase	P55306		-0.157987	0.085937	6	6	6	14.5	23.59	18.5239	17.2005	16.5359	16.7237	17.7157	17.3469	16.7941	14.6721	16.9088	17.4208	17.3924	17.7112	17.5921	17.7189	17.4074
SPAPYUG7.05	SPAPYUG7.05	delta-1-pyrroline-5-carboxylate reductase Pro3	Q9P7Y7		-0.158579	0.116467	7	7	7	39.7	38.548	17.8237	16.3072	17.6714	17.1801	16.8883	17.2581	17.3176	17.0153	17.2527	17.4149	17.2529	16.8279	17.1112	17.4689	15.9204
rpl2502	SPBC4F6.04	60S ribosomal protein L25	O74391		-0.164517	0.433543	9	3	3	48.2	2.6063	20.088	19.8436	20.2032	19.6981	20.1149	19.8283	20.0483	19.7964	20.035	20.1332	19.7826	19.7162	19.6213	19.7171	19.6969
hem1	SPAC2F3.09	5-aminolevulinate synthase Hem1	O14092		-0.166108	0.169417	6	6	6	14.9	21.373	17.5871	18.5889	18.7545	18.0265	18.2486	18.157	18.0504	17.7625	17.9656	17.8826	17.8166	18.1814	17.4005	17.8182	17.691
gga21	SPAC1F3.05	Golgi localized Arf binding gamma-adaptin ortholog Gga21	Q10410		-0.168194	0.243784	7	7	7	19.8	9.4472	16.9593	17.3149	17.4917	16.7869	17.5228	16.9516	17.1734	17.0312	16.6328	16.7857	16.417	16.7765	16.8864	16.6385	14.6546
mug70	SPAC24C9.05c	CBS and PB1 domain protein, conserved in fungi and plants, implicated in signalling Mug70	O13965		-0.171528	0.167131	10	10	10	22.1	13.442	16.8998	17.8637	17.5687	17.781	16.9106	17.1259	17.0273	16.9603	17.2377	16.5899	15.3132	17.8532	17.9692	17.4871	15.3516
skb1	SPBC16H5.11c	type II protein arginine N-methyltransferase Skb1	P78963		-0.175487	0.075268	8	8	8	17.1	9.2204	18.0463	15.5893	17.9381	16.7416	17.326	16.9796	16.6074	17.6147	16.9369	16.9576	16.9977	17.2334	14.6137	15.3262	16.7588
tif212	SPAC32A11.04c	translation initiation factor eIF2 beta subunit	P56329		-0.182418	0.172705	9	9	9	30.2	50.928	17.7224	17.4028	16.9596	17.3125	17.6778	16.5473	18.1642	17.6766	18.0801	18.5576	18.5792	18.5024	18.2625	18.2053	15.0468
dfr1	SPCC1223.08c	dihydrofolate reductase/ lysophospholipase fusion protein Dfr1	P36591		-0.187989	0.269951	31	31	31	79.8	323.31	23.7376	24.5157	24.6154	24.1398	24.0495	24.1155	24.3149	24.0741	24.2071	24.1444	24.0996	23.969	23.733	24.3042	24.2251
cho1	SPBC337.16	phosphatidyl-N-dimethylethanolamine N-methyltransferase	O74827		-0.191346	0.149783	3	3	3	15.8	5.0806	16.8312	16.6922	18.1242	17.2136	16.7581	17.1019	16.694	16.6409	17.0376	17.0322	17.0068	17.4354	17.2453	17.4052	16.9105
sec5	SPCC622.10c	exocyst complex subunit Sec5	O94598		-0.192188	0.105199	6	6	6	10.6	18.708	17.9964	16.2458	16.4323	17.1373	15.9983	16.9623	17.237	16.9196	17.101	17.1112	16.9702	17.2627	17.2462	16.2579	15.5421
sks2	SPBC1709.05	heat shock protein, Hsp70 family, ribosome associated Sks2	Q10284		-0.194628	0.270115	43	43	43	75.4	323.31	25.8886	26.6262	26.8322	26.2284	26.2121	26.3226	26.4627	26.3817	26.3853	26.5928	26.4039	26.4504	26.2947	26.5015	26.3606
fib1	SPBC2D10.10c	fibrillarin, rRNA and histone methyltransferase	P35551		-0.196176	0.49127	15	15	15	60	51.781	21.2384	21.5306	21.785	21.1774	21.4139	21.3741	21.5532	21.3785	21.3523	21.4045	21.4328	21.3663	21.2706	21.1714	20.7503
sdh4	SPBP23A10.16	TIM22 inner membrane protein import complex and succinate dehydrogenase (SDH) anchor subunit Tim18	Q9P7X0		-0.198968	0.116893	2	2	2	15.1	3.2662	18.7867	17.383	16.7425	17.5989	17.5518	17.1646	16.9795	16.9225	16.5831	16.9669	17.2134	17.3009	16.9242	16.509	16.6165
spn1	SPAC4F10.11	mitotic septin Spn1	O36023		-0.199335	0.102483	9	9	9	20.9	12.975	16.5573	17.2818	16.9635	15.4752	17.7464	16.983	17.632	17.2686	16.8943	16.9932	16.0368	17.0864	17.2155	16.9882	15.7442
fum1	SPCC18.18c	fumarate hydratase	O94552		-0.200267	0.192048	7	7	7	24.8	23.702	17.51	18.1452	16.9463	17.0786	17.7267	17.1954	17.3227	16.7664	16.597	16.0398	16.6143	17.0241	17.2538	17.0733	15.3005
cut14	SPBP4H10.06c	condensin complex SMC subunit Smc2	P41003		-0.200961	0.272998	12	12	12	13.2	50.701	18.0386	17.1493	17.6014	17.1527	17.6561	17.3776	17.2847	17.6091	17.5837	16.9627	17.8227	17.8241	16.8801	17.329	17.9161
hip1	SPBC31F10.13c	histone H3.3-H4 chaperone, HIR complex WD repeat subunit, hira family Hip1	P87314		-0.208756	0.793107	12	12	12	19.2	18.584	17.7176	17.7385	17.7458	17.7278	17.3085	17.5394	17.2971	17.643	17.8723	17.2152	15.394	17.3644	17.3446	15.1715	17.4592
rbx1	SPAC23H4.18c	SCF complex, Cul4-RING and CLRC ubiquitin ligase ligase E3 subunit Rbx1	O13959		-0.209778	0.150617	3	3	3	26.2	4.9559	18.6716	17.7363	17.5229	18.5285	17.3519	17.421	17.0187	17.4399	16.8861	18.1287	17.8441	18.0381	17.7739	17.6642	16.0912
ssp2	SPCC74.03c	serine/threonine protein kinase AMPK catalytic (alpha) subunit Ssp2	O74536		-0.213863	0.225644	5	5	5	9.5	13.927	16.8033	16.723	17.4926	16.7456	17.2968	16.3349	16.7013	15.9382	16.6174	17.0431	16.4438	17.0709	16.7062	16.5675	16.5916
SPBC1861.05	SPBC1861.05	bifunctional pseudouridylate synthase/pseudouridine kinase	Q9USY1		-0.21446	0.0754092	12	12	12	23.2	25.29	17.1578	17.2275	17.773	18.1053	15.2115	18.1981	17.9094	17.7427	17.902	17.89	17.7243	17.5438	18.0367	17.666	16.9741
sid2	SPAC24B11.11c	serine/threonine protein kinase (NDR family) Sid2	Q09898		-0.221913	1.04838	5	5	5	11.2	22.433	17.4332	17.4681	17.7318	17.2971	17.3854	17.2847	16.7044	17.0507	16.9476	16.5843	16.2404	16.4231	16.778	17.0136	17.0655
SPBC3E7.07c	SPBC3E7.07c	DUF757 family protein, human PBDC1 ortholog	O59727		-0.227269	0.113883	8	8	8	58.5	141.98	19.0661	16.6392	18.2141	17.542	18.0097	17.6859	17.9116	17.5563	17.6249	17.989	17.7483	17.5546	17.4628	18.6697	17.9993
mud1	SPAC56F8.08	UBA domain protein Mud1	Q10256		-0.228025	0.414117	4	4	4	16.3	6.1994	16.7093	16.2587	16.8577	16.6763	16.2729	16.1923	16.2432	13.4037	14.8146	15.0732	16.5911	15.4384	15.8019	16.8992	15.3077
vps26	SPAC4G9.13c	retromer complex arrestin related endocytic adaptor ubunit Vps26	Q10243		-0.230131	0.482738	5	5	5	22.8	5.6797	17.297	16.9548	16.6153	16.8245	16.6031	16.7491	16.4409	16.8482	16.6425	16.6948	14.6336	14.1477	14.5266	15.021	16.1741
csx1	SPAC17A2.09c	RNA-binding protein Csx1	O13759		-0.235933	0.188585	6	6	6	14.1	8.0933	18.2126	16.6604	17.8122	17.4227	17.4512	17.1035	17.1142	16.9042	17.0244	16.3557	16.2847	16.8487	16.7536	15.7343	14.8083
sed5	SPBC8D2.14c	SNARE Sed5	O13644		-0.236675	0.412199	5	5	5	23	60.889	17.0472	17.582	17.709	16.9852	17.1888	17.4542	17.0175	16.8481	16.7067	16.8449	15.6934	17.3247	17.288	17.3493	15.3526
atp17	SPBC1604.11	F1-FO ATP synthase subunit F	O94377		-0.237349	0.203226	2	2	2	29.2	1.996	17.8968	16.4763	16.6597	16.7594	16.8913	16.6701	16.878	14.9963	16.6376	16.7404	16.6531	16.7203	16.7538	16.5262	15.0999
sqt1	SPAC25H1.08c	ribosome assembly protein Sqt1	O13982		-0.237949	0.158846	8	8	8	39.6	21.26	18.3552	16.9735	16.6669	17.0907	16.7241	17.4669	17.174	17.0044	16.9428	17.0822	17.043	17.2362	17.2708	17.6975	15.0579
tti1	SPCC622.13c	ASTRA complex subunit, armadillo-type fold Tti1	O94600		-0.239058	0.138822	15	15	15	19.7	40.45	18.85	17.1655	16.8162	17.5714	17.21	17.3331	17.4869	17.5383	17.6336	17.1342	17.2676	17.368	17.3133	17.2913	17.2642
vma5	SPAPB2B4.05	V-type ATPase V1 subunit C	Q9HDW6		-0.243055	0.195012	8	8	8	31	41.029	18.1814	16.582	17.0512	17.0098	17.142	16.9335	17.4237	17.0148	16.8295	16.4895	14.3639	16.7362	15.1582	16.1453	16.7057
ppk14	SPAC4G8.05	serine/threonine protein kinase Ppk14	Q09831		-0.245098	0.29688	5	5	5	11.7	8.8049	16.9424	16.2326	17.364	16.7014	16.5953	16.5069	16.4795	16.3729	16.5762	15.7365	14.7381	16.4712	16.4954	14.5807	14.8565
bio2	SPCC1235.02	biotin synthase	O59778		-0.247634	0.178953	13	13	13	37.2	66.69	19.3987	20.7229	21.1222	20.222	20.0227	20.2563	20.5973	20.2379	20.4832	20.9815	20.7128	20.7317	20.605	20.7143	20.4909
atd2	SPAC922.07c	aldehyde dehydrogenase	Q9URW9		-0.249262	0.321064	6	6	6	15.1	13.423	17.3581	16.3179	16.6583	16.3649	16.5589	16.6628	16.9715	16.6257	16.7956	16.4646	16.4843	16.6722	16.1326	16.7106	16.002
adk1	SPAC4G9.03	adenylate kinase Adk1	P33075		-0.249975	0.35898	3	3	3	16.4	5.3281	17.041	17.3098	17.6202	16.7627	17.5391	16.9194	16.8275	14.1396	16.2138	17.1477	14.8116	17.4523	16.6311	14.2636	16.5779
pre3	SPBC4C3.10c	20S proteasome complex subunit beta 1 Pre3	O43063		-0.253455	0.579452	5	5	5	30.5	83.999	17.6373	17.5206	17.9594	17.3353	17.739	17.2827	17.5593	16.9972	17.1542	17.5979	15.7529	17.3397	17.9669	17.4954	17.7018
cip1	SPBC16A3.18	RNA-binding protein Cip1	O42923		-0.255276	0.146593	6	6	6	19.6	5.9709	17.872	15.7881	17.4748	16.6662	16.7025	17.0003	15.0014	13.7479	16.7878	16.5929	16.773	14.5794	15.7431	14.7628	16.2451
pop3	SPBC21B10.05c	TORC1/2 complex WD repeat protein Pop3/Wat1/Lst8	O74184		-0.257722	0.313392	7	7	7	32.8	27.568	17.8082	16.8694	17.89	17.1157	17.3645	17.3142	17.1791	17.348	17.3862	17.4866	16.7268	17.3097	17.4117	17.2408	17.0443
pdf1	SPBC530.12c	palmitoyl protein thioesterase/ dolichol pyrophosphate phosphatase fusion protein Pdf1	O59747		-0.265525	0.25288	4	4	4	8.5	10.92	18.0423	16.9681	16.6863	16.8792	16.9548	17.0662	17.231	17.2147	17.1131	17.6475	16.5696	17.2062	17.2124	17.172	15.0325
SPCC2H8.02	SPCC2H8.02	plasma membrane inorganic phosphate transmembrane transporter Pho843	Q9Y7Q9		-0.278554	0.250854	10	10	10	22.5	26.228	18.2475	17.867	16.7996	17.4986	17.3476	17.2322	17.849	17.5025	17.6847	17.7691	17.5138	17.8344	18.0519	18.0463	17.6904
dcd1	SPBC2G2.13c	deoxycytidylate deaminase	O43012		-0.280942	0.274094	4	4	4	16.1	22.188	17.5635	16.4771	16.2762	16.5333	16.6325	16.3081	16.6531	16.8825	16.8031	17.0433	16.8173	17.0882	17.2336	16.6477	15.7378
mug157	SPAC12B10.16c	alpha-mannosidase GH125 family Mug157	Q10449		-0.296549	0.358275	7	7	7	19.4	13.713	17.8386	16.7504	17.5992	16.9064	17.1552	17.237	17.1845	17.2541	17.375	17.1337	17.2225	17.0668	17.2217	17.3587	16.8164
imp2	SPBC11C11.02	F-BAR domain protein Imp2	Q10199		-0.30687	0.157246	10	10	10	20.7	45.455	18.2689	15.9364	17.3544	17.2627	16.3533	17.023	17.1189	17.0226	14.7695	15.8958	16.874	16.9763	17.4096	13.7491	15.7818
SPAC1A6.03c	SPAC1A6.03c	lysophospholipase Plb3	O13857		-0.308276	0.212081	6	6	6	15.3	12.72	18.546	16.7943	18.2451	17.8044	17.2565	17.5997	17.5893	17.5702	17.4456	17.2427	17.6439	17.4386	17.4352	17.7173	15.259
SPBC32F12.12c	SPBC32F12.12c	Golgi membrane protein involved in vesicle-mediated transport	O74375		-0.30976	0.374563	3	3	3	18.9	3.1834	16.9218	16.6448	17.6983	16.5932	17.0624	16.6799	16.4242	14.7673	15.4975	14.98	16.5834	16.523	16.8931	15.9575	16.1179
vma4	SPAC11E3.07	V-type ATPase V1 subunit E	O13687		-0.318866	0.595331	6	6	6	30.8	18.137	18.2617	17.4936	17.6163	17.5197	17.4368	17.4584	17.3616	17.7371	17.2785	16.7766	15.4352	17.1013	16.7533	16.6324	15.7663
dis2	SPBC776.02c	serine/threonine protein phosphatase PP1 catalytic subunit Dis2	P13681		-0.320008	0.305777	6	6	5	22	54.475	17.7888	16.9625	18.4181	17.5273	17.3649	17.3171	17.7332	17.724	17.9225	17.8983	17.8332	17.4313	17.5753	17.4217	17.3901
nus1	SPBC2A9.06c	di-trans,poly-cis-decaprenylcistransferase Nus1	Q9Y7K8		-0.325401	1.2038	3	3	3	14.3	5.5533	16.8075	17.0099	17.1781	16.5492	16.6854	16.7847	16.7275	15.3724	16.6719	16.7878	16.3808	16.0144	16.7416	16.2524	14.6121
SPBC1652.02	SPBC1652.02	APC amino acid transmembrane transporter	Q92367		-0.327486	0.191566	6	6	6	9.4	7.6696	17.5873	17.1462	17.4423	17.6861	17.7265	15.7807	17.5114	17.2685	17.4836	17.4172	17.0142	17.6319	17.0366	17.4066	16.9609
pdt1	SPAC27F1.08	plasma membrane Nramp family manganese ion transmembrane transporter	Q10177		-0.333371	0.213742	5	5	5	11.5	46.976	18.7599	16.8016	17.4067	17.0779	17.6689	17.2214	15.2834	16.3288	17.3217	17.8723	17.2197	17.4469	16.752	16.2709	15.0861
mam33	SPBC776.07	mitochondrial ribosome assembly protein Mam33	O94675		-0.335061	0.147727	4	4	4	24.9	10.139	18.4389	15.9648	17.0561	17.1316	15.936	17.3869	17.3018	17.1856	17.1568	17.3068	17.7573	17.3355	16.6549	14.7665	16.4709
noc1	SPAC4F10.09c	ribosome biogenesis protein Noc1	O36021		-0.336646	1.13784	13	13	13	18.5	24.283	17.9877	17.6572	18.0535	17.5927	17.6589	17.4369	17.812	17.6398	17.499	17.2607	17.9885	17.8554	17.2872	16.4242	17.6413
vps33	SPBC1703.15c	HOPS/CORVET complex subunit, vacuolar sorting protein Vps33	Q9P7V6		-0.339255	0.222221	9	9	9	18.2	12.443	18.3275	17.6818	16.3494	17.0316	16.9493	17.3601	17.5385	17.4282	17.287	17.2466	17.1006	17.4514	17.2646	16.0692	15.8244
mpg2	SPBC13G1.02	mannose-1-phosphate guanyltransferase	O60064		-0.339342	0.379617	6	6	6	22.9	12.787	17.0847	17.5919	18.2498	16.9773	17.4177	17.5134	17.4181	17.0457	17.2246	17.4218	17.5597	17.4056	17.1503	17.6573	18.1521
kin1	SPBC4F6.06	microtubule affinity-regulating kinase Kin1	P22987		-0.340449	0.0696547	6	6	6	10.3	7.4331	18.1267	17.9374	16.5841	13.9334	18.9328	18.7607	18.902	18.8456	18.8347	18.6021	18.7958	18.7345	18.9427	18.5064	15.8754
rna4	SPAC227.12	U4/U6 x U5 tri-snRNP complex WD repeat subunit Rna4	Q9UTC7		-0.341907	0.122735	2	2	2	5.2	2.9569	17.4678	16.7081	16.137	15.5551	15.4205	18.3115	14.7233	18.7402	14.418	15.603	16.1047	16.2764	13.8693	14.274	15.5648
arp42	SPAC23D3.09	SWI/SNF and RSC complex subunit Arp42	Q09849		-0.349483	0.214887	5	5	5	24.8	25.049	16.3562	17.2661	16.1826	16.7293	15.1837	16.8434	16.7803	16.6391	16.7627	16.6524	16.2896	16.621	16.0832	16.338	16.2963
fip1	SPAC1F7.07c	plasma membrane iron transmembrane transporter Fip1	Q09919		-0.351462	0.0932946	4	4	4	12.3	4.5456	17.744	15.8549	17.0429	18.9785	15.196	15.413	14.9797	19.1474	19.499	19.0725	19.5176	14.8738	18.8841	19.145	15.3956
pcn1	SPBC16D10.09	PCNA	Q03392		-0.356517	0.279236	6	6	6	25.4	9.6674	17.1602	16.2874	18.0493	16.8455	16.9094	16.6726	16.6941	16.9818	16.1409	16.8667	16.6306	14.5955	16.9653	16.6367	14.6202
SPBC2F12.05c	SPBC2F12.05c	sterol transfer protein Osh2	O14340		-0.368052	0.529843	8	8	8	10.3	25.766	17.4297	16.4378	17.0279	16.3917	16.6873	16.7122	16.2226	16.5558	13.6602	16.374	15.237	15.9334	16.299	14.8158	14.7932
get4	SPCC1672.12c	TRC complex (ER membrane insertion) subunit Get4	O74432		-0.368647	0.242037	4	4	4	15.2	6.9606	18.0303	16.9685	15.9645	16.472	16.6874	16.6979	16.5227	16.6405	16.3183	16.5094	16.6711	16.8879	17.1842	16.9202	15.9324
vma13	SPAC7D4.10	V-type ATPase V1 subunit H	O14265		-0.370196	0.660084	5	5	5	18.4	55.194	18.3515	17.9369	17.5184	17.7288	17.4882	17.4794	17.647	17.7118	17.5864	17.1593	16.8213	17.2405	17.2935	17.1596	15.1093
sst1	SPAC521.04c	vacuolar calcium transmembrane transporter	Q9P7B3		-0.374427	0.356912	6	6	6	8.1	9.4568	18.0238	16.5991	16.8818	16.8599	16.7713	16.7503	16.4169	16.6929	16.6453	16.9259	16.6684	16.9273	16.9953	16.5646	15.7281
SPAC1F5.03c	SPAC1F5.03c	FAD-dependent oxidoreductase involved in late endosome to Golgi transport	Q10058		-0.375845	0.335946	8	8	8	33.5	25.847	17.491	16.7566	18.347	17.0772	17.1564	17.2335	17.3289	17.4847	17.3166	17.5234	17.1282	17.447	17.2125	17.3375	17.1323
SPCC1450.12	SPCC1450.12	mitochondrial DUF3818 and PXA domain conserved fungal protein	Q9Y7N9		-0.377091	0.383195	9	9	9	13.3	13.507	17.7777	17.2364	16.9073	16.38	17.5114	16.8988	16.8931	16.5175	16.7849	16.7517	16.6403	16.5136	16.235	16.4898	15.9932
ino80	SPAC29B12.01	SNF2 family ATP-dependent chromatin remodeller Ino80	O14148		-0.379152	0.782904	8	8	8	7	32.167	17.7597	17.2731	17.957	17.3617	17.3911	17.0995	17.1686	17.2883	17.4188	17.3401	17.4018	17.2056	17.2966	17.0053	16.5248
SPCC1442.02	SPCC1442.02	Glomulin, ubiquitin-protein transferase inhibitor Glm2	Q76PC4		-0.381375	0.844834	9	9	9	22.1	143.4	17.1869	17.3216	17.7743	16.8883	16.9895	17.2609	17.1632	16.7764	17.0364	17.4079	17.2117	17.2068	15.5389	17.2276	16.7715
get1	SPBC543.10	GET complex (ER membrane insertion) subunit Get1	Q9HGM2		-0.382295	0.530096	3	3	3	19.9	34.766	18.2228	17.3236	17.6553	17.5529	16.9951	17.5067	14.6585	16.4107	16.8339	14.0479	16.6964	16.6002	13.653	15.1378	15.3552
san1	SPBC2A9.04c	sir antagonist, ubiquitin-protein ligase E3	Q9Y7K6		-0.390484	0.336869	7	7	7	14.7	57.85	17.8952	18.8463	17.2004	17.5602	17.5428	17.6674	17.6946	17.367	17.6509	17.8532	17.7629	17.9262	17.6436	17.6936	17.5086
SPAC1805.16c	SPAC1805.16c	purine nucleoside phosphorylase	Q9UTG1		-0.391251	0.496176	9	9	9	38.4	11.773	17.5877	16.7801	16.6837	16.2671	16.9158	16.6949	16.6884	16.8012	16.8022	16.8209	15.4447	16.3031	16.4004	17.0112	16.0954
exo84	SPAC6F12.08c	exocyst complex subunit Exo84	O14226		-0.392262	0.533589	7	7	7	14.6	8.068	17.573	17.539	16.588	16.8972	16.8104	16.8157	16.9967	16.9242	17.0107	16.6979	16.523	16.8981	16.573	16.976	15.8537
smd3	SPBC19C2.14	Sm snRNP core protein Smd3	Q9UUC6		-0.401894	0.144107	2	2	2	23.7	7.3057	17.0079	16.7985	18.1277	15.0141	17.7592	17.9552	18.2333	17.7467	15.4935	18.2901	17.7418	18.0161	17.6348	14.6529	17.3939
ath2	SPAC139.01c	post-transcriptional RNA stability regulator Mkt1	Q9UTN2		-0.405188	0.354227	8	8	8	12.1	26.706	18.3877	17.0441	16.8945	17.0629	17.0712	16.9767	17.0595	13.4545	17.3076	17.0188	17.0546	17.0946	17.2596	15.6612	16.3765
mrpl19	SPAC1486.07c	mitochondrial ribosomal protein subunit L11	Q9UTK2		-0.405614	0.310818	2	2	2	20.8	7.1988	17.5092	15.9822	17.527	16.8065	16.3152	16.6798	16.3545	14.8275	16.6198	16.5572	16.1215	16.9651	14.4742	14.1608	15.2338
tfa1	SPAC458.07	transcription factor TFIIE alpha subunit, TFIIEA, Tfa1	Q9P3W1		-0.410728	0.467529	5	5	5	17.5	25.892	17.9867	16.6975	17.5684	17.0042	16.9766	17.0397	16.6752	16.9588	16.6321	16.3863	16.9824	16.8765	17.0901	16.8754	14.8096
fio1	SPAC1F7.08	plasma membrane iron transport multicopper oxidase Fio1	Q09920		-0.419202	0.419798	3	3	3	6.4	23.505	17.3998	16.1744	16.9907	16.8656	16.3456	16.0961	16.846	17.1447	17.3156	17.0178	16.6744	16.6249	16.9689	16.7304	17.0681
uba42	SPAC2G11.10c	thiosulfate sulfurtransferase, URM1 activating enzyme E1-type Uba42	Q09810		-0.419413	0.630693	8	8	8	26.7	22.611	17.4973	16.5065	17.2648	16.6835	16.64	16.6869	16.8008	17.3014	16.8169	16.6009	16.6718	16.7313	14.8279	16.3655	15.0104
qcr9	SPCC1682.01	ubiquinol-cytochrome-c reductase complex subunit 9	O74433		-0.426327	0.219824	2	2	2	29.4	6.3483	18.0254	17.7137	17.8559	15.948	18.0336	18.3344	14.6217	14.2946	14.4093	14.7831	15.5897	18.2251	14.6514	15.3473	15.4673
psy2	SPBC216.01c	serine/threonine protein phosphatase PP4 regulatory subunit 3 Psy2	Q9Y7J8		-0.43185	1.18542	11	11	11	22.1	28.977	17.8329	17.6761	17.2788	17.1082	17.1282	17.2559	17.4726	17.1723	17.2889	17.0594	17.362	17.2089	17.3203	17.192	17.0887
SPBC16G5.07c	SPBC16G5.07c	stomatin	O60121		-0.432468	0.489681	5	5	5	16.9	3.8076	17.67	17.842	17.491	16.978	17.9667	16.7608	17.5852	17.0312	16.9002	16.9692	17.0007	16.793	16.6684	16.3934	16.2072
SPBC13E7.07	SPBC13E7.07	Schizosaccharomyces specific protein	Q9P6R3		-0.438428	0.783604	3	3	3	18.7	7.4315	17.0038	17.3716	17.3151	16.9214	17.1116	16.3422	16.8333	14.5035	16.6075	16.8179	15.0619	16.4067	16.8512	16.8472	16.3525
SPCC16C4.04	SPCC16C4.04	Schizosaccharomyces specific protein	O74449		-0.439656	0.64875	7	7	7	23.7	28.895	17.537	17.8111	16.8195	16.8571	17.1092	16.8824	17.0399	17.3855	17.3261	16.6677	17.0724	17.128	16.9359	16.2184	16.5899
SPAC5H10.12c	SPAC5H10.12c	alpha-1,3-galactosyltransferase Otg1	Q09680		-0.441524	0.760151	4	4	4	17.3	16.515	17.503	17.717	16.9323	16.8794	16.7584	17.1899	13.9148	16.4459	16.8244	16.7558	16.8628	16.7486	16.1802	14.7883	16.0105
ysh1	SPAC17G6.16c	mRNA cleavage and polyadenylation specificity factor complex endoribonuclease subunit Ysh1	O13794		-0.444164	0.220077	7	7	7	12.4	10.822	17.5801	17.7835	15.9338	17.2399	15.6071	17.118	16.4812	16.523	16.6718	16.9701	15.5705	16.8763	16.5627	14.9815	16.5032
dph2	SPBC17D1.02	diphthamide biosynthesis protein Dph2	Q10206		-0.445326	0.233406	12	12	12	39.6	25.526	16.6179	17.0181	18.2122	17.3246	15.6894	17.4983	18.1008	17.7311	17.6616	18.5158	18.6589	18.5294	18.2015	18.3439	17.9148
mdm28	SPAC23C11.17	mitochondrial inner membrane protein involved in translation Mdm28	O13920		-0.445762	0.982821	7	7	7	22.3	8.9105	17.8472	17.5405	17.1331	17.0668	16.9733	17.1434	17.1226	16.645	16.8786	16.6902	17.2319	17.0664	16.8764	16.6701	15.3444
mug161	SPAC1F3.09	CwfJ family protein, splicing factor	Q10414		-0.44716	0.554872	7	7	7	14.6	13.772	17.8608	17.2549	17.7257	16.8245	17.7776	16.8977	17.0271	16.8432	16.7533	17.3878	15.1247	17.3031	17.4397	17.1873	16.9828
per1	SPAP7G5.06	plasma membrane amino acid transmembrane transporter Per1	Q9P768		-0.447334	0.202724	5	5	5	13.7	12.911	17.1401	19.5187	17.1458	16.8975	17.9593	17.6059	17.3662	17.3897	16.4476	14.6914	14.3533	19.1913	14.3021	15.7507	17.061
cul3	SPAC24H6.03	cullin 3	Q09760	+	-0.447652	1.49202	11	11	11	16.7	47.025	17.6195	18.0281	17.6854	17.4021	17.2172	17.3707	17.3433	17.5664	17.6653	17.8257	18.0285	17.947	17.6932	17.8806	17.4386
cab5	SPCC14G10.01	dephospho-CoA kinase	O74414		-0.449766	0.867763	6	6	6	27.5	9.2122	17.3146	17.0146	16.7548	16.8962	16.2773	16.5613	16.9027	17.0318	16.8783	17.4424	16.7094	16.6781	16.9228	16.1179	15.326
myo51	SPBC2D10.14c	myosin type V	O74805		-0.451914	0.674358	15	13	13	12.1	73.553	17.8832	16.9853	17.5054	17.3033	16.9481	16.7667	17.0701	17.3538	16.6689	16.7486	16.7227	17.133	16.5307	16.9724	15.3638
ubr11	SPAC15A10.11	ubiquitin-protein ligase E3 (UBR family) Ubr11	O13731		-0.461016	0.692898	10	10	10	6	14.688	17.5499	17.095	17.8874	16.8333	16.8712	17.4447	17.2967	17.477	17.6203	17.8962	17.483	17.036	17.0387	17.3711	17.6029
SPAC3G6.05	SPAC3G6.05	mitochondrial Mpv17/PMP22 family protein 1	O14142		-0.472155	0.270182	3	3	3	15	6.94	18.9126	16.8874	16.8079	17.3059	16.8997	16.9858	16.5974	15.5081	16.9475	17.5136	16.3497	16.4396	15.4709	15.7499	14.5239
ade9	SPBC2G2.08	C-1-tetrahydrofolatesynthase/methylenetetrahydrof olatedehydrogenase/methylenetetrahydrofolatecyclohydrolase/ formyltetrahydrofolatesynthetase Ade9	O43007	+	-0.473258	2.09751	13	12	12	17.1	42.321	17.8389	17.6158	17.9274	17.3449	17.268	17.3495	17.6491	17.604	17.7467	17.9018	17.6891	17.9634	17.429	17.5241	17.0936
hmo1	SPBC28F2.11	upstream binding transcription factor, RNA polymerase I specific, Hmo1	Q9USU7		-0.473676	0.453786	7	7	7	30.6	10.891	17.9989	16.8067	17.7697	16.6454	17.5428	16.966	16.558	17.3261	17.015	17.5599	15.4816	15.3329	16.926	15.652	15.4554
trx1	SPAC7D4.07c	cytosolic thioredoxin Trx1	O14463		-0.475739	0.591679	4	4	4	54.4	36.904	17.7395	17.9233	18.8944	17.6753	17.6924	17.7622	17.678	15.1749	17.6171	17.6977	17.9266	18.0146	17.7822	18.1767	18.2389
npa3	SPBC119.15	RNA polymerase II binding AAA family ATPase Npa3	O42906		-0.477796	0.484392	8	8	8	22.1	12.125	17.7607	16.6498	17.9148	16.6475	17.0962	17.1483	17.1388	16.6766	16.5752	16.6374	16.9291	16.8869	16.8355	17.0016	16.3919
SPBC21C3.14c	SPBC21C3.14c	chromatin binding protein ortholog	Q9P7L0		-0.479094	0.717135	5	5	5	7	12.318	17.5286	17.7344	16.8421	17.0276	16.6029	17.0374	17.0237	16.7529	16.6648	17.1228	17.0635	17.1541	16.997	16.5419	16.2845
tef103	SPBC839.15c	translation elongation factor EF-1 alpha Ef1a-c	P0CT55		-0.479246	0.109566	31	1	1	76.3	240.55	16.8513	21.4017	21.7169	19.3675	19.8627	19.3019	20.1159	19.1713	19.4769	20.128	20.0014	19.5137	19.3172	20.5343	19.4863
tsc1	SPAC22F3.13	Rheb GAP, hamartin Tsc1	Q09778		-0.483218	0.294059	11	11	11	15.5	10.552	17.3263	16.2678	18.562	16.7922	16.9145	16.9998	16.6555	16.5971	16.734	16.4369	16.7667	16.5775	16.9221	15.13	15.8136
ely5	SPBC29A10.06c	nuclear pore protein Ely5	O94384		-0.48678	0.38055	7	7	7	35.2	15.731	17.7224	17.6355	16.3296	16.6628	16.279	17.2854	16.979	16.8763	17.1357	16.8003	16.9789	16.9474	16.7114	17.3474	17.0014
SPAC19A8.02	SPAC19A8.02	ER-plasma membrane tethering protein Ltc2	O13818		-0.490631	0.769376	14	14	14	13.4	19.323	18.1794	17.201	17.844	17.3203	17.1276	17.3046	16.9901	17.4606	17.2779	17.51	17.6781	17.5098	17.4848	17.4042	17.6022
syp1	SPBC4C3.06	F-BAR domain protein Syp1	O43059		-0.494943	0.405572	9	9	9	18	17.25	17.3836	16.7152	18.3174	17.1099	16.5332	17.2883	16.8886	17.0202	16.8263	16.8381	16.8423	16.9368	16.8228	16.9792	16.5924
mak3	SPCC74.06	phosphorelay sensor kinase Mak3	O74539		-0.498655	0.415303	15	15	15	7.6	20.097	17.7756	16.3634	17.978	16.8612	16.7837	16.9762	17.012	17.213	17.1166	16.3823	16.5381	17.0936	16.56	14.3246	16.759
gtr2	SPCC777.05	RagC/D GTPase Gtr2	O74544		-0.500004	0.866134	3	3	3	11.1	3.6146	17.0888	16.7956	16.3325	16.4117	15.9323	16.3729	16.1913	16.5204	16.701	16.3014	16.4336	16.4226	16.439	16.5342	15.747
nop9	SPAC6G9.02c	pumilio family RNA-binding protein Nop9	Q92347		-0.521453	0.287536	2	2	2	4.3	7.3734	17.7204	16.2814	17.7555	16.6101	15.8477	17.7352	16.8033	15.7498	16.3624	15.2373	15.5488	15.2324	15.5796	15.9513	15.0732
SPCC320.05	SPCC320.05	sulfate transmembrane transporter	O59782		-0.522144	0.499942	4	4	4	7.9	7.0047	18.3761	18.0836	16.9425	17.4149	17.402	17.0189	17.3491	17.0442	16.1556	17.3006	17.2224	14.6749	16.2514	17.2047	16.9791
SPAC20G8.04c	SPAC20G8.04c	mitochondrial electron transfer flavoprotein-ubiquinone oxidoreductase Cir2	P87111		-0.523507	0.544113	7	7	7	18	21.196	17.4888	16.9559	18.3743	17.2356	16.899	17.1138	17.2757	17.3634	17.3719	17.3195	17.1629	17.2254	17.3826	17.3449	16.989
rpl2402	SPCC330.14c	60S ribosomal protein L24	O74884		-0.524136	0.748577	8	8	8	36.9	31.072	21.0944	21.5056	22.1423	20.8993	21.2487	21.0219	21.4358	21.0714	21.0054	20.9694	20.8121	21.0463	20.8926	21.1463	20.9093
puf4	SPAC6G9.14	pumilio family RNA-binding protein Puf4	Q92359		-0.526269	1.16187	9	9	9	18.9	52.12	18.3593	18.9809	18.5154	18.15	17.893	18.2338	17.9705	17.709	17.9331	17.6091	18.0022	18.0325	17.6759	17.6639	17.1883
SPBC11C11.06c	SPBC11C11.06c	Schizosaccharomyces specific protein	Q10195		-0.538511	0.387962	6	6	6	42.7	6.8311	18.4919	17.716	16.6139	16.7505	17.4723	16.9835	16.9978	16.7739	16.6922	17.3023	17.4769	17.1121	17.5798	17.8821	17.3914
abp2	SPBC1861.02	unknown protein, may bind replication origins Abp2	Q9USY4		-0.53964	0.590515	5	5	5	10.8	22.748	17.7388	17.8863	16.596	16.8312	16.9011	16.8698	16.4296	16.5529	16.7279	14.7761	15.4925	13.9247	16.4801	16.606	16.7507
SPAC22H10.05c	SPAC22H10.05c	mRNA cleavage and polyadenylation specificity factor complex polyribonucleotide 5'-hydroxyl-kinase subunit	Q10299	+	-0.544439	1.34288	5	5	5	17.3	23.421	17.237	17.192	16.6861	16.3594	16.5879	16.5345	16.3575	14.6137	15.4952	16.4568	16.3441	16.5089	16.0418	15.7685	15.7742
hrf1	SPBC25H2.06c	COPII-coated vesicle component Hrf1	P87148		-0.549248	0.654028	3	3	3	22.9	25.736	17.4448	16.5029	17.7624	16.6962	16.7462	16.62	16.6359	16.3325	16.5157	15.9554	16.6132	16.1106	17.1008	16.5131	16.4625
cbc1	SPAC6G10.07	nuclear cap-binding complex large subunit	O14253		-0.549395	0.78879	13	13	13	26.8	29.009	17.321	18.354	18.1409	17.3483	17.5161	17.3034	17.2417	16.9768	17.1417	17.2174	17.0014	17.3839	17.4526	17.7469	17.7418
rlp7	SPAC664.06	ribosomal protein L7-like Rlp7 involved in ribosome biogenesis	P17937		-0.553852	0.20532	6	6	6	28.5	38.492	18.3983	16.9247	16.9481	15.0353	17.6392	17.9351	17.953	17.816	17.9888	18.0485	17.6641	18.3983	17.7401	18.2935	17.3799
SPBC36B7.08c	SPBC36B7.08c	CENP-A histone disassembly chaperone Ccp1	Q9HGN2		-0.555835	1.14906	2	2	2	13.1	6.7183	17.5376	16.9773	16.9529	16.5785	16.8241	16.3976	16.5858	16.0539	16.6002	16.4678	16.2894	16.4177	16.48	16.3632	16.0565
SPBC336.02	SPBC336.02	18S rRNA dimethylase Cdh1	Q9USU2		-0.556502	0.494216	9	9	9	40.4	19.964	17.113	16.9342	16.8557	15.4426	16.8449	16.946	16.8143	17.4157	17.1258	17.3999	17.4993	17.6174	17.2514	17.5943	15.1758
mis4	SPAC31A2.05c	cohesin loading factor (adherin) Mis4/Scc2	Q09725		-0.557269	0.310839	11	11	11	9.2	13.568	17.7581	16.5402	17.0372	17.239	15.2739	17.1508	16.7487	15.8211	16.8364	16.5824	16.7917	16.6614	16.7273	16.9603	17.0295
SPAPB24D3.08c	SPAPB24D3.08c	NADP-dependent oxidoreductase, implicated in cellular detoxification	Q9C0Y6		-0.563947	0.341582	7	7	7	31.8	66.86	17.8394	17.075	16.9149	15.5001	17.5494	17.088	17.189	16.9548	17.0844	17.3923	17.3829	17.2511	17.1625	17.4913	14.9482
gtr1	SPBC337.13c	RagA/B GTPase Gtr1	O74824		-0.564054	0.270052	6	6	6	25	9.4584	17.5259	16.4314	18.6273	17.411	15.879	17.6026	17.9172	17.7521	18.1416	18.0397	17.5692	17.802	17.1572	17.1668	17.5943
rps29	SPBC1685.09	40S ribosomal protein S29	O74329	+	-0.57019	1.54982	4	4	4	62.5	14.672	22.8244	23.0207	23.343	22.3793	22.4596	22.6386	22.9168	22.5207	22.5745	22.8769	22.455	22.6588	22.4382	22.1666	22.7915
SPAC17H9.13c	SPAC17H9.13c	glutamate 5-kinase Pro2	O13810		-0.572045	0.530895	7	7	7	26.4	16.322	17.5417	16.591	16.8976	16.8511	15.6727	16.7904	16.6579	17.3391	17.0112	16.5278	15.432	15.1603	15.0577	14.9314	14.8877
mge1	SPBC3B9.19	mitochondrial [2Fe-2S] cluster assembly and protein import chaperone Mge1	O43047		-0.574961	0.116703	3	3	3	18.4	6.0347	18.1862	16.7166	17.4886	15.2738	15.0253	20.3674	15.4783	14.7798	14.4402	15.6479	14.9398	20.8183	14.8961	15.6495	15.7019
mbf1	SPBC83.17	multiprotein bridging factor Mbf1	O94700		-0.579624	0.379284	7	7	7	49.3	49.826	17.9873	19.7655	20.0245	18.5895	18.7241	18.7248	18.664	19.2541	19.3668	19.7351	19.0689	19.2981	18.9632	19.1474	19.3836
tom20	SPAC6F12.07	mitochondrial TOM complex subunit Tom20	O14225		-0.582873	0.624915	5	5	5	48	25.04	17.5283	18.9085	17.9855	17.5999	17.3561	17.7176	17.356	17.7858	17.595	17.5291	17.6695	17.5	17.8544	17.2636	17.2951
rpa34	SPBC11G11.05	DNA-directed RNA polymerase I complex subunit Rpa34	Q9USZ4		-0.5857	0.882942	5	5	5	29.9	8.6304	17.4157	17.3755	17.0802	16.1296	16.923	17.0617	17.4121	15.2409	17.0542	16.7886	15.8489	16.7431	14.7972	16.6352	15.1251
dak1	SPAC22A12.11	dihydroxyacetone kinase Dak1	O13902		-0.587602	0.5307	10	10	10	27.1	16.233	18.7396	17.1361	18.0565	17.3202	17.6744	17.1748	17.244	17.2302	17.0392	17.1331	17.3253	16.9604	17.2878	17.7166	17.3301
pre5	SPAC6G10.04c	20S proteasome complex subunit alpha 6 Pre5	O14250		-0.589776	0.193344	8	8	8	40.4	11.486	17.5422	16.7584	17.2198	17.6049	14.2928	17.8532	17.8467	17.4609	17.4051	17.8514	17.7379	17.8353	17.685	17.8471	17.8141
ypp1	SPAC637.04	phosphatidylinositol-4 kinase plasma membrane scaffold Erf3 partner Ypp1	O94441		-0.590296	0.693508	9	9	9	16.8	50.804	18.6839	18.6753	17.5311	17.762	17.7734	17.584	17.7116	17.6546	17.7649	17.5736	17.5431	17.7451	17.5957	17.5558	16.159
rcf2	SPAC1565.01	cytochrome c oxidase subunit Rcf2	Q9P3B2		-0.599119	0.586167	3	3	3	12	4.0451	18.586	17.1118	18.2953	17.2862	17.5254	17.3841	17.1853	17.7512	17.8526	17.8759	17.7451	17.4374	17.5234	15.1257	14.9658
cog1	SPAC144.15c	Golgi transport complex subunit Cog1	Q9UTL1		-0.601407	0.418436	4	4	4	6.8	11.711	17.9702	15.9543	17.45	16.3263	16.6108	16.6333	16.421	16.4804	16.3249	16.1202	16.4904	16.8079	16.534	16.3105	15.2905
peg1	SPAC3G9.12	CLASP family microtubule-associated protein	O42874		-0.601505	0.349906	9	9	9	9.1	20.387	19.0558	16.9581	16.8942	17.0465	17.1518	16.9052	17.2148	16.9481	16.7662	16.4579	17.136	16.7884	17.0717	16.9556	15.0579
SPAC513.07	SPAC513.07	flavonol reductase/cinnamoyl-CoA reductase family	Q9UT59		-0.604427	1.20746	4	4	4	19.3	11.411	17.1544	16.7461	17.4698	16.3179	16.5561	16.6831	16.3255	16.8839	16.2226	16.4024	16.9438	16.5663	16.8208	17.0771	16.9077
nas6	SPAC6C3.08	proteasome assembly chaperone, gankyrin	Q10311	+	-0.606473	1.48995	6	6	6	42.7	11.959	18.0955	17.6946	18.2502	17.2268	17.4912	17.5029	17.1739	17.4775	17.4576	17.6813	17.6964	17.5905	17.6178	17.8548	17.5531
thi1	SPAC1486.10	DNA-binding transcription factor Thi1	P36598		-0.611238	0.400044	9	9	9	15.4	10.392	17.6787	16.366	17.7568	16.9366	15.7508	17.2803	17.0604	17.1998	17.1523	17.4404	17.0531	17.3721	16.8332	17.4584	16.742
vps16	SPAC824.05	HOPS/CORVET complex subunit Vps16	Q9UT38		-0.613568	0.737965	5	5	5	6.1	4.3397	17.1751	16.6163	17.4937	16.1549	16.2463	17.0432	16.4637	16.5741	16.7598	16.2805	14.673	15.5579	16.2282	15.8921	15.3164
SPCC1620.12c	SPCC1620.12c	GTPase activating protein	O94419		-0.625139	0.749017	7	7	7	13.8	24	18.3648	17.3198	17.165	17.0396	16.8529	17.0816	17.1562	17.4777	17.5087	17.3524	17.0392	16.859	16.9092	17.2715	17.4293
trm7	SPAC4F10.03c	tRNA 2'-O-ribose methyltransferase Trm7	O36015		-0.632966	0.432393	4	4	4	20	95.44	17.5669	16.6218	16.4386	16.8081	16.7159	15.2044	16.8119	16.9949	17.0685	16.2156	17.1776	17.0112	16.7423	16.5582	15.1514
pup3	SPCC63.12c	20S proteasome complex subunit beta 3, Pup3	Q9Y7T8		-0.63507	0.689233	3	3	3	19.6	7.3276	17.5574	18.2777	16.8476	17.0486	16.7928	16.9361	17.1149	17.0513	16.9762	17.3889	17.2083	17.31	17.4509	17.5633	17.2493
idh2	SPBC902.05c	isocitrate dehydrogenase (NAD+) subunit 2	Q9USP8		-0.641195	0.909999	5	5	5	14.2	7.6848	18.5536	17.5043	17.6554	17.269	17.3127	17.208	16.7485	16.7487	16.6221	16.5961	16.7693	16.8784	16.827	15.3488	15.3119
etp1	SPAC22E12.10c	mitochondrial [2Fe-2S] cluster assembly ferredoxin Etp1/ cytochrome oxidase cofactor Cox15, fusion protein	Q10361		-0.642534	1.29087	4	4	4	8.4	13.522	18.0288	17.2879	17.414	16.8786	16.8999	17.0246	16.677	16.9584	16.7937	16.4743	14.3094	16.7743	16.81	16.7538	14.4547
SPBC409.18	SPBC409.18	diacylglycerol diphosphate phosphatase	Q9UUA6		-0.649654	0.306117	3	3	3	11.5	11.224	18.5645	16.45	16.7284	17.1222	15.4895	17.1821	17.5584	16.7345	17.1698	17.0427	16.8397	17.1564	17.5247	17.047	15.566
SPAC630.12	SPAC630.12	GPI-remodelling mannose-ethanolamine phosphate phosphodiesterase	Q9UUH0		-0.651094	0.687195	5	5	5	17.3	17.248	18.5181	17.139	17.5543	17.15	17.2864	16.8216	16.9182	17.1263	16.8906	16.7666	17.1331	16.4657	16.6963	16.7892	16.8148
SPBC1271.04c	SPBC1271.04c	eIF-5A-deoxyhypusine synthase Dys1	O94337		-0.65217	0.710405	5	5	5	19.4	26.87	17.6898	17.1046	18.5228	16.9598	17.212	17.1889	17.4997	16.9191	16.9856	17.0115	16.9412	16.9372	17.0492	17.2766	16.9377
tea1	SPCC1223.06	cell end marker Tea1	P87061		-0.652981	0.672737	12	12	12	13.8	28.059	18.1882	17.8972	16.7769	16.9335	17.1468	16.823	16.6084	17.211	16.9309	16.9246	17.0664	17.0916	16.6143	16.9471	17.1985
SPCC965.13	SPCC965.13	plasma membrane pyridoxal family transmembrane transporter	O59833		-0.657004	0.267057	4	4	4	7.3	4.5826	18.1166	16.8843	16.6138	17.5144	14.8159	17.3134	16.7394	17.5431	14.458	17.1307	17.4667	17.0697	17.3613	14.9494	15.1396
nup60	SPCC285.13c	nucleoporin Nup60	O74500		-0.659773	0.364159	12	12	12	18.2	32.429	16.6379	19.0581	18.6777	17.4812	17.3053	17.6078	17.5041	17.5686	17.7532	17.8718	17.7946	17.7526	17.6734	17.6849	17.6465
tif51	SPAC26H5.10c	translation elongation and termination factor eIF5A	P56289		-0.663657	0.717094	3	3	3	29.9	8.9457	17.8562	17.389	16.6649	16.3398	17.1203	16.459	16.5	16.578	16.0143	16.1052	15.8184	16.8424	16.5446	15.4432	14.2507
rrp6	SPAC1F3.01	exosome 3'-5' exoribonuclease subunit Rrp6	Q10146		-0.668483	0.591034	6	6	6	11.2	19.602	17.3196	16.1578	17.3838	16.6876	15.6737	16.4945	14.8168	14.5973	16.5188	16.2514	14.5483	13.716	13.6976	15.2093	14.843
ppk29	SPBC557.04	Ark1/Prk1 family protein kinase Ppk29	Q9USS2		-0.66993	1.28106	5	5	5	7.8	21.113	18.0691	17.5505	17.2705	17.0363	16.8129	17.0311	17.0515	16.8065	16.8973	16.2026	16.8052	16.7667	16.555	16.7133	14.7729
cnd1	SPBC776.13	condensin complex non-SMC subunit Cnd1	O94679		-0.675396	0.492122	9	9	9	8.1	23.916	17.8624	16.7663	17.2503	17.1425	15.6033	17.107	16.8594	16.8265	17.0244	17.0963	16.9963	17.2426	17.0904	16.121	16.7414
syb1	SPAC6G9.11	SNAP receptor, synaptobrevin family	Q92356		-0.679075	1.1005	5	5	5	53.7	9.4229	17.8141	17.4394	17.3113	17.0275	16.3517	17.1484	17.0965	16.9724	17.5105	17.1005	17.0859	17.1591	17.4776	17.3421	17.3637
SPCC1840.07c	SPCC1840.07c	vacuolar endopolyphosphatase	O74480		-0.683547	0.341854	3	3	3	10.2	11.697	17.8653	16.3567	17.2322	15.0676	17.0718	17.2642	17.068	16.3764	16.8042	16.2197	14.7059	13.4324	16.6653	16.741	14.5279
rho3	SPAC23C4.08	Rho family GTPase Rho3	O13928		-0.688983	0.480429	8	7	7	39	9.567	17.8192	16.1547	17.2033	16.6831	15.595	16.8322	16.2884	16.5736	16.6993	14.4802	16.2178	16.8708	16.5102	16.4956	16.3014
cps1	SPAC24C9.08	vacuolar carboxypeptidase	O13968		-0.69046	1.19762	3	3	3	8.1	12.189	18.3612	17.7024	17.4538	17.1314	17.1716	17.1431	17.1581	17.2294	16.6359	16.8952	16.5341	16.9079	16.9595	17.5022	16.9635
apm1	SPBP16F5.07	AP-1 adaptor complex mu subunit Apm1	Q9HFE5	+	-0.690922	1.62781	5	5	5	13.6	14.504	17.1633	17.5546	17.8056	16.7228	16.903	16.8249	16.8193	16.7817	16.8352	17.0734	16.7782	17.0188	17.2194	16.7269	14.752
ppk3	SPAC15A10.13	protein kinase domain and HEAT repeat protein Ppk3	O13733		-0.702845	0.731645	6	6	6	13.8	22.209	17.8358	16.3946	17.5449	16.5465	16.5739	16.5464	16.8202	16.4447	16.2311	16.3961	16.4672	16.4374	16.0539	16.574	16.8534
rps2601	SPAC806.03c	40S ribosomal protein S26	Q9UT56		-0.703659	1.23793	4	3	3	27.5	118.18	19.0929	19.4449	19.9827	18.7187	18.9325	18.7583	18.868	18.3835	18.7841	18.8457	18.4143	18.6777	18.2558	18.2885	18.5685
mrp49	SPCC1442.19	mitochondrial ribosomal protein subunit Mrp49	C6Y4D2	+	-0.715818	1.40424	4	4	4	37.8	7.9253	17.5337	16.8595	16.8415	16.2928	16.4974	16.2971	16.0997	16.4033	16.4299	16.2429	16.4066	16.2697	16.2147	15.6938	17.0371
SPAC2F3.13c	SPAC2F3.13c	queuine tRNA-ribosyltransferase accessory subunit Qtrtd1/Qtr2	O14096		-0.717117	0.372993	9	9	9	34.8	15.065	17.449	15.8491	18.6287	16.5872	16.5742	16.6141	16.4157	15.3321	16.547	16.8285	16.6693	16.8487	16.7077	16.6632	16.5116
SPAC31G5.05c	SPAC31G5.05c	ribulose phosphate 3-epimerase Rpe1	O14105	+	-0.721972	1.79527	6	6	6	39.5	39.802	18.1175	17.712	17.6489	17.3123	17.0137	16.9866	17.8307	17.4418	17.729	16.6684	17.7209	17.9051	17.5391	18.0857	18.1449
rpl2501	SPBC106.18	60S ribosomal protein L25	Q10330	+	-0.725985	1.38624	10	10	4	48.9	149.53	23.827	24.2646	24.6079	23.6391	23.328	23.5545	23.6421	23.4898	23.5253	23.8493	23.6073	23.4907	23.2909	24.0092	23.372
SPBC83.15	SPBC83.15	ribosome assembly factor, WD repeat protein Nsa1/Wdr74	O94698		-0.728959	1.18151	4	4	4	13.7	6.3245	17.422	16.4231	16.9676	16.1535	16.2391	16.2333	16.289	16.1752	16.1515	16.2764	16.118	16.0797	16.0342	16.2712	16.1535
git7	SPBC36.12c	SGT1-like protein Git7	O59709	+	-0.741388	1.42792	4	4	4	16.4	14.969	18.4309	17.7153	17.79	17.3513	17.0773	17.2834	17.3412	17.3609	17.2532	16.8723	16.9132	17.6393	17.0637	17.0712	16.2933
SPBC12D12.05c	SPBC12D12.05c	mitochondrial carrier, ATP:ADP antiporter	O94502		-0.741524	0.878088	3	3	3	9.4	2.6013	17.7318	16.7884	16.4253	16.1609	16.3461	16.2139	15.1658	15.3775	15.0582	14.463	14.6334	15.6834	15.3265	16.0401	15.259
enp2	SPCC330.09	rRNA processing protein Enp2	O74879		-0.743084	0.422305	6	6	6	9.6	77.6	17.4516	16.1601	16.5151	15.1926	15.4601	17.2448	17.2524	16.6423	16.8771	17.4222	17.7897	17.2171	17.2829	16.8589	17.0724
gar1	SPBC20F10.01	box H/ACA snoRNP complex subunit Gar1	Q06975		-0.745583	1.12078	3	3	3	24.7	10.224	18.0542	18.7098	18.3362	17.5881	17.208	18.0674	18.4051	18.222	18.3254	18.2504	17.8913	17.9651	17.8284	18.0092	17.3553
pdr1	SPAPB24D3.09c	ABC transmembrane transporter Pdr1	Q9C0Y5	+	-0.74828	3.05115	8	8	8	8	14.396	17.6165	17.8942	17.7222	17.0431	16.9708	16.9741	16.6713	16.8202	16.6632	16.4044	16.837	16.7495	17.0416	17.0892	16.6269
SPCC757.12	SPCC757.12	cell wall alpha-amylase homolog Aah1	O74922		-0.750913	1.12882	3	3	3	6.7	8.9528	16.9489	17.4013	17.5934	16.5798	16.1266	16.9844	17.6574	16.7717	17.1285	16.9298	16.8581	17.0042	17.508	17.2749	14.9942
SPAC4G9.20c	SPAC4G9.20c	mitochondrial carrier, glutamate/glycine	Q10248		-0.753928	0.461259	6	6	6	30.2	6.3645	17.9853	17.1109	16.9325	17.489	15.3837	16.8942	17.2162	17.2621	15.4451	14.2131	16.9614	16.7309	16.533	15.7595	15.8286
dap1	SPAC25B8.01	cytochrome P450 regulator Dap1	O13995		-0.754956	0.471545	4	4	4	31.3	11.218	17.2193	17.0152	17.2158	17.0884	15.0143	17.0828	16.718	17.0464	16.9605	17.4835	17.2022	17.0038	17.175	17.0359	15.7088
SPCC970.06	SPCC970.06	COPII adaptor Erv29	O74559		-0.757319	0.393376	5	5	5	23.5	16.631	17.7254	17.9238	16.7301	17.1304	17.6866	15.2904	18.1545	17.7951	17.9474	17.6557	17.6771	18.183	17.7225	17.6134	17.6954
pex6	SPAC17A5.01	peroxin-6 ATPase subunit	O13764	+	-0.75841	1.47137	10	10	10	16.8	16.173	17.5671	17.3186	18.0866	16.923	17.0191	16.755	17.0885	16.7797	17.1158	17.2344	17.3258	16.9132	17.0377	17.2482	17.2439
skp1	SPBC409.05	SCF ubiquitin ligase complex subunit Skp1	Q9Y709		-0.766023	0.446362	5	5	5	50.9	4.5694	17.733	16.3069	16.9139	14.9963	16.808	16.8515	15.058	14.5067	16.7436	14.1542	17.1567	14.247	14.3558	15.1963	17.2124
paf1	SPAC664.03	RNA polymerase II associated Paf1 complex	Q9US06		-0.768158	0.812188	4	4	4	12.5	3.3462	17.1937	16.3166	17.2346	16.4782	16.4538	15.5085	16.6104	15.8931	16.5214	16.4101	16.5126	16.4283	16.6352	14.0477	15.6519
SPAC105.03c	SPAC105.03c	DNA-binding transcription factor	Q9P7H9		-0.770149	0.651595	6	6	6	9.3	10.039	17.7864	16.1611	16.5961	16.4928	16.0114	15.729	16.3582	16.431	16.9092	17.1053	15.0414	16.5729	16.016	16.4903	15.701
SPAC2G11.09	SPAC2G11.09	calcium ion transmembrane transporter	Q09809		-0.770356	0.517897	9	9	9	17	28.332	18.1496	17.046	19.2907	17.2689	17.5424	17.3638	16.9983	17.2719	17.4736	17.163	17.4	17.3918	17.5716	17.4139	17.2732
ypt7	SPBC405.04c	GTPase Ypt7	O94655		-0.771409	0.601862	4	4	4	26.3	43.897	18.4704	16.7163	16.822	16.5412	16.4342	16.7191	14.5577	16.2192	16.6502	16.3905	16.131	16.5606	16.1699	16.4803	16.2871
ada1	SPBC106.04	adenosine deaminase Ada1	P50998	+	-0.772585	1.95328	9	9	9	13.1	14.224	17.2744	17.1902	16.8155	16.3991	16.4418	16.1215	16.3744	16.2536	15.3773	16.2047	16.5406	16.3048	16.5628	16.5489	16.498
SPAC688.12c	SPAC688.12c	Schizosaccharomyces specific protein	Q9P6L4		-0.775615	0.612544	4	4	4	24.6	40.684	17.1909	17.5882	17.6374	17.4809	15.6354	16.9733	17.4498	17.9301	17.3905	17.5948	17.3058	17.6037	17.4072	17.3431	17.8558
rga2	SPAC26A3.09c	RhoGAP Rga2	Q10164		-0.780114	0.795654	7	7	7	7.8	10.402	18.2226	16.7571	17.4019	16.3879	16.9349	16.7184	17.1265	16.0252	16.6748	16.6284	16.7992	16.6911	17.2075	16.9864	15.5876
mug186	SPBC14F5.11c	PX domain sorting nexin Snx41	O60107	+	-0.780928	2.27711	5	5	5	11.8	27.212	17.3441	16.8998	17.1934	16.4305	16.255	16.4091	16.4028	16.6513	16.334	16.5223	15.0718	16.3905	13.7409	14.6766	15.4445
mtd1	SPBC1711.04	methylenetetrahydrofolate reductase Mtd1	Q9P786		-0.791165	0.959688	3	3	3	11.6	5.3253	17.4845	17.527	16.3996	16.1252	16.4096	16.5027	15.9714	15.7983	16.2557	15.7594	14.6251	15.8421	13.8733	15.4915	15.337
usp108	SPAC23D3.08	U1 snRNP-associated protein Usp108	Q09848		-0.806545	1.06619	6	6	6	36.8	37.151	17.6923	17.6603	18.7325	17.3033	17.2267	17.1355	17.2619	17.4442	17.1151	16.492	17.4846	17.7531	17.1512	17.2962	17.0242
zip2	SPCC126.09	vacuolar zinc exporter, ZIP family, Zip2	O94402		-0.812591	0.262461	2	2	2	10.8	24.564	18.0826	16.8889	17.2619	17.3921	14.2707	18.1328	15.2521	15.6258	15.5106	17.0861	17.3904	17.1879	15.351	15.634	17.3831
gtp1	SPBC354.01	cytoplasmic translation associated GTP binding protein Gtp1	P32235		-0.815655	0.584003	6	6	6	17.6	9.0007	18.5539	16.4647	17.6897	16.4969	16.9961	16.7684	16.3423	16.5988	16.0016	16.2348	14.2116	16.4556	13.6543	16.0569	16.5029
utp15	SPBC428.19c	U3 snoRNP-associated WD repeat protein Utp15	O94365		-0.818391	0.756899	7	7	7	19.2	16.921	18.5699	16.9984	18.1249	17.3461	17.1243	16.7676	16.9616	17.4666	17.3919	17.1014	17.3059	15.532	17.2358	15.5048	15.5484
his7	SPBC29A3.02c	phosphoribosyl-AMP cyclohydrolase/phosphoribosyl- ATP pyrophosphohydrolase His7	O59667		-0.818502	0.582255	5	5	5	18.5	8.8444	18.6347	17.4765	16.5205	16.5555	17.0007	16.62	16.4506	16.8246	16.1046	16.4219	16.4173	16.3196	16.6127	17.001	16.5347
SPBC365.04c	SPBC365.04c	RNA-binding protein, involved in ribosome biogenesis	Q9Y7Y3	+	-0.819128	2.77206	4	4	4	19.3	23.061	16.9874	16.7333	16.9789	15.9902	16.2198	16.0321	15.9839	15.7808	16.2961	16.0884	15.8517	16.1625	16.157	14.4238	17.4576
arp5	SPBC365.10	Ino80 complex actin-like protein Arp5	Q9Y7X8		-0.82464	1.23411	7	7	7	14.3	21.475	17.3593	17.1321	17.3108	16.5336	15.873	16.9217	16.5392	16.3962	16.4108	16.4785	15.9496	16.8056	16.0844	15.6333	14.9185
SPCC16C4.02c	SPCC16C4.02c	armadillo-type fold protein, DUF1941 family protein	O74447	+	-0.826723	1.61196	10	10	10	23.2	19.979	18.3382	17.6092	17.8914	17.3205	17.0205	17.0175	17.0709	16.9662	16.7428	17.1272	17.4803	17.5334	17.2824	17.1731	16.017
SPAC17G8.08c	SPAC17G8.08c	Golgi Ca(2+)/H(+) antiporter Gdt2	Q10320		-0.837466	0.457852	3	3	3	11.8	6.8368	17.193	15.1177	16.62	16.3944	15.2998	14.7241	15.1745	15.429	15.6156	16.1726	16.5294	16.8894	16.8758	16.609	16.1297
sgp1	SPAC823.11	sphingosine-1-phosphate phosphatase Spg1/Lcb3	Q9P6N5		-0.83877	0.527383	3	3	3	7.1	5.3295	17.7595	15.9412	16.4986	16.2855	15.0009	16.3966	15.8395	16.4237	16.1198	15.1107	14.0827	15.8203	14.7728	14.6923	15.1811
tim17	SPAC3A12.16c	TIM23 translocase complex subunit Tim17	P87130		-0.844812	0.375923	2	2	2	22	4.1655	16.9335	16.6266	17.6095	16.4488	14.5535	17.6329	17.0086	16.7004	15.0634	17.6116	17.1518	15.0174	14.0056	17.6966	14.9103
cox6	SPAC1B2.04	cytochrome c oxidase subunit VI	Q9UTF6		-0.855256	0.855976	2	2	2	27.1	8.1204	17.0084	17.1428	16.6803	16.269	15.2461	16.7507	16.5445	15.0224	16.5343	16.318	16.7735	16.2702	16.8251	16.6888	16.5818
cft1	SPBC1709.08	mRNA cleavage and polyadenylation specificity factor complex, WD repeat protein Cft1	O74733		-0.864364	0.637682	7	7	7	9	8.9887	18.5472	17.3198	16.4908	16.5269	16.8382	16.3996	16.6007	16.4917	16.5624	13.7785	16.6485	16.3387	16.2597	16.1048	15.8396
vid21	SPCC1795.08c	NuA4 histone acetyltransferase complex subunit Vid21	O59773		-0.868695	1.27816	7	7	7	10.5	7.647	17.6669	16.725	17.4895	16.2652	16.6925	16.3177	16.7672	14.9568	15.9309	16.1942	15.5614	16.5163	17.3452	15.3788	15.4485
fol2	SPAC17A5.13	GTP cyclohydrolase Fol2	O13774	+	-0.871136	2.65231	4	4	4	27.7	6.7691	17.6879	17.4235	17.4105	16.6878	16.4677	16.7529	17.2275	17.4679	17.1189	15.3749	16.04	17.0649	17.0115	16.9278	16.9973
sda1	SPBC106.14c	SDA1 family protein	Q10342		-0.876591	0.810454	7	7	7	16.6	10.36	17.3892	16.5218	18.22	16.5084	16.3225	16.6702	16.5926	16.2826	16.6563	15.9105	16.9408	17.0208	14.5524	15.4114	16.258
ire1	SPAC167.01	serine/threonine protein kinase, sensor for unfolded proteins in the ER Ire1	O94537		-0.878716	0.632258	4	4	4	5	6.5952	17.1697	16.6245	17.7866	15.3368	17.1516	16.4563	15.0182	14.5336	16.0119	13.9089	15.453	16.2122	15.366	14.8538	15.504
rrp9	SPAC2E1P5.05	U3 snoRNP-associated protein Rrp9	Q9P7C0		-0.885032	1.29423	3	3	3	6.5	3.8072	16.93	17.4476	17.8881	16.7256	16.6694	16.2155	16.4947	14.7238	16.3951	16.0543	16.3272	16.6944	16.336	16.2744	16.5291
rad50	SPAC1556.01c	DNA repair protein Rad50	Q9UTJ8		-0.890147	0.33437	15	15	15	12.5	23.826	18.6797	16.3303	17.3585	17.7193	14.879	17.0997	17.1675	17.0601	17.5369	17.1186	17.6767	17.3369	16.8042	15.7164	15.239
tif222	SPAC343.14c	translation initiation factor eIF2B beta subunit	Q9UT76	+	-0.893552	1.41793	6	6	6	23.9	41.294	18.8603	18.0524	18.4582	17.3943	17.3766	17.9193	17.1988	17.4771	17.5167	17.2699	17.9209	17.4081	17.3064	17.3671	16.8642
dhp1	SPAC26A3.12c	5'-3' exoribonuclease Dhp1	P40848		-0.894355	0.502018	10	10	10	19.5	15.238	17.4291	17.5538	17.0923	16.8867	14.9768	17.5288	17.1768	17.0709	16.7926	17.5162	17.0364	17.2327	16.9384	15.5177	16.8968
vps11	SPAC823.12	HOPs/CORVET complex ubiquitin protein ligase E3 subunit Vps11	Q9P6N4		-0.900514	0.762611	18	18	18	26.3	44.54	16.9004	17.326	17.4883	16.7295	15.3184	16.9653	17.1098	17.1714	17.3201	17.0485	17.2512	17.1171	16.5866	17.0088	15.323
grc3	SPCC830.03	polynucleotide 5'-hydroxyl-kinase Grc3	Q9UU96	+	-0.903495	2.10488	4	4	4	9.8	20.473	17.6386	17.0277	17.4064	16.4585	16.3774	16.5263	16.4387	16.2776	16.5455	16.6018	16.7467	16.543	15.9939	15.6955	15.3547
omh1	SPBC19C7.12c	Golgi alpha-1,2-mannosyltransferase Omh1	O60160		-0.906177	0.501374	3	3	3	8.7	3.5022	19.0338	16.8495	16.5425	16.6616	16.3818	16.6639	16.7391	16.3817	16.806	16.6561	16.92	16.7656	16.835	16.6855	16.4124
gut2	SPCC1223.03c	glycerol-3-phosphate dehydrogenase Gut2	O14400		-0.909141	0.71457	7	7	7	17.6	26.276	17.3899	17.2632	15.7987	16.3073	16.044	15.3731	14.4743	14.8625	14.444	16.81	17.0787	17.093	17.581	17.042	15.3188
cnd2	SPCC306.03c	condensin complex non-SMC subunit Cnd2	Q9Y7R3	+	-0.914565	1.72405	11	11	11	21.6	11.906	17.9629	17.1661	17.4357	16.6818	16.6333	16.5059	16.7878	17.0539	16.7133	16.8205	16.7817	16.5534	16.7883	15.6636	16.4478
nmd3	SPAC16C9.03	ribosome export adaptor Nmd3	Q09817	+	-0.916746	1.82483	5	5	5	11.4	13.799	17.4815	16.7412	17.2513	16.1498	16.257	16.3169	16.4578	16.0094	16.1469	16.9921	16.8769	16.8715	16.7106	16.6067	16.6217
emp70	SPBC1105.08	EMP70 family endosomal transport protein Emp70	Q9Y819		-0.916752	1.05334	4	4	4	9.2	6.7043	18.4729	17.1128	17.5132	16.8924	16.6637	16.7926	15.981	16.0887	16.0187	16.2887	13.5503	16.3644	16.1991	15.8938	16.9899
sif2	SPCC16C4.01	mitochondrial protein, involved in mitochondrial gene expression	O74446	+	-0.916782	1.69166	6	6	6	18.8	16.199	17.3792	17.4574	17.4678	16.7469	16.0296	16.7775	16.818	16.9558	16.8214	16.5899	16.746	16.6365	16.6413	16.6436	15.1245
abo1	SPAC31G5.19	histone H3-H4 chaperone (ATP-dependent) Abo1	O14114		-0.918962	0.451426	4	4	4	5	6.7413	17.8249	17.1957	16.9036	14.7381	17.0168	17.4125	14.815	15.6725	17.1411	14.9831	15.2497	15.8965	17.1666	15.3713	15.9368
kgd1	SPBC3H7.03c	2-oxoglutarate dehydrogenase (lipoamide) (e1 component of oxoglutarate dehydrogenase complex)	O74378	+	-0.919297	1.53503	7	7	7	9.7	11.37	17.5805	17.5907	18.3474	16.7625	17.1288	16.8694	16.7528	16.6773	16.7391	16.8619	16.8873	16.8943	16.955	16.8957	15.8057
rpl35b	SPBC1921.01c	60S ribosomal protein L35A	Q9USX4	+	-0.919423	1.79168	10	10	7	63.9	271.68	23.0619	23.6534	23.5932	22.3201	22.769	22.4611	22.6179	22.4329	22.3648	22.6183	22.3643	22.3076	22.2736	22.4616	22.7092
mra1	SPAC18G6.07c	rRNA (pseudouridine) methyltransferase Mra1	Q10107		-0.921419	0.609745	7	7	7	23.1	8.4571	18.6059	16.3996	18.195	16.7821	16.7953	16.8589	16.7313	16.762	16.4786	16.9192	16.7495	14.4822	16.676	16.6111	16.3168
SPCC553.12c	SPCC553.12c	transmembrane transporter	O74949		-0.922589	0.728146	5	5	5	13.8	14.15	17.4532	16.7381	16.7987	16.5993	15.0079	16.615	16.6865	16.2933	16.5585	16.4214	16.6278	17.1386	17.0822	16.851	16.3138
tho1	SPCP25A2.03	THO complex subunit Tho1	Q9URT2	+	-0.924025	1.47256	7	7	7	10.4	12.993	17.7791	18.5875	17.6805	17.1835	17.0382	17.0534	17.2676	14.6441	16.6987	16.3695	16.2903	16.9541	16.4162	15.3302	15.9318
zta1	SPCC1442.16c	NADPH quinone oxidoreductase/ARE-binding protein	O74489		-0.926526	0.466843	4	4	4	17.6	8.2944	17.4127	16.3314	17.9468	16.0437	15.2156	17.6521	15.8619	15.557	17.3811	15.7504	15.4632	16.1337	16.3235	15.2086	15.6077
cnp1	SPBC1105.17	centromere-specific histone H3 CENP-A	Q9Y812		-0.927484	0.702857	2	2	2	16.7	2.1064	17.1014	16.3387	17.2923	16.1526	14.9981	16.7992	15.6833	14.3879	13.8493	16.472	15.6937	15.5931	15.7899	15.8107	14.4251
rad21	SPCC338.17c	mitotic cohesin complex kleisin subunit Rad21	P30776		-0.938485	1.11041	4	4	4	10.5	5.9294	18.1129	16.8671	17.9922	16.7664	16.6885	16.7018	16.4712	13.7253	13.8764	14.4657	14.9362	16.5697	16.5806	16.0765	14.4955
gar2	SPAC140.02	nucleolin, nucleolar histone chaperone required for rRNA metabolism	P41891	+	-0.943144	1.47814	13	13	13	22.8	37.409	21.502	22.0249	22.3947	20.7489	21.2129	21.1303	20.9778	21.0228	20.8277	21.3428	21.1098	21.18	20.9545	21.2868	20.7981
cbf5	SPAC29A4.04c	pseudouridine synthase Cbf5	O14007	+	-0.945245	2.64465	14	14	14	38.2	50.426	19.9499	20.1996	20.3436	19.0745	19.3091	19.2739	19.2359	19.1995	19.1304	19.1604	18.8716	19.155	18.9603	19.4579	18.9497
pab1	SPAC227.07c	serine/threonine protein phosphatase PP2A regulatory subunit B-55 Pab1	Q12702		-0.954185	0.987556	4	4	4	12.1	25.284	18.006	16.9317	16.712	15.9372	16.1867	16.6633	16.4288	16.3607	16.6962	16.6666	15.0496	16.3604	14.451	16.7517	15.2038
SPAC922.04	SPAC922.04	Schizosaccharomyces specific protein	Q9URX2		-0.960028	0.643304	2	2	2	16.2	3.0246	18.7845	16.6707	17.177	16.8455	16.1488	16.7579	15.9319	15.8911	15.8136	14.7804	16.1425	16.5134	16.2457	16.2568	14.9333
arp9	SPAC1071.06	SWI/SNF and RSC complex subunit Arp9	Q9UTQ7		-0.968049	0.79473	6	6	6	20.1	55.377	17.1539	17.1422	16.6705	15.4684	15.4941	17.0999	16.8551	16.9321	17.03	16.8621	16.9288	17.2879	17.0338	17.1457	16.7334
cdr2	SPAC57A10.02	serine/threonine protein kinase Cdr2	P87050		-0.970779	1.01275	5	5	5	9.5	9.6313	17.9236	16.8473	17.2528	16.8198	16.5461	15.7455	15.1026	16.6333	17.0939	16.5524	13.8578	16.8324	15.0771	15.6041	15.3072
mcm5	SPAC1B2.05	MCM complex subunit Mcm5	P41389		-0.973657	0.476589	11	11	10	18.5	8.2232	17.4574	18.1152	17.8746	17.6842	15.1114	17.7306	15.1706	15.6605	15.2435	13.8942	14.9326	14.4443	14.4195	15.1343	16.5997
ppi1	SPBC28F2.03	cyclophilin family peptidyl-prolyl cis-trans isomerase Cyp2	P18253	+	-0.976887	1.67413	8	8	8	48.1	20.971	19.8512	19.9929	20.4815	18.7646	19.286	19.3443	18.8225	18.7014	18.6401	18.9202	18.9726	19.0325	18.964	19.246	18.7856
SPBC18E5.01	SPBC18E5.01	unknown with similarity to bacterial carboxy-cis,cis-muconate cyclase	O59681		-0.980228	0.721144	4	4	4	19.3	5.0331	17.2406	16.0631	17.6689	16.4752	15.2247	16.3319	16.2641	15.0411	14.5942	15.0754	15.4587	15.5407	16.5809	16.2212	16.1867
sss1	SPAC4G8.02c	translocon gamma subunit Sss1	Q09827		-0.981454	0.722516	2	2	2	27.1	82.041	18.2233	18.7339	17.4856	17.527	16.1689	17.8026	17.657	17.6229	17.5456	17.3119	17.5994	15.3571	14.598	17.5728	15.0116
taf9	SPAC12G12.05c	SAGA complex/transcription factor TFIID complex subunit Taf9	Q09869		-0.983054	0.591587	5	5	5	42.9	10.455	17.5203	16.8669	16.9593	14.7047	16.843	16.8496	14.708	15.0141	16.8338	16.5883	16.8123	15.9095	16.7972	16.5996	15.8656
SPAC4A8.14	SPAC4A8.14	ribose-phosphate pyrophosphokinase	P41831		-0.985711	1.24721	8	8	8	32	27.602	17.4632	17.5491	17.3634	16.9146	15.744	16.7599	17.0657	16.7273	16.6032	17.0273	17.2329	16.993	16.7205	17.5812	16.6676
SPBC17D11.08	SPBC17D11.08	WD repeat protein, DDB1 and CUL4-associated factor Dca7	O74763	+	-1.00432	2.1051	14	14	14	44.6	75.969	20.8574	21.3446	21.1879	19.8428	20.3167	20.2174	20.5386	20.5134	20.4875	20.5604	20.2586	20.2589	19.9399	20.3522	20.123
cnd3	SPCC188.03	condensin complex non-SMC subunit Cnd3	Q10429	+	-1.01267	2.89581	9	9	9	12.5	25.788	17.6892	17.2956	17.5626	16.5627	16.41	16.5367	16.0793	16.7073	16.53	16.2366	15.893	16.5677	16.4871	16.8068	14.7171
caf4	SPAC664.15	mitochondrial outer membrane fission complex, WD repeat subunit Mdv1	Q9P7I3		-1.01858	0.350281	6	6	6	14.4	15.308	18.6272	17.7613	16.319	17.5358	14.546	17.57	17.298	17.5645	17.1386	15.3298	17.5087	17.4077	17.6403	17.0841	18.1267
mic26	SPCC1442.05c	MICOS complex subunit Mic23/26/27	O94578		-1.01865	0.832185	4	4	4	26	15.296	18.1321	16.2541	17.5106	16.4552	16.0245	16.3612	15.9301	14.8375	15.2103	15.8197	15.4101	15.8331	15.4041	14.8243	16.5961
pbn1	SPCC1919.02	pig-X, glycosylphosphatidylinositol-mannosyltransferase I complex subunit	O94472		-1.02418	1.03557	3	3	3	10.5	18.081	18.6542	17.9621	17.0508	16.8401	16.8818	16.8728	16.5995	16.9172	16.829	17.0591	17.0547	16.7299	16.765	17.1711	16.849
apl5	SPAC144.06	AP-3 adaptor complex subunit Apl5	Q9UTL8		-1.02447	0.889471	8	8	8	14.8	34.565	17.9185	17.5444	17.3087	16.7615	15.6074	17.3294	17.6113	17.156	17.0554	17.004	17.4935	17.404	17.4523	17.2086	16.9399
htr12	SPAC23G3.12c	serine protease, involved in lipid metabolism	Q9P7S1		-1.02483	0.788261	7	7	7	10.4	4.9832	16.4702	17.5714	16.2752	15.6685	15.0208	16.5531	15.012	17.0689	14.7766	16.8399	14.3098	15.2709	14.7104	16.324	16.0448
cox14	SPCC757.15	cytochrome c oxidase assembly protein Cox14	C6Y4C7		-1.02562	0.805563	2	2	2	39.1	6.9802	17.5779	17.6482	18.3456	17.408	15.762	17.3249	17.4515	17.5053	14.3393	17.4802	17.3073	17.763	17.5248	15.6425	16.3235
taf4	SPAC23G3.09	transcription factor TFIID complex subunit Taf4	Q9P7S4		-1.02708	1.07217	8	8	8	27.1	34.392	17.6083	17.0157	17.8122	17.1264	15.8051	16.4235	14.675	16.4371	14.7325	14.9016	16.7334	14.9204	16.6621	14.4414	15.3534
rpb10	SPAC1B3.12c	DNA-directed RNA polymerase I, II, and III subunit Rpb10	O13877		-1.03028	0.807138	4	4	4	63.4	37.903	17.4861	16.5481	16.0599	16.3958	15.6542	14.9533	17.4957	17.0424	16.8294	15.5307	17.5425	17.1173	17.0048	16.9667	15.4516
cdc4	SPAP8A3.08	myosin II essential light chain	Q09196		-1.0304	1.26818	3	3	3	17.7	2.378	17.4686	16.6294	17.6937	16.0388	16.0261	16.6357	16.4891	13.8335	14.3116	16.1789	15.0236	14.001	15.7617	15.6861	15.8036
chr4	SPBC1289.01c	SEL1/TPR repeat protein1, 3-beta-glucan synthase regulatory factor Chf3/Chr4	O94614		-1.03173	0.572117	9	9	9	27	21.601	18.0836	17.8893	17.3764	17.3418	15.2167	17.6955	17.5157	17.4816	17.1819	17.4295	17.173	17.5935	17.5926	17.693	17.176
tho2	SPAC1D4.14	THO complex subunit Tho2	Q09779	+	-1.04213	1.46516	9	9	9	6.3	8.7233	18.5517	17.632	17.6158	16.8635	17.1029	16.7068	16.9493	16.6405	16.5776	15.6493	16.6399	16.6832	16.8271	16.4518	15.604
nop4	SPBC4F6.14	RNA-binding protein Nop4	O74400	+	-1.05311	1.4078	8	8	8	15.4	25.252	18.4005	17.622	17.2328	16.6062	16.6777	16.812	16.5568	16.5515	16.7301	16.764	16.6937	16.7277	16.4009	15.3674	16.4182
rpl3202	SPAC3H5.10	60S ribosomal protein L32	P79015		-1.05481	0.506624	7	2	2	48.8	41.829	20.7216	21.1623	21.6144	21.726	19.8836	18.7243	18.8375	19.0917	21.5358	21.6988	16.377	21.4955	13.9513	21.5458	21.5269
cwf11	SPBC646.02	U2-type spliceosomal complex ATPase Cwf11	O94508		-1.05527	0.941887	7	7	7	7.4	16.909	17.9017	17.244	18.4449	17.0819	16.0342	17.3087	17.5292	16.6056	16.861	17.0861	14.4725	16.8021	16.9939	16.5084	15.9975
cut9	SPAC6F12.15c	anaphase-promoting complex TPR lobe subcomplex subunit Cut9/Apc6	P41889	+	-1.05842	1.51199	6	6	6	11.6	18.802	17.8857	17.8549	16.9552	16.4497	16.3557	16.7152	16.6253	16.4107	16.5381	16.4932	16.4337	16.7987	16.8498	16.6558	16.4922
rpc19	SPAC1687.01	DNA-directed RNA polymerase I and III subunit Rpc19	Q09177		-1.06062	1.18883	5	5	5	54.4	6.6935	18.2582	17.3133	17.9681	16.438	16.5098	17.41	16.8465	14.724	15.2762	16.5321	17.1682	16.6594	16.2909	16.6769	15.9303
pyp1	SPAC26F1.10c	protein tyrosine phosphatase Pyp1	P27574	+	-1.06318	2.81193	8	8	8	24.2	16.647	17.5195	17.6331	17.8762	16.47	16.7787	16.5906	16.4201	16.9722	16.5605	16.6481	16.5928	16.5761	16.1067	16.4149	15.3491
SPAC1002.12c	SPAC1002.12c	succinate-semialdehyde dehydrogenase [NAD(P)+]	Q9US47	+	-1.06337	1.88206	10	10	10	32.9	17.191	17.7852	17.4353	16.9451	16.217	16.354	16.4046	16.5249	15.1091	16.3808	16.3113	16.3637	16.4732	16.6223	16.765	14.9948
msh2	SPBC19G7.01c	MutS protein homolog 2	O74773		-1.06703	0.779623	3	3	3	3	2.2955	17.4394	17.9483	17.2598	17.0036	15.2924	17.1504	15.0643	15.0437	16.8971	15.6294	15.8603	14.9915	14.3878	14.1771	15.5744
SPBC15D4.05	SPBC15D4.05	zinc chaperone Zng1	O74310	+	-1.07128	1.45576	7	7	7	23.1	11.423	18.7424	18.091	17.5648	17.0095	17.1049	17.0699	17.1598	17.5746	17.4094	17.1938	16.8149	17.3167	16.7865	14.2516	15.529
SPBC36.02c	SPBC36.02c	spermidine family transmembrane transporter	O59699		-1.07779	0.787027	6	5	5	12.5	36.81	17.7527	17.4162	17.3431	15.2019	17.2	16.8768	17.2243	17.2769	17.1674	17.7684	17.7583	17.901	17.7055	17.4854	15.5406
wis1	SPBC409.07c	MAP kinase kinase Wis1	P33886	+	-1.08043	1.94362	6	6	6	17.2	46.108	17.5641	17.0742	17.1839	15.9511	16.5755	16.0543	15.0151	14.2877	15.9846	14.8491	15.0108	15.8917	14.6994	15.1636	14.1332
cld1	SPAC6G10.03c	mitochondrial cardiolipin-specific phospholipase Cld1	O14249		-1.08627	0.537479	5	5	5	12.9	6.1523	17.948	18.4222	16.6967	17.2336	15.1505	17.424	17.6879	14.3534	17.1358	17.6184	17.2883	14.7174	17.2549	14.9662	17.0239
pps1	SPCC1442.12	CDP-diacylglycerol-serine O-phosphatidyltransferase Pps1	O94584		-1.08793	0.711854	3	3	3	20.4	6.3627	17.4607	17.3928	16.9792	15.6014	15.4185	17.549	17.7254	14.7269	16.5235	17.5474	16.1455	15.3424	15.9468	15.3235	15.6308
lvs1	SPBC28E12.06c	beige protein homolog Lvs1	Q7LKZ7		-1.0967	0.828922	17	17	17	10.5	27.488	17.3203	17.2476	16.4497	14.9654	15.9045	16.8577	16.87	17.1396	17.1265	17.0903	17.0259	16.8114	17.3832	17.351	17.0667
tlg2	SPAC823.05c	SNARE Tlg2	Q9P6P1		-1.10453	0.678918	4	4	4	16.3	4.8727	18.0222	17.4972	16.7277	16.8574	15.0422	17.0339	16.852	15.4188	16.8936	16.0119	16.2969	15.3364	16.5116	14.9091	16.0118
SPAC23A1.14c	SPAC23A1.14c	pyridoxal phosphate-dependent transferase, unknown specificity, implicated in sulfur compound metabolism	O42851		-1.10466	0.791635	5	5	5	17.1	10.595	18.0266	16.3643	17.6942	16.1917	16.9741	15.6054	16.4576	16.1624	16.1213	16.6906	14.0443	16.5093	16.4118	16.4877	14.9017
ser2	SPBC3H7.07c	phosphoserine phosphatase Ser2	O74382		-1.11398	0.849874	3	3	3	16.4	13.838	17.3388	17.6453	16.2583	16.4178	16.3962	15.0865	16.4514	15.824	14.9115	16.5036	14.1486	13.9289	15.5748	14.4238	16.681
rps3002	SPBC19G7.03c	40S ribosomal protein S30	P0CT63		-1.11598	0.218639	2	2	2	19.7	15.491	18.2685	16.7923	19.8472	18.6201	19.2944	13.6456	19.4615	15.0289	19.5963	20.2131	19.7196	19.6365	19.4214	18.9746	15.4586
uep1	SPAC1805.12c	ribosomal-ubiquitin fusion protein Ubi2	P0CH07	+	-1.11779	3.6834	8	2	2	53.1	4.1497	20.9191	20.7018	20.7691	19.7804	19.6767	19.5795	19.8539	19.4987	19.6429	19.7153	19.173	19.6432	19.3902	19.9658	19.723
ucp6	SPAC3F10.13	UBA domain protein Ucp6	Q10187		-1.12169	0.956643	5	5	5	11.1	5.7855	17.486	16.5289	18.1832	16.6484	15.7592	16.4255	15.0188	16.4648	16.2582	16.3886	15.3408	16.4182	15.6128	16.0861	16.3699
rps1902	SPBC649.02	40S ribosomal protein S19	P79016		-1.12515	0.388735	9	2	2	56.6	257.28	17.4537	18.0468	19.0502	15.8506	16.0132	19.3114	20.0025	13.9934	15.007	19.5515	19.6823	19.4373	19.1777	19.3856	19.0904
xdj1	SPBC405.06	DNAJ protein Xdj1	O94657		-1.12689	1.11624	5	5	5	14.8	6.1794	16.9336	18.0362	18.3212	16.7164	16.2305	16.9635	16.8514	16.6293	16.9689	14.4998	16.6802	16.6184	16.5306	16.5278	16.5813
gdi1	SPAC22H10.12c	GDP dissociation inhibitor Gdi1	Q10305		-1.12774	1.02856	4	4	4	15.2	7.264	17.0336	16.382	17.831	15.3866	16.4015	16.0753	16.1459	14.5987	15.4955	14.7298	16.3418	15.9153	16.6405	15.9461	15.8931
ras1	SPAC17H9.09c	GTPase Ras1	P08647		-1.12866	0.55337	5	5	5	25.1	53.202	18.0146	16.6397	17.8261	16.9965	14.7866	17.3114	16.0316	17.0451	17.3746	16.4512	16.8124	16.9971	17.0942	16.8896	16.9313
arx1	SPBC23E6.05	ribosomal export complex protein Arx1, peptidase family	O60180		-1.13627	0.728838	4	4	4	15.8	9.6583	17.1852	17.3909	16.5877	16.5339	16.6454	14.5757	14.0286	15.292	16.57	17.0754	16.8386	17.2967	14.9553	15.5105	15.2082
pvg3	SPBC1921.06c	Golgi galactosylxylosylprotein 3-beta-galactosyltransferase Pvg3	Q9USX0		-1.13679	1.0559	4	4	4	15.9	9.8575	18.2525	17.2802	16.5336	16.2338	16.3682	16.054	16.4147	16.355	16.2773	16.2617	16.7558	16.9392	16.3294	15.4859	14.9566
pcy1	SPCC1827.02c	choline-phosphate cytidylyltransferase Pcy1	O74975		-1.14224	0.777324	5	5	5	21.3	5.7358	17.2886	16.8805	16.8324	14.5844	16.1847	16.8056	16.339	15.8946	14.4656	16.8177	16.9931	17.0725	15.4376	16.3102	15.4968
dbp3	SPBC17D1.06	ATP-dependent RNA helicase Dbp3	Q10202		-1.14253	0.945211	3	3	3	5.5	3.21	17.6188	15.9359	16.7389	15.0482	15.9715	15.8463	16.3537	14.9115	13.9593	15.3553	16.7229	14.8103	14.8553	15.0729	14.999
nca2	SPBC4B4.02c	mitochondrial protein Nca2	O74963	+	-1.14514	1.7148	6	6	6	16.2	5.9388	18.2507	17.4931	17.3412	16.7703	16.4264	16.4529	16.3343	16.1991	16.8091	16.2348	16.728	16.3388	16.2254	16.5077	15.5427
SPAC607.06c	SPAC607.06c	metallopeptidase	Q9US12	+	-1.14686	2.13125	6	6	6	13.9	10.214	16.8859	16.2826	16.9565	15.5893	15.4102	15.6849	15.4639	13.5465	15.8896	16.346	15.1174	16.4075	16.811	15.2745	15.844
SPCC594.01	SPCC594.01	DUF1769 family protein	O74504	+	-1.15667	1.4788	5	5	5	8	21.881	17.7083	17.091	17.0401	15.874	16.7054	15.7901	16.5101	17.365	17.9132	17.4522	15.5002	16.4262	16.4028	15.3482	15.4841
ybt1	SPAC9E9.12c	ABC transmembrane transporter Abc1/Ybt1	Q92337		-1.15891	0.869787	6	6	6	5.7	10.33	17.796	16.4745	17.3098	15.0644	16.5464	16.4927	16.3028	16.3264	16.4129	15.5085	16.4147	16.3879	16.1806	15.7914	15.5661
SPAC1B3.09c	SPAC1B3.09c	Noc complex subunit Noc202	O13874		-1.16164	0.456758	4	4	4	10.2	7.7918	18.6341	14.9454	16.822	16.1603	15.4434	15.3129	16.0202	15.4736	15.7728	15.364	15.6946	16.0831	15.5181	14.2335	15.8809
mic10	SPAPJ691.03	MICOS complex subunit Mic10	Q9HFF0		-1.16672	0.726319	2	2	2	19.8	2.4032	17.7875	18.1293	18.4156	17.5608	15.523	17.7485	14.3362	17.2476	14.7939	17.2835	17.3119	17.4659	17.6501	17.2445	17.4843
chk1	SPCC1259.13	Chk1 protein kinase	P34208		-1.16876	0.360585	2	2	2	5.6	2.4531	17.6489	17.0336	18.5224	15.322	19.127	15.2495	15.1379	14.9935	16.72	16.2663	14.5238	14.4194	15.2787	14.9526	15.1572
SPBC36B7.02	SPBC36B7.02	Svf1 family protein, lipocalin superfamily Svf2	Q9HGN8		-1.16879	0.917337	6	6	6	24.1	75.692	17.964	16.7384	16.9126	16.5458	15.1274	16.4354	16.8467	14.3586	16.5774	17.0093	16.7021	16.8044	16.6889	16.1682	15.1449
rng3	SPCC613.04c	UCS-domain protein Rng3	O74994		-1.17311	1.28056	6	6	6	10.7	9.4345	17.4343	16.9908	17.0889	15.6785	16.8083	15.5079	14.9697	15.3902	15.817	15.5139	14.8479	15.3583	15.3898	15.5145	16.3596
mgr3	SPAP27G11.02	mitochondrial inner membrane i-AAA protease complex TPR repeat subunit Mgr3	Q9P7N6	+	-1.17388	2.54006	4	4	4	12.6	4.8605	17.0326	17.1535	17.128	15.578	16.0888	16.1255	15.9787	16.0052	14.3104	16.0167	15.8346	16.2496	15.0866	15.6798	16.5354
SPAC4G8.08	SPAC4G8.08	mitochondrial carrier, iron ion	Q09834	+	-1.17699	1.87589	3	3	3	14	2.8332	17.3837	16.6479	16.5614	15.7422	15.5012	15.8187	16.0272	15.1059	15.7283	15.6645	14.5477	15.8524	15.4125	15.5497	15.2454
vph2	SPCC757.10	ER membrane V-ATPase assembly factor Vph2/Vma12	O74920	+	-1.18008	1.88376	3	3	3	23.5	6.0347	17.0719	17.9638	17.344	16.313	16.1197	16.4068	16.3088	14.2317	15.6343	16.2777	16.7973	16.3444	16.8518	16.6211	16.3045
pst3	SPBC1734.16c	SIN3 family co-repressor, Clr6 and Rpd3L histone deacetylase complex subunit Pst3	O74755		-1.18058	0.717149	12	12	12	15.9	74.584	17.0417	17.3865	16.366	16.8744	14.4941	15.884	17.0789	15.7276	15.2231	17.1013	14.7825	17.0217	17.1218	14.5385	15.2133
gef2	SPAC31A2.16	RhoGEF Gef2	Q09733	+	-1.18895	1.53586	5	5	5	4.8	9.8742	17.6723	16.792	17.5368	16.5393	15.7448	16.15	15.3691	15.8676	14.3261	15.162	14.0414	15.5508	14.3863	15.1991	15.135
gpi7	SPAC13G6.03	CP2 mannose-ethanolamine phosphotransferase GPI anchor biosynthesis protein Gpi7	Q09782		-1.20696	0.875036	2	2	2	2.6	2.3738	18.7533	16.7818	16.8986	16.3916	16.262	16.1592	16.1028	15.6837	15.9839	15.9419	15.6924	15.9529	16.118	15.1499	15.9351
nup211	SPCC162.08c	nucleoporin nup211	O74424		-1.20875	0.265854	12	12	12	7.5	14.698	17.5001	18.7223	17.9376	13.4301	19.4302	17.6734	19.8048	17.7193	18.4741	18.2755	18.7182	18.4514	18.754	18.7775	20.0074
vps68	SPBC8D2.02c	vacuolar sorting protein Vps68	O43073		-1.21042	0.928622	2	2	2	14.1	72.104	17.8932	17.8841	17.1546	17.0716	15.3218	16.9072	16.9351	16.7189	17.1341	16.8759	16.3578	15.2167	17.3261	16.3366	15.9537
rpl35a	SPCP31B10.08c	60S ribosomal protein L35A	Q9USG6	+	-1.21779	1.88181	8	5	5	51.9	16.745	23.1859	23.5264	24.0867	22.2198	22.6021	22.3236	22.523	22.4715	22.4608	22.5971	22.252	22.132	22.2044	22.5838	22.5114
ade7	SPBC409.10	phosphoribosylamidoimidazolesuccinocarboxamide synthase, SAICAR synthetase, Ade7	Q9UUB4	+	-1.21786	1.83621	4	4	4	16.7	8.1015	18.3565	17.5058	17.7909	16.3695	16.7247	16.9054	16.1651	16.5885	16.2835	16.5471	16.752	14.7195	15.5705	16.2296	16.5204
mrpl17	SPCC126.05c	mitochondrial ribosomal protein subunit L46	O94398		-1.21825	1.1041	4	4	4	19	6.7633	17.0876	17.5581	16.957	16.5114	15.0126	16.4239	16.433	14.4235	16.5508	16.3226	16.1118	15.7878	16.2505	16.2019	15.9335
dsc3	SPAC20H4.02	Golgi Dsc E3 ligase complex subunit Dsc3	Q9HE10		-1.21853	0.441747	4	4	4	18.8	7.5053	18.7353	16.1468	17.8054	17.4923	16.9939	14.5457	15.1062	14.0951	14.7816	14.8734	14.9399	14.2276	15.0596	15.4999	17.1555
pom34	SPAC1002.02	nucleoporin Pom34	Q9US56		-1.22811	0.531599	3	3	3	18.8	2.9716	18.2367	17.35	17.523	14.5301	17.6698	17.2254	17.9721	15.0094	14.1921	17.6577	17.2765	17.6503	17.9711	17.7496	17.3672
pub1	SPAC11G7.02	HECT-type ubiquitin-protein ligase E3 Pub1	Q92462	+	-1.23242	1.40972	4	4	3	6.6	10.972	17.7413	16.8247	16.3825	15.6489	15.7036	15.8989	14.1035	15.2511	15.0574	15.2351	15.2868	14.7752	16.1764	15.118	15.9558
rpb11	SPAC3A12.07	RNA polymerase II complex subunit Rpb11	P87123		-1.23323	0.510048	4	4	4	31.7	7.9289	18.1181	16.6191	17.0927	14.1196	17.0544	16.9563	16.7946	16.4445	15.6552	16.5013	16.8391	17.2928	16.4142	15.2234	15.7588
sof1	SPBC1A4.07c	U3 snoRNP-associated protein Sof1	O74340		-1.2338	0.833482	5	5	5	15.1	6.5752	18.1407	16.6384	17.852	16.7633	16.8734	15.2931	17.1248	16.6191	16.7808	16.8843	17.0225	16.5824	15.2961	16.8944	16.3524
plo1	SPAC23C11.16	Polo kinase Plo1	P50528	+	-1.23441	1.66482	8	8	8	14.2	11.816	18.1326	17.186	17.1887	16.1244	16.5087	16.171	15.9707	15.5212	14.8127	14.2885	15.8674	15.9789	16.1519	16.5079	14.4744
omh5	SPBC32H8.08c	Golgi alpha-1,2-mannosyltransferase Omh5	Q96WW1		-1.23468	0.848442	4	4	4	10	12.645	19.4989	17.5804	17.6195	17.2167	16.5252	17.2528	16.768	16.2303	16.2402	16.9553	17.245	15.6596	14.6884	16.5423	15.341
imp4	SPAC19A8.07c	U3 snoRNP-associated protein Imp4	O13823	+	-1.24112	2.94012	6	6	6	24.6	8.2859	17.6437	17.3859	17.5955	16.1491	16.5524	16.2003	16.2798	16.2035	15.8679	16.3622	16.1953	15.0281	15.7815	15.2546	14.3381
elp2	SPCC895.06	elongator complex WD repeat protein Elp2	O94533		-1.24525	0.853917	6	6	6	12.6	21.758	17.1348	16.7449	16.8888	15.072	17.0117	14.949	16.7802	17.1879	17.1483	16.9258	15.4557	17.006	15.302	15.2542	16.6829
apl6	SPAC23H3.06	AP-3 adaptor complex subunit Apl6	O13939		-1.24645	0.944593	4	4	4	10.1	8.1088	17.8124	17.3012	16.2479	15.206	15.7932	16.623	16.5035	16.9807	16.9376	15.4362	15.4406	16.742	14.4911	15.4191	15.4061
ssc1	SPAC664.11	mitochondrial (2Fe-2S) cluster assembly chaperone Ssc1	P22774	+	-1.24855	1.96405	46	46	46	68.4	323.31	24.8478	25.5825	25.6942	24.1839	23.9651	24.2299	24.3067	24.451	24.3531	24.3353	24.175	24.179	24.1032	24.2088	24.0309
can1	SPBC18H10.16	vacuolar membrane cation-chloride cotransporter Vhc1	O60146	+	-1.2497	2.06465	4	4	4	5.1	7.7481	17.8829	17.3526	17.8364	16.7916	16.1091	16.4221	16.0357	16.5765	16.5399	15.1156	15.8107	16.4723	15.9946	16.6077	14.814
rrp7	SPBC776.17	rRNA processing protein Rrp7	O94683		-1.25369	1.14863	6	6	6	25.6	11.598	18.4532	18.4869	17.2173	16.7093	17.3543	16.3327	17.0112	16.8212	16.6041	17.083	17.0348	16.7117	16.8163	17.0384	16.31
SPCC613.02	SPCC613.02	transmembrane transporter	O74902		-1.25627	1.18145	3	3	3	8	72.554	17.9348	17.0016	16.8765	16.4451	16.3253	15.2738	16.5365	16.7439	14.796	14.7919	17.1628	17.0563	17.145	17.0869	15.9778
prh1	SPAC2G11.11c	ATP-dependent RNA helicase Prh1	Q03319	+	-1.25831	2.74164	5	5	5	10.7	8.4314	17.4502	17.2844	17.2718	15.9885	16.3895	15.8535	16.126	16.4308	16.4613	16.1531	15.0321	15.9953	15.0979	15.2419	15.5946
liz1	SPBC2G2.01c	plasma membrane pantothenate transmembrane transporter Liz1	O43000		-1.26045	0.966676	4	4	4	13	46.885	18.0621	18.0331	17.4949	15.4474	17.305	17.0563	17.2605	17.1108	17.089	17.1643	14.9854	17.4193	17.2136	17.1432	14.6313
SPAC323.07c	SPAC323.07c	MatE family transmembrane transporter	Q9UT92		-1.26211	0.576251	2	2	2	6	13.928	17.9044	17.6344	16.9937	14.784	15.9682	17.994	14.3038	15.1043	14.4753	17.7532	17.5268	14.4371	18.0803	18.1602	16.6908
rng2	SPAC4F8.13c	IQGAP domain cytoskeleton scaffold protein Rng2	O14188		-1.2638	0.716255	8	8	8	7.2	7.6222	16.6083	15.7537	18.0491	15.1368	15.0459	16.437	16.0205	14.3616	13.5845	14.8057	15.6981	16.0403	13.2531	15.4709	15.8293
SPAC8E11.05c	SPAC8E11.05c	DUF5102 family conserved fungal protein, associated with clathrin coated vesicles	O42882		-1.26455	0.964916	9	9	9	40.5	18.149	17.6029	18.3934	17.2311	16.9569	15.4602	17.0167	17.0095	17.3305	17.1009	17.1633	17.1072	17.5183	17.1741	17.3021	16.8882
SPBP16F5.08c	SPBP16F5.08c	ER flavin-containing N,N-dimethylaniline monooxygenase activity Fmo1	Q9HFE4	+	-1.2651	1.7916	4	4	4	12.1	5.6873	17.6233	16.9947	16.702	15.5273	15.9297	16.0677	16.3505	15.5985	15.5734	14.9894	15.3953	15.5679	14.3602	14.6261	15.5676
scd1	SPAC16E8.09	RhoGEF Scd1	P40995		-1.26552	0.506601	9	9	9	17.1	21.985	17.9608	17.6546	16.6615	17.0996	14.1212	17.2596	17.1714	17.3694	17.6912	17.3047	17.4106	17.5287	17.2118	16.2535	15.9091
rsc4	SPBC1734.15	RSC complex bromodomain subunit Rsc4	Q09948		-1.27118	0.831749	6	6	6	21.2	8.5847	17.4717	17.4601	17.0963	16.8051	14.6764	16.7331	14.2487	15.1157	16.5384	16.6605	16.7668	13.0692	16.3476	15.6272	14.9237
gms1	SPCC1795.03	Golgi UDP-galactose transmembrane transporter Gms1	P87041		-1.28102	0.698954	3	3	3	12.7	2.9105	16.8788	17.2972	16.6961	14.5898	17.275	15.1642	16.9897	15.5013	16.2377	14.7172	15.8034	15.927	17.0599	15.8316	14.8482
pgp2	SPBC16D10.03	EKC/KEOPS complex N(6)-L-threonylcarbamoyladenine synthase subunit	O94637	+	-1.28184	1.87891	7	7	7	32.7	10.876	17.1376	16.7857	17.7736	16.1209	15.8317	15.8987	16.4205	16.1684	14.7323	16.69	16.3443	16.0805	15.5748	14.7477	15.1454
SPBC16A3.12c	SPBC16A3.12c	triglyceride lipase-cholesterol esterase	P78898		-1.29466	0.75644	5	5	5	13.1	6.6342	17.7306	17.3864	17.3877	15.2809	15.586	17.7537	17.5837	15.5571	17.4739	17.5349	17.7282	17.7977	17.7873	15.569	14.3568
big1	SPCC306.06c	ER membrane protein, chaperone for V-type ATPase, BIG1 family	Q9Y7R6		-1.29769	0.801617	5	5	5	34.7	4.4958	17.5754	16.9167	18.0235	17.1448	14.8957	16.582	17.4376	16.8095	17.0299	15.2084	14.8684	15.6866	13.9082	15.4697	16.0515
SPAC14C4.04	SPAC14C4.04	ThiJ domain protein	O13711		-1.30451	0.777967	2	2	2	13.5	12.244	17.8951	16.3158	16.8167	14.4815	16.179	16.4536	14.3222	13.9361	15.7039	14.1298	16.2168	16.5426	15.2511	15.3041	16.2258
nup61	SPCC18B5.07c	nucleoporin Nup61	Q9USL4		-1.30744	0.948919	7	7	7	18.8	8.1521	17.1134	15.7835	17.4341	14.8353	15.3631	16.2102	16.2982	14.4608	14.8091	14.8131	16.0171	15.1288	16.0269	16.4369	15.612
rhp1602	SPBC582.08	alanine aminotransferase Alt1	Q10334	+	-1.30781	2.24701	3	3	3	10.5	4.4027	17.5269	17.677	17.0306	16.2302	16.2619	15.8191	14.6271	16.139	15.8931	16.3431	15.2287	16.0645	15.5551	14.6359	16.1511
lam2	SPBC1778.05c	Ragulator complex Rag GEF subunit	Q9Y7J2		-1.30893	0.694688	2	2	2	17.5	6.5013	18.604	16.1294	17.0748	16.6313	16.1853	15.0649	16.8397	16.5971	16.9519	16.0968	16.9174	15.7153	14.173	16.8358	16.8198
aah3	SPCC63.02c	cell wall alpha-amylase homolog Aah3	Q9Y7S9		-1.31397	1.14565	4	4	4	12.4	13.622	17.9898	17.7064	16.9547	17.1199	15.7617	15.8274	16.7784	16.921	16.8775	16.7051	17.3625	16.8421	17.2067	15.3172	17.0589
cwf2	SPAC3A12.11c	zf-CCCH type zinc finger protein, Prp19 complex subunit, RNA-binding Cwf2	P87126	+	-1.31563	1.58621	3	3	3	10.6	4.7272	17.0264	16.601	17.2011	14.9968	16.1464	15.7384	15.339	15.4603	15.5259	14.8987	15.0188	14.808	14.8389	15.7594	16.2866
ntp1	SPBC660.07	alpha,alpha-trehalase Ntp1	O42893	+	-1.32215	1.60933	9	9	9	16.5	27.522	17.7889	18.0675	16.9669	15.959	16.3175	16.5803	14.6835	16.5357	15.1743	16.8414	14.9921	15.4341	14.4274	15.4561	15.6909
SPBC1604.03c	SPBC1604.03c	conserved fungal protein, implicated in vesicle trafficking or lipid metabolism	O94369	+	-1.32245	1.82109	3	3	3	11.2	7.453	17.6291	16.7517	16.774	15.8466	15.9041	15.4368	15.666	15.2842	15.3794	15.408	15.8284	15.5282	15.8044	15.4103	15.4666
ypt2	SPAC9E9.07c	GTPase Ypt2	P17609		-1.32299	0.964288	3	2	2	21	41.756	16.8116	16.6568	17.8181	14.7147	16.344	16.2587	16.8692	14.4719	15.6502	16.1791	16.262	14.9477	15.5195	15.0846	15.6144
tho7	SPCC24B10.11c	THO complex subunit Tho7	Q9P7J4		-1.3307	0.580796	4	4	4	20.8	9.6698	17.9222	17.3231	17.236	16.772	17.5053	14.2119	14.4756	17.3019	16.7858	13.987	15.0631	15.4664	17.6879	15.7051	16.0964
noc4	SPBC1604.06c	CBF/Mak21 family Noc4	O94372	+	-1.33741	1.71517	4	4	4	14.4	15.062	16.6313	17.6834	17.3781	16.2069	15.8199	15.6537	15.9223	14.5667	15.6985	16.1111	15.5499	16.1463	16.1956	16.0615	15.4468
mrpl9	SPAC644.17c	mitochondrial ribosomal protein subunit L3	Q9P6P6		-1.33993	1.00393	3	3	3	17	10.528	18.8407	16.7093	17.8889	16.3923	16.6903	16.3366	16.328	16.2746	16.3736	16.2108	15.9061	16.0487	14.8686	14.757	15.312
mex67	SPBC1921.03c	mRNA export receptor, Tap, nucleoporin Mex67	Q9Y8G3		-1.34432	0.638457	10	10	10	24.2	22.413	17.2959	18.2126	16.8564	16.8398	14.3936	17.0985	17.3719	17.3591	17.3884	17.7855	17.5676	17.879	17.6062	17.3925	17.2149
pan5	SPBPB2B2.09c	2-dehydropantoate 2-reductase Pan5	Q9HDU6		-1.34868	0.965173	4	4	4	12.3	9.9742	18.5665	17.0709	16.7473	15.667	16.7762	15.8955	14.0841	14.8193	16.0268	14.8663	16.8026	15.8907	13.8406	15.383	16.1221
bop1	SPAP32A8.03c	ubiquitin-protein ligase E3, human RNF126 ortholog	Q9C1X4	+	-1.3517	1.31209	4	4	4	13.8	14.253	17.8469	17.9962	18.2166	17.1063	15.7281	17.1703	17.3362	14.4589	17.3843	17.1954	17.3602	17.2341	16.6741	17.0021	16.5212
SPAC458.02c	SPAC458.02c	mRNP complex	Q9P3W6		-1.3527	1.30029	7	7	7	17.3	11.164	18.434	17.718	17.0467	15.9394	16.3075	16.8937	15.1643	14.9653	15.9466	17.0423	16.5812	16.4513	16.3213	15.51	15.9275
cys12	SPAC3A12.17c	cysteine synthase-like protein Cys12	P87131		-1.35372	0.908845	6	6	6	21.3	9.1728	17.7287	16.856	17.8969	14.9163	16.632	16.8722	14.2996	14.7332	14.4091	16.2533	16.2245	16.2522	14.2283	16.2364	15.2353
fnx2	SPBC3E7.06c	vacuolar amino acid transmembrane transporter Fnx2	O59726	+	-1.35409	1.3829	2	2	2	5.4	30.828	17.4618	16.5696	17.06	15.1733	16.4146	15.4412	13.9156	16.3243	14.7364	15.6398	15.1773	14.4521	15.0121	15.1616	14.5174
vps5	SPCPJ732.01	retromer complex subunit Vps5	Q9C0U7	+	-1.35688	1.45279	7	7	7	19.1	14.388	17.9276	16.9376	17.5739	16.5498	16.329	15.4897	16.3128	14.5837	17.6665	16.2573	15.2597	13.7381	16.324	15.5097	15.3577
mrpl1	SPAC1610.02c	mitochondrial ribosomal protein subunit L1	Q9P6M9		-1.35792	0.650194	4	4	4	22.1	5.6469	17.6458	16.2492	16.0327	14.075	16.7898	14.9892	16.8683	16.6446	17.0811	16.0508	14.1933	14.2312	16.9203	14.1741	16.1016
rsc7	SPCC1281.05	RSC complex subunit Rsc7	O94522		-1.35896	1.1651	3	3	3	7.7	4.1191	18.519	17.0388	17.2087	15.6629	16.441	16.5857	15.0553	13.8676	13.7814	14.5437	15.4891	15.2978	14.1635	16.0914	16.2981
mak16	SPAC222.06	nuclear HMG-like acidic protein Mak16	Q9UTE6	+	-1.36053	1.48293	2	2	2	9.6	37.918	17.1895	16.6806	17.6422	15.2503	15.8152	16.3651	16.2225	16.7334	16.3988	15.0075	16.3564	15.1853	16.1176	16.0593	15.8447
ryh1	SPAC4C5.02c	Rab family GTPase Ryh1	P17608	+	-1.36769	1.50265	5	5	5	25.9	13.158	18.1859	17.0191	18.2573	16.2	16.5554	16.6039	16.3025	16.2773	16.3979	16.202	16.6417	16.5663	16.487	16.2137	16.2176
vps17	SPAPJ696.01c	retromer complex subunit Vps17	Q9URW7		-1.37122	0.656496	4	4	4	9.8	7.4639	17.9826	17.0858	17.4959	16.9315	14.3377	17.1816	16.9353	17.2697	16.888	16.7628	16.5238	15.0188	17.5545	16.6018	17.0903
ker1	SPBC1718.03	DNA-directed RNA polymerase I complex subunit Ker1	Q9P7P1	+	-1.37145	1.63943	4	4	4	44.2	3.9831	17.0425	17.5656	18.3098	16.1328	16.4707	16.2001	16.1015	15.95	15.7486	15.4617	16.0128	14.8314	14.614	15.478	15.4171
gpx1	SPBC32F12.03c	H2O2 scavenger glutathione peroxidase Gpx1	O59858		-1.37231	1.09364	2	2	2	15.8	2.2232	17.3867	16.3068	17.3507	14.7232	16.2872	15.9169	15.3781	15.4409	13.9502	15.2493	16.0799	15.7943	15.2979	15.3049	15.3333
SPBC2D10.08c	SPBC2D10.08c	mitochondrial ribosomal protein subunit L4	O74801	+	-1.37739	1.80615	4	4	4	19.9	15.567	17.0976	17.9264	17.413	16.3658	15.6207	16.3183	16.6694	16.6836	16.495	16.5429	16.1891	16.7958	15.7425	15.9703	16.1274
qtr1	SPAC1687.19c	queuine tRNA-ribosyltransferase Qtrt1	O94460	+	-1.40152	2.72135	4	4	4	17.8	4.8456	17.5978	17.2903	17.3584	15.7458	16.3253	15.971	14.7808	14.0279	15.3671	15.6728	15.7411	15.7956	15.4533	15.3703	15.4774
cyr1	SPBC19C7.03	adenylate cyclase	P14605		-1.40487	1.03383	8	8	8	7.5	28.775	17.4759	16.0156	17.9052	15.2368	16.2177	15.7276	14.6215	14.4609	15.7294	15.4987	14.7385	16.3296	16.1405	15.7695	15.9266
myr1	SPBC2G2.11	N-myristoyltransferase Myr1	O43010		-1.41821	0.843674	5	5	5	19.1	21.483	18.7751	16.6218	16.7425	15.5285	15.7064	16.6499	16.6818	16.6263	16.3774	16.4583	16.6405	16.3801	15.6049	16.6539	15.6562
srp2	SPAC16.02c	guard protein for 5'-capping of pre-mRNAs Srp2/Npl3	P78814	+	-1.4227	1.33393	5	5	5	18.9	7.4677	18.1603	17.2484	16.8894	15.4434	16.0156	16.5709	15.624	15.0688	15.9547	14.7692	15.5064	16.3357	16.0001	16.3011	13.885
SPBC354.07c	SPBC354.07c	sterol transfer protein Osh42	O43021		-1.42291	1.00111	4	4	4	14.4	58.031	18.8114	17.9277	16.6839	16.737	16.5221	15.8951	16.1968	15.7245	14.8544	15.2721	16.1332	16.078	15.82	16.0541	15.147
SPAC694.04c	SPAC694.04c	nuclear/mitochondrial metal-dependent protein hydrolase, human MYG1 ortholog	Q9P7T6	+	-1.43005	2.00569	2	2	2	7.1	1.9614	16.6632	17.0208	17.3905	15.649	15.1768	15.9586	15.8766	14.7479	15.2781	15.1392	14.7072	15.7011	14.2284	15.9321	15.2297
usp105	SPBC4B4.09	U1 snRNP-associated protein Usp105	O74970		-1.43006	0.586414	9	9	9	16.2	13.959	17.756	16.1304	17.5189	16.6647	13.7788	16.6716	16.2579	16.9656	16.5589	16.9257	16.7383	16.7706	16.7207	16.3843	15.8347
smb1	SPAC26A3.08	Sm snRNP core protein Smb1	Q10163	+	-1.43048	1.9166	4	4	4	32	6.5595	18.9383	18.8321	19.8408	17.7322	17.9177	17.67	17.4293	17.9321	17.7299	17.8129	17.7014	17.8735	17.0844	17.6117	17.6084
SPBC2F12.10	SPBC2F12.10	mitochondrial ribosomal protein subunit L38	O14341	+	-1.43351	2.02914	2	2	2	16.9	2.6485	17.789	17.025	16.7926	15.7806	15.8519	15.6736	15.7049	14.8086	15.4652	15.7091	14.6313	15.0573	15.4873	15.3161	15.4977
aps3	SPAC30D11.05	AP-3 adaptor complex subunit Aps3	Q09905	+	-1.43546	1.39914	2	2	2	17	3.9891	17.7151	16.5821	18.0101	16.3602	15.6762	15.9645	15.9614	15.2128	15.6823	15.6983	16.2187	14.0243	14.3511	15.8399	15.4284
cog8	SPBC11B10.03	Golgi transport complex subunit Cog8	Q96WW5		-1.43608	0.720838	3	3	3	7.7	4.1388	18.3872	16.4221	17.564	16.7521	14.5995	16.7136	16.8244	16.8507	16.225	16.9225	16.8051	16.6293	16.5749	16.3717	16.3279
ptc2	SPCC1223.11	serine/threonine protein phosphatase PP2C catalytic subunit Ptc2	Q09172	+	-1.4373	1.63916	3	3	3	11.1	5.8653	17.273	16.8416	17.3342	15.8229	16.2891	15.025	16.3625	16.6389	15.6805	16.1003	16.5854	14.7293	16.4309	16.6437	16.2437
pld1	SPAC2F7.16c	phospholipase D, Pld1	Q09706		-1.43835	1.00195	5	5	5	6.9	5.5976	17.1079	16.4833	17.0742	15.8558	16.3026	14.1919	13.9923	16.252	14.4098	14.6818	15.7321	16.4834	15.542	15.3854	15.563
hmt2	SPBC2G5.06c	sulfide-quinone oxidoreductase	O94284	+	-1.447	2.77629	15	15	15	45.1	220.65	20.5712	20.6641	21.0527	19.1583	19.5594	19.2292	19.4022	19.5415	19.1364	19.5107	19.1515	19.5144	19.4135	19.3584	19.1255
cia2	SPAC144.16	CIA machinery protein Cia2	Q9UTL0	+	-1.44837	1.40081	4	4	4	27.9	9.9405	18.5132	17.6752	18.0813	17.117	15.8108	16.9969	17.1604	14.4757	17.5766	17.5451	17.2458	17.3956	17.2456	17.0576	16.1823
SPAP11E10.01	SPAP11E10.01	ornithine cyclodeaminase-like protein	Q9HDZ0	+	-1.45324	2.6212	5	5	5	21.5	9.3205	17.9202	17.2044	17.5044	16.1811	16.05	16.0381	16.2687	14.705	15.9937	16.2751	16.6498	14.0636	15.7469	15.272	16.4505
rpb4	SPBC337.14	DNA-directed RNA polymerase II complex subunit Rpb4	O74825	+	-1.45545	2.6383	3	3	3	27.4	17.421	17.6075	17.2883	17.0473	15.7637	15.689	16.124	16.4949	15.7787	15.9206	15.9248	15.8228	15.8697	15.8584	16.7822	16.7872
cwf4	SPBC31F10.11c	Prp19 complex subunit Cwf4	P87312		-1.45865	0.796315	9	9	9	17.7	25.999	17.5213	16.019	18.3669	15.0516	15.7268	16.753	16.475	16.7747	15.6527	17.2094	16.6519	16.8606	16.8129	15.0746	16.5054
mcm4	SPCC16A11.17	MCM complex subunit Mcm4/Cdc21	P29458		-1.45956	1.10708	12	12	12	21.2	17.236	17.8054	17.3448	17.4342	16.7985	14.8707	16.5365	16.8584	17.316	17.1045	17.2453	16.9748	16.9108	16.7224	16.8459	16.5239
mrpl7	SPBC2F12.02c	mitochondrial ribosomal protein subunit L5	O14337		-1.45977	1.24585	2	2	2	10.1	5.0894	16.9474	16.5258	17.1031	14.3547	15.9481	15.8942	15.525	15.7801	15.4928	14.5997	14.6818	15.8244	15.2858	15.3771	16.6322
ssr4	SPBP23A10.05	SWI/SNF and RSC complex subunit Ssr4	Q9P7Y0		-1.46466	0.867085	4	4	4	17.2	19.068	18.6167	17.3067	17.7507	15.9099	15.5858	17.7844	17.8148	13.9655	17.534	17.6947	17.8244	14.675	14.9786	16.7011	14.7185
arc1	SPBC14C8.06	ARP2/3 actin-organizing complex WD repeat subunit Sop2	P78774	+	-1.46504	1.62316	2	2	2	5	4.6188	16.9229	17.5444	17.5578	15.1654	16.22	16.2446	15.9412	15.8076	16.0065	14.2717	15.9855	16.4079	16.2879	14.2832	15.3545
SPCC18.17c	SPCC18.17c	proteasome assembly chaperone	O74867		-1.47078	0.817566	3	3	3	9	3.0647	17.7549	15.9037	17.6347	14.8322	16.7558	15.293	16.1337	15.5928	15.3405	15.739	15.3179	15.9732	14.7316	14.9132	14.9973
SPACUNK4.17	SPACUNK4.17	NAD binding dehydrogenase family protein, human DHDH ortholog, unknown biological role, implicated in carbohydrate metabolic process	O14082		-1.47279	0.738213	10	10	10	28.8	11.951	18.0981	17.5714	15.3878	14.9321	15.45	16.2568	15.0891	14.96	15.6181	16.7517	17.1545	17.1512	17.6204	17.6108	17.2973
SPBC1E8.03c	SPBC1E8.03c	ER membrane protein, conserved in fungi plants and protozoa	O42968		-1.47304	1.08556	4	4	4	12.6	69.905	17.7321	17.0029	16.9899	16.3946	14.5916	16.3196	16.4249	15.8575	15.1501	16.2468	14.3455	16.5285	16.3189	16.7199	15.8699
erg7	SPAC13G7.01c	lanosterol synthase Erg7	Q10231	+	-1.48255	1.50776	3	3	3	5.3	11.174	17.6197	17.8704	16.8864	16.3339	16.3102	15.2848	16.1477	16.0918	13.5459	15.2667	16.3177	16.14	16.1511	15.4074	15.6546
SPBC215.11c	SPBC215.11c	aldo/keto reductase, unknown biological role	O94315		-1.48752	1.13732	8	8	8	30.7	16.491	17.3107	16.7813	18.0073	15.194	16.8578	15.585	17.1845	16.8956	16.3488	16.793	14.4779	17.03	16.7837	17.3787	17.3374
SPCC965.10	SPCC965.10	DNA-binding transcription factor	O59830		-1.49444	1.22863	3	3	3	5.7	3.4246	17.6068	16.4821	17.4509	14.7886	16.2025	16.0654	16.2952	15.7636	16.0934	16.326	16.3733	15.4201	16.165	15.6386	14.9462
ssr2	SPAC23H3.10	SWI/SNF and RSC complex subunit Ssr2	O14470		-1.49854	1.00265	6	6	6	13.5	6.654	17.7415	18.2802	16.7538	16.5568	15.0163	16.7067	16.5875	15.5289	17.047	14.9327	16.879	16.6616	16.402	15.5776	15.5804
crs103	SPBC365.01	sec14 cytosolic factor family, phospholipid-intermembrane transfer protein Csr103	Q9UUC2	+	-1.50463	1.58189	3	3	3	10.4	8.1942	18.0842	17.6129	17.0346	15.4446	16.4025	16.3708	16.4674	14.9134	15.5197	13.7827	13.6496	15.0023	16.4825	16.6468	15.8583
snf21	SPAC1250.01	RSC-type complex ATPase Snf21	Q9UTN6		-1.53386	1.01837	8	8	8	8.8	39.345	17.9759	18.1765	17.2197	14.9693	16.94	16.8613	16.6318	16.8472	16.7431	16.412	16.6806	16.3992	13.4099	15.4898	15.4546
hsp10	SPCC550.06c	mitochondrial heat shock protein Hsp10	O59804		-1.53679	1.0804	5	5	5	49	6.7351	18.0406	19.2966	20.2796	17.429	17.9857	17.5917	17.4115	16.8893	17.127	17.6106	15.238	17.6391	17.6561	17.4422	17.1259
rrp41	SPAC3G9.10c	exosome subunit Rrp41	O42872	+	-1.5415	2.27347	2	2	2	10.7	5.8641	17.4516	16.7848	17.6959	15.7541	15.6626	15.8911	15.884	15.8545	15.7663	15.955	15.8933	15.6885	15.8978	15.0018	14.7048
bot1	SPBC14C8.16c	mitochondrial ribosomal protein subunit S45	O60096	+	-1.54494	1.96057	3	3	3	10.5	2.7469	17.0899	17.3317	17.2861	15.9013	15.0323	16.1393	16.2612	15.1791	15.3767	14.35	15.3661	16.7396	16.1038	15.8755	16.0425
gem1	SPCC320.04c	ERMES complex GTPase subunit Gem1	O59781	+	-1.54558	1.43334	6	6	6	16	14.5	18.0465	17.2296	17.0664	16.4001	16.1939	15.1119	16.6117	16.5357	16.4487	16.2844	16.1539	16.3925	14.7243	16.4756	15.0493
psc3	SPAC17H9.20	mitotic cohesin complex, STAG protein subunit Psc3	O13816		-1.54579	0.871877	5	5	5	7.8	18.955	16.7964	16.0481	17.5529	15.7757	13.8644	16.12	15.5433	15.7003	15.8646	14.8361	15.5112	15.6767	15.7134	14.9116	14.8291
SPAC11E3.14	SPAC11E3.14	protein with a role in clearing protein aggregates	O13693		-1.55548	1.12042	5	5	5	12.6	6.9196	17.8596	15.9944	17.2739	14.7859	15.8491	15.8265	15.8045	15.4017	15.3678	14.1606	15.3504	14.8201	16.2304	16.2727	16.0918
sti1	SPCC645.14c	chaperone activator Sti1	Q9USI5		-1.55888	1.29707	7	7	7	14	17.267	17.188	17.4511	18.6718	16.8281	15.7038	16.1023	16.6496	15.1072	13.9073	16.2561	15.734	14.498	14.4666	15.7575	16.2303
shk1	SPBC1604.14c	PAK-related kinase Shk1	P50527		-1.56115	1.27711	5	5	5	12.6	8.1968	18.227	17.0368	16.9416	15.0509	16.1611	16.3098	15.5863	15.8618	15.5104	16.2571	15.5193	16.2386	15.9166	16.8833	15.8456
nop16	SPBC1539.10	ribosome biogenesis protein Nop16	Q9Y7Z1	+	-1.56911	1.50461	2	2	2	15.3	2.405	18.2821	17.3572	17.4129	16.2874	16.6665	15.391	16.7171	16.5226	17.0245	16.8498	14.8197	15.7269	15.3489	16.2785	16.415
abc1	SPBC2D10.18	ABC1 kinase family ubiquinone biosynthesis ATPase Coq8	Q92338	+	-1.56951	3.12915	3	3	3	9.2	6.1324	17.1001	17.39	17.4615	15.8675	15.4929	15.8828	14.1637	15.8933	15.0132	14.5899	15.1582	15.7074	16.5284	16.1137	14.1371
sup45	SPAC1834.01	cytoplasmic translation release factor class I eRF1	P79063	+	-1.57223	2.4017	10	10	10	29.3	90.482	20.2896	20.879	21.0829	18.9514	19.3003	19.2832	19.2209	19.0374	18.9524	19.2864	19.111	19.333	19.1073	19.1923	18.9921
sts5	SPCC16C4.09	cytoplasmic P body 3'-5'-exoribonuclease, Dis3L2-related	O74454		-1.57669	1.11016	8	8	8	11	6.9126	17.252	17.4652	16.7503	16.2252	14.3125	16.1997	16.1796	16.3861	14.3913	14.9783	16.3699	16.6473	16.0238	15.7553	15.2123
thi4	SPAC23H4.10c	bifunctional thiamine-phosphate dipyrophosphorylase/hydroxyethylthiazole kinase	P40386		-1.57753	0.50776	8	8	8	20.1	34.202	18.1006	16.2143	17.3799	13.2953	16.1472	17.5198	18.0966	17.7273	16.5952	18.0422	15.7728	17.7749	17.8403	18.3236	17.6
tea4	SPBC1706.01	tip elongation aberrant protein Tea4	O60132		-1.58033	1.03853	3	3	3	5.8	13.493	17.4305	16.103	16.975	15.6937	14.0706	16.0031	15.9197	15.6643	15.8166	15.614	15.9825	15.7438	15.531	15.3732	15.5578
ale1	SPBC16A3.10	membrane bound O-acyltransferase, MBOAT Ale1	O42916	+	-1.59715	1.78542	3	3	3	8.6	5.1381	17.7195	16.6463	17.6866	16.0297	15.385	15.8463	16.0416	16.0975	15.7005	14.5801	16.2394	14.2101	15.9369	13.8663	14.4863
byr3	SPAC13D6.02c	translational activator, zf-CCHC type zinc finger protein	P36627	+	-1.59871	1.96725	12	12	12	77.7	222.57	17.6586	16.763	17.2837	15.4531	16.1158	15.3402	14.4639	14.721	17.506	23.8264	22.9023	22.2704	22.877	18.59	18.598
rrp46	SPBC115.01c	exosome subunit Rrp46	O42894		-1.5995	1.24963	2	2	2	15.9	4.0212	17.4619	16.5112	17.3555	14.5006	16.2332	15.7963	15.7767	15.6824	14.6271	14.7407	14.4288	14.6713	15.5995	15.6381	15.3551
mpp1	SPAC23C11.03	U3 snoRNP-associated protein Mpp10	O13910	+	-1.60514	1.48889	4	4	4	9.7	6.5287	17.6159	16.4637	17.7373	16.2362	15.4873	15.2779	14.9826	16.6873	13.1178	16.7309	16.7623	16.7167	15.2071	15.8499	15.4549
ptl2	SPAC1786.01c	triacylglycerol lipase ptl2	O14115		-1.60612	1.08447	2	2	2	4.1	4.3888	17.7255	17.6655	15.7548	14.9299	15.7288	15.6689	14.7304	14.8554	15.0158	15.0092	15.9694	15.713	15.7829	16.5265	16.0015
pgc1	SPAC4D7.02c	phosphatidylglycerol phospholipase C Pgc1	O14169		-1.61126	1.05784	2	2	2	6.8	2.7411	18.2732	17.4265	16.12	15.2458	15.3901	16.35	15.0088	13.4923	15.4942	14.2381	14.7078	14.8483	13.9457	16.1214	15.6697
rib1	SPAP27G11.09c	GTP cyclohydrolase Rib1	Q9P7M9	+	-1.61172	1.59917	5	5	5	20.6	7.1124	17.3263	16.3444	17.4976	16.0253	15.1688	15.1391	15.5645	15.5494	15.3865	15.5319	15.4639	15.3506	16.1421	14.631	16.3491
vac14	SPBC25H2.03	PAS complex subunit, involved in phosphoinositide metabolism Vac14	P87145		-1.61279	0.893828	9	9	9	13.6	14.501	18.3299	16.4974	17.6988	14.7732	15.8994	17.0151	16.4565	16.8833	16.6406	16.948	16.9045	16.8825	16.4517	16.7444	15.6856
hem15	SPCC320.09	ferrochelatase Hem15	O59786		-1.61551	0.457762	6	6	6	23.9	34.692	17.2494	16.2823	21.1757	16.4124	16.2686	17.1798	17.1424	17.2812	17.3053	15.1484	17.9094	16.0543	16.1921	15.6132	15.9902
nap2	SPBC2D10.11c	histone H2A-H2B chaperone Nap2	P78920	+	-1.62994	1.73563	4	4	4	15.3	6.3816	18.673	17.2452	18.0066	16.2639	16.5398	16.2314	16.4164	15.8074	16.1106	16.2259	15.0108	16.2851	15.4497	16.1688	16.1097
mug81	SPBC13G1.10c	ATP-dependent RNA helicase Slh1, human ASCC3 ortholog	O60072	+	-1.63433	2.38165	7	7	7	4.3	11.234	17.0238	17.829	17.3944	15.7159	16.0697	15.5586	15.8386	16.1522	15.5768	16.0823	15.7919	16.1729	15.6213	15.8543	15.2637
omh6	SPAC959.04c	alpha-1,2-mannosyltransferase Omh6	Q9P4X2	+	-1.6422	1.42129	2	2	2	9.4	20.495	16.9349	16.7848	16.4448	15.3437	14.0797	15.8145	15.9685	16.2166	16.2477	15.9124	16.2139	15.981	15.5641	14.6851	15.0767
arz1	SPCC1494.03	human RAP1 ortholog, GTPase exchange factor, Zfs1 target number 1	O60077	+	-1.64772	2.81633	5	5	5	17.1	14.159	17.2059	17.0762	17.5606	15.6956	15.3348	15.8691	16.2235	15.8599	16.0949	16.2503	16.2785	15.737	14.3707	16.4867	15.7113
cwf3	SPBC211.02c	Prp19 complex subunit Cwf3	Q9P7R9		-1.65144	1.08306	6	6	6	9.5	8.1541	17.2917	16.0319	18.2819	16.014	15.6483	14.9889	15.9972	16.1759	14.61	13.8381	16.0083	16.0235	16.3932	14.8594	16.2659
rbd4	SPAC19B12.06c	rhomboid family protease, unknown biological role, associated with COP1 coated vesicle	Q9P375		-1.65679	0.631861	3	3	3	21.3	3.7409	18.3366	17.6503	18.6521	17.4157	17.9623	14.2906	17.6612	15.2988	14.7812	15.6269	15.2082	15.3385	17.7573	16.2776	16.1121
gpi13	SPBC27B12.06	pig-O	O13663		-1.65866	0.87075	4	4	4	4.9	3.1646	18.129	17.288	16.5138	17.1298	15.1696	14.6554	17.0988	14.253	17.3824	17.3301	17.156	15.2821	17.0938	14.8537	15.3753
rxt3	SPCC1259.07	Clr6 and Rpd3L histone deacetylase complex LCCL domain subunit Rxt3	O94707	+	-1.68726	2.62038	2	2	2	8.3	3.7696	17.5914	16.8486	17.4615	15.4479	15.7662	15.6255	15.8148	15.6855	15.6837	14.2268	16.0965	15.7306	15.9095	16.0052	14.6508
SPBC2A9.02	SPBC2A9.02	NADH-dependent glycolaldehyde/furfural/butyraldehyde/propylaldehydealdehyde reductase	Q9Y7K4	+	-1.68997	1.36338	6	6	6	24.7	6.78	18.9455	17.6721	17.2965	16.4525	15.7089	16.6828	15.4726	16.9331	15.9431	14.1157	16.3517	16.9045	14.9101	15.9967	14.422
cyp4	SPBP8B7.25	cyclophilin family peptidyl-prolyl cis-trans isomerase Cyp4	O94273	+	-1.71897	1.47646	2	2	2	12.9	18.541	17.0281	17.6883	16.2743	14.7023	15.2122	15.9192	15.8988	15.6441	16.1291	13.8397	15.8532	13.783	15.0291	16.1766	15.7938
mal2	SPAC25B8.14	CENP-O ortholog Mal2	Q10290		-1.71956	1.02402	2	2	2	11.2	3.5289	16.9014	17.9986	17.1956	14.22	16.4915	16.2254	15.024	15.8879	16.0185	16.354	14.3942	15.8572	14.372	16.5058	15.7559
apm3	SPBC651.11c	AP-3 adaptor complex subunit Apm3	O94669	+	-1.72432	1.41145	6	6	6	17.2	13.422	17.8466	16.491	16.7236	15.9535	14.6182	15.3166	15.5848	15.5693	15.0302	15.9879	14.5359	15.7033	16.4385	14.8812	15.5342
oxa101	SPAC9G1.04	mitochondrial inner membrane insertase Oxa101	O14300	+	-1.72656	1.71311	3	3	3	9.9	2.242	17.0604	16.8507	17.4295	16.009	15.5744	14.5776	15.8591	15.4779	15.9825	14.501	15.065	14.6073	16.0574	16.4341	15.0916
apl3	SPBC691.03c	AP-2 adaptor complex alpha subunit Alp3	Q9C0W7	+	-1.72832	1.3752	9	9	9	15.3	13.893	18.4597	17.0926	16.9836	16.2002	15.1	16.0507	15.661	15.8916	14.9649	14.4765	16.2519	15.2575	16.2155	13.8696	15.6871
img1	SPAC343.02	mitochondrial ribosomal protein subunit L19	Q9UT87	+	-1.7294	1.3757	3	3	3	16.5	3.9454	17.1628	16.943	18.1084	15.9973	16.2707	14.758	16.1926	16.4046	15.5866	15.9725	15.8247	15.8632	15.4222	14.8455	15.1257
mcm6	SPBC211.04c	MCM complex subunit Mcm6	P49731		-1.74176	1.21028	8	8	8	11.9	13.262	18.0721	17.2899	17.8908	14.7809	16.8933	16.3534	16.6422	16.6167	16.7878	16.6637	16.6117	16.7023	14.87	16.2962	15.5671
vps54	SPAC2F3.10	GARP complex subunit Vps54	O14093	+	-1.74638	1.72126	5	5	5	7.2	5.5198	17.663	16.3257	16.5824	14.7013	15.3619	15.2687	14.8995	15.1348	14.9625	15.2331	16.0233	14.5226	14.8851	15.258	16.1893
SPAC18B11.11	SPAC18B11.11	GTPase activating protein, Tsc2 paralog	Q09716		-1.75026	0.967553	10	10	10	10.7	12.789	17.2759	16.0091	18.09	16.5016	14.4921	15.1306	15.1974	16.6355	16.9207	16.5354	14.8998	16.5984	16.5225	16.6474	15.8031
rft1	SPBC887.19	ER GPI biosynthesis protein Rft1	O94302		-1.75208	0.741488	2	2	2	5.1	5.029	18.0283	15.6657	17.0438	16.1927	13.4964	15.7926	15.1315	14.0912	15.5172	14.281	16.2035	15.6993	15.7823	15.9233	15.9688
tif221	SPCC11E10.07c	translation initiation factor eIF2B alpha subunit Gcn3	Q9USP0	+	-1.75414	2.0433	6	6	6	28.7	9.3827	18.1524	17.5896	18.0647	16.3137	16.6689	15.5618	16.1606	16.5256	15.3772	16.145	15.3889	16.0592	16.3462	15.6478	15.3289
psi1	SPCC830.07c	Hsp40 family DNAJ domain protein Psi1	Q09912	+	-1.75954	1.92796	3	3	3	20.3	3.0671	17.0996	17.0958	17.315	15.8048	14.6218	15.8052	14.1297	15.6604	15.2354	15.9235	16.2361	15.7129	15.8975	14.788	14.5315
taf2	SPAC3A12.05c	TATA-binding protein associated factor Taf2	P87121		-1.76651	1.03449	3	3	3	3.2	4.8814	18.1305	16.4582	17.0866	14.3405	16.5451	15.4902	15.6795	15.7757	14.5797	15.4214	14.8207	15.9561	14.9123	14.2565	15.3176
alo1	SPAPB1A10.12c	D-arabinono-1,4-lactone oxidase	Q9HDX8	+	-1.76714	1.5694	5	5	5	11.9	8.4067	18.7377	17.6855	17.2214	16.1511	15.6493	16.5428	16.6393	15.4425	16.701	13.7896	15.6604	13.809	14.9994	15.1749	15.1692
toa2	SPCC553.11c	transcription factor TFIIA complex small subunit Toa2	O74948	+	-1.76735	2.43227	3	3	3	33	20.796	17.4623	17.7562	17.752	16.2598	15.3548	16.0538	16.0794	16.0594	15.8401	16.0286	16.1193	15.923	16.3285	16.0471	15.8689
ubc13	SPAC11E3.04c	ubiquitin conjugating enzyme E2 Ubc13	O13685	+	-1.7736	1.55127	4	4	4	34.5	9.3395	17.2812	17.1049	18.3158	15.326	16.5175	15.5376	14.5746	15.4798	15.6699	15.761	16.3244	14.6569	16.0513	15.5939	15.8868
mcm2	SPBC4.04c	MCM complex subunit Mcm2	P40377		-1.77524	0.458818	3	2	2	4.2	3.1882	17.821	17.9595	17.9006	19.2194	15.6401	13.4958	14.574	15.0612	22.0177	21.027	15.4453	14.7197	15.049	15.4454	16.1686
arc3	SPBC1778.08c	ARP2/3 actin-organizing complex subunit Arc21	Q9Y7J4	+	-1.78327	1.61128	2	2	2	27	3.4159	17.5247	17.6179	17.1932	15.0633	16.6335	15.2891	16.3223	14.7143	16.2622	14.4515	15.3466	15.4226	14.8598	14.9373	16.0461
rst2	SPAC6F12.02	DNA-binding transcription factor Rst2	P78871	+	-1.78447	1.72755	3	3	3	6	3.4731	17.9059	17.241	16.8146	14.8556	15.8144	15.938	14.4078	15.4471	14.0766	16.3128	16.0596	15.3473	15.1941	15.667	14.1176
SPBC215.06c	SPBC215.06c	nucleolar RNA-binding protein, human LYAR homolog, implicated in rRNA processing	O94311	+	-1.78649	1.75948	4	4	4	34.4	8.9496	17.3409	17.0291	16.8217	16.0537	15.2149	14.5635	17.4458	15.9282	14.0657	14.9095	17.0433	17.2278	16.0637	15.56	15.3445
pdi5	SPCC1840.08c	protein disulfide isomerase	O74481	+	-1.79452	1.57026	6	6	6	18.4	7.211	17.6345	17.261	16.8291	16.3211	15.3147	14.7053	15.7463	15.0359	15.4708	15.0569	16.2426	15.0206	14.9671	15.3185	14.7102
SPBC119.16c	SPBC119.16c	DENN domain-like containing protein, implicated in vesicle formation/trafficking	O42907		-1.7952	0.820975	5	5	5	13.8	45.699	17.4158	16.7537	17.6365	17.4232	14.3739	14.6234	16.1099	14.3622	17.5171	17.4886	17.6477	17.8091	17.7383	15.1669	15.1169
rsm10	SPBC211.01	mitochondrial ribosomal protein subunit S10	O60186	+	-1.80417	1.44299	4	4	4	20.2	6.4045	17.6044	16.0739	17.6224	15.5576	15.5797	14.7509	16.1684	15.4803	15.7243	15.7395	14.7754	15.9468	15.3474	15.7411	17.0947
rga6	SPBC354.13	RhoGAP for Cdc42, Rga6	O43027	+	-1.80445	1.95939	4	4	4	9.3	7.6571	17.3889	18.3457	17.3296	15.4579	16.2554	15.9376	15.9631	16.0807	15.7144	15.5823	16.1864	16.4454	16.385	15.0528	15.3002
kex1	SPBC16G5.09	Golgi serine carboxypeptidase	O60123	+	-1.8114	2.2258	3	3	3	8.2	5.1683	18.0721	17.1467	17.4238	15.5895	15.4868	16.1322	15.9134	15.4523	15.9619	15.6672	14.99	15.9151	15.7903	16.352	14.8742
SPBP22H7.03	SPBP22H7.03	plasma membrane-actinomyosin ring linker protein Sbg1	O13619	+	-1.81174	1.9563	2	2	2	12.7	2.5804	17.9455	16.5954	17.1259	15.2151	15.4745	15.542	15.5234	14.0852	15.5003	15.6083	15.9104	16.0133	15.9065	16.2498	15.7331
pol1	SPAC3H5.06c	DNA polymerase alpha catalytic subunit	P28040		-1.81763	1.20921	12	12	12	12.1	16.642	18.437	17.6494	17.2637	16.7014	14.7415	16.4543	17.0028	16.9571	13.9533	16.4903	14.8408	16.7113	16.4177	16.0431	15.1933
SPBC3E7.11c	SPBC3E7.11c	DNAJ domain protein Caj1/Djp1-type	O59731	+	-1.8183	2.88089	2	2	2	8.2	5.5418	17.3975	16.9523	17.595	15.3477	15.3995	15.7427	15.1006	14.1736	15.6379	14.7914	14.2458	13.73	16.1612	15.8359	16.2788
SPAC3H5.08c	SPAC3H5.08c	WD repeat protein, human WDR44 family	Q6LA54	+	-1.81834	1.33987	5	5	5	8.8	6.8994	17.726	17.7451	16.3957	15.7314	14.5923	16.0881	15.2561	15.5945	15.03	14.8854	16.2565	15.8326	14.0269	15.804	15.5611
knk1	SPBC947.01	AAA family ATPase kink, Knk1	O43078	+	-1.82783	3.43865	3	3	3	6.7	15.803	17.7748	17.6096	17.2594	15.7603	15.6016	15.7984	15.948	15.816	15.403	16.0294	13.8296	15.7327	15.4716	16.4151	14.889
rot1	SPAC31G5.02	ER chaperone Rot1	O14103		-1.82793	1.11967	4	4	4	21.6	4.0199	17.4186	16.5924	17.879	14.1993	16.4704	15.7366	16.1135	16.7628	16.3176	14.8266	16.3973	16.5289	16.6629	16.1168	15.6851
pac10	SPAC3H8.07c	prefoldin subunit Pfd3	Q10143	+	-1.83085	1.32522	3	3	3	19.5	4.6238	16.8736	17.6524	16.594	15.9233	15.6079	14.0962	15.902	16.225	15.9844	15.5548	15.0038	16.0159	14.908	15.3311	15.5058
sec2	SPAC23C4.10	Rab GEF Sec2	O13930		-1.83529	1.17239	4	4	4	9.3	7.4555	16.9988	17.9858	16.8979	16.6462	14.4105	15.3199	14.8712	14.8846	14.0662	17.1949	15.4596	16.3109	14.8094	15.2701	15.5532
eif21	SPBC4B4.04	translation initiation factor eIF2A	O74965		-1.83894	0.787679	5	5	5	15.8	15.93	18.2999	16.9468	16.5062	13.5559	16.1831	16.4972	16.2432	16.0706	14.4143	14.8901	16.0198	16.1369	14.6305	15.0892	16.8606
ssl3	SPAC1687.18c	cohesin loading factor Ssl3	O94459	+	-1.8448	1.75273	5	5	5	10.2	5.7701	18.2157	16.8596	18.1715	15.6255	16.1931	15.8938	16.1749	16.0261	16.2942	16.3987	14.7291	16.2258	16.1171	16.0914	14.8
utp18	SPBC29A3.06	CGI-48 family Utp18	P78750		-1.84506	1.16023	8	8	8	15.7	9.3003	17.0093	16.6166	17.1713	14.7786	14.0069	16.4766	16.2607	16.3265	14.6323	16.7516	15.3505	16.7814	16.4379	16.1446	14.9934
spn3	SPBC16A3.01	mitotic septin Spn3	P48008		-1.84683	0.969004	3	3	3	11.2	64.724	18.4418	16.5012	16.8071	16.1039	16.0195	14.0863	15.9253	14.5266	15.9003	14.8186	16.1859	13.9246	14.7767	16.2757	14.8737
erv41	SPBC2G5.04c	COPII-coated vesicle component Erv41	O94283	+	-1.84722	1.55105	3	3	3	10.5	31.366	18.9895	18.3247	17.4884	15.9412	17.0659	16.2538	15.6291	14.853	14.7158	15.1583	14.4584	14.9256	14.6158	14.9244	15.6981
nhp2	SPAC1782.10c	box H/ACA snoRNP complex subunit Nhp2	Q9P7H0		-1.85398	0.846722	3	3	3	23.4	5.0436	17.8093	17.4541	17.4098	14.6834	14.7063	17.7215	16.4455	17.7348	15.9254	16.0001	17.2008	18.19	15.6582	15.2842	15.0899
bqt3	SPCC594.07c	bouquet formation protein Bqt3	O74510	+	-1.85589	1.94755	2	2	2	8.2	3.9434	17.1434	16.7168	16.582	15.7126	14.4807	14.6813	14.3257	15.5337	15.7335	14.9544	15.4578	14.5748	14.9651	15.2961	15.2925
SPBC4F6.17c	SPBC4F6.17c	mitochondrial heat shock protein Hsp78	O74402	+	-1.86314	3.02962	5	5	5	8.5	9.3977	18.1725	17.6594	18.2424	16.005	16.3657	16.1143	16.2204	14.8339	16.1464	15.9067	16.2667	16.4543	16.423	16.393	16.3422
med20	SPAC17G8.05	mediator complex subunit Med20	Q10317		-1.87143	0.987276	3	3	3	15.5	4.7816	18.5523	16.6363	15.8082	15.8087	14.9871	14.5867	14.2411	14.6811	13.9658	14.9942	15.5907	14.2426	16.6947	15.5931	15.5072
ucp12	SPCC895.09c	ATP-dependent RNA helicase Ucp12, unknown location and role, implicated in mRNA processing	O94536	+	-1.87962	1.87309	6	6	6	6	9.952	17.1507	16.4913	17.1953	14.5401	14.8496	15.8088	15.9745	16.0301	15.663	15.8227	15.8049	15.4006	15.6018	16.7923	15.094
ipk1	SPCC4B3.10c	inositol 1,3,4,5,6-pentakisphosphate (IP5) kinase	Q9USK0	+	-1.88917	1.56176	4	4	4	9.8	5.912	17.2717	17.9821	18.308	16.2929	15.0471	16.5544	16.6165	15.8374	15.5177	15.3993	15.8694	14.8407	14.8974	14.9587	15.6571
mrpl3	SPBC3B9.14c	mitochondrial ribosomal protein subunit L44	O43042	+	-1.88975	2.25042	4	4	4	14.4	4.179	17.6954	17.6998	17.9571	15.2588	16.0137	16.4105	16.4483	16.5551	16.5638	16.438	16.6521	16.4909	16.2665	15.6514	15.6822
caf5	SPBC609.04	plasma membrane spermine family transmembrane transporter Caf5	O94528		-1.89646	1.15399	7	7	7	19.8	12.103	17.2501	17.4996	18.8917	16.6787	14.8321	16.4413	15.6784	15.8177	14.7357	17.2922	17.9772	18.0169	17.9399	17.4141	17.2933
rbp28	SPAC2C4.11c	KH domain RNA-binding protein Pno1	O14044	+	-1.90052	1.93608	2	2	2	10.8	13.652	17.4585	16.6784	17.9663	15.0546	15.5829	15.7641	16.1614	15.985	15.9365	15.9274	15.9073	15.5685	15.6065	15.9029	15.4306
far11	SPBC27B12.04c	SIP/FAR complex subunit, Far11/Csc2	O13665		-1.91069	1.19677	7	7	7	12.9	26.163	18.1895	16.7315	18.1886	16.8806	14.9429	15.554	17.0169	17.4442	17.4597	16.6727	16.9158	17.2746	17.1236	17.1357	17.3977
rpc1	SPBC651.08c	DNA-directed RNA polymerase III complex large subunit Rpc1	O94666	+	-1.91156	2.82934	4	4	4	3.5	4.4216	17.6266	16.8501	17.2839	15.1507	15.4912	15.3841	15.2647	15.8778	15.4648	15.4772	16.488	15.4083	15.5895	16.73	15.4389
aap1	SPAC4F10.02	aspartyl metalloaminopeptidase Ape4	O36014		-1.91258	1.16539	4	4	4	14.8	5.6814	17.6838	15.2451	16.4373	15.1556	14.1031	14.3697	15.3342	16.0274	16.072	16.1945	15.3965	15.1923	14.6542	16.7886	15.6523
SPBC902.03	SPBC902.03	serine/threonine protein phosphatase (Nem1-Spo7 complex) regulatory subunit	Q9USQ0		-1.91599	1.12049	3	3	3	13.3	17.005	18.2569	16.8995	15.6672	15.4574	15.1583	14.4599	15.1198	15.7622	15.4472	15.1677	15.4484	15.2672	15.5323	15.3578	15.7509
brl2	SPCC970.10c	histone H2B-K119 ubiquitin ligase complex (HULC) subunit, ubiquitin-protein ligase E3 Brl2	O74563		-1.91786	1.25607	9	9	9	15.7	29.314	16.9262	17.3295	17.5363	15.0167	14.3433	16.6784	16.5335	15.0451	16.6095	16.6341	16.5836	16.8623	16.4704	16.6756	15.1111
myp2	SPAC4A8.05c	myosin II heavy chain Myo3	O14157		-1.92442	1.05689	13	13	13	7.8	17.407	16.9131	17.0016	16.985	16.1112	13.3514	15.6638	16.155	15.5309	14.2921	15.891	16.0906	15.5941	13.9717	14.0062	14.5867
trm1	SPBC25D12.05	tRNA (guanine-N2-)-methyltransferase Trm1	Q9P804	+	-1.92976	1.37543	4	4	4	12.8	8.4926	17.3241	18.7257	18.2815	17.1934	15.6052	15.7433	14.6282	16.1127	15.8991	16.2962	15.904	16.083	16.1695	14.8175	15.6835
rpp40	SPAC6C3.09	RNase P and RNase MRP subunit Rpp40	Q10312	+	-1.93972	1.4278	2	2	2	11.3	2.8711	17.7066	16.4517	18.3634	15.8655	15.8528	14.9841	13.4896	15.9454	15.4062	16.116	15.5252	15.4692	15.5605	15.9377	15.5428
gle1	SPBC31E1.05	RNA export factor, cytoplasmic nucleoporin Gle1	O94652		-1.94438	1.23827	6	6	6	17.7	23.578	17.8702	17.866	17.7963	14.4419	16.4405	16.8169	16.5176	17.0046	16.7946	17.3472	17.184	17.217	14.7375	16.6415	16.8344
SPBC530.08	SPBC530.08	DNA-binding transcription factor, membrane-tethered	O59744	+	-1.94808	1.38934	6	6	6	11.8	7.1104	17.6405	16.5803	17.3231	14.2165	16.2019	15.2813	14.3816	15.3272	14.6109	16.0177	15.5253	14.0406	15.7998	15.705	16.1659
txl1	SPBC577.08c	thioredoxin-like I protein Txl1	Q9USR1		-1.95724	1.28077	3	3	3	18.6	31.449	18.6451	17.5189	17.5865	15.2559	17.1892	15.4336	17.6843	13.6523	16.5855	15.1057	16.839	17.4054	17.1224	15.351	16.425
ofd1	SPBC6B1.08c	hypoxic oxygen sensor, prolyl-3,4-dihydroxylase Ofd1	Q11120		-1.96056	0.744696	6	6	6	15.9	12.627	17.3824	19.2221	19.3683	17.6672	14.6469	17.777	18.2242	17.9563	18.3301	18.305	18.3035	18.0105	17.9716	18.0604	18.1786
end3	SPBC11G11.02c	actin cortical patch component End3	Q9USZ7	+	-1.96478	2.21348	4	4	4	12.3	21.863	18.2462	17.8486	17.284	15.8927	16.216	15.3758	14.619	15.3264	16.1944	15.7458	15.8495	15.3042	14.8033	15.8313	14.663
gcv1	SPAC31G5.14	glycine decarboxylase T subunit	O14110	+	-1.97014	1.55758	5	5	5	16.8	8.0405	17.383	17.0025	18.3221	15.7994	16.224	14.7738	15.7183	15.2466	16.2083	13.3359	15.6275	15.7619	16.3116	15.1316	16.492
utp7	SPAC959.03c	U3 snoRNP-associated protein Utp7	Q9P4X3		-1.97436	1.14282	5	5	5	14	4.8554	18.5105	16.5842	17.7066	14.5472	15.7516	16.5793	16.5975	16.4576	16.5556	15.6697	14.761	16.6614	16.3656	14.9051	15.6688
mtl1	SPAC17H9.02	MTREC (exosome adaptor) complex RNA helicase subunit Mtl1	O13799	+	-1.97696	2.09103	4	4	4	6.2	4.9047	17.8449	17.1218	17.1988	15.6157	14.7603	15.8587	15.7226	15.1521	15.5811	15.5913	14.7839	15.7551	15.0285	15.9019	15.6132
tim16	SPBC713.10	TIM23 translocase complex subunit Tim16	Q9C1W5		-1.97994	1.13596	2	2	2	15.6	4.2034	17.464	17.5639	18.0281	15.8881	16.9925	14.2356	16.9027	15.1022	14.5061	16.8762	16.1426	16.712	14.4277	16.4243	15.9066
SPBC3B8.08	SPBC3B8.08	Sjogren's syndrome/scleroderma autoantigen 1 family, implicated in mitotic cell cycle process	O59716	+	-1.98431	2.82413	5	5	5	36.6	23.834	18.3287	17.9682	17.6369	15.7689	16.3046	15.9074	16.5294	15.1534	14.2732	16.7337	17.1171	17.0003	15.2624	16.138	16.4462
SPAC6F6.11c	SPAC6F6.11c	pyridoxine-pyridoxal-pyridoxamine kinase	O14242	+	-1.98487	2.30157	3	3	3	17.8	5.8373	17.5922	17.4028	17.0302	14.7297	15.6547	15.6861	15.697	14.8779	15.7768	14.3828	14.1226	14.4605	16.0645	16.0993	15.1936
trm401	SPAC17D4.04	tRNA (cytosine-5-)-methyltransferase	Q9HGQ2	+	-1.98535	1.84635	3	3	3	5.4	3.54	18.01	16.6164	17.9395	15.4745	15.8264	15.309	15.3522	15.0346	15.7273	15.2078	15.4718	14.0521	13.8065	16.0789	15.1129
set2	SPAC29B12.02c	histone lysine H3-K36 methyltransferase Set2	O14026		-1.98825	1.27353	8	8	8	10.9	9.7374	17.9286	17.3392	17.9819	15.1864	14.9385	17.16	16.9781	15.573	17.2611	14.1033	17.0004	16.9149	16.0683	15.5233	16.0377
SPCC550.15c	SPCC550.15c	ribosome biogenesis protein Rei1	O59811		-1.99217	1.00631	5	5	5	18.4	11.376	18.4937	16.6305	17.4577	16.2243	16.357	14.0241	15.7099	14.5998	16.1646	16.8305	16.764	17.1755	16.5164	15.2087	15.8169
bos1	SPAP14E8.03	SNARE Bos1	Q9P7G5	+	-1.99267	1.82774	3	3	3	14.9	5.8828	17.9927	16.7032	17.7646	15.0217	15.4695	15.9913	14.8869	15.4782	15.298	14.6577	14.2493	14.3347	14.6233	15.4976	16.4844
arp8	SPAC664.02c	Ino80 complex actin-like protein Arp8	Q9US07	+	-2.01076	1.85017	6	6	6	17.8	12.75	18.622	17.6897	18.8031	16.5108	15.7146	16.8571	17.0888	16.1365	14.3517	16.923	15.6392	14.0974	16.5149	17.099	15.8684
lcp5	SPAC18B11.06	U3 snoRNP-associated protein Lcp5	Q09713	+	-2.01105	2.16079	3	3	3	14.7	8.126	17.769	16.9506	17.9188	15.0646	15.6091	15.9315	14.5811	15.0161	15.5226	14.4002	14.5705	16.6328	15.6773	15.8622	15.1063
SPAC732.02c	SPAC732.02c	fructose-2,6-bisphosphate 2-phosphatase activity	Q9URZ7	+	-2.02212	1.63378	3	3	3	9.3	7.192	18.0362	16.0953	17.1363	15.2059	15.0317	14.9639	15.2319	14.9638	14.4313	16.1724	16.2319	15.0154	14.2906	16.0312	16.1125
brf1	SPBC13E7.10c	transcription factor TFIIIB complex subunit Brf1	Q9P6R0	+	-2.02227	1.358	6	6	6	13.4	8.8974	18.5778	17.1502	17.9147	16.392	16.4458	14.7381	15.9653	16.0785	16.4219	16.4236	16.8071	16.1493	16.2264	16.3425	16.197
dut1	SPAC644.05c	deoxyuridine 5'-triphosphate nucleotidohydrolase	Q9P6Q5	+	-2.02393	1.89227	3	3	3	35	6.7849	18.174	17.1988	16.6421	15.4973	15.0144	15.4313	15.3943	15.0702	14.71	15.6747	15.4382	14.651	15.4711	15.2596	15.9369
SPCC1840.05c	SPCC1840.05c	phosphoglucomutase Pgm2	O74478		-2.02532	1.13342	5	5	5	8.2	4.6411	18.402	16.0617	17.2906	16.1803	15.005	14.4932	14.9545	14.1202	15.8165	16.2253	15.9733	15.1454	16.1201	15.6553	15.9729
red1	SPAC1006.03c	MTREC (exosome adaptor) complex subunit Red1	Q9UTR8		-2.03025	1.28992	6	6	6	11	7.2495	18.5089	17.5498	16.6438	14.5439	15.8807	16.1871	15.9818	15.1637	16.2997	16.1572	16.3804	14.8942	16.1531	15.5245	16.4366
gls2	SPAC1002.03c	glucosidase II alpha subunit Gls2	Q9US55		-2.04087	1.1338	6	6	6	6.7	7.64	17.5319	18.2348	17.3521	14.0604	16.4828	16.453	16.2776	15.9848	16.0598	16.2047	14.3829	16.4606	13.6933	16.3285	16.0294
csn1	SPBC215.03c	COP9/signalosome complex subunit Csn1	O94308		-2.06717	1.18164	3	3	3	9.5	40.278	18.295	17.4685	16.5829	16.5548	15.3088	14.2813	14.8299	15.1933	16.5216	16.5241	16.6605	15.0502	14.9176	14.7918	15.2733
SPCC1450.03	SPCC1450.03	ribonucleoprotein (RNP) complex Utp502	Q9Y7N1	+	-2.0769	1.90652	7	7	7	27.9	8.1302	18.1126	17.4076	17.4332	15.5814	16.3	14.8413	14.7499	15.4304	15.4695	15.626	15.8023	15.5845	16.2836	15.7398	15.1358
blt1	SPBC1A4.05	ubiquitin domain-like protein Blt1	O74338		-2.09715	1.05747	7	7	7	15.1	16.735	18.5155	16.8376	16.9159	14.6603	14.4855	16.8318	15.591	15.8686	14.8951	16.3148	15.2834	14.9477	16.067	15.3938	15.4771
kgd2	SPBC776.15c	dihydrolipoamide S-succinyltransferase, e2 component of oxoglutarate dehydrogenase complex Kdg2	O94681		-2.1089	1.12123	5	5	5	21	12.698	18.3703	16.5356	19.2116	15.1454	16.4355	16.2099	16.2267	15.8759	15.6432	14.8111	14.5514	16.7661	16.5797	15.8827	14.8781
rrp45	SPCC757.08	exosome subunit Rrp45	O74918	+	-2.10959	1.68575	4	4	4	18.6	23.833	18.8064	17.677	17.2715	15.1465	16.2256	16.0541	15.7147	15.3922	16.4635	16.669	16.5202	16.4771	16.4086	16.6937	16.3771
prp17	SPBC6B1.10	Prp19 complex WD repeat protein Prp17	O43071	+	-2.11008	1.56415	3	3	3	5.4	2.8552	18.0497	16.5341	18.5705	15.3879	15.7149	15.7212	15.8654	15.9347	16.07	14.8615	15.0746	14.5771	14.5035	16.7271	15.9323
ura6	SPCC1795.05c	uridylate kinase Ura6	O59771	+	-2.1164	2.00819	2	2	2	17.8	11.575	18.5669	17.2769	17.2364	15.8173	15.5622	15.3515	15.6666	16.0506	16.1103	15.2574	13.9455	13.7498	15.3615	15.6161	15.8909
pex1	SPCC553.03	AAA family ATPase Pex1	O74941	+	-2.13104	1.87915	3	3	3	3.9	2.4964	18.0029	16.9656	16.5435	15.4311	15.1213	14.5663	14.7344	17.2076	15.5638	15.5894	13.9496	15.6646	15.7479	15.901	15.7531
cki1	SPBC1347.06c	serine/threonine protein kinase (CK1 family) Cki1	P40233		-2.14021	1.10377	3	3	3	11.4	5.76	17.6826	15.998	18.4463	14.6475	14.7135	16.3452	15.589	15.8137	15.7181	15.2837	15.8011	16.2058	15.3506	15.2656	14.2731
abo2	SPBP22H7.05c	ATPase histone chaperone	Q9C0W2	+	-2.14188	2.43652	2	2	2	2.3	3.5991	18.1813	17.7225	17.0245	15.5822	15.6212	15.2992	15.1074	14.9416	15.4056	14.4944	16.9239	14.6157	16.0668	16.1172	16.6011
dbp10	SPAC31A2.07c	ATP-dependent RNA helicase Dbp10	Q09719	+	-2.15258	1.43799	5	5	5	7.3	4.7622	18.18	17.4541	16.4214	14.2573	15.5876	15.7529	15.6847	14.6133	15.2151	14.8127	15.08	15.7821	16.037	15.4612	14.1392
cek1	SPCC1450.11c	serine/threonine protein kinase Cek1	P38938		-2.15438	1.21859	4	4	4	5.8	9.8655	17.1414	18.1729	17.2162	14.1974	16.7909	15.0791	15.7051	14.5915	15.993	15.1804	14.2966	15.1079	14.3227	15.4681	15.4934
SPAC19G12.09	SPAC19G12.09	NADH/NADPH-dependent indole-3-acetaldehyde reductase, implicated in cellular detoxification	O13848	+	-2.16311	1.74658	4	4	4	20.4	6.7508	17.9525	16.5974	17.4911	15.9436	14.9699	14.6382	13.9392	16.4388	16.3894	16.1779	16.7207	16.932	16.9243	17.0791	16.9429
utp4	SPBC19F5.02c	U3 snoRNP-associated WD repeat protein Utp4	O60161	+	-2.16915	1.56026	7	7	7	13.8	8.0138	18.9504	17.513	17.4109	16.1118	14.9881	16.267	16.4698	15.5123	16.3934	15.5505	15.2516	16.5291	15.0131	14.6238	15.6257
SPBC337.10c	SPBC337.10c	CIA machinery anamorsin Dre2	O74821		-2.1797	1.25555	6	6	6	24.3	13.353	18.6728	17.9873	16.365	16.2587	15.5014	14.7259	16.2246	14.551	13.8654	16.4995	15.0412	16.522	16.4091	14.9344	15.6914
spt7	SPBC25H2.11c	SAGA complex bromodomain subunit Spt7	P87152		-2.18172	0.946423	4	4	4	4.4	4.3918	17.4367	18.0576	18.4312	14.5544	14.9688	17.8573	17.4879	14.9247	15.0142	17.4316	17.5474	17.6397	16.7902	15.7682	17.5081
bst1	SPAC824.02	GPI inositol deacylase Bst1	Q9UT41		-2.1854	1.03652	7	7	7	10.3	15.199	18.5606	16.7967	16.5466	16.4175	13.7825	15.1479	16.1995	15.9688	16.485	16.3453	16.4374	16.135	16.2502	16.4779	16.4217
spn4	SPAC9G1.11c	mitotic septin Spn4	P48009	+	-2.2007	1.63732	3	3	3	10.5	2.6288	18.019	16.5389	17.2171	15.3529	14.1919	15.6282	14.8117	15.5027	14.7575	15.3093	16.2409	15.0399	14.9767	15.8291	13.2081
SPAC4F8.04	SPAC4F8.04	Brix domain protein Rpf1	O14180	+	-2.20408	1.75329	3	3	3	14.7	5.0743	16.7662	18.3183	17.9299	14.9276	15.436	16.0386	14.7484	15.0202	15.8841	16.0593	16.1776	15.1947	16.3294	16.1193	16.219
SPCC24B10.16c	SPCC24B10.16c	proteasome assembly chaperone Pac4	Q9P7J0	+	-2.20411	2.80703	3	3	3	29.8	7.2221	17.1365	17.2792	18.0492	15.3228	15.1868	15.3429	15.0163	15.618	13.9809	15.4126	15.6359	15.8172	15.6051	15.6287	15.5697
pnu1	SPAC17C9.08	mitochondrial endodeoxyribonuclease Pnu1	Q10480	+	-2.21369	1.4161	4	4	4	20.8	9.2614	18.9516	17.1435	17.6875	15.2938	15.1514	16.6964	16.0659	15.0882	16.2891	15.9279	15.4302	16.245	15.6091	15.2687	15.4947
SPBC1604.12	SPBC1604.12	Schizosaccharomyces specific phosphoprotein	O94378	+	-2.22118	3.1934	14	14	14	20.5	23.465	20.7965	20.6793	21.3015	18.5088	18.9451	18.66	18.656	18.7005	18.4146	19.0741	18.8771	18.9172	18.9634	19.4756	19.0703
SPBC21B10.08c	SPBC21B10.08c	antibiotic biosynthesis monooxygenase-like domain	P78833		-2.24553	0.739399	10	10	10	58.1	18.093	17.6695	17.0883	17.6478	13.7925	17.982	13.8945	17.6703	14.9215	15.9818	14.6506	15.2944	18.1745	17.9608	18.0567	15.1992
mug190	SPCP31B10.06	tricalbin, C2 domain protein (phospholipid binding) ER-plasma membrane tethering protein Tcb2	Q9USG8		-2.24607	0.822853	9	9	9	10.8	13.475	18.8574	17.7769	17.8748	18.3461	14.9109	14.5139	18.4324	18.1796	18.261	15.1012	18.8627	19.165	19.041	14.8602	16.3457
SPAC1687.21	SPAC1687.21	fructose-2,6-bisphosphatase, human TIGAR ortholog	O94461	+	-2.25705	1.67308	2	2	2	18.2	5.1506	17.1168	18.5964	17.6469	16.2198	14.7262	15.6431	16.1468	14.4957	16.3271	16.1571	16.1073	15.9956	15.2968	14.5089	16.1843
prp5	SPBP22H7.07	Prp19 complex WD repeat protein Prp5	O13615		-2.26294	1.29712	6	6	6	21.6	9.2929	17.913	17.4572	18.2531	14.7456	14.9113	17.1775	16.8793	14.5229	14.6452	14.9125	14.9993	14.5455	17.1375	15.9693	16.2279
mrpl38	SPBC887.07	mitochondrial ribosomal protein subunit L14	O94292		-2.26569	0.97371	5	5	5	38.2	18.596	18.2992	16.146	18.7573	14.0857	15.727	16.5928	16.526	16.4381	16.6233	16.2179	16.3252	16.3128	14.7258	16.0788	15.3944
tam9	SPBC1711.18	mitochondrial ribosomal protein subunit L31	G2TRQ8	+	-2.2704	2.70934	3	3	3	32.6	46.624	19.4856	20.2699	20.4765	17.8641	17.9234	17.6335	17.7309	18.0852	17.6873	17.8921	17.2756	17.3451	15.389	16.2581	17.7638
ayr1	SPAC23D3.11	1-acyldihydroxyacetone phosphate reductase Ayr1	Q09851	+	-2.27064	2.30169	3	3	3	15.9	10.077	17.4124	17.1793	17.4148	14.9008	14.4725	15.8212	16.1753	13.5232	15.9392	15.7097	15.6845	16.1298	14.76	15.2633	14.5841
pre9	SPAC13C5.01c	20S proteasome complex subunit alpha 3 Pre9	Q09682		-2.27761	0.905886	4	4	4	19.8	12.089	18.4046	18.5509	17.0566	14.422	17.8534	14.9038	17.6592	17.6033	17.2884	17.5742	17.5561	17.6012	17.7322	17.6109	14.9278
cca2	SPCC645.10	ATP 3'tRNA nucleotidyltransferase Cca2	Q9Y7U9	+	-2.28172	1.92789	3	3	3	12.6	9.1206	16.8408	16.714	17.1369	13.6063	15.1019	15.1385	15.3313	14.7887	15.2146	15.8114	13.9034	15.2161	14.8589	15.5643	15.5872
sap114	SPAC22A12.09c	U2 snRNP-associated protein Sap114	O13900	+	-2.28604	3.14613	4	4	4	8.3	6.7096	18.1623	17.5412	17.418	15.5744	15.317	15.3719	15.1565	15.0791	14.6865	15.0335	15.3818	15.9734	15.8606	15.7678	14.8908
gsa1	SPAC3F10.04	glutathione synthetase large and small subunit Gsa1	P35669	+	-2.29348	2.28193	3	3	3	7.2	6.8529	17.7086	18.2902	17.6884	16.0041	14.8739	15.9287	15.6621	15.3681	14.277	16.0203	15.4936	15.7107	15.2623	16.6689	15.1191
ccq1	SPCC188.07	shelterin complex HEAT repeat subunit Ccq1	Q10432	+	-2.29434	1.31437	10	10	10	22.9	16.649	18.3156	17.813	17.8206	14.9096	14.8673	17.2893	17.246	16.9132	17.2508	13.1514	17.1394	17.1574	17.334	16.9762	14.5806
SPCC1739.01	SPCC1739.01	zf-CCCH type zinc finger protein	O74463		-2.29776	1.29397	10	10	10	25.6	19.136	18.4892	17.404	18.4053	16.5877	14.2905	16.5271	17.0471	17.046	16.9267	17.999	17.4376	17.4892	17.7549	17.768	17.3215
SPBC13E7.03c	SPBC13E7.03c	Smaug family RNA-binding protein Vts1	Q9P6R7	+	-2.3277	1.80493	6	6	6	13.9	6.7253	17.8013	19.5923	19.3776	16.8041	16.5899	16.3941	15.1674	15.9224	16.7571	15.0843	16.613	15.4311	14.5779	15.6298	15.1452
rav2	SPBC3H7.12	RAVE complex subunit Rav2	O74387	+	-2.33154	2.43284	3	3	3	17.1	15.625	17.7988	17.872	17.6845	15.9821	14.7178	15.6607	16.4877	16.3212	16.0808	15.878	16.3947	15.9211	16.1083	15.6454	16.2805
clr5	SPAC29B12.08	Clr5 protein	O14030		-2.35816	0.743636	5	5	5	9.9	5.7228	17.9418	17.1151	20.1032	14.1178	15.8726	18.095	18.0858	16.037	18.4036	17.7138	18.1339	18.3065	14.6383	18.6394	15.918
SPAC9.06c	SPAC9.06c	5'-methylthioribulose-1-phosphate dehydratase, adducin Mta3	Q9UT22	+	-2.37007	1.76462	3	3	3	29	5.3805	18.0428	16.2675	17.5952	15.4788	14.7912	14.5254	14.5001	15.4743	13.1045	15.9128	14.9668	15.5908	15.0837	14.7659	15.92
met11	SPAC343.10	methylenetetrahydrofolate reductase Met11	O74927	+	-2.37754	1.92424	3	3	3	6.1	49.639	17.8854	16.6614	18.3108	15.0227	15.0104	15.6919	14.9424	14.8797	15.93	14.953	16.0562	15.2504	14.2284	15.296	16.2785
yta4	SPCC24B10.10c	mitochondrial outer membrane ATPase Msp1/Yta4	Q9P7J5	+	-2.4031	2.58181	2	2	2	6.2	2.6685	18.23	17.4638	17.2224	15.6203	15.0775	15.009	15.9258	15.1673	14.8765	15.1617	15.502	14.9581	15.4382	15.1259	15.1687
SPCC16C4.10	SPCC16C4.10	6-phosphogluconolactonase Pgk1	O74455	+	-2.40727	2.74689	5	5	5	27.6	4.2928	17.7723	18.3486	17.3892	15.26	15.2614	15.7668	14.9641	15.5583	14.782	15.2053	14.7496	14.9918	15.2185	15.9105	16.4793
rrb1	SPBC1711.07	assembly chaperone for ribosomal protein Rpl3, WD repeat protein Rrb1	Q9P783	+	-2.42293	1.33119	4	4	4	12.9	8.0051	17.5858	16.4274	17.4023	14.1964	13.7155	16.2347	16.0124	16.0503	14.3571	16.6926	14.0673	14.634	16.1251	14.7838	15.7483
cdc5	SPAC644.12	Prp19 complex subunit Cdc5	P39964	+	-2.42334	2.17763	3	3	3	6.2	6.8118	17.5973	16.721	18.2391	14.8568	15.0281	15.4026	16.1042	15.6159	15.7603	15.5455	16.1603	13.9747	15.3709	15.9529	15.8161
scr1	SPBC1D7.02c	DNA-binding transcription repressor Scr1	O14335	+	-2.43432	2.27302	11	11	11	33.1	97.048	16.8134	17.544	18.3367	15.033	15.2005	15.1577	14.99	14.0417	13.6838	18.8713	18.9553	19.1851	18.8676	18.4723	18.6535
SPBC17D1.05	SPBC17D1.05	Schizosaccharomyces specific protein	Q10203	+	-2.47195	1.75751	4	4	4	22.8	3.8173	17.9333	17.3228	17.5649	16.1742	15.1615	14.0694	16.5415	16.6296	16.1503	16.4	15.7921	16.377	15.639	15.2269	15.8659
plh1	SPBC776.14	phospholipid-diacylglycerol acyltransferase Plh1/Lro1	O94680	+	-2.47279	1.62312	4	4	4	9.7	9.4802	17.3295	17.3996	18.7226	14.4641	15.2756	16.2935	16.1021	14.1369	16.5377	15.1979	15.4745	16.0413	16.2643	14.8622	16.1878
SPBC29A10.17	SPBC29A10.17	Ragulator complex subunit, human LAMTOR1 ortholog	C6Y4C6	+	-2.47684	1.84439	3	3	3	24.2	2.5967	18.1034	17.202	17.5258	15.9119	15.3831	14.1057	14.8844	16.0576	14.9337	14.3162	15.4807	15.7252	16.1947	15.0069	15.7732
sec8	SPCC970.09	exocyst complex subunit Sec8	O74562	+	-2.50465	2.18928	6	6	6	7.5	31.812	17.2405	17.0302	18.266	14.6585	14.7766	15.5877	14.5424	15.6656	16.3202	15.2427	15.2294	13.9589	15.3073	15.7303	15.3251
SPCC63.03	SPCC63.03	mitochondrial MIB complex subunit, human DNAJC11 ortholog	Q9Y7T0	+	-2.50799	1.7185	8	8	8	14.7	10.223	17.7346	18.1769	17.6702	14.1585	15.547	16.3521	14.8878	14.8539	16.536	16.6953	14.454	16.301	16.6233	15.6376	15.3633
lsm1	SPBC3D6.08c	Lsm1-7 complex subunit Lsm1	P87173	+	-2.53853	1.46025	3	3	3	34.3	5.4466	18.1975	17.1375	18.3756	14.518	16.7721	14.8049	16.6982	16.7261	16.3735	16.0478	15.5271	16.0777	15.6493	16.31	16.1346
gpi14	SPBC13E7.05	pig-M, glycosylphosphatidylinositol-mannosyltransferase I complex subunit pig-M	Q9P6R5	+	-2.56496	2.5663	4	4	4	5.9	7.0988	18.6617	17.8517	17.6137	15.924	15.2683	15.2398	15.4066	15.4014	15.1206	14.6109	14.4696	15.6057	15.0927	15.1622	16.2954
prp2	SPBC146.07	U2 small nuclear RNA auxiliary factor small subunit, U2AF-59	P36629	+	-2.62364	2.40064	6	6	6	14.9	9.3855	17.7827	17.7273	18.4062	14.6053	15.5625	15.8775	15.8708	15.8674	16.0947	14.1308	15.387	15.9151	15.0066	15.0685	15.98
SPAC23C4.05c	SPAC23C4.05c	nuclear bridge Ish domain protein Les1	O94559	+	-2.62772	3.71187	13	13	13	35.5	25.764	22.4037	22.5524	22.9471	19.7842	20.182	20.0538	20.0893	20.4743	20.4012	20.0319	19.8467	19.7867	19.6162	19.885	20.1631
SPBC3H7.05c	SPBC3H7.05c	mitochondrial Membrane Bound O-Acyl Transferase (MBOAT) family	O74380	+	-2.62959	2.81108	2	2	2	7	3.2235	17.935	17.2761	18.1558	14.8031	15.5542	15.1207	14.8454	15.3774	15.3793	14.4065	13.885	15.5954	15.8546	14.0528	15.515
SPAC6C3.06c	SPAC6C3.06c	Golgi membrane phospholipid translocase (flippase) Neo1	Q10309	+	-2.67505	2.33116	6	6	6	8.4	9.9305	18.0647	18.5739	17.5766	14.7388	16.0191	15.4322	15.7936	14.8589	15.0742	14.7286	15.8842	15.2884	14.1644	14.8854	14.4402
SPAC2F3.16	SPAC2F3.16	ubiquitin-protein ligase E3, implicated in DNA repair	O14099	+	-2.69805	1.64103	5	5	5	11.5	7.5004	17.696	17.301	16.7385	14.0043	13.7063	15.9307	15.7802	14.0312	16.4149	17.1659	16.7993	17.0944	15.4941	16.6248	16.0609
ccs1	SPAC22E12.04	superoxide dismutase copper chaperone Ccs1	Q10357	+	-2.84599	2.02974	8	8	8	39.1	26.766	18.1547	18.7286	18.5553	15.5538	16.6788	14.6682	16.6598	16.0369	15.5809	16.8275	15.7253	16.5921	16.9023	16.5286	16.6872
[truncated: 13 more rows]

## Sheet: B
Protein Name	Systematic ID	Description	UNIPROT ID	Student's T-test significant	Student's T-test Difference (Sad1-3V5 wt – Sad1-3V5 csi1∆)	-Log Student's T-test p-value (Sad1-3V5 wt – Sad1-3V5 csi1∆)	Peptides	Razor + unique peptides	Unique peptides	Sequence coverage [%]	Score	Untagged 1 LFQ Intensity	Untagged 2 LFQ Intensity	Untagged 3 LFQ Intensity	Sad1-3V5 1 LFQ Intensity	Sad1-3V5 2 LFQ Intensity	Sad1-3V5 3 LFQ Intensity	Sad1-3V5 csi1∆ 1 LFQ Intensity	Sad1-3V5 csi1∆ 2 LFQ Intensity	Sad1-3V5 csi1∆ 3 LFQ Intensity	Sad1-3V5 lem2∆ 1 LFQ Intensity	Sad1-3V5 lem2∆ 2 LFQ Intensity	Sad1-3V5 lem2∆ 3 LFQ Intensity	Sad1-3V5 csi1∆lem2∆ 1 LFQ Intensity	Sad1-3V5 csi1∆lem2∆ 2 LFQ Intensity	Sad1-3V5 csi1∆lem2∆ 3 LFQ Intensity
[truncated: 1,793 more rows]

[truncated: 2 more sheets: C, D]
