# Supplementary material for: Direct recruitment of Mis18 to interphase spindle pole bodies promotes CENP-A chromatin assembly
Source: Curr Biol. Author manuscript; Available in PMC 2026 Feb 23. (PMC7618776; doi:10.1016/j.cub.2023.08.063)
Supplement: DataS2 [file EMS212567-supplement-DataS2.xlsx]

## Sheet: A
Protein Name	Systematic ID	Description	UNIPROT ID	Student's T-test significant	Student's T-test Difference (Sad1-3V5 – Sad1-TEV140-3V5 -TEV)	-Log Student's T-test p-value (Sad1-3V5 – Sad1-TEV140-3V5 -TEV)	Peptides	Unique peptides	Sequence coverage [%]	Score	Untagged -thiamine 1 LFQ Intensity	Untagged -thiamine 2 LFQ Intensity	Untagged -thiamine 3 LFQ Intensity	Sad1-3V5 -thiamine 1 LFQ Intensity	Sad1-3V5 -thiamine 2 LFQ Intensity	Sad1-3V5 -thiamine 3 LFQ Intensity	Sad1-TEV-140-3V5 +thiamine (-TEV) 1 LFQ Intensity	Sad1-TEV-140-3V5 +thiamine (-TEV) 2 LFQ Intensity	Sad1-TEV-140-3V5 +thiamine (-TEV) 3 LFQ Intensity	Sad1-TEV-140-3V5 -thiamine (+TEV) 1 LFQ Intensity	Sad1-TEV-140-3V5 -thiamine (+TEV) 2 LFQ Intensity	Sad1-TEV-140-3V5 -thiamine (+TEV) 3 LFQ Intensity	Sad1-TEV-60-3V5 +thiamine (-TEV) 1 LFQ Intensity	Sad1-TEV-60-3V5 +thiamine (-TEV) 2 LFQ Intensity	Sad1-TEV-60-3V5 +thiamine (-TEV) 3 LFQ Intensity	Sad1-TEV-60-3V5 -thiamine (+TEV) 1 LFQ Intensity	Sad1-TEV-60-3V5 -thiamine (+TEV) 2 LFQ Intensity	Sad1-TEV-60-3V5 -thiamine (+TEV) 3 LFQ Intensity
thi4	SPAC23H4.10c	bifunctional thiamine-phosphate dipyrophosphorylase/hydroxyethylthiazole kinase	P40386	+	6.28014	4.20656	28	28	71.2	323.31	25.2906	23.903	24.1447	26.5598	26.5595	26.6638	20.3642	20.9052	19.6732	26.5689	26.5056	26.5053	22.3714	19.9938	20.5893	26.6246	26.5019	26.5438
thi2	SPBC26H8.01	thiazole biosynthetic enzyme	P40998	+	6.06971	2.03775	23	23	75.3	268.28	28.4584	27.9372	28.086	28.6896	28.8211	28.9745	24.0235	24.06	20.1924	28.7919	28.7977	28.4738	24.5434	21.4958	20.4539	28.895	28.6106	28.8616
thi201	SPBP8B7.18c	phosphomethylpyrimidine kinase Thi201	O94266	+	5.85365	5.23268	23	23	55.4	303.24	24.9648	24.3533	24.4598	24.9885	25.0086	25.1837	19.3783	18.8596	19.382	25.4423	25.5183	25.3129	19.1069	20.6854	19.1492	25.3117	25.1688	24.9326
nmt1	SPCC1223.02	4-amino-5-hydroxymethyl-2-methylpyrimidine phosphate synthase Nmt1	P36597	+	5.65027	2.14547	18	18	57.8	139.31	27.7135	27.0777	26.8267	27.0209	26.9108	27.0999	22.4156	22.5322	19.133	27.2109	27.0331	27.1109	23.5627	19.9643	19.5343	27.1412	27.0357	26.9896
pdc201	SPAC3G9.11c	pyruvate decarboxylase	O42873	+	4.90453	3.98015	27	26	63.3	227.8	21.8943	20.5701	21.4723	25.2013	24.8929	24.9715	20.0828	19.6064	20.6629	25.8145	25.4259	24.3142	22.2994	19.9027	21.5825	25.2899	24.8908	25.1953
thi9	SPAC9.10	plasma membrane thiamine/proton high affinity transmembrane transporter Thi9	Q9UT18	+	4.81727	4.94441	11	11	23.5	204.19	21.3082	20.028	21.2819	23.9833	23.9316	23.6527	19.1974	19.173	18.7453	24.4052	24.5219	24.12	18.5194	19.2108	19.17	24.1799	24.3238	24.5235
bsu1	SPAC17A2.01	plasma membrane high-affinity import carrier for pyridoxine, pyridoxal, and pyridoxamine Bsu1	P33532	+	4.39572	4.30856	5	5	12.7	13.056	22.8135	22.0483	19.898	23.3119	23.3469	23.3453	18.4868	19.2824	19.0477	24.0392	24.3628	23.8021	19.2463	19.5454	18.313	23.7317	24.0621	23.9206
pho4	SPBC428.03c	thiamine-repressible acid phosphatase Pho4	Q01682	+	4.28652	3.20936	11	11	40	81.379	22.7411	22.0376	21.0104	23.0067	22.5584	23.1199	17.8005	19.0431	18.9818	22.9913	23.3392	23.4865	18.384	19.6045	19.0638	22.7041	22.6344	22.7964
	SPBC530.07c	TENA/THI family protein, domain found in context with a broad range of enzymes	O59743	+	3.7629	3.3289	11	11	51.7	74.013	24.1822	23.5925	23.4371	23.1571	23.474	23.638	19.0344	20.1561	19.7899	23.8605	23.6925	23.6074	18.4269	20.7393	18.6764	23.7878	23.4493	23.6428
	SPBC1604.04	mitochondrial carrier, thiamine pyrophosphate	O94370	+	2.97886	4.11547	8	8	36.4	69.681	21.1309	20.1484	20.2554	21.6338	21.4361	21.1758	18.6513	18.2346	18.4232	21.8587	21.5153	22.028	19.0434	20.0324	19.4834	21.668	22.3219	22.0423
mge1	SPBC3B9.19	mitochondrial [2Fe-2S] cluster assembly and protein import chaperone Mge1	O43047		2.93751	0.840177	4	4	23.3	4.7016	18.8685	20.0351	23.499	23.4261	22.0068	23.3648	18.2854	18.5998	23.0999	23.4328	23.3781	23.417	22.9942	23.2711	23.2638	23.3076	19.2139	23.2637
	SPCC18B5.05c	phosphomethylpyrimidine kinase	Q9USL6	+	2.87852	2.08722	7	7	28.1	14.28	19.826	19.8579	21.3052	21.7342	22.4745	21.7841	20.173	18.7944	18.3898	22.2823	22.1571	22.1908	18.6667	19.9546	20.4828	22.6281	22.4149	22.4439
cox14	SPCC757.15	cytochrome c oxidase assembly protein Cox14	C6Y4C7		2.3551	0.715258	2	2	39.1	30.321	18.3153	20.4194	20.824	21.4441	21.8254	21.6687	18.1023	22.2722	17.4984	21.7681	22.0426	21.3897	22.3399	21.8618	22.6206	22.0083	21.6866	21.6802
pup1	SPAC23D3.07	20S proteasome complex subunit beta 2 Pup1	Q09841	+	2.29442	1.79869	9	9	44.6	61.032	21.9019	20.6271	20.7262	21.6972	21.3931	21.8986	20.313	18.4016	19.3911	19.8489	22.58	22.3497	22.1821	21.6987	21.3819	21.7057	19.1821	21.7058
	SPCC162.02c	AMP-binding dehydrogenase	O74419	+	2.2572	3.75452	12	12	15.7	14.649	21.5564	19.6682	20.4305	21.3742	21.1159	21.4971	19.3206	18.9405	18.9545	21.4429	21.5078	21.5541	18.541	19.7906	20.2603	21.4232	21.551	21.4261
	SPBC3E7.07c	DUF757 family protein, human PBDC1 ortholog	O59727	+	2.16097	1.41244	7	7	45.6	19.089	19.1003	20.3453	20.4376	19.3291	20.085	20.7002	18.9071	16.8561	17.8682	20.946	21.5519	19.934	18.8081	19.5406	17.5902	21.3463	18.6231	19.6999
	SPAC4H3.03c	glucan 1,4-alpha-glucosidase	Q10211	+	2.11111	1.52475	6	6	14.3	19.551	19.5939	18.4558	19.6276	21.9228	22.2213	21.5981	20.0062	18.6535	20.7492	21.5343	21.1983	21.1351	21.3592	19.5131	21.289	21.4853	21.7046	21.9201
cao1	SPAC2E1P3.04	copper amine oxidase Cao1	Q9P7F2	+	2.07156	1.90122	9	9	18.5	72.688	19.0904	20.4796	21.8196	20.1344	21.1685	20.2581	17.8038	19.021	18.5215	20.2456	18.8598	19.4913	21.2916	20.6322	21.6511	17.2121	18.6889	20.3366
sec62	SPAC17G6.09	ER protein translocation subcomplex subunit Sec62	O13787	+	2.05501	3.49369	14	14	41.8	104.91	20.4443	20.7154	19.6829	25.5127	25.7495	25.1912	23.5679	23.4055	23.3149	21.8699	21.7278	20.9161	25.4847	25.5085	25.8755	27.7062	27.9577	28.2415
sti1	SPCC645.14c	chaperone activator Sti1	Q9USI5	+	2.00352	1.31041	11	11	23.5	51.929	21.7236	23.3346	20.3657	20.5194	20.0401	21.4908	18.0472	19.8282	18.1644	19.7232	19.4761	21.1497	20.7591	20.7565	18.5641	20.1167	21.2472	20.7342
myp2	SPAC4A8.05c	myosin II heavy chain Myo3	O14157		1.86372	1.06536	4	4	2.1	3.2157	22.2117	22.1496	23.2548	21.4784	21.489	21.9621	18.5827	21.3145	19.4411	21.7082	20.0583	19.2974	18.9972	20.7142	19.0226	18.3284	18.7628	19.1206
kin1	SPBC4F6.06	MARK/PAR-1 kinase Kin1	P22987		1.85941	0.713226	7	7	9.7	6.6041	19.7099	19.3886	21.9401	19.1619	20.691	23.2042	19.4896	18.8985	19.0908	19.4487	24.8873	19.6406	23.6232	19.2549	18.4481	19.8758	24.3207	18.6457
snz1	SPAC29B12.04	pyridoxal 5'-phosphate synthase (glutamine hydrolysing)	O14027	+	1.83339	3.0088	21	21	83.4	201.22	26.4439	26.2437	26.0971	25.7617	25.8343	26.2834	24.1408	24.3529	23.8856	26.1497	26.3277	25.9611	24.5289	24.6137	23.7539	26.129	25.7009	25.624
mic10	SPAPJ691.03	MICOS complex subunit Mic10	Q9HFF0		1.82742	1.11049	4	4	45.3	2.4585	19.5955	20.6379	20.8894	21.1576	21.1776	20.6521	18.6203	18.2248	20.66	18.4144	19.1529	19.6303	20.202	22.078	20.5765	21.0683	21.0259	21.013
	SPAC30C2.08	UPF0662 family conserved fungal protein	Q9P6K3	+	1.82263	2.07988	6	6	15.8	6.6786	20.8922	20.6876	20.3826	19.516	19.872	20.3207	18.4186	17.4932	18.329	18.2153	19.8705	19.7883	20.2088	19.8855	19.2772	18.7955	19.2051	19.1512
idn1	SPAC4G9.12	gluconokinase	Q10242	+	1.77576	1.69569	3	3	20.7	9.5023	21.3795	21.7492	20.2475	20.9861	20.9516	21.6355	18.778	20.2072	19.2608	18.978	20.1794	20.2138	21.201	21.2633	20.8799	21.0708	20.6934	20.6548
inv1	SPCC191.11	external invertase, beta-fructofuranosidase Inv1	O59852	+	1.76536	2.53192	4	4	8.3	44.681	19.7533	21.0243	20.0296	20.5274	20.399	20.8089	18.3393	18.9452	19.1547	18.7829	19.1119	20.1815	20.8501	20.6968	20.9946	19.8598	19.1383	18.984
srk1	SPCC1322.08	MAPK-activated protein kinase Srk1	O94547		1.67017	0.667644	11	11	27.2	25.665	18.7717	19.5398	21.8842	18.8037	21.0226	19.61	16.6374	17.9445	19.844	20.6948	19.5691	20.5218	20.8269	18.0585	20.5171	20.5499	20.7421	19.0083
kgd1	SPBC3H7.03c	2-oxoglutarate dehydrogenase (lipoamide) (e1 component of oxoglutarate dehydrogenase complex)	O74378		1.66757	0.657092	7	7	12.2	33.534	22.1776	22.1764	21.3984	21.9552	19.6428	19.3728	19.2875	19.6231	17.0577	19.5669	20.4311	19.2322	21.6447	19.9378	21.524	18.489	19.3365	19.5047
	SPAC24B11.05	pyrimidine 5'-nucleotidase	Q09893	+	1.61309	3.8064	11	11	61.1	38.048	19.7852	18.8551	21.0839	23.029	23.2737	23.4034	21.6949	21.6064	21.5655	22.3801	22.1767	22.0223	22.8711	22.4857	22.2678	22.4323	22.1041	22.6141
adk1	SPAC4G9.03	adenylate kinase Adk1	P33075		1.58812	1.02249	10	10	47.3	11.004	22.6851	23.1276	22.1961	21.7124	20.8976	22.2349	20.5867	20.6985	18.7952	19.9959	20.9732	21.7589	20.9491	21.1489	20.6424	21.2199	21.3439	20.5444
mmb1	SPBC25B2.07c	mitochondrial microtubule binder Mmb1	O74779	+	1.51676	2.36897	24	24	47.5	269.1	19.9151	23.9754	25.6715	25.9292	25.3734	26.2604	24.2978	24.36	24.3549	26.0809	26.4142	26.9486	24.2914	24.618	23.3162	26.5918	26.134	26.1323
xks1	SPCPJ732.02c	xylulose kinase Xks1	Q9C0U6		1.49837	1.12649	9	9	17.1	6.3387	20.2851	20.7608	20.5399	20.6332	19.2317	20.9616	18.4501	18.4409	19.4402	20.1021	20.3332	20.5606	19.4361	19.7981	20.6109	20.7609	20.3444	20.7719
	SPAC458.02c	mRNP complex	Q9P3W6		1.4834	0.556149	8	8	21.4	18.29	22.6772	22.6089	21.5253	20.9845	19.165	21.2253	20.8514	17.5047	18.5685	20.5562	20.5833	18.7225	20.9057	18.3548	21.1244	20.8708	20.7764	19.1572
	SPAC1F8.04c	hydrolase, implicated in cellular detoxification	Q92342	+	1.41656	2.27702	11	11	26.6	36.795	19.8537	19.9116	20.818	22.4661	22.6819	22.7935	21.1064	20.8942	21.6912	21.4921	21.6319	20.2904	22.4625	22.7419	21.7183	21.9613	21.4515	21.765
trp4	SPBC16G5.08	phosphoribosylanthranilate transferase Trp4	O60122		1.37008	0.960132	8	8	34.5	17.158	20.4478	20.8811	20.8892	20.5232	20.4075	20.885	20.5394	18.6195	18.5465	19.8426	19.5477	19.8919	20.9359	20.6767	20.6204	20.6732	20.6793	20.2583
tps0	SPBC725.10	mitochondrial outer membrane protein, TspO/MBR-related, implicated in lipid/sterol transport, tspO	O94327	+	1.35777	1.51294	3	3	21.3	16.704	18.4538	20.0531	20.3492	20.7587	20.0443	20.5231	19.416	19.4671	18.3696	21.0228	19.9312	18.636	20.6326	19.5769	18.886	20.8213	20.6274	20.0269
apl1	SPBC2G2.06c	AP-2 adaptor complex beta subunit Apl1	O43005		1.29458	0.983615	6	6	14.5	51.287	23.0032	23.3667	21.0163	19.9221	21.6193	20.424	19.8889	19.5115	18.6813	21.4741	22.2995	20.6644	20.7481	18.9671	20.2025	21.9949	21.3657	21.9337
ams1	SPAC513.05	Class II alpha-mannosidase, subtype C, Ams1	Q9UT61		1.28887	0.846739	16	16	21.9	38.975	19.7665	19.6581	20.5535	20.7733	21.0685	21.0949	20.4136	18.2917	20.3648	19.2036	20.4187	20.1848	21.552	19.6614	20.8176	21.3837	20.8676	18.7295
	SPBC460.02c	translation elongation factor, glutathione S-transferase	B5BP46		1.28263	0.671609	9	8	41.4	16.989	23.0787	22.398	21.0234	21.8789	21.4588	22.1528	21.3893	21.3916	18.8618	21.8409	22.3051	21.9186	21.4355	21.7864	21.3665	22.1064	21.7372	21.8443
ish1	SPBC365.12c	nuclear envelope Ish domain protein Ish1	Q9Y7X6		1.26085	1.15365	10	10	18	23.435	19.3131	19.7118	20.8483	20.489	20.2325	19.636	18.9854	18.0274	19.5621	19.4161	18.7786	19.8947	20.4924	19.0672	19.629	20.8119	20.5534	20.5975
rds1	SPAC343.12	ferritin related conserved fungal protein	P53693	+	1.24023	2.02861	6	6	27.4	205.92	19.0989	23.2302	20.4009	24.1036	24.0972	24.8768	23.2076	23.0221	23.1271	23.6016	24.1181	23.8525	23.8327	24.0793	22.9394	23.4215	23.5507	23.7912
cyp4	SPBP8B7.25	cyclophilin family peptidyl-prolyl cis-trans isomerase Cyp4	O94273		1.22493	0.568352	5	5	33.8	23.341	21.5063	21.869	20.2584	20.5655	20.1345	21.5266	20.7243	19.9873	17.8401	20.8029	18.795	18.8351	20.9307	19.9584	19.3411	21.4293	20.8696	20.6071
fet5	SPAC4D7.12c	predicted GTPase with a role in RNA polymerase localization	O14443		1.22164	1.02518	5	5	35.1	166.12	19.1063	19.4459	21.5021	20.7743	19.6292	19.2029	18.0536	19.0637	18.8242	19.0691	19.7152	19.6069	21.0558	20.6473	21.4117	20.7475	18.2106	20.7938
	SPCC794.03	amino acid transmembrane transporter	O59813		1.19312	1.20921	7	7	14.8	112.17	19.8994	20.2098	19.8724	20.1983	20.4692	19.6281	19.4612	18.149	19.1061	20.6529	20.8173	20.1554	19.206	20.7123	17.5051	20.7388	20.7027	20.6621
csr103	SPBC365.01	sec14 cytosolic factor family, phospholipid-intermembrane transfer protein Csr103	Q9UUC2	+	1.19288	1.66346	4	4	13.5	35.749	20.2528	20.9249	19.8141	20.641	20.657	21.1117	20.1644	19.1984	19.4682	18.4509	18.8926	19.6451	18.9946	19.5621	19.5083	20.5839	20.6741	18.9241
sim3	SPBC577.15c	CENP-A chaperone, NASP family, Sim3	Q9USQ4		1.15187	0.534248	5	5	16.2	22.767	18.866	20.3225	20.0215	20.5676	20.3646	18.9182	20.1593	17.4022	18.8334	19.8011	19.0141	19.2799	19.5498	20.3785	19.537	19.6995	19.185	20.12
cog3	SPBC1539.05	Golgi transport complex subunit Cog3	Q9Y7Z4		1.14704	0.7049	7	7	12.5	10.448	20.6619	20.5264	21.2143	19.9416	20.3509	19.7186	19.6373	17.4203	19.5123	20.0466	19.4487	19.612	19.7656	19.6762	19.583	20.1215	19.7149	20.8181
gpx1	SPBC32F12.03c	H2O2 scavenger glutathione peroxidase Gpx1	O59858		1.11667	0.7308	5	5	31.6	8.1961	21.6875	21.6698	21.5104	20.84	20.8245	20.8736	20.6237	20.2145	18.3498	21.3925	20.9451	21.0259	20.4504	21.1315	19.6546	20.8998	20.8084	20.9384
xan1	SPCC576.01c	alpha-ketoglutarate-dependent xanthine dioxygenase Xan1	O74885	+	1.11455	1.98563	12	12	55	116.26	18.5312	20.0319	21.08	22.0271	22.5206	22.7173	21.5259	21.068	21.3275	21.0301	21.6308	18.6776	22.7695	22.8619	22.5068	21.5267	21.2994	21.7175
brr6	SPAC8F11.06	nuclear envelope protein Brr6/Brl1	Q9UT30		1.09814	0.781912	5	5	22.6	23.337	18.3394	20.4789	19.8574	20.065	20.2954	20.0691	18.3648	18.4395	20.3307	19.0723	19.1464	20.8146	20.1515	19.9751	20.6334	20.5026	20.6092	20.7447
	SPAC8F11.08c	ER membrane associated esterase/lipase	Q9UT29		1.05691	0.774257	7	7	24.5	21.669	18.6886	20.4512	19.9979	19.3079	20.8804	20.5961	20.0062	18.855	18.7526	18.9167	20.0312	19.9257	21.0125	20.5941	20.4808	20.445	20.6691	20.7361
pho1	SPBP4G3.02	extracellular acid phosphatase Pho1	P08091	+	1.05002	2.28275	5	5	17	141.84	23.6031	23.5815	23.6683	23.2421	23.2295	23.6765	22.4697	22.435	22.0933	23.72	24.0515	23.7979	22.4064	22.4171	21.9652	23.6675	23.2926	23.3604
isp6	SPAC4A8.04	vacuolar serine protease Isp6	P40903	+	1.02638	1.455	10	10	26.1	30.159	21.2337	20.1258	20.1292	23.4686	23.8838	23.4695	22.9673	21.9971	22.7784	23.6271	23.7933	23.51	23.3391	23.5271	23.3058	24.0444	23.8779	23.8213
qcr8	SPAC1782.07	ubiquinol-cytochrome-c reductase complex subunit 7	P50523		1.01419	0.769656	3	3	23.9	1.7273	20.4531	19.8356	20.4007	19.6552	19.802	20.9404	18.2756	19.2623	19.8172	19.9384	19.225	18.3702	19.5415	19.5341	19.803	19.8452	19.8668	19.7834
tol1	SPCC1753.04	3'(2'),5'-bisphosphate nucleotidase/inositol-1,4- bisphosphate 1-phosphatase	O94505		0.987181	0.745936	4	4	18.1	7.0122	20.2185	19.3411	19.2927	19.9535	19.0716	19.151	19.4581	17.6852	18.0713	18.8412	19.2151	19.1479	19.9317	19.7633	17.7474	18.1102	20.3428	19.4227
spa2	SPAC3G9.05	ArfGAP, GTPase-activating protein Spa2	O42869		0.979822	1.03503	4	4	7.9	33.726	19.0985	19.1184	20.976	20.1325	19.9506	19.5933	19.0241	19.5694	18.1434	19.4099	18.7798	19.8508	18.5604	19.5109	18.7699	18.7661	20.2779	18.9603
	SPBC14C8.15	triglyceride lipase-cholesterol esterase	O60095		0.966859	0.515313	4	4	10	8.1663	19.2182	20.3965	20.2938	19.4792	20.1683	19.4287	19.0372	17.2318	19.9065	19.2982	18.1024	19.6459	19.0543	19.3506	19.7065	18.9503	20.0304	18.7114
	SPBPB7E8.02	PSP1 family protein	Q9C0V4		0.941071	0.779004	8	8	17.1	16.806	19.7555	20.207	20.7933	20.3247	19.7553	20.5014	20.2715	18.7517	18.7349	19.5855	20.7312	18.893	19.9862	20.5473	20.1304	21.3136	21.0621	21.6183
vip1	SPAC10F6.06	RNA-binding protein Vip1	P87216		0.933961	0.443542	9	9	52.1	48.397	21.2094	22.9774	21.4547	21.2846	20.4618	21.7673	21.2263	20.8763	18.6092	19.2322	20.4701	21.3936	20.5234	19.6935	19.9706	21.3135	21.2683	18.9736
mrps12	SPAC4F8.06	mitochondrial ribosomal protein subunit S12	O14182		0.91994	1.15441	2	2	14.8	3.9655	18.2639	18.8235	21.0738	18.9767	19.8193	19.8381	19.0567	18.2106	18.607	19.4637	19.874	18.8123	20.0294	19.9617	18.4278	20.0195	19.2936	19.1155
fit1	SPBC543.08	ER membrane CoA pyrophosphatase (FIT) family lipid storage protein Fit1	Q9HGM4		0.919101	0.484699	2	2	12.8	94.167	18.3625	19.051	21.2168	20.0148	19.2994	19.869	20.3992	17.9885	18.0383	19.7064	20.2404	19.0225	18.8911	20.0133	18.5569	19.9318	20.5345	20.5912
	SPAC26H5.09c	oxidoreductase involved in NADPH regeneration	O13991	+	0.902363	2.20329	13	13	38.2	26.375	23.5619	23.4116	21.9946	23.7674	23.7366	24.1391	22.7532	23.0867	23.0961	23.3584	23.0939	22.9792	23.6758	23.5463	22.9854	23.428	23.377	23.278
rbx1	SPAC23H4.18c	SCF complex, Cul4-RING and CLRC ubiquitin ligase ligase E3 subunit Rbx1	O13959		0.873116	0.277565	3	3	26.2	2.9162	19.8733	20.3831	21.2069	21.2477	22.2275	19.111	18.2555	20.8855	20.8258	19.0688	21.8524	19.2056	21.2477	21.8256	21.7874	21.7805	21.1335	21.1843
tfg3	SPAC22H12.02	TFIID, TFIIF, Ino80, SWI/SNF, and NuA4 complex YEATS family subunit Tfg3	O94436		0.86814	0.500962	4	4	28.2	56.068	20.9982	19.5223	20.6671	20.6383	21.0574	21.0871	20.8311	20.7739	18.5733	19.2343	19.0769	18.9631	20.5751	19.3336	20.7218	19.5933	20.8762	21.3957
	SPAC22F8.05	alpha,alpha-trehalose-phosphate synthase	Q9UUI7		0.836329	0.407624	11	11	16.8	9.9401	20.6757	19.1145	20.4276	20.7807	20.6964	19.7118	20.2841	20.434	17.9619	20.2255	19.0202	19.2129	20.7831	20.5037	20.6189	20.6246	20.8439	20.837
	SPCC1739.08c	short chain dehydrogenase	O74470		0.834915	0.383081	7	7	32.2	26.569	20.5339	21.2068	19.9992	21.0928	20.821	18.4928	20.0811	18.763	19.0577	20.7768	19.8405	20.5409	20.6762	19.5587	20.8642	20.6424	19.3174	18.5964
plb1	SPAC1A6.04c	phospholipase B homolog Plb1	P78854	+	0.833801	1.73968	8	8	21.7	116.46	22.6807	23.755	22.5971	24.4793	24.4881	24.9619	23.99	23.5201	23.9179	24.5687	24.968	24.828	24.3531	24.4848	23.8591	24.5358	24.325	24.5194
pun1	SPAC15A10.09c	plasma membrane anchored protein, claudin family, SUR7 subfamily, predicted membrane sensor Pun1	O13729		0.824198	0.46526	3	3	10.4	14.968	19.5862	19.4762	21.0321	20.5993	20.6677	20.7997	20.6647	20.5918	18.3376	18.5802	20.9687	20.7994	20.5645	19.7407	20.477	20.6586	20.7331	20.8936
pcn1	SPBC16D10.09	PCNA	Q03392		0.807023	0.770115	6	6	33.8	18.054	20.5038	19.5928	20.2994	20.6597	20.3626	20.7078	18.9317	19.8184	20.5589	19.7997	20.6167	19.7301	20.3901	19.3221	19.1665	19.3585	19.5436	18.5188
ppk14	SPAC4G8.05	serine/threonine protein kinase Ppk14	Q09831		0.801348	0.310867	6	6	14.5	36.085	18.4816	20.1523	20.6007	18.9375	20.3472	18.2761	17.6184	17.4417	20.0966	19.4391	19.2465	19.7212	19.3506	19.4742	21.0201	20.5829	18.988	20.5165
aro2	SPCC1223.14	chorismate synthase Aro2	O74413	+	0.80057	1.92118	5	5	21.5	24.045	21.4652	21.8349	19.4703	20.8334	20.5107	21.0803	20.1675	19.9229	19.9323	20.8178	20.7906	20.1171	21.1349	21.3832	20.111	20.6121	18.8717	21.0311
	SPAC4H3.01	DNAJ domain protein Caj1/Djp1 type	Q10209		0.792318	0.296381	6	6	18.1	3.1116	20.2519	19.643	20.732	20.4657	20.2508	19.0474	21.0907	18.3832	17.913	18.8897	19.0327	20.4901	20.7411	19.7688	20.3302	19.0757	19.5642	19.6803
pmp20	SPCC330.06c	thioredoxin-related chaperone Pmp20	O14313		0.784396	1.21972	7	7	72.4	178.43	24.217	24.2243	23.932	22.7468	22.7518	23.18	22.5618	22.1224	21.6412	22.9367	22.8779	22.5196	22.4893	22.5724	21.8871	22.5385	22.5945	22.4345
met9	SPAC56F8.10	methylenetetrahydrofolate reductase Met9	Q10258		0.779143	0.525924	10	10	25.2	22.024	20.5336	19.3973	20.7029	20.5296	20.5232	20.3408	20.3504	20.3178	18.388	20.4498	18.4088	20.1252	20.6838	20.2932	20.571	20.5963	20.7789	20.3423
gal10	SPBPB2B2.12c	UDP-glucose 4-epimerase/aldose 1-epimerase Gal10	Q9HDU3		0.77904	0.511766	12	12	23	14.047	19.5492	20.4925	20.4381	18.8237	19.1233	20.8122	18.6618	18.4679	19.2925	20.8139	18.2088	19.7321	20.1875	19.8043	19.2845	20.8183	21.0307	21.4767
	SPAC8F11.04	U3 snoRNP-associated protein Cic1/Utp30 family	Q9UT32		0.775978	0.702692	6	6	13.4	3.6072	20.937	20.9847	20.1476	20.4923	19.2426	19.603	19.6523	18.5008	18.8569	19.641	18.8321	20.3172	19.1804	19.5413	19.4453	20.0173	18.9149	19.7545
pre3	SPBC4C3.10c	20S proteasome complex subunit beta 1 Pre3	O43063		0.775197	0.411964	10	10	49.1	61.265	21.2554	21.0756	22.0237	20.7548	21.0674	21.216	18.6615	21.0507	21.0004	21.437	21.7648	21.7275	21.2248	19.1425	20.2829	21.1112	20.7233	20.8073
vps17	SPAPJ696.01c	retromer complex subunit Vps17	Q9URW7		0.77038	0.511074	5	5	9.8	9.2098	19.7949	19.7175	19.8257	20.7687	18.781	19.1185	18.6169	19.2651	18.475	19.4311	19.626	18.9324	20.6619	20.8739	20.1362	20.3361	20.4312	20.5452
wos2	SPAC9E9.13	p23 homolog, predicted co-chaperone Wos2	Q11118	+	0.757005	1.35652	4	4	24.7	43.589	22.3465	22.9962	22.1799	21.2182	21.4141	21.8896	20.9575	20.8761	20.4173	21.7681	21.4108	21.516	20.9464	21.1882	20.8903	21.4515	21.5935	21.0798
pre9	SPAC13C5.01c	20S proteasome complex subunit alpha 3 Pre9	Q09682	+	0.755742	1.81913	8	8	38.3	15.881	22.1218	22.0509	22.1189	22.4171	22.377	22.7351	21.7719	21.9989	21.4911	22.7154	22.7834	22.7476	22.2728	22.5219	21.9141	22.4032	22.5643	22.4223
tcb2	SPCP31B10.06	tricalbin, C2 domain protein (phospholipid binding) ER-plasma membrane tethering protein Tcb2	Q9USG8		0.754593	1.28812	29	29	35.4	124.46	18.2724	19.9524	20.5438	23.5308	23.5144	22.7534	22.3567	22.484	22.6942	23.0767	22.7816	22.6245	22.8618	22.5791	23.875	23.6874	23.9146	24.0838
csc4	SPAC2C4.10c	SIP/FAR complex subunit Csc4	O14043		0.753689	0.413958	5	5	35.5	30.793	19.0597	20.9315	20.1366	19.5327	19.8565	20.1257	18.2656	18.3952	20.593	19.2309	19.5158	19.1211	20.6776	19.0458	20.6461	21.4923	21.7649	21.6887
ndc80	SPBC11C11.03	Ndc80 complex subunit Ndc80	Q10198		0.751367	0.301273	14	14	27.7	12.383	19.2503	20.0127	19.8397	21.0817	19.641	21.0576	20.987	20.4608	18.0783	18.3805	20.4094	19.0634	18.5275	19.222	18.3783	19.568	18.8857	19.183
fum1	SPCC18.18c	fumarate hydratase	O94552		0.749598	0.95418	10	10	33.8	35.517	21.9779	21.9231	21.6005	21.1868	20.7316	21.2331	20.3589	20.8431	19.7007	21.1512	21.3253	20.7859	21.0051	20.946	20.6389	21.1341	21.3988	21.5984
qns1	SPCC553.02	glutamine-dependent NAD(+) synthetase Qns1	O74940		0.748155	0.617131	6	6	11.3	14.783	19.8641	20.0814	20.6069	19.9378	19.7179	20.5667	19.784	18.3632	19.8307	20.1159	19.804	19.8283	21.0559	19.6382	19.9109	19.696	20.4634	19.9823
cnx1	SPAC3C7.11c	calnexin Cnx1	P36581	+	0.745289	1.98547	19	19	38.4	248.56	24.3047	24.252	23.9933	25.8855	26.1352	26.2028	25.4306	25.4896	25.0676	26.0812	26.2257	26.2255	25.6152	25.7524	25.0135	26.0293	25.8636	26.0292
vps53	SPAC3A12.15	GARP complex subunit Vps53	P87129		0.727952	0.199544	4	4	5.7	2.4835	18.7301	20.6405	20.6205	18.4917	20.1521	22.1146	18.2482	21.3494	18.9769	19.8804	18.8832	20.4383	17.9929	20.5598	19.0561	19.4621	22.0483	18.6387
hsp10	SPCC550.06c	mitochondrial heat shock protein Hsp10	O59804		0.726334	0.479644	5	5	51	10.407	21.9465	23.9026	23.3784	21.4474	20.5318	22.5157	21.3287	20.7753	20.2119	20.901	21.3811	21.9062	20.8949	20.6291	19.3161	21.0664	21.2276	21.0263
	SPCC736.13	short chain dehydrogenase	O74959		0.723324	0.533017	6	6	27.4	53.604	19.4925	20.3519	20.1017	19.2033	19.3026	19.5191	19.3607	17.4512	19.0431	20.17	19.6802	20.46	19.6206	20.1726	19.9185	19.8618	19.8538	20.0768
nap2	SPBC2D10.11c	histone H2A-H2B chaperone Nap2	P78920		0.717383	1.21607	5	5	21.9	9.7864	18.8782	19.907	19.7767	19.312	19.3721	18.8372	18.0254	18.7451	18.5986	18.9431	19.6525	19.1995	19.7558	21.0355	18.7875	19.1867	20.2536	19.595
	SPCC1840.07c	vacuolar endopolyphosphatase	O74480		0.7121	0.713379	5	5	17.5	21.465	20.5537	20.3131	20.9827	20.6081	20.72	20.5929	20.0521	19.0867	20.6459	21.2028	19.7743	18.395	21.0166	21.1246	20.987	20.5845	20.8873	20.7782
pgm2	SPCC1840.05c	phosphoglucomutase Pgm2	O74478		0.698858	0.52043	4	4	6	3.2864	19.0035	18.5777	19.9634	20.1799	18.5492	19.8799	18.2167	19.1102	19.1856	19.7766	19.2811	20.4604	18.9254	20.986	18.9011	18.0896	19.0599	19.8885
orm1	SPBC119.09c	ORMDL family protein Orm1	O42901		0.6986	0.779571	6	6	34.9	10.801	19.0169	19.7659	20.1544	18.7193	19.7509	19.8618	19.1353	18.5175	18.5834	21.7524	18.9914	20.2502	20.21	19.7545	19.8385	19.5299	19.2954	19.9269
aes1	SPBPB21E7.07	phenazine biosynthesis PhzF protein family	Q8NIL3	+	0.693038	2.35813	12	12	69.9	159.71	23.0859	22.8347	20.7725	24.9025	24.9871	24.6616	24.1404	24.0474	24.2843	24.8509	24.8291	24.7266	24.4392	24.539	24.1316	24.759	24.4691	24.6236
cog4	SPCC338.13	Golgi transport complex subunit Cog4	O74990		0.685682	0.355721	4	4	7.3	7.0807	20.5095	20.4301	21.1294	21.2402	18.8357	18.8355	18.9917	18.8898	18.9729	19.2361	19.7705	18.7908	19.912	19.5121	18.7191	18.6551	20.621	21.1232
ggt2	SPAC56E4.06c	gamma-glutamyltranspeptidase Ggt2	O14194		0.673981	0.935116	4	4	8	3.8608	20.1777	20.051	21.3865	20.7279	20.7463	20.156	20.206	20.0794	19.3229	20.3771	20.6229	20.4084	20.3262	20.6574	19.5738	19.5335	20.2515	20.2179
idh2	SPBC902.05c	isocitrate dehydrogenase (NAD+) subunit 2	Q9USP8	+	0.67072	1.82404	11	11	33.2	33.934	21.9584	21.9894	20.4058	21.591	21.1712	21.6626	20.7503	20.7413	20.921	21.3045	21.4101	20.9385	21.1889	19.033	20.8081	21.3251	21.234	19.0923
rpb8	SPBC14C8.12	DNA-directed RNA polymerase I, II and III subunit Rpb8	Q92399		0.666957	0.255932	3	3	30.4	254.73	19.3099	19.7469	19.996	21.9748	21.6647	21.5417	19.0165	21.8903	22.2736	19.3074	19.2724	22.253	21.7295	22.0638	22.002	22.1316	18.2426	21.6182
apt1	SPAC23A1.03	adenine phosphoribosyltransferase (APRT) Apt1	O42842	+	0.657078	1.64257	6	6	46.8	22.527	20.7647	21.2614	21.4336	20.6551	20.4791	21.0781	20.0555	20.0239	20.1616	18.3411	20.4988	20.5306	20.5838	21	20.6388	20.722	20.5719	20.5855
pro3	SPAPYUG7.05	delta-1-pyrroline-5-carboxylate reductase Pro3	Q9P7Y7		0.653282	0.325587	9	9	50.4	39.857	20.8153	20.4631	21.02	20.3102	21.0167	19.1614	20.1265	20.1375	18.2645	20.2809	20.5896	20.0415	20.506	19.0067	20.1947	19.7053	20.445	20.7991
gud1	SPCC1672.03c	guanine deaminase Gud1	O14057	+	0.650785	2.46415	18	18	48.8	89.857	20.8522	19.3798	21.3196	23.6639	23.8412	23.9968	23.1571	23.2653	23.1272	23.627	23.1652	22.8719	23.7449	23.5725	23.4011	23.4375	23.1451	23.4345
hem13	SPAC222.11	coproporphyrinogen III oxidase Hem13	Q9UTE2	+	0.649555	1.74151	12	12	46.8	57.216	21.5511	22.6357	20.3134	21.2399	21.6321	21.4546	21.0411	20.6736	20.6633	21.0681	21.5921	21.4408	21.2441	21.4311	21.2727	21.4904	21.7668	21.136
man1	SPAC14C4.05c	LEM domain nuclear inner membrane protein Man1, Sad1 interacting factor	O13712		0.642457	0.710527	7	7	11	7.3451	19.0231	20.0906	19.8908	19.2985	19.9724	20.1527	18.5487	19.32	19.6275	19.8417	19.0953	20.2134	20.5287	20.4429	19.7215	20.0623	19.3295	20.0065
kgd2	SPBC776.15c	dihydrolipoamide S-succinyltransferase, e2 component of oxoglutarate dehydrogenase complex Kdg2	O94681		0.641917	0.206976	6	6	16.6	15.728	20.735	20.8886	19.2525	20.7842	19.1239	21.1304	20.501	20.9459	17.6658	19.993	20.8242	19.589	20.5774	19.5603	18.6473	18.4227	20.367	19.0864
gas2	SPBC29A10.08	cell wall 1,3-beta-glucanosyltransferase Gas2	Q9USU5		0.635173	0.451968	6	6	16.8	33.595	19.182	22.979	21.7904	21.0144	20.3275	21.8722	20.5726	21.0653	19.6708	18.2892	21.3658	20.8725	20.8221	19.9941	18.4888	21.255	20.7727	20.0654
hxk1	SPAC24H6.04	hexokinase 1	Q09756	+	0.630723	2.08951	17	17	54.1	273.91	24.3981	23.9356	23.5857	23.7247	23.7609	23.9378	23.3687	23.1788	22.9838	23.7473	23.7644	23.742	23.8226	23.7931	23.5053	23.8065	23.6919	23.8066
smi1	SPBC30D10.17c	beta-glucan synthase adaptor protein Smi1	O14362		0.627654	0.516374	3	3	6	8.5146	20.3388	20.3889	20.7589	20.5316	21.4211	20.3729	20.5155	20.6214	19.3058	20.5896	19.4534	20.5867	20.2313	19.0257	20.0599	20.0497	20.194	20.2132
	SPAC3H8.08c	DNA-binding transcription factor	Q10144		0.626561	0.340907	5	5	11.2	13.999	18.3814	20.2167	20.8109	19.8537	18.8953	19.8375	20.264	18.0164	18.4264	19.2961	19.3413	19.415	20.2905	20.7617	20.108	19.7224	20.094	19.1685
pgc1	SPAC4D7.02c	phosphatidylglycerol phospholipase C Pgc1	O14169	+	0.62423	1.45012	7	7	38.3	24.782	20.5708	19.731	20.6315	21.0083	21.3554	20.7808	20.6397	20.2799	20.3521	20.612	20.6474	19.9528	21.1331	21.2096	21.202	20.7618	21.1363	21.2773
gas5	SPAC11E3.13c	cell wall 1,3-beta-glucanosyltransferase Gas5	O13692		0.620046	1.06593	8	8	18.4	46.032	20.3544	21.5865	20.3272	22.6875	22.2462	22.8563	22.3734	21.8611	21.6953	22.7367	23.0175	23.0249	22.3716	22.3101	21.298	23.4413	23.1413	23.3108
elo1	SPAC1639.01c	fatty acid elongase Elo1	Q7LKX0		0.616096	0.553668	5	5	14.5	19.975	18.8666	19.2642	20.1537	20.5399	20.8818	20.6286	20.1495	20.8583	19.1942	19.149	20.9003	18.7791	20.4626	19.8281	17.7613	21.0776	18.9756	21.4052
dys1	SPBC1271.04c	eIF-5A-deoxyhypusine synthase Dys1	O94337		0.609896	0.265743	8	8	28.6	12.186	20.6289	20.3957	20.7202	20.325	20.0198	18.1631	18.3944	18.1587	20.1252	19.3592	20.5766	20.3466	19.9419	19.7442	18.0306	19.0009	19.1382	20.1913
	SPAC11D3.02c	ELLA family acetyltransferase	Q10081		0.602874	0.286399	7	7	47.3	4.1791	21.6118	21.4161	20.989	21.1575	19.9865	21.4683	21.1178	20.8495	18.8364	21.0479	19.1038	18.7748	21.6979	20.6905	19.64	20.4421	18.7901	19.3664
	SPBC16A3.02c	mitochondrial CH-OH group oxidoreductase, human RTN4IP1 ortholog, implicated in mitochondrial organization or tethering	O42909	+	0.600623	1.84039	10	10	41.5	35.584	22.5626	22.5777	20.3151	22.9326	22.8117	22.7992	22.4675	22.2836	21.9905	22.8826	22.471	21.8763	22.6401	22.7998	22.4774	22.732	22.8158	22.755
gas1	SPAC19B12.02c	cell wall 1,3-beta-glucanosyltransferase Gas1	Q9P378		0.58852	1.00279	3	3	10.9	48.004	23.0088	22.3582	20.8696	23.9588	23.8555	24.0648	23.0447	23.9039	23.1649	23.192	23.9652	23.8569	23.8281	23.5706	23.0862	23.8196	24.0304	24.0865
tef5	SPCC1450.04	translation elongation factor EF-1 beta subunit, guanyl-nucleotide exchange factor (eEF1B)	O74173		0.586808	0.387102	8	8	50	115.32	23.5593	23.9886	23.0102	22.5299	21.5183	23.288	22.3617	22.102	21.112	21.5432	22.0267	22.5951	22.1203	21.7632	18.318	22.1131	22.4111	21.8355
ach1	SPAC1952.09c	acetyl-CoA hydrolase/succinyl-CoA:3-ketoacid coenzyme A transferase, mitochondrial Ach1	Q9UUJ9	+	0.584756	2.2695	2	2	3.3	3.9944	19.2641	19.7576	21.2923	19.0153	19.3606	19.0927	18.5306	18.5924	18.5914	18.466	19.896	19.4769	18.7985	19.0026	19.8066	19.5428	19.5264	18.7211
pre1	SPAC31A2.04c	20S proteasome complex subunit beta 4 Pre1	Q09720	+	0.579548	1.40809	5	5	35.6	15.427	21.4297	21.204	21.3068	22.0553	22.1397	22.4871	21.3816	21.85	21.712	22.5515	22.5982	22.5293	22.2763	22.9007	21.6735	22.5341	21.9889	22.0414
ntp1	SPBC660.07	alpha,alpha-trehalase Ntp1	O42893	+	0.57505	2.31245	20	20	31.8	56.336	22.3011	21.9845	22.2347	22.9259	22.9798	22.6835	22.1968	22.3407	22.3265	22.4987	22.2523	22.1969	22.7375	22.6359	22.6627	22.613	22.6011	22.6665
mto1	SPCC417.07c	gamma tubulin complex linker Mto1	O94488		0.572254	0.958491	18	18	20.4	40.04	18.6553	18.6763	21.3639	21.8081	21.5301	20.9972	20.5898	20.947	21.0817	21.7398	21.956	18.0002	20.9975	19.7516	20.7937	21.1702	21.3155	21.9444
uro1	SPCC1223.09	uricase Uro1	O74409	+	0.571721	2.27615	16	16	65.9	152.81	19.2753	19.7678	20.1927	24.7397	24.6802	24.6745	24.327	23.9976	24.0547	23.6499	23.8236	23.5564	25.0221	24.6923	24.4282	24.0346	23.5243	23.6434
sec5	SPCC622.10c	exocyst complex subunit Sec5	O94598		0.56724	0.596339	8	8	15.1	44.377	23.7969	24.555	19.3994	23.5735	23.4635	23.094	23.3635	22.0329	23.0329	19.4733	22.7596	20.0701	23.2876	24.6778	22.087	20.1308	19.6551	24.2618
nup60	SPCC285.13c	nucleoporin Nup60	O74500		0.566973	0.390241	5	5	8.2	3.1083	19.9941	18.6941	21.3182	20.0703	18.9936	20.5971	19.7807	19.6366	18.5428	20.6308	19.3553	19.0742	19.2555	21.0304	18.9568	18.7573	17.6698	18.9582
dsc2	SPAC1486.02c	Golgi Dsc E3 ligase complex transmembrane subunit, C-terminal UBA domain Dsc2	Q9UTK7		0.560367	0.223268	2	2	8.1	39.182	19.2919	20.9376	20.7694	18.1615	20.3538	19.4758	19.4053	19.6189	17.2858	20.0216	20.1433	19.1103	19.7904	20.0172	19.892	20.3214	19.8976	20.2419
fmd1	SPBC1539.07c	glutathione-dependent formaldehyde dehydrogenase	P78870	+	0.55756	1.58978	7	7	21.7	17.729	21.9063	19.8285	20.3407	21.439	21.4905	21.8795	21.1658	20.8913	21.0793	22.0591	21.9109	21.8117	21.5263	21.5995	20.7471	21.2212	20.9356	21.0235
arg41	SPBC1539.03c	argininosuccinate lyase	P50514	+	0.547859	2.05807	24	22	60.7	137.9	23.3302	21.2308	21.8049	24.4115	24.5466	24.7696	24.0277	24.1096	23.9467	24.5433	24.6494	24.6216	24.6164	24.7263	24.2838	24.7064	24.4877	24.2104
lsc2	SPCC1620.08	succinate-CoA ligase beta subunit Lsc2	O94415	+	0.547785	1.4213	22	22	58.7	122.02	22.8265	20.9722	22.7167	24.4626	24.9557	24.3939	23.998	24.0748	24.096	24.3642	24.285	24.0188	24.7634	24.6534	24.5215	24.6711	24.4196	24.603
ssa1	SPAC13G7.02c	Hsp70 family heat shock protein Ssa1	Q10265	+	0.543969	3.01807	47	22	80	125.52	23.6156	24.727	22.8333	24.6043	24.6939	24.5132	24.0059	24.1238	24.0498	24.7574	24.9344	24.8108	24.3838	24.3902	24.4795	25.2652	24.9195	25.082
gar2	SPAC140.02	nucleolin, nucleolar histone chaperone required for rRNA metabolism	P41891		0.53904	0.211503	8	8	18.6	10.882	21.7542	22.0954	22.7189	19.4463	19.9099	21.5306	19.3736	21.2219	18.6742	20.202	19.6132	21.4218	21	19.0386	18.8835	19.0489	20.5016	18.7903
atp7	SPBC29A10.13	F1-FO ATP synthase subunit D	O94390		0.536876	0.514779	6	6	38.3	9.3897	20.4261	20.5589	20.9718	20.5508	19.6583	21.1536	19.6361	20.0083	20.1078	20.7258	20.8443	20.8289	20.2671	20.0556	20.1226	20.7379	20.6369	20.8284
lsh1	SPAC1F5.06	ER heat shock protein Lsh1	Q10061	+	0.534442	1.42716	18	18	26.3	44.569	21.6058	19.4856	20.2119	22.1511	21.9718	21.6825	21.563	21.4436	21.1954	21.4864	21.8627	21.0344	21.7629	21.9437	21.5635	22.0522	21.9273	22.5889
urb2	SPAC2G11.02	ribosome biogenesis protein Urb2	Q09804	+	0.534226	1.53829	6	6	4.9	3.8611	19.3885	18.9644	21.2063	19.6442	19.2362	19.3579	19.0455	18.9055	18.6847	19.5967	20.8053	20.0095	19.1826	19.2926	19.3404	17.9145	18.7607	18.1382
rib5	SPCC1450.13c	riboflavin synthase Rib5	Q9Y7P0		0.533604	0.393469	4	4	20.7	3.149	18.6112	19.4282	19.7566	19.9607	18.3257	19.5759	19.3213	18.5766	18.3636	19.3076	18.652	19.5756	18.728	19.9037	19.762	19.3123	19.0535	19.3758
qcr9	SPCC1682.01	ubiquinol-cytochrome-c reductase complex subunit 9	O74433		0.532684	1.13307	3	3	43.5	32.864	21.0772	21.3784	20.9598	22.1866	22.1216	21.8698	21.3441	21.3119	21.9239	21.9553	21.8221	21.5816	22.3975	18.8902	21.9131	21.6336	22.5932	21.8653
byr3	SPAC13D6.02c	translational activator, zf-CCHC type zinc finger protein	P36627		0.531919	1.05775	12	12	77.7	240.13	25.2375	25.9387	28.8406	25.6498	25.82	26.2772	25.631	25.3881	25.1321	26.8544	27.5821	26.9858	25.1194	25.6071	24.5758	26.5185	26.5756	25.7967
spo20	SPAC3H8.10	sec14 cytosolic factor family, phospholipid-intermembrane transfer protein Spo20/Sec14	Q10137		0.52721	0.299655	5	5	22.4	33.716	20.8931	19.5467	20.6435	19.9177	20.4426	20.9046	18.5862	20.6148	20.4824	20.7227	19.648	20.2029	21.2091	20.5447	20.4078	20.6321	20.4838	20.5015
atd1	SPAC9E9.09c	aldehyde dehydrogenase	O14293	+	0.523399	1.83839	33	33	82.1	323.31	27.6081	27.1582	27.3259	27.5357	27.5028	27.8784	27.0613	27.0903	27.1951	27.4618	27.4577	27.2659	27.4167	27.2087	27.2041	27.4174	27.1786	27.1546
fim1	SPBC1778.06c	fimbrin	O59945	+	0.522085	1.51969	21	21	46.7	274.47	24.2648	24.1525	23.6316	23.3689	23.1416	23.6876	22.8886	22.8564	22.887	23.3028	23.5844	23.5291	23.026	23.1651	22.774	23.6219	23.4148	23.2487
dut1	SPAC644.05c	deoxyuridine 5'-triphosphate nucleotidohydrolase	Q9P6Q5		0.521683	0.575905	2	2	22.9	9.3107	18.9845	20.7576	21.4365	19.45	18.2579	18.8048	18.6088	17.9093	18.4296	19.3426	19.6951	18.4664	19.4402	20.264	18.6028	19.3121	20.7487	18.7442
osh6	SPCC23B6.01c	sterol transfer protein Osh6	Q9UUA1		0.521556	1.19534	12	12	30.5	31.71	22.2522	21.872	21.6556	21.0797	20.8317	21.4614	20.7653	20.4457	20.5971	21.1739	20.8361	21.3323	20.6079	20.1512	20.819	21.3806	21.326	21.57
fzo1	SPBC1706.03	mitochondrial dynamin family fusion GTPase (mitofusin) Fzo1	Q9USY7		0.521544	0.142121	7	7	12.4	12.862	18.8166	19.6004	21.2411	21.5663	19.2623	18.7403	18.6025	18.0018	21.4	19.4004	19.5065	19.183	21.4633	19.4602	20.4152	18.7235	21.3291	21.6449
erg26	SPBC3F6.02c	3 beta-hydroxysteroid dehydrogenase/delta 5-->4-isomerase Erg26	O43050	+	0.518356	2.12208	10	10	32.9	32.145	23.227	23.0109	19.9684	24.2391	24.4285	24.4591	23.8363	24.0013	23.7341	24.4623	24.1227	23.9097	24.4069	24.1117	23.9365	24.3606	24.2641	24.2622
	SPBC543.02c	TPR domain protein, DNAJC7 family	Q9HGM9	+	0.518	2.41831	17	17	38.7	50.68	22.3366	20.0779	19.4754	22.6392	22.8878	22.8645	22.2258	22.3401	22.2717	22.9149	22.9846	23.0959	22.8095	22.6556	22.3658	23.1241	22.7082	23.0051
thf1	SPBC839.16	C1-5,6,7,8-tetrahydrofolate (THF) synthase, trifunctional enzyme Thf1	Q8WZJ7	+	0.51727	2.35317	47	46	59.2	323.31	25.6812	25.2311	25.3258	25.6063	25.445	25.7419	25.0505	25.1302	25.0607	25.4989	25.5831	25.4321	25.3848	25.4077	25.0893	25.6022	25.4406	25.3682
myr1	SPBC2G2.11	N-myristoyltransferase Myr1	O43010		0.511569	0.524412	6	6	18.2	24.111	20.3764	20.6534	19.8543	19.2758	19.4421	19.9704	19.7119	18.4157	19.0261	20.2704	19.0538	19.6878	20.0628	19.4719	18.7193	19.9555	20.2238	20.1776
vma8	SPCC965.03	V-type ATPase V1 subunit D	O59823		0.511165	0.381383	2	2	8.4	4.9646	18.8457	19.8412	20.868	20.0496	19.5151	19.6319	18.7684	20.2956	18.5991	19.2256	19.3962	18.6642	20.2402	19.5743	19.9973	19.9373	20.1819	20.2861
pst1	SPBC12C2.10c	Clr6 and Rpd3L histone deacetylase complex subunit Pst1	Q09750		0.510557	0.485231	6	6	4.3	12.646	18.9512	19.3607	19.7556	19.9599	18.8072	19.5158	19.4053	18.3387	19.0072	19.186	19.9935	19.876	18.9727	20.1291	18.8282	18.8512	18.5445	19.6402
fps1	SPAC6F12.13c	geranyltranstransferase Fps1	O14230	+	0.509998	1.45978	17	17	52.2	181.83	24.3447	23.9754	23.7326	24.5091	24.4621	24.7845	24.1825	24.2215	23.8217	24.4419	24.5146	24.606	24.4324	24.2625	23.3695	24.5619	24.5283	24.3516
wdr54	SPBC16H5.13	WD repeat protein, human WDR54 ortholog, implicated in vesicle-mediated transport	O42948		0.509208	0.222871	8	8	10.1	15.514	19.1575	20.5902	20.1716	20.0772	19.8225	17.9412	17.821	19.8363	18.656	19.2383	20.1377	20.1895	20.1944	19.7167	19.4232	19.3182	18.959	18.3203
sds21	SPCC31H12.05c	serine/threonine protein phosphatase PP1 catalytic subunit Sds21	P23880		0.509164	0.532421	5	3	12.4	2.6982	19.3582	20.0856	21.2561	18.8371	18.6301	18.6894	19.0211	17.9701	17.6379	19.5303	19.5116	20.0623	18.1855	19.621	19.9886	19.0467	19.2254	19.4839
frs2	SPAC3G9.06	cytoplasmic phenylalanine-tRNA ligase alpha subunit Frs2	O42870	+	0.507161	1.73587	18	18	47.1	63.175	23.7118	23.5065	23.5532	23.8462	23.5932	23.9685	23.2959	23.42	23.1706	23.5459	23.6385	23.6415	23.883	23.8494	23.6222	23.9839	23.8531	23.652
ccs1	SPAC22E12.04	superoxide dismutase copper chaperone Ccs1	Q10357		0.503957	0.318438	5	5	23.6	11.085	19.7555	20.9066	21.4234	20.253	19.3562	19.3777	18.1321	19.2141	20.1288	19.8739	20.3984	20.3829	18.7929	20.7152	19.6307	20.0544	19.8131	19.8775
sap1	SPCC1672.02c	switch-activating protein Sap1	P40847		0.502652	0.416775	8	8	36.6	12.75	20.7011	20.962	20.4285	20.3601	19.9415	21.1683	20.6569	19.9089	19.3962	20.3345	20.8598	21.2459	20.3898	20.1799	20.1186	19.9675	19.4703	20.0823
wis2	SPAC1B3.03c	cyclophilin family peptidyl-prolyl cis-trans isomerase Wis2	Q11004		0.502138	0.659228	14	14	53.1	47.609	23.5277	24.2782	20.199	20.8885	21.5497	21.065	20.35	20.4171	21.2296	21.577	20.1683	19.5676	20.8887	20.5093	18.4612	21.375	20.4157	19.0183
dak1	SPAC22A12.11	dihydroxyacetone kinase Dak1	O13902		0.500512	0.907623	20	20	50.5	78.137	22.875	23.4026	20.4004	22.966	22.5298	23.396	22.5295	22.519	22.3417	22.9044	22.991	22.8799	22.907	23.1193	22.2493	23.3005	23.2924	22.8541
	SPBC11C11.06c	Schizosaccharomyces specific protein	Q10195	+	0.498054	3.23937	4	4	36	8.0095	21.2801	21.6817	19.9908	21.9014	21.9363	21.8586	21.3182	21.4723	21.4117	21.3375	21.7702	21.4172	21.9803	22.1275	21.6062	22.3421	22.2855	22.2169
pho8	SPBC14F5.13c	vacuolar membrane alkaline phosphatase	O60109		0.494911	1.19425	13	13	35.9	119.48	22.6527	22.2205	22.2343	24.487	24.1095	24.3332	24.015	23.9336	23.4963	24.1806	24.1465	24.0389	24.5416	24.6045	23.7937	24.106	23.9164	23.9818
pre5	SPAC6G10.04c	20S proteasome complex subunit alpha 6 Pre5	O14250	+	0.494406	1.66978	11	11	47.4	16.945	22.0262	22.2166	20.5161	21.4694	21.6211	21.7123	21.2442	20.879	21.1964	22.4266	22.0817	22.4381	21.1722	21.383	21.3785	21.6001	21.6752	21.2782
trr1	SPBC3F6.03	thioredoxin reductase Trr1	Q92375		0.491099	0.962989	7	7	41.3	53.512	23.8299	23.2023	23.2321	22.7171	23.4524	23.1883	22.7788	22.4289	22.6768	22.622	22.8003	22.5244	22.6787	22.1341	21.9444	22.7245	22.446	22.1105
	SPBC21B10.08c	antibiotic biosynthesis monooxygenase-like domain	P78833		0.480869	0.659473	7	7	52	16.184	22.6704	22.7738	20.6133	21.2113	21.2729	21.5057	21.4204	20.8048	20.3221	21.6119	21.3577	21.2605	20.4629	19.9581	20.6558	20.8057	21.3333	20.9511
csi1	SPBC2G2.14	mitotic centromere-SPB clustering protein Csi1	O43013		0.478317	0.771698	17	17	48.6	222.97	20.041	20.137	19.6337	23.1623	23.0919	23.7099	23.2102	22.8297	22.4892	23.0399	22.9366	22.5183	23.0676	23.1579	22.6805	22.9749	22.6098	23.0282
aco1	SPAC24C9.06c	aconitate hydratase Aco1	O13966		0.477608	0.912384	21	21	32.7	80.547	24.7546	24.7901	24.5064	23.5524	23.2233	24.016	23.15	23.2455	22.9633	23.3461	23.5773	23.6375	23.6066	22.6295	22.9664	23.8183	23.6362	23.3396
mss116	SPBC691.04	mitochondrial ATP-dependent RNA helicase Mss116	O13622		0.476302	0.280969	4	4	12.5	13.078	19.4429	20.4804	20.4979	19.4807	19.6991	20.7262	19.1723	20.5893	18.7153	19.3013	18.8245	19.5972	20.2138	19.2636	20.2568	19.4907	18.7166	19.2498
pch1	SPBC32F12.06	P-TEFB associated cyclin, cyclin T Pch1	O74627	+	0.462414	1.32718	7	7	27.5	28.65	18.9471	19.9565	20.4377	20.9456	21.3436	20.9958	20.6934	20.4289	20.7756	20.4866	20.0286	20.9772	20.8652	21.0268	21.3273	20.9339	20.9905	21.0577
sbg1	SPBP22H7.03	plasma membrane-actinomyosin ring linker protein Sbg1	O13619		0.45884	0.302449	2	2	12.7	3.4356	19.8706	19.6684	20.2799	19.667	19.1041	19.5941	19.7384	19.4221	17.8282	19.525	19.9099	19.0975	17.9288	19.9957	20.3171	18.9005	18.3817	19.7403
pdc101	SPAC1F8.07c	pyruvate decarboxylase	Q92345	+	0.458244	1.78026	35	35	77.8	323.31	29.4155	29.2135	28.764	28.6231	28.6521	28.9646	28.333	28.3179	28.2141	28.8644	28.9912	28.9117	28.3013	27.9709	27.7843	28.8899	28.6339	28.5118
cap1	SPCC306.09c	adenylyl cyclase-associated protein Cap1	P36621		0.457472	0.749888	20	20	52.5	130.32	23.472	23.2691	22.2781	23.6593	23.3738	24.0818	23.4913	23.3788	22.8724	23.507	23.7839	23.656	23.2444	23.3746	22.878	23.9578	23.8285	24.0537
ept1	SPAC22A12.10	diacylglycerol cholinephosphotransferase/ diacylglycerol ethanolaminesphotransferase Ept1	O13901		0.455907	0.596669	5	5	12.7	20.934	23.1801	21.6604	22.8127	24.2521	23.8847	23.5689	23.4107	23.946	22.9814	23.3426	23.4118	22.9616	23.707	23.6079	23.2894	24.1005	24.4407	24.3044
pdi1	SPAC1F5.02	ER protein disulfide isomerase	Q10057		0.450968	1.25128	19	19	47.6	180.77	24.0201	23.9306	22.2224	24.6967	24.7778	25.1838	24.3583	24.589	24.358	24.4889	24.6256	24.8151	24.5695	24.5144	24.0833	24.6424	24.6643	24.5542
	SPBC12C2.04	NAD binding dehydrogenase family protein	Q09745	+	0.449106	1.33829	6	6	23.4	40.363	22.5059	21.9886	20.0333	21.9994	21.9076	22.0223	21.5206	21.7956	21.2657	21.7982	21.664	21.5122	21.9325	21.6992	21.3388	21.9508	22.1209	21.2905
tea1	SPCC1223.06	cell end marker Tea1	P87061	+	0.44687	1.30572	3	3	2.4	7.8411	22.1842	23.3348	23.8287	22.1942	22.3343	21.933	21.6637	21.9136	21.5435	22.6761	22.3598	22.4122	21.2589	21.8732	19.1606	21.2363	21.7407	18.2327
ned8	SPBC12D12.08c	ubiquitin-like protein modifier for cullin Ned8	O14399		0.442362	0.475134	2	2	17.9	3.1509	19.5931	19.025	20.8147	18.6687	19.3439	19.7345	18.8536	18.3395	19.2269	19.7149	19.6174	19.2769	21.3386	21.3363	19.0683	19.3969	19.3621	19.0321
cbc1	SPAC6G10.07	nuclear cap-binding complex large subunit	O14253		0.441446	0.395941	11	11	21.9	15.174	19.6589	19.5271	20.9996	20.4487	19.1141	20.0083	19.3616	19.8913	18.9938	20.3368	19.6997	19.2884	21.349	21.1502	19.9496	18.8762	18.8339	18.4738
san1	SPBC2A9.04c	sir antagonist, ubiquitin-protein ligase E3	Q9Y7K6		0.437878	1.04093	6	6	15	39.476	18.5944	19.4875	20.7426	21.3243	21.1797	20.7681	20.5472	20.546	20.8653	21.1466	20.923	21.259	20.7892	19.6017	18.9327	20.8525	19.1591	19.4641
get4	SPCC1672.12c	TRC complex (ER membrane insertion) subunit Get4	O74432		0.434848	0.752872	4	4	15.2	12.089	20.1392	20.6018	20.3549	20.0021	20.5653	20.4075	20.29	19.6066	19.7738	20.07	20.5578	20.169	20.1085	19.4877	20.8132	20.7143	20.4918	20.3958
fmo1	SPBP16F5.08c	ER flavin-containing N,N-dimethylaniline monooxygenase activity Fmo1	Q9HFE4		0.430294	1.17065	10	10	30.4	67.323	20.9667	21.116	20.5303	20.5514	20.7208	20.6812	20.336	20.4312	19.8953	19.7555	20.4467	19.86	20.4031	20.6692	20.3938	20.663	20.5545	20.619
	SPCC126.12	DUF34 family protein	O94404		0.425496	0.976274	3	3	9.4	2.9332	18.3724	19.9506	18.8808	18.8033	19.2263	18.6264	18.4059	18.3198	18.654	18.9604	19.0979	19.1306	18.463	18.8898	18.9633	19.0989	19.9206	19.0195
ost2	SPAC6F6.05	oligosaccharyltransferase epsilon subunit Ost2	O14238	+	0.424768	2.04457	3	3	36.9	14.735	19.4063	20.3501	20.3331	20.2985	20.0513	20.1452	19.8264	19.7513	19.643	19.9236	19.6073	19.6946	19.9293	19.9962	18.9319	20.326	20.0282	20.1545
ufd1	SPBC16A3.09c	Hrd1 ubiquitin ligase complex subunit Ufd1	O42915	+	0.424663	1.32733	10	10	33.9	24.937	19.0101	19.6776	20.9393	21.8018	22.1347	22.176	21.5312	21.7957	21.5116	22.6966	22.8763	22.67	21.4797	21.9733	21.581	21.8677	22.0083	22.0222
	SPCC1183.02	glutathione S-transferase, translational elongation factor eEF1	O74830		0.421363	1.29777	11	10	60.5	67.269	22.9232	22.5548	20.2814	22.5702	22.3998	22.8629	22.0626	22.3031	22.203	22.8371	22.5074	22.4949	22.8274	22.6787	22.2927	22.799	22.5857	22.6699
tps1	SPAC328.03	alpha,alpha-trehalose-phosphate synthase [UDP-forming]	P40387	+	0.420911	1.49078	16	16	42.9	89.51	24.0159	24.1717	23.4486	23.8688	23.8244	23.9155	23.4746	23.215	23.6564	23.8746	23.7991	23.7734	23.6594	23.4796	23.6976	24.1014	24.0236	24.0643
sdh1	SPAC1556.02c	succinate dehydrogenase Sdh1	Q9UTJ7		0.419003	0.900585	18	18	41.7	94.395	24.0893	24.2982	24.527	23.0339	23.4554	23.4165	23.1877	22.8624	22.5987	23.1832	23.0847	23.1128	23.4828	23.2336	23.4248	23.5686	23.0874	23.1172
slm1	SPAC637.13c	cytoskeletal signaling protein Slm1	O94447		0.41831	0.775889	11	11	29.3	37.362	20.9053	21.3026	21.3328	20.7707	21.2634	20.665	20.812	20.2812	20.3511	19.1468	20.7052	20.2359	21.2023	19.9031	19.6713	21.5786	18.9518	21.2414
pgi1	SPBC1604.05	glucose-6-phosphate isomerase	P78917		0.418126	1.07499	25	25	57.1	323.31	26.1051	26.013	25.5029	26.4405	26.333	26.7411	26.3551	25.9917	25.9135	26.4559	26.4081	26.4406	26.4961	26.4622	26.0923	26.4938	26.3836	26.2567
are1	SPAC13G7.05	acyl-CoA-sterol acyltransferase Are1	Q10269		0.41803	0.404324	4	4	7.3	5.6134	19.739	19.9512	20.706	19.3427	20.3938	19.227	18.8454	19.2126	19.6515	18.6475	19.7618	18.3094	20.0069	19.8455	19.8711	20.5614	19.9541	21.0281
bud6	SPAC15A10.16	actin nucleation-promoting factor Bud6/Aip3	O13735		0.416337	0.288152	9	9	11	37.577	20.0185	19.0285	20.5939	19.2034	19.6493	19.4028	18.3874	18.4797	20.1393	20.0738	19.6415	20.1398	19.477	19.6526	20.4425	19.208	20.2287	21.2398
mga2	SPAC26H5.05	membrane sensing transcription coactivator, ankyrin repeat containing Mga2	O13987		0.415908	0.807764	21	21	22.7	49.537	19.1801	20.521	20.0231	21.9361	22.2734	22.4933	22.139	21.5385	21.7775	22.1777	22.3267	21.8627	21.88	22.5781	21.9383	22.4331	22.4546	22.6154
coq5	SPCC4G3.04c	C-methyltransferase	P87230		0.414536	0.443054	3	3	11.8	2.7263	19.1765	20.5979	21.6456	18.9873	19.6489	20.3367	19.1324	19.1572	19.4397	19.9587	18.3219	20.0138	19.419	20.0385	19.5911	19.4725	19.5402	19.786
rcd1	SPAC29B12.06c	CCR4-Not complex RNA-binding protein subunit 9	Q92368		0.412644	0.20167	4	4	16.3	5.1408	19.9099	20.1563	21.2557	20.6404	20.5195	20.7076	20.9362	21.0558	18.6376	20.7897	19.0266	20.531	21.1157	20.6847	20.7874	18.5111	20.6768	20.9035
ppi1	SPBC28F2.03	cyclophilin family peptidyl-prolyl cis-trans isomerase Cyp2	P18253		0.412548	0.435618	9	9	57.4	71.169	25.1255	25.4729	24.9494	23.6129	23.3329	24.329	23.6661	23.5767	22.7943	23.7337	23.7711	23.9032	23.5541	23.2626	22.8859	23.7284	23.384	23.5946
gcv2	SPAC13G6.06c	glycine cleavage complex subunit P	Q09785	+	0.409629	1.36363	24	24	33.2	69.19	23.3888	22.5948	22.8813	22.1261	22.3147	22.5655	21.9998	21.9687	21.809	20.6072	22.1073	19.9636	22.7837	22.3898	22.524	22.2667	22.0721	22.2446
aha1	SPBC1711.08	chaperone activator Aha1	Q9P782		0.409388	1.15849	12	12	48.5	40.272	23.3269	23.5301	23.3059	22.3647	22.4239	22.8205	22.2885	22.0033	22.0891	22.4893	22.5064	22.5799	21.8846	22.0644	21.8559	22.7881	22.5401	22.7959
amt2	SPAC664.14	plasma membrane ammonium transmembrane transporter Amt2	Q9US00		0.408452	0.212888	3	3	13.3	8.5413	19.7715	18.7355	19.8802	18.7571	20.151	18.4585	18.1203	18.2468	19.7742	19.1492	19.7123	18.9291	19.7362	20.3794	20.6608	19.455	18.3978	18.7843
mor2	SPBP19A11.04c	morphogenesis protein Mor2	Q9HDV6		0.407648	0.488681	18	18	12.8	30.975	19.7724	19.979	20.1945	18.7618	19.0356	19.8707	19.0668	18.5682	18.8102	20.1445	19.6762	18.5526	19.5943	20.1818	22.6638	17.5494	19.6458	19.1931
par1	SPCC188.02	serine/threonine protein phosphatase PP2A regulatory subunit B-56 Par1	Q10428		0.407352	0.72333	15	15	38.5	110.54	20.7066	20.3246	20.6516	22.088	22.1744	21.6787	21.5377	21.2327	21.9487	21.6661	21.5317	20.8164	22.2251	22.0611	23.1113	21.9694	22.2081	22.5293
fhn1	SPBC1685.13	eisosome assembly protein Fhn1	O74333		0.402009	0.968598	6	6	27.9	9.3005	23.3051	23.0093	23.2259	23.8595	23.9621	23.3556	23.4134	23.3232	23.2345	24.0674	23.9943	23.6032	23.3209	23.5868	23.9218	24.0513	23.8353	23.9212
hom6	SPBC776.03	homoserine dehydrogenase Hom6	O94671		0.396477	1.14658	17	17	58	266.75	25.0453	24.8278	24.4065	24.3552	24.1553	24.6395	24.105	23.8295	24.0261	24.361	24.29	24.3239	24.6087	24.4534	24.3297	24.4377	24.2924	24.2741
ctt1	SPCC757.07c	catalase	P55306	+	0.393754	3.19175	9	9	30.3	43.063	21.6949	22.1012	20.6549	22.0395	22.1036	22.1336	21.7385	21.7168	21.6401	22.2028	21.7852	21.9643	22.392	21.8922	22.0322	21.5131	21.8153	21.522
pdt1	SPAC27F1.08	plasma membrane Nramp family manganese ion transmembrane transporter	Q10177		0.391158	0.161732	5	5	9.8	53.746	18.7658	20.762	20.9239	20.5982	20.5003	18.9383	20.2141	18.1642	20.4851	18.7533	19.4854	20.1972	20.831	21.2642	20.4644	20.5351	20.726	20.578
	SPCC1322.09	Golgi protein, associated with COP vesicles (predicted), DUF5427	O94548		0.386824	1.2581	7	7	17.1	8.5172	20.1987	20.8271	20.2445	21.4	21.2285	21.5929	21.0867	21.1482	20.8261	21.3578	21.4244	21.1825	21.3097	19.7718	21.0137	21.7348	21.4804	21.9891
ilv6	SPBC14C8.04	acetolactate synthase regulatory subunit Ilv6	O60086		0.385857	0.678135	5	5	27	8.5621	20.8705	21.2054	20.0385	19.4838	19.8256	20.3448	19.3804	19.5136	19.6027	19.4992	18.8081	20.1978	19.6013	20.1613	18.6369	19.8103	18.7425	18.8511
osr2	SPCC965.06	potassium channel, beta subunit, aldo-keto reductase	O59826		0.382085	0.852926	13	13	43.9	102.5	20.5107	20.0732	20.6877	22.0079	21.9667	22.4084	22.0344	21.5123	21.6901	21.8302	21.8372	21.3891	22.5859	22.3521	22.1042	22.2223	21.8802	21.86
mug64	SPAC56F8.05c	Golgi BAR domain protein	Q10253		0.382053	0.59468	6	6	37.4	30.261	20.9568	20.5097	20.6679	20.7172	20.7508	20.7769	20.3145	20.8867	19.8975	18.6232	20.7872	20.8222	20.1972	20.7678	20.1081	20.7908	21.0708	20.6068
ivn1	SPBC11B10.07c	plasma membrane phospholipid-translocating ATPase complex Lem3 family subunit Ivn1	Q96WW4		0.381458	0.746091	9	9	22.6	7.0926	19.0883	20.8016	20.5475	20.4962	20.956	20.1623	20.2463	20.1319	20.0918	20.6666	20.1786	19.9149	20.161	20.4795	20.4318	20.497	20.7618	20.8898
rcf2	SPAC1565.01	cytochrome c oxidase subunit Rcf2	Q9P3B2		0.381152	0.188156	4	4	15.3	6.8951	20.934	19.8386	20.2834	20.5775	19.7211	18.9199	18.7876	18.7121	20.5754	19.884	20.1933	19.8666	19.9266	19.6696	19.9614	20.5158	20.7465	20.5422
tim14	SPAC824.06	TIM23 translocase complex subunit Tim14	Q9UT37		0.377884	0.236594	2	2	21.4	5.182	19.527	19.9411	20.0603	18.5742	19.2159	20.559	19.4031	19.1822	18.6302	20.7541	19.5655	19.1889	17.9067	19.5168	20.7772	19.905	19.5603	18.9973
ghs1	SPAC6G10.09	glucosidase I Ghs1	O14255	+	0.377686	2.53856	28	28	42.8	127.86	23.6968	23.0191	22.7745	24.0302	24.0564	23.9448	23.5381	23.6835	23.6767	23.8443	23.7906	23.4114	24.0892	24.0532	24.0741	24.1341	23.6855	23.9201
pre4	SPBC577.10	20S proteasome complex subunit beta 7, Pre4	Q9USQ9		0.373706	0.764158	8	8	53.1	65.65	21.8155	21.9935	20.57	22.1632	22.1961	22.754	21.8312	21.9356	22.2254	22.6556	22.5562	22.5837	22.282	22.4237	22.1707	22.2859	21.957	22.0442
dpe1	SPAC3A11.10c	dipeptidyl peptidase, unknown specificity, implicated in glutathione metabolism	O14124		0.373412	1.17588	10	10	30.3	90.802	21.0669	21.9555	21.0877	22.7198	22.3828	22.7924	22.3066	22.1023	22.3659	22.5013	22.6694	22.3709	22.5649	22.5818	22.2865	22.6649	22.6665	22.606
mog1	SPCC1840.01c	Ran GTPase binding protein Mog1	O75002		0.372823	0.885427	3	3	17.4	4.2447	19.7978	20.0504	21.2216	19.5199	19.3101	19.434	18.7661	18.9786	19.4007	20.0741	18.8542	19.7905	19.1107	18.989	19.0092	18.9969	19.1781	19.8117
pup2	SPAC323.02c	20S proteasome complex subunit alpha 5, Pup2	Q9UT97	+	0.372051	1.44861	15	15	77.7	34.226	22.4782	22.6033	20.6348	22.7751	22.8548	22.8859	22.6283	22.5265	22.2449	23.0465	23.2568	23.0189	22.66	22.7493	22.5189	22.7305	22.4517	22.5287
atp5	SPCC1840.06	F1-FO ATP synthase delta subunit	O74479		0.371416	0.10694	3	3	17.6	22.231	21.0211	21.5376	20.1669	17.8893	19.569	21.274	20.6666	17.9765	18.9749	18.7053	19.2244	20.8478	20.7687	19.6721	20.1751	20.9734	20.6673	18.0576
mvd1	SPAC24C9.03	diphosphomevalonate decarboxylase mvd1	O13963		0.369222	0.8564	10	10	37.2	82.832	21.9142	21.842	21.8367	21.8124	21.7915	22.1739	21.8574	21.4866	21.3261	21.8981	21.382	21.1374	22.0907	21.7979	21.8025	21.4649	21.3339	21.287
gnd1	SPBC660.16	phosphogluconate dehydrogenase, decarboxylating	P78812		0.36849	1.04105	34	34	83.3	323.31	27.3988	27.2726	26.7028	26.8035	26.6736	27.0483	26.5521	26.6391	26.2289	26.7998	26.8957	27.1104	26.7012	26.4884	25.8768	26.9852	27.0007	26.8668
oca8	SPCC16A11.10c	cytochrome b5	Q9USM6		0.367467	0.778156	5	5	45.7	22.385	21.8444	22.0946	20.8615	23.2216	22.8538	23.1251	22.7324	23.0068	22.3588	23.1557	22.7226	22.8943	23.1151	23.047	22.7097	23.236	23.1901	23.0621
smc5	SPAC14C4.02c	Smc5-6 complex SMC P-loop ATPase subunit Smc5	O13710		0.366981	0.438465	3	3	3.7	2.0152	22.9065	23.7508	24.3449	23.0336	22.6589	23.3408	22.8605	23.0204	22.0515	22.9854	23.8591	23.5404	22.5124	22.1199	21.9887	22.4946	22.5986	21.7505
hsp90	SPAC926.04c	Hsp90 chaperone	P41887		0.365162	1.18159	54	54	69.9	323.31	28.7712	28.8263	28.1631	28.4238	28.318	28.7162	28.1808	28.2254	27.9563	28.2829	28.4441	28.3545	28.1894	28.0968	27.8938	28.5269	28.3966	28.3746
spk1	SPAC31G5.09c	MAP kinase Spk1	P27638		0.364737	0.137125	6	6	19.6	6.4183	18.3641	19.3692	20.5317	18.2446	20.6629	20.0984	17.9998	19.8188	20.0931	19.9819	18.4356	20.0191	20.0887	18.5475	20.6722	20.0011	19.8768	20.5506
vma4	SPAC11E3.07	V-type ATPase V1 subunit E	O13687		0.359828	0.181418	6	6	28.6	8.156	21.162	20.6588	20.7761	21.3534	20.8796	20.8084	21.434	21.3439	19.184	21.2928	19.1975	18.7115	21.5294	21.5393	21.4412	21.48	21.1949	19.6831
gst2	SPCC965.07c	glutathione S-transferase Gst2	O59827		0.35976	0.168539	5	5	19.1	4.215	20.7919	21.5138	20.5907	20.0491	18.9889	20.1483	19.8265	20.3141	17.9664	20.2677	18.8155	20.6123	19.7624	19.9847	20.0242	19.4103	19.3766	19.1444
myo52	SPCC1919.10c	myosin type V	O94477		0.359423	0.236792	16	15	14.1	62.27	19.4036	19.4289	20.2371	22.4303	20.9748	21.0507	21.8332	20.6194	20.9249	19.8628	20.5554	22.133	21.5858	21.6116	21.7979	21.0408	21.3449	22.0567
dap1	SPAC25B8.01	cytochrome P450 regulator Dap1	O13995		0.358067	0.238482	2	2	15.7	8.2559	19.2117	20.1827	20.2908	20.215	20.4921	19.7327	18.6944	20.3918	20.2793	20.6288	19.803	20.0506	19.9476	20.0961	20.8958	19.8239	19.8708	20.6274
snd302	SPAC589.06c	SRP-independent ER targeting protein Snd3b	Q9HDZ8		0.3579	0.767611	10	10	64.9	57.332	22.6706	22.6302	22.3876	22.5314	22.7366	22.3555	22.3903	22.3438	21.8157	22.896	22.8935	22.5947	22.1026	22.3835	21.766	22.2153	22.3888	22.4601
erp2	SPAC17A5.08	COPII-coated vesicle component Erp2/3/4	O13770		0.357841	0.140846	4	4	29.5	96.538	19.4713	19.4865	20.3931	19.5449	20.8562	18.7108	20.7232	18.4053	18.91	19.028	20.7361	19.6989	20.8706	21.3439	19.3636	21.0203	18.9458	21.0564
rpp202	SPBC23G7.15c	60S acidic ribosomal protein P2	P17478		0.353556	0.681908	6	5	81.8	39.107	20.5296	20.8351	19.8427	22.0126	21.6955	21.3115	21.5009	21.3661	21.0919	19.6987	21.8023	21.3201	21.2456	20.2426	21.6457	21.3662	21.6886	20.9639
rna14	SPAC6F12.17	mRNA cleavage and polyadenylation specificity factor complex subunit Rna14	O14233		0.352954	0.843781	9	9	16.8	10.839	19.6144	19.0969	21.1667	19.9031	19.6181	19.7446	19.4475	19.6817	19.0777	20.4906	19.4254	20.1593	19.8221	20.0575	19.6039	19.1914	18.9993	20.2014
	SPBC8D2.18c	adenosylhomocysteinase	O13639		0.351828	0.924234	24	24	57	323.31	27.7201	27.0922	26.9116	27.0121	26.772	27.2896	26.6235	26.8586	26.5361	26.909	26.9146	26.8667	27.101	26.7608	26.467	27.082	26.8508	26.7744
tma19	SPAC1F12.02c	translationally controlled tumor protein homolog Tma19/Tpt1	Q10344		0.347764	0.40645	7	7	60.7	58.274	23.897	23.6862	22.9975	22.4544	21.8433	22.6098	22.2392	22.2253	21.3998	22.558	22.0826	22.3464	22.4023	21.9222	21.5943	22.1008	22.4634	21.6467
	SPBP19A11.07c	human HID1 ortholog 2, possible Golgi protein (by similarity)	Q9HDV3		0.346542	0.680093	9	9	16.7	12.856	18.2439	19.0871	20.1529	20.8081	21.1602	20.5375	20.4113	20.2847	20.7702	18.5483	20.509	18.7408	20.8681	19.6837	21.0493	20.6962	20.6737	20.8628
trx1	SPAC7D4.07c	cytosolic thioredoxin Trx1	O14463		0.346494	1.01079	5	5	65	83.739	22.597	22.8569	22.7688	21.8517	22.0035	21.6805	21.7443	21.4553	21.2966	22.5967	22.3897	22.5627	21.2621	21.958	21.2907	22.0369	22.1289	21.9705
ini1	SPAC23H3.02c	RING finger-like protein Ini1	Q9UTB8		0.345798	0.315781	4	4	43.6	8.2041	18.8896	19.7026	21.6594	18.8452	20.0622	18.6613	18.744	18.7702	19.0172	19.8215	20.0341	18.7458	18.8706	20.0428	19.118	19.6574	18.1597	19.9703
uch2	SPBC409.06	ubiquitin C-terminal hydrolase Uch2	Q9UUB6		0.342941	1.04844	17	17	76.7	232.33	21.8313	20.8883	21.3373	23.7136	23.9063	23.9345	23.3001	23.4585	23.767	24.6445	24.404	24.4876	23.5981	23.7761	23.6094	24.2012	24.3073	24.1323
anp1	SPBC1734.04	Golgi mannan polymerase I complex subunit Anp1	O74745		0.341378	0.967939	13	13	41.4	78.325	21.5774	20.6047	20.0954	22.4162	22.3374	22.1589	22.2185	21.7106	21.9593	21.915	22.2596	22.032	22.4083	22.3511	22.2737	22.7902	22.464	22.7638
	SPBC428.15	Obg-like ATPase, human OLA1 ortholog	O94362		0.341356	0.358638	5	5	21.8	35.461	19.434	19.5798	19.5959	20.2257	18.8818	19.5323	19.133	19.1141	19.3686	19.8052	19.181	18.8658	19.3519	19.7045	19.4691	18.8359	19.5727	19.8404
	SPAC9E9.04	bcap family homolog, implicated in vesicle-mediated transport	O14290	+	0.340326	1.41083	6	6	38.8	48.142	22.1335	21.7031	21.3421	22.9278	22.9675	22.9528	22.5778	22.8163	22.4329	22.9855	22.9858	22.8056	23.1227	22.7361	22.4351	23.2071	23.2326	23.1671
rhb1	SPBC428.16c	Rheb GTPase Rhb1	O94363		0.337839	0.289347	3	3	16.2	9.2325	18.4647	20.686	20.2493	19.1999	20.2567	19.1632	18.8545	18.9379	19.8139	18.0837	19.1076	18.9489	19.7405	20.6204	20.2869	17.6114	19.9178	19.8173
egd2	SPBC25H2.05	nascent polypeptide-associated complex alpha subunit Egd2	P87147		0.33688	1.19152	12	12	80.3	198.2	24.5344	24.5114	24.0619	24.5997	24.5039	24.921	24.2803	24.4193	24.3144	24.2835	24.6041	24.4262	24.4542	24.5115	23.976	24.4684	24.3939	24.5543
	SPAC1805.16c	purine nucleoside phosphorylase	Q9UTG1		0.334733	0.757665	10	10	41	55.863	18.5312	20.0506	20.6654	21.2827	21.1651	21.8095	21.1717	21.0581	21.0233	21.2166	21.2342	18.9443	21.4829	19.4837	21.3866	21.3646	21.3044	20.5835
rtn1	SPBC31A8.01c	reticulon Rtn1	P53694	+	0.332804	2.49739	10	10	32.8	140.95	23.5612	23.5684	22.485	24.072	24.0833	24.0724	23.8203	23.766	23.6431	23.8083	23.8365	23.6824	23.8002	23.5281	23.8424	24.2252	24.5239	24.6681
fyu1	SPCC1322.04	UTP-glucose-1-phosphate uridylyltransferase Fyu1	P78811		0.329927	1.01993	24	24	66.8	128.8	24.8378	24.8375	24.6012	23.7975	23.8149	24.1929	23.5953	23.7486	23.4717	23.8947	23.8809	23.9864	23.6729	23.7099	23.7951	24.3861	24.0825	24.1973
idp1	SPAC6G10.08	isocitrate dehydrogenase Idp1	O14254	+	0.329342	1.51017	22	22	52.6	195.65	24.4052	24.3618	24.1666	24.1285	24.1053	24.3834	23.8387	23.8202	23.9702	24.1407	24.2326	24.0425	24.2016	24.3667	24.0944	24.0968	23.8239	23.6032
	SPAC1002.12c	succinate-semialdehyde dehydrogenase [NAD(P)+]	Q9US47	+	0.328601	1.39222	14	13	41.3	49.013	20.0589	20.0948	20.9699	21.206	21.0729	21.1943	20.7397	21.0317	20.716	21.3615	21.3458	21.2976	21.5429	21.2782	21.0286	21.3034	21.1247	21.2601
hsp104	SPBC16D10.08c	heat shock protein, disaggregase Hsp104	O94641		0.328288	0.9208	27	27	40.3	114.49	24.1805	25.026	22.7568	23.1642	23.1573	23.6569	22.9927	22.9668	23.0341	23.4785	23.5353	23.4083	22.9143	23.0456	22.5446	23.6731	23.5253	23.6218
cit1	SPAC6C3.04	citrate synthase Cit1	Q10306		0.328236	1.23067	20	20	42.4	73.968	24.3869	24.5122	23.9052	24.7565	24.8908	25.1476	24.6107	24.6867	24.5127	25.0637	25.1067	25.1532	25.2667	24.9397	24.2302	24.9237	25.1144	24.7681
adf1	SPAC20G4.06c	actin depolymerizing factor, cofilin	P78929		0.328011	0.365132	8	7	73	51.188	23.1612	23.4345	22.5602	22.1262	21.5063	22.5143	22.1612	21.3648	21.6367	21.9292	21.8116	21.7229	21.7847	21.6817	21.1734	21.8114	21.9853	21.7882
ubi2	SPAC1805.12c	ribosomal-ubiquitin fusion protein Ubi2	P0CH07		0.327372	0.624838	7	2	44.5	3.1831	22.9541	23.4961	24.8243	22.58	22.121	21.9623	21.9792	21.6095	22.0925	22.3089	23.0689	23.425	21.9439	22.2331	20.9049	22.3803	22.3761	22.2673
rpc2	SPAC4G9.08c	DNA-directed RNA polymerase III complex subunit Rpc2	Q10233		0.32711	0.420318	27	27	31.1	74.217	18.1485	18.8701	20.5473	21.0372	22.0657	21.6728	21.502	21.2826	21.0098	19.8452	18.1882	19.3073	23.2483	21.7902	24.0664	22.0665	21.2894	22.0718
	SPBPB2B2.06c	extracellular 5'-nucleotidase, human NT5E family	Q9HDU9		0.326897	0.130339	3	2	6.5	6.4597	19.9055	19.644	20.2101	19.6823	19.121	20.4623	21.0704	18.3389	18.8757	20.0377	18.5188	20.3897	20.3596	21.2991	19.8169	20.4124	19.3414	19.1264
ero11	SPBC4F6.16c	ER oxidoreductin Ero1a	O74401		0.326085	1.24852	13	13	38.5	24.655	21.5309	21.7343	20.1633	22.6485	22.2939	22.5145	22.1128	22.2897	22.0762	22.6482	22.4337	22.4977	22.6014	22.5684	22.2692	22.7155	22.4663	22.6289
pre6	SPBC106.16	20S proteasome complex subunit alpha 4 Pre6	Q10329		0.325771	0.679344	9	9	49.8	49.763	22.8548	22.4946	20.6684	22.5784	22.6386	23.113	22.6682	22.4882	22.1963	23.1206	23.1026	23.0658	23.1601	22.6905	22.3438	22.7664	22.7927	22.5783
ubc4	SPBC119.02	ubiquitin conjugating enzyme E2 for APC and SCF Ubc4/UbcP1	P46595		0.325294	1.13975	3	3	38.1	37.131	22.2117	21.864	21.4673	21.9976	21.6386	21.7377	21.6025	21.4732	21.3222	21.1802	21.1717	21.6088	21.3507	21.1862	22.2917	21.7641	21.7141	21.903
rho3	SPAC23C4.08	Rho family GTPase Rho3	O13928		0.324906	0.54605	11	10	52.7	34.756	21.4907	20.219	22.0717	22.178	22.5124	21.7913	22.0691	21.91	21.5278	22.4685	22.1188	22.2755	22.0384	22.6153	22.6379	22.3351	22.1831	22.4766
rad50	SPAC1556.01c	DNA repair protein Rad50	Q9UTJ8		0.322955	0.727343	27	27	26.1	76.155	20.8113	20.0263	19.9363	21.0361	21.5742	20.9806	20.728	20.9698	20.9243	20.6581	21.1661	20.7	21.5465	21.345	22.1976	21.5011	21.1117	21.751
mae2	SPCC794.12c	malic enzyme, malate dehydrogenase (oxaloacetate decarboxylating), Mae2	P40375		0.315599	0.525518	33	33	68.1	218.04	26.2891	26.5938	25.6576	25.6381	25.5108	26.1917	25.6344	25.6177	25.1416	25.6783	25.7048	25.7741	25.9243	25.7027	25.049	25.8818	25.8398	25.6847
usp108	SPAC23D3.08	U1 snRNP-associated protein Usp108	Q09848		0.315268	0.147655	4	4	20.8	10.38	18.4535	20.6005	20.1921	20.538	19.2153	20.0294	18.2227	20.2874	20.3269	19.4285	18.8514	19.4758	20.0482	21.2141	20.7138	20.0143	19.0195	20.5135
pre8	SPCC1442.06	20S proteasome complex subunit alpha 2, Pre8	O94579	+	0.310958	1.44096	12	12	64.9	121.62	22.6105	22.3392	22.7809	22.583	22.7118	22.8967	22.4239	22.4902	22.3446	23.2623	23.1124	22.6719	22.8763	23.0029	22.792	22.8784	22.6477	22.6279
met14	SPAC1782.11	adenylyl-sulfate kinase	Q9P7G9	+	0.308959	1.54324	8	8	55.9	73.755	23.6414	23.384	22.7863	23.0827	23.0118	23.2174	22.9225	22.6817	22.7809	22.9004	22.8281	22.8445	22.9045	22.9065	23.0504	22.9637	22.8531	23.0296
	SPAC25B8.12c	HAD superfamily hydrolase, unknown role	Q9UTA6		0.308706	0.647333	12	12	61.7	106.05	24.9569	24.6696	24.5228	23.706	23.7388	24.0639	23.5705	23.8204	23.1918	23.78	24.1661	23.7189	23.9388	23.8629	23.0739	23.8113	23.6926	23.8047
mug14	SPBC359.06	adducin, involved in actin cytoskeleton organization	Q9P5M9		0.308641	0.481439	2	2	10.1	5.5132	18.5587	18.9658	19.1771	19.0537	19.8108	19.7672	19.0819	19.1262	19.4977	20.5502	20.2001	19.4489	20.4142	18.7112	20.4359	19.5799	19.4745	20.115
arg12	SPBC428.05c	argininosuccinate synthase Arg12	O94354	+	0.306133	1.99641	18	18	55.1	131.82	24.8116	24.6654	24.508	24.8994	24.9304	25.04	24.7515	24.6148	24.5851	24.8752	24.9908	24.8125	25.0024	25.1331	24.8733	24.9619	24.7899	24.6101
	SPCC126.08c	lectin family glycoprotein receptor	O94401		0.305339	0.585806	11	11	46.2	244.82	21.5454	21.5874	20.8195	22.6989	22.9528	22.2188	22.3942	22.418	22.1422	22.8089	22.8613	22.4785	22.3177	22.4784	22.398	22.8963	22.7367	22.7296
dbl8	SPBC29A10.10c	ATP-dependent RNA helicase Dbl8	O94387		0.305107	0.236557	7	7	4.8	6.9424	19.6041	20.2792	20.9202	19.8932	20.4648	18.8612	19.1713	19.322	19.8106	20.0692	19.7389	20.6274	20.2282	19.1118	20.1962	19.0073	20.584	19.2461
pho2	SPBC15D4.15	4-phosphoerythronate phosphatase/2-phosphoglycolate phophatase, involved in detoxification of glycolytic by-products	Q00472	+	0.303109	1.52541	11	11	46.6	37.052	23.4042	23.3454	23.1982	22.7784	22.7629	22.9795	22.4638	22.6552	22.4926	22.8937	23.0441	22.8356	22.6541	22.4798	22.2045	22.9461	22.8706	22.7854
mra1	SPAC18G6.07c	rRNA (pseudouridine) methyltransferase Mra1	Q10107		0.302801	0.245121	6	6	20.6	22.512	20.7326	20.7988	20.4597	20.0909	19.1618	19.9877	19.9728	19.6756	18.6837	19.4852	19.2432	19.4647	19.9458	21.2575	20.4212	17.9265	18.8182	19.7922
	SPAC19G12.09	NADH/NADPH-dependent indole-3-acetaldehyde reductase, implicated in cellular detoxification	O13848		0.300887	1.26011	11	11	52.5	27.478	22.5738	23.2741	22.3006	22.2465	22.3472	22.5407	22.0168	21.9953	22.2196	22.4161	22.3211	22.35	22.0023	22.1886	21.761	22.427	22.3105	22.0866
gut2	SPCC1223.03c	glycerol-3-phosphate dehydrogenase Gut2	O14400		0.29931	0.924486	11	11	21.4	14.914	19.3051	19.8581	20.7529	20.1828	20.4793	20.2327	20.2396	19.875	19.8823	19.1371	18.521	19.8377	20.4499	20.721	21.2521	19.7283	20.3569	20.1411
cut12	SPBC649.05	spindle pole body cell cycle signalling scaffold Cut12	O59755		0.297616	0.446639	24	24	53.5	53.382	18.0434	18.5808	21.2849	22.7314	22.0334	22.7947	22.3843	22.3604	21.9219	23.1705	23.8762	23.3198	22.0418	20.9026	21.4914	23.3939	23.6922	23.8486
get3	SPAC1142.06	GET complex (ER membrane insertion) ATPase subunit Get3	Q9P7F8		0.297473	0.718142	7	7	35.3	81.725	22.0552	21.854	20.5964	21.8806	22.1649	21.7358	21.7677	21.3469	21.7743	22.4744	22.3512	21.9822	21.6272	22.1987	21.4806	22.4088	22.3558	22.416
ecm33	SPAC1705.03c	extracellular leucine-rich repeat domain, receptor L domain-like Ecm33	O13960		0.296707	0.356367	3	3	9.3	20.758	22.7325	19.7277	21.5903	23.6494	23.3191	23.7722	23.8487	23.2575	22.7444	23.7729	23.949	24.1847	22.4098	23.5829	22.4838	24.3233	23.8904	24.1324
cdc48	SPAC1565.08	AAA family ATPase involved in ubiquitin-mediated protein degradation Cdc48	Q9P3A7	+	0.293963	1.75012	49	49	76.3	323.31	25.8823	26.0187	25.4602	26.6611	26.8091	26.8442	26.4441	26.5773	26.4111	27.5787	27.6344	27.5098	26.6425	26.6538	26.4738	26.9183	26.7266	26.8424
sap61	SPBC36.09	U2 snRNP-associated protein sap61	O59706		0.293452	0.302614	5	5	13	5.3936	18.9972	19.8667	21.038	19.7332	19.5819	20.1889	19.5956	20.1178	18.9102	20.0197	20.3071	20.4766	19.7083	20.0142	20.0292	18.7974	19.1666	19.4853
clc1	SPBC9B6.08	clathrin light chain Clc1	Q9USP6		0.289971	1.00818	10	10	63.3	48.943	18.9588	19.2594	21.0819	22.537	22.29	22.0999	22.0739	22.0574	21.9257	21.9244	22.203	18.9811	21.4283	21.6265	22.5974	22.4611	22.5624	22.6217
ser3	SPCC364.07	D-3 phosphoglycerate dehydrogenase Ser3	P87228		0.28832	0.821398	27	27	64.4	323.31	26.2724	25.955	25.521	25.6279	25.3375	25.8688	25.4178	25.3181	25.2333	25.2524	25.345	25.3537	25.6414	25.3831	25.3688	25.6257	25.3326	25.3862
rpn9	SPAC607.05	19S proteasome regulatory subunit Rpn9	Q9US13		0.2882	1.24486	25	25	72.7	323.31	23.3441	21.1093	20.2494	25.3957	25.6205	25.3573	25.3006	25.0554	25.1529	25.8321	25.7475	25.7417	25.342	25.2937	25.1838	25.3695	25.0188	25.3429
hht2	SPBC8D2.04	histone H3 h3.2	P09988		0.2862	0.68378	4	4	17.6	8.851	23.2404	23.4507	22.8415	23.8575	23.5093	24.0127	23.6956	23.288	23.5373	23.1999	23.0964	23.5393	23.5393	23.4099	23.477	22.8406	23.096	23.048
cct5	SPAC1420.02c	chaperonin-containing T-complex epsilon subunit Cct5	Q9UTM4	+	0.284953	1.45852	25	25	62.1	155.12	23.549	22.9912	21.9904	23.4648	23.7169	23.7049	23.2733	23.4057	23.3527	23.464	23.2765	23.1265	23.448	23.3358	23.5029	23.5797	23.5831	23.5088
cdb4	SPAC23H4.09	endonuclease Cdb4	Q09184		0.284742	0.611119	14	14	43.8	62.428	22.4342	21.9977	20.9861	22.1195	21.6601	22.2406	21.8363	21.8309	21.4989	21.955	21.5221	21.8487	22.5171	21.9937	21.7538	22.1632	22.0757	22.0164
pdi2	SPAC17H9.14c	ER protein disulfide isomerase Pdi2	O13811		0.281747	1.02682	15	15	51.3	71.471	23.1237	23.1675	22.2326	23.2895	23.2227	23.5043	23.2506	22.9687	22.9521	23.6622	23.5085	23.3685	23.2663	23.3322	22.5154	23.4875	23.2405	23.2498
tpp2	SPAP8A3.12c	tripeptidyl-peptidase II Tpp2	Q9UT05		0.280248	0.158604	11	11	9.3	9.1944	20.6387	20.1358	21.6935	20.5461	20.6587	19.0948	20.4464	20.0177	18.9949	20.1716	19.4035	19.6543	20.5696	19.9354	19.7466	21.0969	20.9058	20.3132
uba1	SPBC1604.21c	ubiquitin activating enzyme E1 Uba1	O94609		0.27973	0.899212	33	33	46.9	323.31	24.0498	23.7793	23.5328	24.2547	24.0547	24.5222	24.0992	23.9271	23.966	24.2434	24.2751	24.1721	24.2907	24.2173	23.9176	24.3551	24.235	24.1198
sad1	SPBC12D12.01	spindle pole body SUN domain protein Sad1	Q09825		0.278809	0.909895	27	27	57.8	323.31	18.8335	20.1811	20.5536	26.5556	26.7274	26.4979	26.3965	26.4791	26.0687	26.7769	26.7247	26.7248	26.0893	26.2602	25.5498	26.5658	26.1806	26.5238
npc2	SPAPB8E5.04c	Niemann-Pick disease type C2 protein hE1 homolog Npc2	Q9C0X9		0.27728	0.13895	3	3	23.4	20.219	19.4243	20.4295	19.3251	20.5739	19.0882	20.8998	19.0932	19.8705	20.7664	21.2906	20.9662	21.0248	20.6914	19.6735	20.6945	20.7531	20.6996	20.8525
erg6	SPBC16E9.05	sterol 24-C-methyltransferase Erg6	O14321	+	0.2735	1.57398	18	18	63.5	169.28	24.0352	23.6157	22.9181	23.7085	23.5086	23.5106	23.2249	23.3791	23.3031	23.4961	23.5462	23.4111	23.6405	23.6342	23.3141	23.6469	23.4879	23.7809
muk1	SPBC29A10.11c	GEF Muk1	O94388		0.272047	0.119546	8	8	28.9	11.683	18.6011	20.0748	19.9482	18.7113	19.8624	20.6788	18.6287	20.642	19.1656	20.2731	19.931	21.536	19.3184	19.6784	20.7837	19.4127	19.7119	20.9974
rng9	SPBP8B7.02	contractile ring myosin V regulator Rng9	O94252		0.271052	0.152833	4	4	23.4	51.534	19.6372	19.8747	20.2986	19.0445	19.0399	19.9409	20.2362	18.32	18.656	20.8263	18.3572	20.3892	20.0936	20.5629	17.9107	18.6698	20.0144	19.9735
pgk1	SPBC14F5.04c	phosphoglycerate kinase Pgk1	O60101		0.268596	0.400487	44	44	86	323.31	29.5742	29.7717	28.8215	28.6963	28.4448	29.1933	28.701	28.6769	28.1507	28.8498	28.8784	29.0287	28.7858	28.41	27.794	28.8814	28.8745	28.8033
gpd1	SPBC215.05	glycerol-3-phosphate dehydrogenase Gpd1	P21696	+	0.267802	1.90418	25	25	79	323.31	26.7758	27.0112	25.9928	26.3708	26.3224	26.3582	26.1997	26.0492	25.999	26.1804	26.1825	26.0672	26.5502	26.3403	26.3648	26.505	26.2882	26.3948
gtp1	SPBC354.01	cytoplasmic translation associated GTP binding protein Gtp1	P32235		0.267	0.11629	6	6	17.9	12.991	20.3493	20.9781	20.376	19.9919	19.2963	17.9759	19.6738	19.0992	17.6901	19.2017	19.7257	19.0748	19.7748	18.9961	20.2321	18.8717	19.7854	18.0465
brl2	SPCC970.10c	histone H2B-K119 ubiquitin ligase complex (HULC) subunit, ubiquitin-protein ligase E3 Brl2	O74563		0.266385	0.0823499	3	3	5.6	5.0496	18.9173	20.0898	20.6966	19.6419	22.1629	19.2671	19.2193	21.462	19.5914	20.8072	19.3087	20.1878	21.923	20.7555	19.0784	19.8055	20.4079	18.4527
alp16	SPCC4G3.19	gamma tubulin complex GCP6 subunit Alp16	P87244		0.266088	1.05867	11	11	21.2	83.356	20.3262	19.8353	20.0311	21.6852	21.7598	21.6529	21.6469	21.3941	21.2586	21.7653	21.3274	20.4338	20.4714	21.0174	19.1489	21.0843	19.4976	21.0467
cps1	SPAC24C9.08	vacuolar carboxypeptidase	O13968		0.264849	0.837448	11	11	25.5	43.289	21.566	21.3085	20.5417	22.6322	22.9091	23.0862	22.4843	22.6602	22.6884	23.205	23.1965	22.7965	23.0959	23.1347	22.1401	22.7419	22.5622	22.4879
ape2	SPBC1921.05	vacuolar aminopeptidase Ape2	Q9USX1		0.264734	1.24162	42	42	58.8	323.31	24.237	24.4083	21.5867	24.9355	24.9747	25.2411	24.832	24.7909	24.7342	24.9953	25.1204	25.0252	25.239	25.0731	24.3561	25.1407	25.2889	25.1155
mdv1	SPAC664.15	mitochondrial outer membrane fission complex, WD repeat subunit Mdv1	Q9P7I3		0.264637	0.0892142	6	6	16.3	20.582	17.8484	19.5493	20.1489	18.4115	18.9849	21.0219	20.4051	19.2281	17.9911	19.3994	19.1825	19.5549	19.2713	19.4957	18.6898	17.8926	21.1387	21.0651
ptc3	SPAC2G11.07c	serine/threonine protein phosphatase PP2C catalytic subunit Ptc3	Q09173		0.264223	0.870584	13	13	40.3	90.772	22.4263	22.1133	20.8087	22.3499	21.9158	22.2724	21.9862	21.929	21.8301	22.0936	22.1886	22.1105	22.1687	21.6988	21.8931	22.2396	22.2233	22.1838
tps3	SPACUNK4.16c	alpha,alpha-trehalose-phosphate synthase	O14081		0.263577	0.747998	15	15	25.1	97.218	22.9009	23.1462	22.8554	22.4338	22.311	22.7872	22.3981	22.1536	22.1897	22.6876	22.7087	22.4178	22.5349	22.3401	22.6754	22.7657	22.4506	22.8132
pyk1	SPAC4H3.10c	pyruvate kinase	Q10208		0.263559	0.865509	40	40	82.5	323.31	29.4505	29.1649	28.9898	28.0768	27.9632	28.3572	27.8467	28.0167	27.7432	28.2486	28.3908	28.3392	28.1284	27.8685	27.5946	28.4298	28.1431	28.011
scl1	SPBC646.16	20S proteasome complex subunit alpha 1	O94517		0.261869	0.666209	14	14	71.3	52.657	23.239	23.1029	22.6498	22.8905	22.8612	23.309	22.7505	22.9426	22.582	23.4296	23.4595	23.4636	23.1342	23.146	22.5128	23.0683	22.8591	22.7741
plr1	SPAC9E9.11	pyridoxal reductase Plr1	O14295		0.25485	0.835336	15	15	47.1	66.072	23.6661	24.4003	23.0106	23.2852	23.0921	23.5088	22.9805	22.9527	23.1884	23.3342	23.3502	23.478	22.971	22.9732	22.439	23.2149	23.2761	23.1549
cem1	SPBC887.13c	3-oxoacyl-[acyl-carrier-protein]-synthase condensing enzyme Cem1	O94297		0.252186	0.424169	6	6	25.4	13.388	18.295	19.6032	20.4041	19.6163	19.316	19.3307	19.6137	19.0732	18.8196	18.6144	20.4899	19.5668	18.9196	18.9508	20.4234	20.0941	19.5868	17.97
ape4	SPAC4F10.02	aspartyl metalloaminopeptidase Ape4	O36014		0.251001	0.33038	10	10	30.8	24.054	19.765	18.3217	20.2276	19.234	18.8607	19.1809	18.287	18.9669	19.2687	19.5613	20.1703	19.9175	19.4408	19.4896	19.4581	18.6041	19.7112	19.4733
gor1	SPACUNK4.10	glyoxylate reductase	O14075		0.250564	0.893603	15	15	62.6	102.55	23.2987	22.7261	20.0738	23.7763	23.4868	23.7112	23.2812	23.5981	23.3433	23.5036	23.6991	23.4743	23.7613	23.6762	22.8891	23.593	23.3855	23.1973
rad25	SPAC17A2.13c	14-3-3 protein Rad25	P42657		0.24997	0.846319	26	23	84.8	323.31	25.245	25.3783	25.4636	28.328	28.5721	28.1504	28.2023	27.9874	28.1108	28.3063	28.2643	28.0249	28.3131	28.3992	28.3782	28.4646	28.099	28.2022
aip1	SPAC9G1.05	actin binding WD repeat protein Aip1	O14301		0.247789	1.06688	18	18	42	65.574	23.1717	23.7099	24.1892	22.5594	22.6367	22.3172	22.202	22.3596	22.2083	22.6975	22.595	22.4813	22.3061	22.4041	22.317	22.5856	22.4913	22.6
fsf1	SPAC17G6.15c	mitochondrial carrier, serine Fsf1	O13793		0.244761	0.383163	4	4	13.7	5.3061	19.0105	20.0666	19.9293	19.6257	18.8546	19.6821	19.197	19.1404	19.0907	19.8077	18.8756	19.7036	18.6595	19.7902	20.8857	19.6972	18.593	18.7915
	SPBC460.01c	amino acid transmembrane transporter	B5BP45		0.244348	0.160784	4	3	7.7	5.5503	18.2628	19.5924	20.9204	19.4591	20.1302	18.655	18.4557	19.748	19.3076	20.2618	20.5441	17.8331	19.8251	19.2879	18.9368	19.9241	18.4491	20.268
ppc89	SPAC4H3.11c	spindle pole body protein Ppc89	Q10218		0.243203	0.82032	28	28	48.8	323.31	19.2809	20.855	20.687	24.888	24.6082	25.0403	24.6198	24.6846	24.5023	25.3921	25.5156	25.004	24.1895	24.0434	24.1185	24.6756	24.7103	24.9182
zwf1	SPAC3A12.18	glucose-6-phosphate 1-dehydrogenase Zwf1	O00091		0.241201	1.17541	29	29	73.4	297.86	24.9757	24.7636	22.4945	25.1871	24.9847	25.3008	24.8641	24.9264	24.9584	25.1294	25.1473	24.9701	25.2382	25.133	24.9225	25.015	24.8829	24.6433
rpl3703	SPAPB17E12.05	60S ribosomal protein L37	P59289		0.240733	0.81413	4	1	41.6	14.741	22.4673	23.0566	22.2899	21.3141	21.2758	21.1879	21.0416	21.2341	20.7798	21.5025	21.4864	22.3964	20.8914	20.8375	21.0859	21.1009	21.5899	21.1948
cul1	SPAC17G6.12	cullin 1	O13790		0.240529	0.798915	34	34	47.1	144.62	20.0406	19.7955	20.8897	24.5162	24.6919	24.3468	24.0973	24.306	24.4301	24.1717	24.1851	24.0054	24.6512	24.4811	24.6192	24.934	24.3964	24.6082
ade8	SPBC14F5.09c	adenylosuccinate lyase Ade8	O60105		0.239564	0.289934	22	22	56.2	96.456	24.0252	24.0129	20.6374	23.7649	23.5908	24.1884	23.7772	23.992	23.0561	23.8455	23.8385	23.8074	23.8515	23.9438	23.2216	23.8029	23.829	23.6087
lag1	SPAC1A6.09c	sphingosine N-acyltransferase Lag1	P78970		0.237727	0.0746984	7	7	22.1	3.2383	19.3782	18.9689	20.3689	20.1236	19.5818	20.7386	21.2047	20.7317	17.7945	20.4055	19.9279	19.1171	20.246	20.319	20.6085	18.766	19.7534	20.6877
cyt1	SPBC29A3.18	cytochrome c1 Cyt1	O59680		0.236046	1.24271	6	6	30.9	174.04	22.4813	22.4124	21.3404	23.095	22.7996	22.916	22.7488	22.6794	22.6743	22.754	22.2615	22.3796	22.8265	22.7351	22.9411	22.7981	22.8722	23.0301
rmt1	SPAC890.07c	type I protein arginine N-methyltransferase Rmt1	Q9URX7		0.23482	0.203099	4	4	14.1	2.9435	19.983	20.2458	20.8931	18.7747	19.1223	19.6457	19.678	18.6353	18.525	19.7431	20.9117	19.3814	19.7151	19.6491	19.4627	19.5522	18.9971	19.8306
wrs1	SPAC2F7.13c	cytoplasmic tryptophan-tRNA ligase Wrs1	Q09692		0.234477	1.24961	16	16	48.6	43.057	22.4547	22.3025	19.4749	22.3167	22.215	22.5143	22.1254	22.1134	22.1037	22.1199	22.0518	22.3361	22.6254	22.859	22.2778	22.2397	22.085	21.9513
atp4	SPBC1604.07	F1-FO ATP synthase subunit	O94373		0.231262	0.757448	10	10	52.5	40.518	22.2511	22.1011	22.0956	23.0827	23.0664	23.478	22.9029	23.0393	22.9912	23.304	23.3715	23.4183	22.9495	23.0172	22.5161	23.1133	23.0113	23.008
rad24	SPAC8E11.02c	14-3-3 protein Rad24	P42656		0.231102	1.04044	22	19	79.3	323.31	26.0248	26.2555	25.9836	27.7101	27.8829	27.6495	27.6382	27.3727	27.5383	27.974	27.8443	27.7356	27.7833	27.7744	27.5921	27.7867	27.6455	27.7549
tal1	SPCC1020.06c	transaldolase Tal1	O42700		0.230739	0.47462	19	19	70.5	323.31	26.5587	26.4873	25.8146	25.7174	25.7009	26.2712	25.6811	25.8248	25.4914	26.1165	26.15	26.2825	25.8438	25.691	24.867	25.9373	25.7994	25.747
yip3	SPCC306.02c	Rab GTPase binding involved in ER to Golgi vesicle transport Yip3	Q9UUN5		0.227928	0.198552	5	5	26.3	9.8522	20.065	20.2556	20.8598	20.068	20.3277	20.6718	20.619	20.4416	19.3232	19.6911	20.8552	19.1877	20.8393	19.3537	20.3576	20.4934	20.3864	20.368
leu3	SPBC3E7.16c	2-isopropylmalate synthase Leu3	O59736		0.227807	0.542209	16	16	37.2	117.47	24.0204	23.7718	23.6863	22.748	22.7573	23.2551	22.6236	22.8516	22.6017	22.9789	23.1581	23.0053	22.837	22.7488	22.9554	22.9781	22.8734	22.9384
	SPAC1399.01c	nucleobase transmembrane transporter	Q9HE12		0.227779	0.384574	5	5	10.3	69.32	19.8576	19.8711	20.4725	21.5404	21.6278	21.135	21.5495	20.8647	21.2057	19.9827	20.3661	19.5714	21.7118	21.9351	21.7744	21.0853	21.5151	20.8917
tts1	SPBC1539.04	tetra spanning protein 1, Tts1	Q9Y7Z5	+	0.226936	1.70047	6	6	20.4	12.713	21.2435	21.4127	21.2782	21.9405	21.8471	21.9199	21.753	21.573	21.7007	22.1105	21.5271	21.7093	22.2108	21.9821	21.8366	21.8366	22.0997	22.3819
pps1	SPCC1442.12	CDP-diacylglycerol-serine O-phosphatidyltransferase Pps1	O94584	+	0.226259	1.61703	4	4	24.6	56.591	21.4214	20.4213	20.8285	21.9449	21.9818	22.0088	21.748	21.6483	21.8605	22.4217	22.2827	21.7249	21.5644	21.8968	21.6691	22.7037	22.8709	22.8839
srp40	SPBC1711.05	nucleocytoplasmic transport chaperone Srp40	Q9P785		0.225477	0.0999019	6	6	15.3	7.6582	21.2225	21.7081	20.6956	20.0641	18.6228	20.3423	20.2478	19.8522	18.2527	20.0463	19.5278	18.9708	20.2534	18.8351	19.8892	20.3629	19.3403	18.9684
ecm29	SPAC1782.01	proteasome assembly chaperone Ecm29	Q9P7H8		0.225274	0.181881	35	35	28.6	113.54	18.6383	24.4437	24.1971	23.6599	24.3424	22.7927	23.4319	23.5917	23.0956	23.2714	23.6263	24.1009	24.1796	23.0302	23.8938	22.7683	22.8859	23.2355
mis16	SPCC1672.10	histone H4 chaperone, CENP-A recruiting complex CENP-A chaperone Mis16	O94244		0.224278	0.370591	13	13	54.7	36.011	18.11	20.0562	19.7664	22.9688	22.6663	22.4304	22.618	22.0681	22.7066	19.4928	19.936	19.7878	21.3451	21.4041	21.6497	19.0655	18.778	20.0847
gua2	SPAP7G5.02c	GMP synthase [glutamine-hydrolyzing] Gua2	Q9P772		0.218551	0.929353	23	23	52.3	193.07	24.5526	24.1069	24.3251	23.9362	24.1849	24.1529	23.9394	23.9604	23.7186	24.0072	24.0786	24.0805	24.0652	24.2376	23.7243	23.9769	24.0171	23.7526
rpn11	SPAC31G5.13	19S proteasome regulatory subunit, ubiquitin-specific protease subunit Rpn11	P41878		0.218058	0.848866	16	16	66.2	78.012	22.8589	22.301	21.9095	25.1936	25.4996	25.1345	25.0435	25.1294	25.0007	25.5753	25.5164	25.2943	25.0814	25.3367	25.0367	25.4306	24.908	25.0524
atp3	SPBC1734.13	F1-FO ATP synthase gamma subunit	O74754		0.21799	0.642548	8	8	29.2	25.752	22.4325	21.4868	19.5973	21.9236	22.1868	22.2671	21.6837	22.04	21.9999	22.2498	22.1046	22.2898	22.1766	22.4574	21.9814	22.2703	22.2419	22.3251
cdc16	SPAC6F6.08c	two-component GAP Cdc16	P36618		0.217695	0.102528	4	4	12.4	7.9777	18.3806	19.8654	21.331	20.3911	18.7073	18.1539	19.5847	18.5734	18.4411	20.1451	20.0687	18.7397	18.8505	20.2014	18.9209	18.9104	19.2093	19.6893
tyr1	SPCC1494.04c	prephenate dehydrogenase Tyr1	O60078		0.216897	1.06575	10	10	29.2	43.027	19.5898	20.593	20.1636	21.8297	21.6937	21.89	21.6256	21.4411	21.6961	21.5674	21.7709	21.724	22.1062	22.0898	21.5146	21.8721	21.8726	21.8184
rho1	SPAC1F7.04	Rho family GTPase Rho1	Q09914		0.21637	0.367976	9	8	50	29.38	22.7285	22.6277	22.2054	22.117	22.0055	21.8607	22.122	21.8819	21.3301	22.3381	22.027	22.0501	22.1875	22.2541	22.0849	22.3414	22.2554	22.5772
	SPCC663.09c	short chain dehydrogenase, unknown specificity	Q7Z9I2		0.215997	0.146615	5	5	22.9	2.4618	20.45	19.8575	20.8406	18.9368	19.8963	20.2385	19.9179	19.7983	18.7074	20.3555	19.9679	18.4963	19.8524	20.0093	18.8591	18.866	20.3344	18.8928
qcr2	SPCC613.10	ubiquinol-cytochrome-c reductase complex core protein Qcr2	P78761		0.213373	0.861926	18	18	54.7	80.992	23.8588	23.6757	22.3121	23.1647	23.1427	23.4967	23.0607	23.0716	23.0317	23.3059	23.2982	23.3369	23.4483	23.308	22.9657	23.636	23.5495	23.5088
hta2	SPAC19G12.06c	histone H2A beta	P04910		0.212864	1.11568	5	4	35.1	65.171	23.9531	24.4555	24.2452	24.4132	24.5893	24.5884	24.1827	24.4008	24.3687	24.4548	24.2159	24.3469	24.2881	24.3319	24.2837	23.8417	24.06	24.1892
nce103	SPBP8B7.05c	carbonic anhydrase	O94255		0.212299	0.320122	13	13	48.2	31.066	23.684	23.4794	23.1744	23.3192	23.114	23.6075	23.5968	22.9003	22.9066	23.3199	23.486	23.2207	23.8375	23.8517	23.4228	23.4788	23.5279	23.3496
pts1	SPAC4A8.13c	20S proteasome complex subunit beta 5	P30655		0.211354	0.759517	12	12	54.4	36.265	22.6184	22.522	20.0347	23.0733	22.9409	23.3086	22.9806	22.7585	22.9496	23.3669	23.2845	23.0384	23.1628	23.309	22.8569	22.9254	22.8841	22.7179
idh1	SPAC11G7.03	isocitrate dehydrogenase (NAD+) subunit 1 Idh1	O13696		0.205278	0.269194	20	20	67.4	199.25	23.3859	23.0917	22.9994	24.4338	24.6343	24.3433	24.0094	23.9368	24.8493	24.285	24.1665	23.7623	24.8261	24.5748	25.0523	24.6214	24.5904	24.5991
qrs1	SPBC342.02	cytoplasmic glutaminyl-tRNA ligase Qrs1	Q9Y7Y8		0.204942	0.413903	15	15	24.3	48.878	21.4582	19.6448	19.6555	20.6861	21.0919	21.3331	21.0113	20.6974	20.7876	21.0855	20.6381	21.0459	21.1238	19.6002	21.3881	21.1003	20.9517	18.6058
puf6	SPCP1E11.11	pumilio family RNA-binding protein Puf6	Q9UU76		0.20373	0.103074	6	6	10.7	9.0014	21.016	21.7103	20.2399	20.3111	20.1412	20.4677	21.3847	18.9539	19.9701	18.7125	19.2363	19.8267	21.0532	20.2585	21.3695	18.3992	18.7879	18.9411
ipp1	SPAC23C11.05	inorganic pyrophosphatase Ipp1	P19117		0.202653	0.743763	15	15	67.8	156.55	24.8274	24.7265	24.3462	23.5612	23.598	23.8025	23.6432	23.4039	23.3066	23.6204	23.6199	23.7235	23.8082	23.5742	23.5117	23.8101	23.6217	23.4707
arp3	SPAC630.03	ARP2/3 actin-organizing complex actin-related protein subunit Arp3	P32390		0.202037	0.548479	13	13	45.7	82.118	23.4345	22.7742	21.828	22.4754	22.0876	22.1572	21.8546	22.0216	22.2379	21.9338	22.2233	21.9953	22.437	22.4159	22.958	22.4872	21.9478	22.3042
pda1	SPAC26F1.03	pyruvate dehydrogenase e1 component alpha subunit Pda1	Q10489	+	0.20139	1.73213	21	21	68	72.448	23.9067	23.8275	22.6838	23.9582	23.9923	24.0741	23.8422	23.8506	23.7276	24.1086	24.2716	24.1784	24.3003	24.2801	23.997	23.9977	23.7753	23.7717
	SPAC977.14c	aldo/keto reductase, predicted calcium channel regulator	Q9P7U2	+	0.200614	1.30556	23	23	66.4	151.61	25.2021	25.4849	24.7974	24.9927	24.8363	25.0768	24.7897	24.7745	24.7397	24.8421	24.8798	24.954	24.7651	24.444	23.8869	24.925	25.0149	24.8561
eca39	SPBC428.02c	branched chain amino acid aminotransferase Eca39	O14370		0.199232	0.478586	11	11	33.7	56.4	24.128	24.002	23.9401	22.6775	22.6807	23.131	22.8282	22.5566	22.5067	22.8626	22.8429	22.8615	22.6353	22.699	22.792	22.6851	22.2688	22.2425
alg9	SPAC1834.05	mannosyltransferase complex subunit Alg9	Q9P7Q9		0.197421	0.213341	8	8	18	21.654	20.6086	19.6432	20.6912	22.5481	22.3633	22.5109	22.6795	22.5812	21.5694	21.7653	21.709	21.8968	22.2561	22.6234	22.0693	22.5833	22.8628	22.4335
ssz1	SPAC57A7.12	heat shock protein Ssz1	P87142		0.195711	0.466437	18	18	38.7	104.81	23.8132	23.6105	23.2123	22.59	22.4238	22.9621	22.4378	22.6252	22.3258	22.4981	22.8757	22.5776	22.6125	22.6874	22.155	22.9507	22.645	22.7029
rpt6	SPBC23G7.12c	19S proteasome base subcomplex ATPase subunit Rpt6	P41836	+	0.195378	1.85264	32	30	74.7	323.31	24.4176	23.9465	22.5753	26.8315	26.9616	26.8411	26.6792	26.7208	26.648	27.044	27.0465	26.8293	26.9845	26.9771	27.0303	26.9798	26.7054	26.9046
rpt5	SPAC3A11.12c	19S proteasome base subcomplex ATPase subunit Rpt5	O14126		0.193218	0.55341	28	28	75.3	323.31	23.2547	22.4	21.2641	26.2697	26.537	26.0251	26.1664	26.0762	26.0095	26.6081	26.4208	26.4196	26.4177	26.2039	26.1455	26.2106	25.867	26.0728
cdc3	SPAC4A8.15c	profilin	P39825		0.192525	0.301861	4	4	44.9	65.669	22.6805	22.3485	22.281	22.1577	21.9322	22.076	22.3082	21.8398	21.4404	22.1441	22.1973	21.7715	21.9329	21.7983	21.9961	22.1325	21.9689	22.2921
arg11	SPAC4G9.09c	N-acetyl-gamma-glutamyl-phosphate reductase/acetylglutamate kinase	P31318		0.189342	0.632638	29	29	39.2	157.6	23.9714	23.8909	23.0605	24.6934	24.6042	24.9143	24.4487	24.4504	24.7448	23.9463	23.9101	23.9388	24.8276	24.8064	24.5445	23.9227	23.9019	24.054
	SPAC29A4.02c	translation elongation factor EF-1 gamma subunit	P40921		0.187849	0.650723	26	26	71.1	323.31	26.4513	26.1239	25.7207	26.0509	25.9129	26.1693	25.9422	25.9844	25.643	25.7446	25.8933	25.975	26.1453	25.9172	25.5878	26.2147	26.1535	26.0955
srs1	SPAC29A4.15	cytoplasmic serine-tRNA ligase Srs1	O14018		0.186892	1.12604	24	24	64	142.52	24.0362	23.4251	22.1236	24.1861	24.2297	24.4013	24.1614	24.0794	24.0156	23.8972	23.8498	24.0794	24.7057	24.5587	23.9271	24.2643	24.0758	24.1137
nap1	SPCC364.06	histone H2A-H2B chaperone Nap1	O59797		0.185877	0.537525	13	13	45	204.97	23.6577	23.7046	23.2166	23.5486	23.6063	23.9707	23.4462	23.4466	23.6752	23.7201	23.8464	23.686	23.7503	23.699	23.503	23.9597	23.6388	23.5101
tpp1	SPAC19G12.15c	trehalose-6-phosphate phosphatase Tpp1	P78875		0.185557	1.03474	16	16	25.7	54.986	22.1424	22.1526	20.9076	21.6789	21.6438	21.5399	21.5749	21.4034	21.3276	21.9564	21.6319	21.784	21.8909	21.4072	21.8176	21.9373	21.54	21.9027
cld1	SPAC6G10.03c	mitochondrial cardiolipin-specific phospholipase Cld1	O14249		0.18493	0.535839	7	7	19.6	14.875	19.4177	20.9827	20.8338	21.1665	21.5975	21.4681	21.1829	21.1086	21.3858	21.4788	21.4487	21.3742	21.2751	21.2004	21.3968	21.174	21.3002	21.5354
rps29	SPBC1685.09	40S ribosomal protein S29	O74329	+	0.183559	1.7191	4	4	62.5	6.3138	25.4373	25.678	26.1191	24.8377	24.7723	24.7296	24.6323	24.6336	24.523	24.557	24.6915	25.1731	24.652	24.3715	23.9083	24.6331	24.393	24.2124
ani1	SPBC1347.02	CENP-A amino terminus domain (NTD) isomerase Ani1	O74191		0.182635	0.349352	10	10	37.4	49.808	23.1352	23.2987	22.8555	22.8009	22.7061	22.1531	22.5215	22.338	22.2528	21.6841	22.0788	21.8611	22.679	23.1153	23.5515	22.6068	22.5238	22.3996
	SPCC1739.01	zf-CCCH type zinc finger protein	O74463		0.182397	0.125599	16	16	38.2	119.23	22.0545	23.205	24.9238	21.4509	22.042	23.1678	22.2922	22.1081	21.7133	23.5292	23.9752	23.6842	22.295	22.6265	22.2652	23.3346	23.1572	23.3164
ade2	SPAC144.03	adenylosuccinate synthetase Ade2	Q02787		0.182247	0.626454	16	16	45.6	58.162	23.801	23.788	23.5983	23.5652	23.4025	23.8432	23.47	23.3949	23.3992	23.6986	23.3918	23.4866	23.7233	23.4865	23.1262	23.5826	23.1757	23.2911
sec66	SPBC409.21	ER protein translocation subcomplex subunit Sec66	Q9UUA4		0.180574	0.20292	4	4	25.5	6.8488	18.6206	19.407	20.0282	20.1152	20.7756	20.3514	20.4541	20.5761	19.6703	19.245	19.9394	19.3713	20.8418	20.3331	20.754	20.601	20.7969	19.4272
mug35	SPAC22H12.01c	Schizosaccharomyces specific protein Mug35	O94435		0.176268	0.551592	11	11	58.5	76.54	21.4539	21.8857	20.0804	23.0719	23.1967	23.1141	22.7781	22.8547	23.221	23.4205	23.2306	23.1601	22.8435	22.1216	22.7326	23.0238	22.8518	22.8469
dca7	SPBC17D11.08	WD repeat protein, DDB1 and CUL4-associated factor Dca7	O74763		0.176064	0.395425	19	19	58.2	169.58	23.2967	24.1139	25.1076	24.5142	24.3885	24.8275	24.1778	24.3787	24.6455	24.7176	24.9529	24.8713	24.0341	24.1457	23.9958	24.6671	24.4184	24.5662
bop1	SPAP32A8.03c	ubiquitin-protein ligase E3, human RNF126 ortholog	Q9C1X4		0.175929	0.452715	4	4	13.8	11.895	18.671	20.1135	20.3607	20.0965	20.4933	20.0223	19.9742	20.1883	19.9217	21.1925	21.6652	21.7624	18.3235	19.1545	20.6669	20.8077	19.4574	19.28
pcp1	SPAC6G9.06c	gamma tubulin complex linker, pericentrin/kendrin Pcp1	Q92351		0.1757	0.430742	61	61	54.1	323.31	18.7771	19.8966	21.5491	25.3294	25.0873	25.5876	25.1813	25.3164	24.9795	25.6786	25.942	25.4347	24.9543	24.6317	24.6685	25.3661	25.6495	25.8051
rpn3	SPBC119.01	19S proteasome regulatory subunit Rpn3	O42897		0.175107	0.884228	26	26	62.8	323.31	23.0364	20.4193	20.3555	25.9188	25.9028	25.7526	25.5532	25.8149	25.6807	26.1568	25.9577	26.0619	25.9332	25.7275	25.5469	25.9149	25.4212	25.7384
ypt5	SPAC6F6.15	GTPase Ypt5	P36586		0.173401	0.523853	12	12	70.6	140.1	23.4961	22.7778	22.3493	23.4448	23.5552	23.155	23.3735	23.1648	23.0965	23.4539	23.3737	23.1408	23.4499	23.4139	23.8322	23.549	23.4803	23.6305
ubp14	SPBC6B1.06c	Lys48-specific deubiquitinase Ubp14	Q11119	+	0.171844	1.36578	22	22	35.7	141.77	20.5905	20.5654	20.8662	22.7964	22.7279	22.7642	22.5159	22.5581	22.6989	23.3233	23.5636	23.2523	23.2555	23.0563	22.8539	22.8516	22.4954	22.5246
asn1	SPBC119.10	asparagine synthetase	P78753	+	0.17091	1.70658	26	26	66.2	209.25	25.0092	25.0023	24.7926	24.2337	24.1494	24.0782	23.9738	23.9802	23.9946	24.2386	24.0921	23.9406	24.1606	24.1965	24.5566	24.1963	24.0118	24.0733
npt1	SPAC1486.06	nicotinate phosphoribosyltransferase Npt1	Q9UTK3		0.168556	0.067923	3	3	10.5	3.5052	19.0598	20.835	20.4997	19.5786	18.9275	20.0347	20.9245	18.2888	18.822	19.1666	19.5633	20.1557	19.0312	19.3983	21.2938	21.5277	20.0728	19.2995
hxk2	SPAC4F8.07c	hexokinase 2	P50521		0.167035	0.614329	26	26	71.2	323.31	26.3084	26.2683	25.7391	26.2317	25.9653	26.3235	26.0488	26.0789	25.8917	26.0813	25.9325	26.0761	26.464	26.3146	26.0564	26.1953	26.1483	26.2093
	SPAC922.04	Schizosaccharomyces specific protein	Q9URX2		0.165763	0.1108	2	2	16.2	2.0016	19.3925	20.3561	20.7785	18.5619	19.4363	20.3769	19.1165	19.1997	19.5616	20.0306	18.5373	19.4744	19.2207	20.3486	19.0688	19.1998	18.4298	20.0169
rpn2	SPBC17D11.07c	19S proteasome regulatory subunit Rpn2	O74762		0.165117	1.09471	54	54	65.5	323.31	24.196	23.865	22.4753	27.2288	27.4101	27.3373	27.0674	27.1896	27.2238	27.5171	27.4569	27.3737	27.4238	27.3096	27.325	27.257	27.148	27.2684
bfr2	SPAC664.08c	traub family protein involved in ribosome biogenesis	Q9US05		0.164782	0.119387	5	5	18.8	14.277	19.2397	19.6207	21.0355	20.2816	20.5363	18.9166	19.727	19.7703	19.7429	19.2823	19.8883	19.5191	19.3842	19.081	20.701	19.1827	20.3217	19.2851
yak3	SPAC1F7.12	aldose reductase ARK13 family YakC, implicated in cellular detoxification from family members	Q09923		0.164167	0.15025	9	9	38.5	124.81	20.7263	19.9357	20.4342	21.3283	20.524	21.9298	21.1079	21.0776	21.1041	19.7321	18.9318	19.3625	19.3214	20.2809	19.9748	19.5681	19.1055	20.1951
dug1	SPBC1198.08	dipeptidase Dug1	Q9P6I2		0.164075	0.694318	13	13	35.5	110.54	23.3715	23.1222	21.6598	23.4736	23.7621	23.8171	23.5417	23.4903	23.5286	23.5961	23.7781	23.49	23.7898	24.0279	23.4923	23.8481	23.2901	23.3339
hsp16	SPBC3E7.02c	heat shock protein Hsp16	O14368		0.16189	0.714443	10	10	82.5	106.66	23.2124	25.9535	23.4963	23.2942	23.6525	23.4756	23.314	23.3033	23.3193	23.7733	23.9718	23.0494	23.801	24.041	24.0891	24.219	24.0811	24.0209
	SPAC694.02	DEAD/DEAH box helicase, human DDL60 and DDL60L ortholog, implicated in mRNA degradation	Q9P7T8		0.161765	0.684737	28	28	22	218.88	23.9333	23.6478	22.0035	22.8754	23.2362	23.1188	22.9269	22.8831	22.935	23.0639	21.5728	22.6768	23.2188	23.2534	23.838	23.3124	23.1308	23.0599
sbp1	SPBC1773.07c	RanGAP Sbp1	Q09717		0.160028	0.0561088	4	4	17.7	3.2393	21.1359	21.5379	20.7782	17.6115	19.3969	20.6277	18.5129	18.6955	19.9477	20.3945	19.5522	20.0548	18.6138	19.0471	18.6689	19.8526	18.8364	18.0404
ubc8	SPBC211.07c	ubiquitin conjugating enzyme E2 Ubc8	Q9P7R4		0.159923	0.383801	6	6	37.5	74.245	20.3669	19.2315	21.2323	23.1583	23.0598	22.9468	23.1505	22.5883	22.9464	23.0079	22.874	22.7325	22.9508	22.7674	23.6018	22.9791	22.9285	22.8419
ypt1	SPBC1703.10	GTPase Ypt1	P11620		0.159274	0.682103	11	10	66.5	94.224	23.2303	23.1636	23.0045	22.9836	22.9933	22.8297	22.7265	22.9545	22.6477	23.2067	22.7663	22.7018	23.0157	23.0653	22.928	23.1183	22.7088	23.1784
pap1	SPAC1783.07c	DNA-binding transcription factor, oxidative stress-responsive Pap1/Caf3	Q01663		0.159151	0.128592	5	5	10.3	15.234	18.8627	21.14	19.6823	18.8704	19.4964	19.9784	18.8564	19.0937	19.9177	20.2016	20.174	20.3615	19.037	20.0825	18.7881	20.2997	20.3687	21.0047
lys9	SPBC3B8.03	saccharopine dehydrogenase	O59711		0.158955	0.764076	25	25	71.1	214.13	25.7394	25.3703	25.3142	25.383	25.4017	25.6736	25.3553	25.3343	25.2919	25.413	25.5607	25.417	25.733	25.6472	25.3129	25.4762	25.1283	24.9797
nas6	SPAC6C3.08	proteasome assembly chaperone, gankyrin	Q10311		0.15839	1.16324	11	11	63.2	32.989	19.7396	20.8404	20.5694	22.8096	22.9898	22.8697	22.6971	22.8032	22.6936	22.8428	23.3228	23.2886	22.7343	22.7705	22.6136	22.6934	22.6887	22.8757
rpt4	SPCC1682.16	19S proteasome base subcomplex ATPase subunit Rpt4	O74445	+	0.157866	2.20967	27	26	67	323.31	23.8207	22.4251	23.1425	26.5449	26.6091	26.5895	26.4345	26.3789	26.4565	26.8615	26.7813	26.6122	26.6345	26.5953	26.6203	26.5427	26.2413	26.3768
rpn1302	SPCC16A11.16c	19S proteasome regulatory subunit Rpn13b	Q9USM1		0.154913	0.434345	15	15	56.2	44.506	21.0199	20.1467	21.2724	23.9658	23.7118	23.5931	23.6999	23.3901	23.716	24.1104	24.1425	23.9198	23.7435	23.7115	23.9434	24.0548	23.8108	23.9129
gcn3	SPCC11E10.07c	translation initiation factor eIF2B alpha subunit Gcn3	Q9USP0		0.1534	0.494005	7	7	32.3	21.468	21.6203	19.2441	20.8727	21.5375	21.3096	21.5529	21.2881	21.5155	21.1361	20.0335	21.7501	19.9435	21.6546	21.5961	20.7725	21.328	21.325	21.178
rpt3	SPCC576.10c	19S proteasome base subcomplex ATPase subunit Rpt3	O74894		0.152268	0.497527	26	24	85.1	323.31	24.3167	24.0369	24.2528	26.9631	27.2078	27.0483	26.6966	27.0533	27.0125	27.2539	27.0088	26.9605	27.1872	27.0323	27.0547	26.9503	26.7491	26.9164
mri1	SPBC23E6.10c	methylthioribose-1-phosphate isomerase Mri1	O60185		0.151044	0.187604	9	9	33.4	27.889	21.3523	20.5418	19.42	20.4113	20.9347	21.4574	20.8171	20.8647	20.6685	19.9552	19.8418	20.9927	21.2269	21.0843	21.4431	20.9508	18.7362	20.6132
win1	SPAC1006.09	MAP kinase kinase kinase Win1	O74304		0.151016	0.200068	20	19	20.7	69.708	20.6984	20.3309	20.362	21.7136	22.1817	21.5597	21.386	21.5093	22.1067	21.621	21.053	20.9516	22.6589	21.7389	22.9499	21.8321	21.7136	21.7696
ubx2	SPAC2C4.15c	UBX domain protein Ubx2	O14048		0.150105	0.300026	8	8	31.9	65.402	19.6126	19.9583	20.1446	20.795	21.0882	21.1381	20.6127	20.7675	21.1908	21.8783	22.0742	22.3549	18.5068	19.1211	18.6163	20.8487	19.8771	21.8831
qcr1	SPBP23A10.15c	mitochondrial processing peptidase (MPP) complex beta subunit Mas1	Q9P7X1	+	0.148048	1.36874	16	16	44	53.535	24.0208	23.8114	23.1665	23.8135	23.8149	23.9069	23.7443	23.7293	23.6176	23.8208	23.7844	23.5755	23.8323	23.9073	23.5489	23.9379	23.7111	23.7267
erp5	SPBC16E9.09c	COPII vesicle coat component Erp5/Erp6/Erp1	O14324		0.147558	0.247023	7	7	36.7	60.265	21.8563	22.4483	20.3688	22.2795	21.9479	21.7719	22.1262	21.9269	21.5035	22.4353	22.2314	21.8496	22.2218	22.1964	21.8877	22.5121	22.387	22.426
les1	SPAC23C4.05c	nuclear bridge Ish domain protein Les1	O94559		0.147037	0.418268	7	7	19.5	10.353	21.457	22.4106	22.9972	22.6385	22.247	22.3856	22.11	22.4439	22.2761	22.3564	22.6492	22.776	22.4427	22.1627	21.5686	22.3817	22.6722	22.0176
moe1	SPAC637.07	translation initiation factor eIF3d	O94236		0.146535	0.350718	17	17	42	61.524	23.3435	23.1137	22.977	22.878	22.7612	23.0551	22.8079	22.9804	22.4664	22.5643	22.7458	22.6957	22.8833	23.0416	22.8572	23.0672	22.9717	23.1285
msn5	SPAC328.01c	karyopherin/importin beta family nuclear import/export signal receptor	O14116		0.146038	0.0986582	9	9	10.9	23.207	19.9953	19.3034	19.8833	19.2947	20.1769	20.5718	19.9449	20.4727	19.1877	19.3388	19.3388	18.7674	20.5329	20.1679	20.6739	20.2105	20.241	20.4157
srp72	SPCC320.10	signal recognition particle subunit Srp72	O59787		0.145705	0.325574	12	12	29.1	15.324	20.9577	20.6173	20.2219	21.1323	20.7909	20.7072	20.9566	20.5061	20.7306	20.9866	20.7233	20.7258	21.3792	18.0066	20.8799	21.0131	21.2908	21.1839
lcf1	SPBC18H10.02	long-chain-fatty-acid-CoA ligase Lcf1	O60135		0.145037	0.699171	19	19	36.8	92.015	23.7487	23.3831	23.5413	23.7255	23.6545	23.5836	23.6347	23.5471	23.3467	23.6721	23.7962	23.5122	23.8588	24.1411	23.7214	23.7525	23.6442	23.9052
lap2	SPCC1322.05c	vacuolar aminopeptidase Lap2	O94544		0.142248	0.533292	17	17	38.7	33.363	19.0113	21.6156	20.4206	21.4283	21.6672	21.498	21.3044	21.5761	21.2862	19.4875	20.9928	20.3037	21.8425	21.6171	21.5091	21.6749	21.4577	21.2287
mug161	SPAC1F3.09	CwfJ family protein, splicing factor	Q10414		0.141782	0.210938	8	8	17.8	25.196	20.9815	20.2602	21.1337	21.6935	21.2154	21.1877	21.5308	21.2986	20.8419	21.723	21.5628	21.4517	21.1359	21.4715	21.2902	21.7679	22.0031	21.7723
dpm1	SPAC31G5.16c	dolichyl-phosphate beta-D-mannosyltransferase catalytic subunit Dpm1	O14466		0.139863	0.295619	7	7	39.4	37.389	21.2768	21.488	20.3591	20.8673	20.9956	20.9804	21.1508	20.505	20.768	21.2343	20.9818	21.0145	21.0911	21.6992	20.4203	21.2652	21.202	21.3616
gln1	SPAC23H4.06	glutamate-ammonia ligase Gln1	Q09179		0.13985	0.211659	13	13	42.3	28.7	23.9731	23.7214	23.4022	22.8386	22.8583	23.533	22.7176	23.1146	22.9782	22.6935	22.5957	22.6872	23.1288	22.8684	23.0718	23.2066	22.7196	22.7519
nop16	SPBC1539.10	ribosome biogenesis protein Nop16	Q9Y7Z1		0.139348	0.0614049	2	2	15.3	6.8865	19.3595	19.3666	19.643	20.0669	19.9619	19.5175	20.784	20.1259	18.2184	19.7309	19.8907	19.7056	20.734	20.3088	20.6373	19.0619	19.5484	19.2492
htb1	SPCC622.09	histone H2B Htb1	P04913		0.136813	0.613781	9	9	61.1	76.579	25.5744	25.9902	25.2965	26.3464	26.4395	26.5325	26.47	26.1994	26.2385	26.1566	26.4942	26.0877	26.2254	25.8233	26.4025	25.8246	25.9791	25.5908
cwh43	SPAC589.12	glycosylceramide biosynthesis protein Cwh43	Q9HDZ2		0.135791	0.373123	15	15	20.4	240.13	19.1333	20.7729	20.68	23.57	23.7879	23.4615	23.6595	23.5003	23.2522	23.416	23.4791	23.3512	23.8162	23.7845	23.6358	23.9941	24.1187	24.2378
	SPBC30D10.14	dienelactone hydrolase family	O14359		0.134922	0.100319	3	3	15.3	1.7278	19.6389	20.6224	20.6729	19.5778	18.9635	18.6896	18.132	19.3301	19.364	19.5456	19.4535	18.951	18.514	20.2911	17.9809	19.574	19.4979	19.1705
yrs1	SPCC1672.05c	cytoplasmic tyrosine-tRNA ligase Yrs1	O14055		0.134797	0.381082	20	20	62.3	31.613	23.8021	23.5747	22.5351	23.0771	23.0173	23.4439	23.102	23.1183	22.9136	23.1323	22.9847	23.1773	23.3733	23.244	22.6443	23.3135	23.1459	23.1738
rpn6	SPAC23G3.11	19S proteasome regulatory subunit Rpn6	Q9P7S2		0.134676	0.525992	20	20	66.5	323.31	23.2189	22.432	21.0038	26.1151	26.1039	26.1792	26.217	25.9103	25.8669	26.3399	25.9061	26.0253	26.1646	25.8414	25.7447	25.9798	25.5255	25.8804
txl1	SPBC577.08c	thioredoxin-like I protein Txl1	Q9USR1		0.134613	0.0776201	5	5	26.6	29.392	20.2341	19.8505	20.7638	19.4332	18.7501	19.7404	20.2318	18.4969	18.7912	19.3024	18.5618	20.4767	20.2717	19.3109	20.1808	19.7191	20.636	20.1503
hrs1	SPBC2G2.12	mitochondrial and cytoplasmic histidine-tRNA ligase Hrs1	O43011		0.130862	0.439751	15	15	37.7	71.543	22.6435	22.7035	22.8928	22.094	21.8186	22.2046	21.9008	21.8153	22.0085	22.0327	21.7766	21.7116	22.0473	22.2489	21.8425	22.2364	22.2281	21.8183
gua1	SPBC2F12.14c	IMP dehydrogenase Gua1	O14344		0.129669	0.354675	18	18	42	121.28	24.6366	24.3911	24.1137	23.8868	23.8538	24.2324	23.7491	24.0438	23.791	23.9313	23.8718	23.6383	24.3824	24.0844	23.8086	24.0207	23.8421	23.9549
sod22	SPAC3A11.09	plasma membrane sodium ion/proton antiporter Sod22	O14123		0.129241	0.127896	3	3	3.8	4.6107	19.7145	20.1633	20.0987	19.2836	19.0214	19.7858	18.6648	19.6531	19.3852	19.2598	18.7892	19.6355	19.6725	18.746	19.0344	20.1975	19.6765	18.2203
tpi1	SPCC24B10.21	triosephosphate isomerase	P07669		0.128181	0.522342	19	19	88.8	323.31	27.3598	27.5373	26.8318	26.3082	26.152	26.4155	26.1967	26.2758	26.0187	26.4393	26.2616	26.4256	26.5702	26.3311	25.9534	26.4479	26.3608	26.2203
sxa1	SPAC26A3.01	aspartic protease Sxa1	P32834		0.127293	0.0396251	2	2	9	112.69	19.3298	19.8538	19.4715	18.0916	20.2258	19.9392	20.7885	19.2869	17.7993	18.5871	20.7466	18.2642	20.7439	20.1492	19.899	20.1744	20.1794	19.3142
acl2	SPAC22A12.16	ATP-citrate synthase subunit 2	O13907		0.126879	0.334679	22	22	59.6	145.42	25.0038	24.6626	24.6624	24.4508	24.2755	24.8041	24.3954	24.4054	24.3489	24.5887	24.6181	24.6407	24.7117	24.5865	23.9774	24.67	24.554	24.5728
	SPBC8E4.04	alditol NADP+ 1-oxidoreductase activity	O42888		0.12538	0.116711	5	5	21.8	5.5088	20.1017	19.5802	19.256	19.3517	19.1255	19.9029	19.7776	19.5017	18.7247	19.9756	19.6632	19.4177	19.8175	20.3832	19.6429	19.432	19.4153	20.218
rna1	SPAC22E12.07	RanGAP Rna1	P41391		0.124574	0.8175	10	10	35.2	46.106	21.9111	21.5131	22.2635	21.8583	21.6688	21.8517	21.7038	21.6014	21.6999	21.5623	21.8351	21.666	22.0452	21.6461	21.1746	21.8025	21.6846	21.8804
put2	SPBC24C6.04	delta-1-pyrroline-5-carboxylate dehydrogenase Put2	O74766		0.123718	0.799853	31	31	64.6	323.31	26.7832	26.6346	26.2571	26.8873	26.7769	26.9834	26.8369	26.729	26.7106	26.7524	26.8066	26.8284	27.1984	27.0308	26.9643	26.7945	26.6898	26.5996
gfh1	SPBC211.06	gamma tubulin complex GCP4 subunit Gfh1	Q9P7R5		0.120143	0.347558	16	16	38.6	53.325	19.8139	19.7871	20.2952	23.0293	23.1905	23.147	22.9999	23.2371	22.7693	22.5135	22.1416	22.0105	22.0291	21.7565	22.1308	22.3465	21.8169	22.3485
his4	SPBC418.01c	imidazoleglycerol-phosphate synthase His4	O94303		0.119157	0.180615	16	16	40.7	96.656	22.4527	21.2937	19.4316	22.0858	21.4563	22.2808	21.787	21.8886	21.79	21.4771	20.9866	20.891	22.3811	22.1793	22.3131	21.8011	21.657	21.469
yhm2	SPBC83.13	mitochondrial carrier, tricarboxylic acid Yhm2	P78763		0.119079	0.197541	6	6	30.4	19.843	22.2499	20.9479	20.0714	22.6555	22.6787	22.0266	22.5031	22.3051	22.1952	23.2453	22.9259	22.6206	22.5441	22.938	23.0564	22.8546	22.8545	23.2345
int6	SPBC646.09c	translation initiation factor eIF3e	O94513		0.118941	0.230831	15	15	42.7	152.58	22.8885	22.7929	22.254	23.0406	22.6239	23.0901	22.9265	22.9472	22.5241	22.7791	23.0289	22.9762	22.815	23.0349	22.5928	23.0695	23.4705	23.5426
pss1	SPAC110.04c	heat shock protein Pss1	O59838		0.116646	0.32665	50	50	70.3	323.31	26.8913	26.9849	26.5687	26.7008	26.5685	26.9594	26.7247	26.7107	26.4434	26.7874	26.9184	26.8434	26.758	26.6865	26.2849	26.9398	26.8548	26.8945
sup35	SPCC584.04	cytoplasmic translation release factor class II, GTPase eRF3	O74718		0.114423	0.201859	34	33	57.1	188.05	23.568	23.3945	21.9914	24.8182	25.1558	24.4219	24.6044	24.664	24.7842	24.0566	23.8886	23.6791	25.0036	25.2269	25.5941	24.2862	24.0325	24.3242
ysp2	SPAC13A11.05	peptidase family M17 cytoplasmic leucyl aminopeptidase yspII (LAP yspII)	Q09735		0.11303	0.167235	13	13	32.4	59.683	22.3701	22.377	20.2488	21.6815	21.8425	22.3816	22.0072	21.5717	21.9876	22.1241	21.8872	21.7723	22.1397	22.3008	21.4791	21.825	21.8139	21.6804
rpn12	SPBC16G5.01	19S proteasome regulatory subunit Rpn12	P50524		0.11286	0.429596	16	16	74.8	149.61	22.5072	20.3309	21.3182	25.2357	25.4214	25.0846	25.0897	25.0678	25.2455	25.4911	25.3288	25.4079	25.1407	25.0906	25.0542	25.2903	24.9526	25.249
but2	SPBC3D6.02	But2 family protein But2, similar to cell surface molecules	P87167		0.111907	0.222098	7	7	25.4	191.6	24.1681	24.0529	23.6256	23.6823	23.7331	24.2526	23.7739	23.6513	23.907	24.0044	24.4502	24.1599	23.9788	23.7534	22.9175	23.8542	23.8	23.704
gtb1	SPBC32F12.04	gamma-tubulin Gtb1	P25295		0.110955	0.304067	25	25	79.1	223.01	18.9609	20.7561	21.2914	26.2584	26.1581	25.9826	26.2117	26.0676	25.7869	25.6468	25.2916	25.0742	25.1125	24.8828	25.0695	25.3619	25.2822	25.4275
cta3	SPBC839.06	P-type ATPase, potassium exporting Cta3	P22189		0.110625	0.0834579	20	20	27.2	62.555	18.8681	20.0361	20.8696	21.568	22.309	21.3449	21.9755	20.8951	22.0195	19.5469	18.9661	18.9955	23.1266	22.9431	23.5863	22.5959	22.4987	22.4959
rpn7	SPBC582.07c	19S proteasome regulatory subunit Rpn7	Q10335		0.110285	0.720263	25	25	69.2	323.31	23.503	21.7542	20.6919	25.9255	26.1427	25.9969	25.8692	25.966	25.899	26.3512	26.2701	26.1359	26.0376	25.9077	25.8146	26.1004	25.7032	25.8446
rki1	SPAC144.12	ribose 5-phosphate isomerase Rki1	Q9UTL3		0.110253	0.426552	9	9	46.7	16.92	21.1583	20.705	20.1902	20.7784	20.4282	20.6799	20.5323	20.5734	20.4501	20.793	20.7735	20.9836	20.622	21.0268	20.2012	20.9104	19.2096	19.3719
sua1	SPBC27.08c	sulfate adenylyltransferase	P78937		0.110178	0.367668	28	28	70	257.46	26.6014	26.2435	25.8922	25.4415	25.4721	25.8214	25.4216	25.5219	25.4611	25.2725	25.5483	25.4983	25.7938	25.6479	25.4984	25.6378	25.505	25.2807
fra1	SPAC22G7.01c	iron responsive transcriptional regulator, peptidase family	Q09795		0.108408	0.292033	9	9	21.7	17.496	21.3334	21.3146	21.0492	20.8643	21.0661	21.3666	21.0599	20.9711	20.9408	21.2751	20.7624	19.8888	21.0551	21.1012	21.3244	21.0983	20.8657	21.3036
emp24	SPCC24B10.17	COPII-coated vesicle component Emp24	Q9P7I9		0.107468	0.183298	4	4	21.1	12.851	20.3329	18.5886	20.2333	21.5834	21.3709	21.0276	20.9457	21.4786	21.2352	21.5723	21.7462	21.8184	21.2357	19.8611	21.1176	21.9715	22.0908	21.9841
gdh2	SPCC132.04c	NAD-dependent glutamate dehydrogenase Gdh2	Q9USN5		0.102492	0.0676314	10	10	12.1	25.747	18.4722	19.8932	21.0324	20.3853	19.9331	19.7223	20.8657	19.2311	19.6364	19.9433	18.597	19.692	21.7832	19.123	19.7017	18.973	20.3074	18.6072
alp4	SPBC365.15	gamma tubulin complex GCP2 subunit Alp4	Q9Y705		0.100762	0.284839	33	33	53.8	166.63	20.6567	19.2936	19.8282	25.0965	24.9842	24.781	24.9202	24.9988	24.6404	24.4722	24.2136	24.0525	24.0935	24.0623	23.7674	24.2816	24.2274	24.3473
cct1	SPBC12D12.03	chaperonin-containing T-complex alpha subunit Cct1	O94501		0.0999978	0.240736	31	31	70	323.31	24.5746	23.934	23.0582	25.436	25.7236	25.841	25.3645	25.7476	25.5885	25.7117	25.9172	25.713	25.4076	25.5454	25.0755	25.8023	25.6029	25.5311
emc1	SPAC25H1.07	ER membrane protein complex subunit Emc1	O13981		0.0977802	0.357293	19	19	30.8	188.65	21.8038	19.5963	20.1285	23.0683	23.0935	23.3016	23.225	23.0088	22.9362	23.4138	23.3077	23.1063	23.2512	23.4233	22.9658	23.4543	23.6574	23.2755
ilv3	SPAC17G8.06c	dihydroxy-acid dehydratase Ilv3	Q10318		0.0970758	0.171229	16	16	36	133.67	23.8965	23.8284	23.8232	23.364	23.3033	23.9745	23.4427	23.46	23.4478	23.3439	23.5339	23.6448	23.7939	23.7463	22.9917	23.5226	23.3012	23.267
	SPAC1834.10c	mitochondrial proton-transporting ATP synthase complex assembly protein	Q9P7Q5		0.0956847	0.0839839	4	4	34.8	3.4874	19.244	20.7932	19.7594	19.3046	19.2092	18.4699	18.2906	19.1582	19.2478	20.2469	18.4881	19.0602	20.188	18.9555	21.1313	19.8246	18.4551	19.407
rpe1	SPAC31G5.05c	ribulose phosphate 3-epimerase Rpe1	O14105		0.0953668	0.268346	8	8	46.5	49.758	22.0943	22.0277	20.0436	22.4722	22.6919	22.7131	22.7294	22.3163	22.5454	22.6504	22.4552	22.4892	22.6002	22.7955	22.7327	22.664	22.5283	22.5103
ure2	SPAC1952.11c	nickel-dependent urease Ure2	O00084		0.0941429	0.261319	15	15	28.9	84.43	21.3755	19.9498	20.7793	22.3106	22.1985	22.2703	21.9203	22.4044	22.1722	22.0403	22.0305	22.13	22.5556	22.3174	22.4316	22.1516	21.9464	21.9699
pom152	SPBC29A10.07	nucleoporin, transmembrane ring glycoprotein subunit Pom152	O94385		0.0933603	0.31954	19	19	20	39.187	19.4826	20.8981	20.4953	21.0779	20.9597	21.2915	21.0768	21.0956	20.8766	20.7923	20.7539	19.7845	21.5143	19.5545	21.1222	20.7851	20.2857	19.0573
cut9	SPAC6F12.15c	anaphase-promoting complex TPR lobe subcomplex subunit Cut9/Apc6	P41889		0.0929273	0.244201	13	13	20.7	59.746	19.021	19.0313	20.7183	22.1609	22.1622	21.7827	21.8225	21.9066	22.098	22.2496	22.4288	22.0105	22.0713	21.2157	22.2042	22.3777	22.1502	22.5273
acs1	SPCC191.02c	acetyl-CoA ligase	P78773		0.0926361	0.474627	28	28	53.3	244.59	24.7862	24.7086	24.236	24.6109	24.6272	24.8355	24.5598	24.5495	24.6865	24.5392	24.5884	24.6537	24.9537	24.8312	25.0079	24.7413	24.6221	24.3791
vps1302	SPBC16C6.02c	intermembrane lipid transfer protein, chorein family Vps1302	O42926		0.0922387	0.144597	54	54	26.2	282.5	19.1221	18.4494	19.6457	23.51	24.0169	23.7771	23.8838	23.3042	23.8392	23.5758	23.0347	23.0131	24.2736	23.5671	24.4418	23.7312	23.8031	23.8766
adh1	SPCC13B11.01	alcohol dehydrogenase Adh1	P00332		0.0920944	0.27715	23	23	70	323.31	29.7141	29.4075	29.0619	29.9664	29.8254	30.2762	29.9123	29.9464	29.933	29.9589	30.2148	29.9552	30.4559	30.1859	29.688	30.1064	29.903	29.8737
	SPBC1683.04	glycosyl hydrolase family 3	Q9P6J6		0.0916595	0.0420941	4	4	6.2	4.9573	19.0721	20.533	20.238	18.418	19.0539	19.5173	17.9219	18.6076	20.1847	19.1691	19.7483	19.7981	19.8214	19.7438	19.993	18.2718	19.2889	17.7414
tpx1	SPCC576.03c	thioredoxin peroxidase Tpx1	O74887		0.0906734	0.245022	12	12	72.9	113.55	26.5892	26.6266	26.0236	25.5349	25.4111	25.8028	25.6461	25.4949	25.3358	25.733	25.6553	25.68	25.5139	25.3155	24.9029	25.612	25.4354	25.3829
eti1	SPAC12G12.09	WD repeat protein associated with stress granule	Q09872		0.0892735	0.0440806	2	2	3.4	3.5087	19.1231	19.8704	21.0008	18.5805	19.1867	20.1553	18.6016	20.246	18.8071	18.6505	19.6808	19.9366	18.5592	20.6029	19.5742	20.6635	19.4705	20.029
sdg1	SPAC12B10.02c	ER resident protein acetylase Sdg1	Q10436		0.0890477	0.141272	8	8	44.7	66.479	21.0459	21.1016	20.2097	21.3173	21.9857	21.4674	21.3635	21.7322	21.4076	21.8448	21.5956	21.3969	21.6269	21.1362	21.6532	22.0158	21.8355	21.9024
rps27	SPBC1685.10	40S ribosomal protein S27	O74330		0.0890401	0.130741	5	5	47	39.225	25.1365	24.4905	24.9963	24.6313	25.077	25.4557	24.8849	24.8925	25.1195	25.0344	25.4308	25.1013	25.2091	25.2762	24.9783	25.0646	24.6068	24.5386
sec61	SPBC354.02c	translocon alpha subunit Sec61	P79088		0.0885404	0.308857	7	7	12.5	14.701	21.288	19.7236	20.4964	22.2162	22.3259	22.0004	21.9757	22.0923	22.2088	22.2885	22.2728	22.0118	22.5271	22.8044	22.8637	22.7195	22.3828	22.5627
drs1	SPCC1223.07c	cytoplasmic aspartate-tRNA ligase Drs1	O74407		0.088431	0.53706	33	32	64.5	228.77	24.8586	24.8037	24.3233	25.3994	25.3392	25.5503	25.3948	25.3573	25.2714	25.2047	25.4498	25.2738	25.7462	25.7278	25.2368	25.6589	25.3276	25.3231
atp2	SPAC222.12c	F1-FO ATP synthase beta subunit Atp2	P22068		0.088335	0.237238	27	27	76.4	323.31	26.3014	26.3963	26.0533	27.0102	27.1053	27.4845	27.0696	27.1428	27.1227	27.4777	27.6031	27.5376	27.3332	27.2694	26.8609	27.5622	27.3222	27.3388
pgm1	SPBC32F12.10	phosphoglucomutase Pgm1	O74374		0.0871016	0.211081	18	18	50.5	98.458	23.3411	23.4635	22.1481	23.2912	23.3031	23.6695	23.3044	23.1762	23.5219	23.3015	23.4356	23.358	23.5247	23.3019	23.1389	23.8656	23.4166	23.3127
	SPBC800.14c	mitochondrial DUF1772 family protein, multimembrane spanning anthrone oxygenase-like	Q9C0W5		0.0818049	0.0570372	2	2	13.8	25.845	20.3356	19.892	19.0132	18.5886	20.0763	19.3832	18.993	19.0492	19.7604	19.2285	19.514	18.4973	19.3718	19.4907	19.0424	20.3451	19.6162	18.6663
mmi1	SPCC736.12c	nucleur exosome adaptor Mmi1	O74958		0.0816472	0.0308199	4	4	16.8	14.985	19.6359	19.0719	19.8117	20.3348	19.5968	19.013	17.9666	20.5394	20.1938	19.4222	20.0906	19.1758	17.6873	19.7037	18.3502	19.0842	19.7423	19.9496
cym1	SPBC119.17	mitochondrial metalloendopeptidase	O42908		0.0797551	0.0289375	8	8	10.5	32.4	18.8881	19.9973	20.7685	18.1561	19.4435	20.6588	20.014	19.82	18.1852	19.5317	19.4542	19.5188	19.833	19.5901	18.6845	19.7949	17.8915	19.691
atp1	SPAC14C4.14	F1-FO ATP synthase alpha subunit	P24487		0.075386	0.317084	33	33	61.2	323.31	26.1597	26.1031	26.0014	26.2589	26.2684	26.5289	26.2043	26.281	26.3447	26.5684	26.684	26.451	26.5302	26.4501	26.1232	26.451	26.416	26.3276
met26	SPAC9.09	homocysteine methyltransferase Met26	Q9UT19		0.0732282	0.214805	61	61	80.2	323.31	29.3787	28.7936	28.6286	28.5615	28.3942	28.8303	28.5216	28.5875	28.4573	28.5175	28.4764	28.5908	28.842	28.5588	28.5881	28.7174	28.6846	28.5735
ilv5	SPBC56F2.12	acetohydroxyacid reductoisomerase	P78827		0.0721169	0.104777	23	23	60.1	323.31	26.8449	26.6767	26.3236	25.44	25.2552	26.0192	25.5586	25.6211	25.3182	25.4646	25.5327	25.6543	25.6097	25.2509	24.7076	25.4199	25.2571	25.0258
rpl35A01	SPCP31B10.08c	60S ribosomal protein L35A	Q9USG6		0.0712032	0.106571	7	4	43.5	9.8773	24.4468	25.5731	25.709	23.7361	23.9853	24.4567	24.1926	23.9812	23.7907	24.1363	24.3301	24.2914	23.9136	24.1444	23.7995	23.934	23.8955	23.8235
arc2	SPAC6F6.10c	ARP2/3 actin-organizing complex subunit Arc34	O14241		0.0709381	0.358504	14	14	52.4	59.193	22.9447	22.7756	22.5699	22.9297	22.9843	23.008	22.7934	22.8591	23.0567	23.0971	23.0345	23.066	23.1639	23.2452	23.4022	23.4782	22.9949	23.4046
fma1	SPBC3E7.10	methionine aminopeptidase Fma1	O59730		0.0706978	0.037229	4	4	13.5	4.6504	19.366	20.9815	20.5223	18.3334	19.9524	19.4598	19.4542	18.3344	19.745	17.8042	19.5892	18.9287	18.7034	19.6641	19.0052	19.4215	19.0432	18.5193
erg10	SPBC215.09c	acetyl-CoA C-acetyltransferase Erg10	Q9UQW6		0.0700385	0.120157	23	23	82.3	259.75	25.6819	25.7208	25.5621	25.7835	25.7727	26.4106	25.9391	25.8659	25.9517	25.9025	26.1244	25.8949	26.2572	26.172	25.2192	25.798	25.5819	25.406
cul4	SPAC3A11.08	cullin 4	O14122		0.0692902	0.0664639	9	9	14.6	38.713	18.7676	18.3114	19.839	20.7117	20.8629	19.7213	20.3143	20.4874	20.2864	20.8933	20.3023	19.0067	20.2718	20.908	21.0671	20.7543	20.5426	20.8262
svp26	SPCC1795.10c	COPII-coated ER to Golgi transport vesicle protein Svp26	Q1MTR8		0.0670242	0.0261623	3	3	14.1	7.2214	19.7076	18.7464	20.3622	18.9033	19.555	20.2835	19.2664	18.3373	20.9371	20.525	20.5327	20.2962	20.8379	19.1784	20.7488	20.9202	21.4551	21.535
met17	SPBC428.11	homocysteine synthase Met17	O13326		0.0627302	0.184756	15	15	67.4	179.61	24.4908	24.1987	24.0044	24.0574	23.7452	24.1378	24.0087	23.9044	23.8391	23.7024	23.8373	23.88	24.2198	23.9169	23.8139	23.8483	23.7626	23.782
pam1	SPAC22F8.06	20S proteasome complex subunit beta 6 Pam1	Q9UQY2		0.0626049	0.137887	8	8	56	27.272	21.6775	21.9076	21.0256	21.4726	21.4798	21.4912	21.3461	21.1713	21.7384	21.9343	21.8446	22.0686	21.4829	21.7884	20.9753	21.4503	21.1505	18.4883
ubp15	SPBC713.02c	ubiquitin C-terminal hydrolase Ubp15	Q9UTT1		0.0623112	0.190566	16	16	18.1	43.69	20.8291	21.2136	20.2122	21.1014	21.3513	20.9479	20.9852	21.1179	21.1104	21.1723	19.59	20.9463	21.6009	20.9596	21.3763	21.2751	21.2808	21.7581
dld1	SPAC1002.09c	dihydrolipoamide dehydrogenase Dld1	O00087		0.0620352	0.358618	23	23	57.1	172.21	24.3153	24.3339	24.2107	24.4021	24.4356	24.6102	24.4024	24.3763	24.483	24.4008	24.2728	24.1647	24.6737	24.6819	24.6572	24.4321	24.3891	24.3413
dnm1	SPBC12C2.08	mitochondrial dynamin family scission GTPase Dnm1	Q09748		0.061697	0.090579	15	13	23.3	60.077	18.567	22.032	20.5444	21.5345	21.1697	21.8324	21.2622	21.3453	21.744	21.5513	21.5303	20.9334	21.8303	20.7498	21.3523	21.7125	21.722	22.396
utp8	SPAC1565.05	t-UTP complex subunit Utp8	Q9P3A9		0.0600599	0.129053	13	13	19.8	49.407	19.3828	20.0756	19.8553	20.4664	20.5933	20.9692	20.5824	20.7686	20.4978	20.1424	19.5213	20.8452	20.8077	19.2794	21.2884	19.155	20.3441	21.1253
hob1	SPBC21D10.12	BAR adaptor protein Hob1	O74352		0.0551154	0.145904	7	7	18.2	43.498	18.9404	20.2062	20.5041	22.1993	22.2276	21.9138	21.9202	22.0065	22.2487	22.156	22.3254	21.8934	22.2559	21.8433	21.4429	21.9012	22.3304	22.2614
cog1	SPAC144.15c	Golgi transport complex subunit Cog1	Q9UTL1		0.0546436	0.0458353	5	5	7.8	3.2563	19.536	21.1263	20.7399	19.2351	18.8257	19.3047	18.4847	19.7792	18.9377	20.0214	18.9407	19.8302	17.7632	19.7225	19.0881	19.2808	19.2966	19.472
	SPAC26F1.07	NADPH-dependent aldo-keto reductase	Q10494		0.0540504	0.0885624	11	11	45.5	77.963	23.1804	23.9242	22.926	22.3258	22.1586	22.6741	22.4244	22.5422	22.0298	22.6555	22.5662	22.6383	22.5551	22.115	21.6827	22.6038	22.3785	22.5022
csn1	SPBC215.03c	COP9/signalosome complex subunit Csn1	O94308		0.0532207	0.308952	5	5	16.6	28.119	18.7754	20.6688	20.475	20.767	20.6906	20.8908	20.6514	20.7642	20.7732	19.534	19.1836	21.008	21.3146	21.2185	21.596	21.078	20.6039	21.1551
pmm1	SPAC1556.07	phosphomannomutase Pmm1	Q9UTJ2		0.0523885	0.115147	11	11	48.6	46.742	23.4997	23.2452	22.9816	22.7702	22.6429	23.0913	22.8568	22.9014	22.5891	22.7727	22.695	22.8086	23.026	22.4959	22.3691	22.607	22.7476	22.5486
ade10	SPCPB16A4.03c	bifunctional IMP cyclohydrolase/phosphoribosylaminoimidazolecarboxamideformyltransferase	O74928		0.0514762	0.153561	33	33	76.1	323.31	26.2327	25.7309	25.4601	25.0068	24.9334	25.2718	25.1365	25.0316	24.8895	24.948	24.9958	25.1222	25.1609	24.9206	25.0595	25.2169	24.9746	25.0957
rpc40	SPBC1289.07c	DNA-directed RNA polymerase I and III subunit Rpc40	O94616		0.0511138	0.15583	13	13	43.7	16.049	22.2068	21.6234	20.0861	22.1774	22.2337	21.9822	22.1138	21.8989	22.2271	21.9198	21.8347	21.7868	22.6917	22.6682	22.9595	22.0927	22.0805	22.2012
tim13	SPAC17C9.09c	Tim8-Tim13 mitochondrial intermembrane space protein transporter complex subunit Tim13	Q10481		0.0494652	0.0240461	3	3	47.4	6.6518	19.5295	20.0671	20.4902	18.6218	20.5846	20.3845	20.1916	19.2425	20.0084	20.9029	20.3162	20.1843	20.1368	19.1676	19.803	20.025	19.234	20.057
ggt1	SPAC664.09	gamma-glutamyltranspeptidase Ggt1	Q9US04		0.0486558	0.0296164	6	6	12.9	25.213	19.6284	19.6966	20.6925	19.7487	19.5737	19.1604	19.9037	20.0336	18.3994	19.8821	19.5398	19.8057	19.9328	19.6999	18.416	18.5575	19.2764	18.9865
sam1	SPBC14F5.05c	S-adenosylmethionine synthetase	O60198		0.0473785	0.201132	33	33	91.1	323.31	27.8326	27.3646	27.4639	27.9846	28.2005	28.2294	27.9994	28.1129	28.1601	27.8671	27.8283	27.953	28.1351	28.0447	27.9024	28.1733	27.956	27.955
cho2	SPBC26H8.03	phosphatidylethanolamine N-methyltransferase Cho2	O74787		0.0469958	0.113014	31	31	42.5	323.31	23.4727	22.4166	20.2839	24.8205	25.1759	24.7792	24.721	25.0029	24.9107	25.1907	25.3628	25.0426	25.0275	24.8064	25.0972	25.5642	25.8465	25.7864
krs1	SPBC17G9.03c	cytoplasmic lysine-tRNA ligase Krs1	Q9UUE6		0.0456708	0.146601	22	22	43.8	74.347	24.6695	24.3945	24.0205	23.8204	23.6112	24.0003	23.8168	23.757	23.7211	23.9831	23.7845	23.8644	23.8825	23.9238	23.4376	23.9469	23.8232	23.7804
psh3	SPBC409.20c	ER packaging chaperone for amino acid permeases Psh3	Q9Y876		0.0445099	0.0922508	5	5	21.4	166.95	19.2505	19.2178	20.4827	22.713	22.904	22.4718	22.8878	22.5235	22.544	22.6571	22.5218	22.3448	23.1664	22.6333	22.5706	22.9187	22.5593	22.7594
mts4	SPBP19A11.03c	19S proteasome regulatory subunit Rpn1/Mts4	P87048		0.0441704	0.16675	54	54	74.1	323.31	24.4782	23.9469	23.4768	27.4814	27.7926	27.6612	27.5186	27.6629	27.6212	27.8886	27.9043	27.816	27.896	27.7523	27.7643	27.6158	27.4543	27.4998
spo15	SPAC1F3.06c	mitotic and meiotic spindle pole body protein, gamma tubulin complex linker-related Spo15	Q10411		0.0435867	0.292913	69	69	42.5	323.31	20.6931	20.6943	21.2327	24.0157	24.1124	24.1537	24.0044	24.0078	24.1388	23.8543	24.0367	23.0757	24.428	24.124	24.423	24.853	24.562	24.6808
knd1	SPAC1565.07c	Cullin-associated NEDD8-dissociated protein Knd1	Q9P3A8		0.0430539	0.107754	41	41	42.2	323.31	19.4609	19.8108	19.336	24.2344	24.4736	24.1125	24.1602	24.1075	24.4237	24.6849	24.2625	24.1936	24.5185	24.1762	24.6802	24.4185	24.3248	24.4682
rpt2	SPBC4.07c	19S proteasome base subcomplex ATPase subunit Rpt2	P36612		0.0406723	0.109811	32	31	70.1	323.31	24.147	23.433	22.0156	26.7576	27.0921	26.8286	26.685	26.8928	26.9785	27.0973	27.1712	26.9808	27.0816	26.9663	26.9132	26.8782	26.613	26.7603
gpt1	SPBPJ4664.06	UDP-glucose-glycoprotein glucosyltransferase Gpt1	Q09140		0.03899	0.0970081	21	21	21.1	95.547	21.4554	22.24	19.8077	21.328	21.5716	21.4822	21.453	21.1911	21.6209	21.6191	21.3132	19.5605	21.659	22.1796	21.6361	21.6136	21.4216	21.5241
rfc2	SPAC23D3.02	DNA replication factor C complex subunit Rfc2	Q09843		0.038908	0.0666308	12	12	40.6	36.577	19.8295	20.3188	20.0444	21.3625	21.9602	21.4009	21.4621	21.4806	21.6641	21.8942	21.0844	21.1291	21.3901	20.8117	22.4105	21.5368	21.4744	21.7393
gcv1	SPAC31G5.14	glycine decarboxylase T subunit	O14110		0.0383606	0.058949	9	9	34.4	93.105	22.5701	22.3044	22.0726	21.7361	21.375	21.8688	21.9073	21.3182	21.6393	21.4867	18.6534	21.48	21.7671	21.8303	21.7573	21.8234	21.6118	21.5781
ytm1	SPAC890.04c	ribosome biogenesis WD repeat WDR12/Ytm1 protein	Q9URY0		0.03781	0.0455154	13	13	40.5	99.845	21.0397	19.7525	21.178	21.4444	20.7213	20.9449	20.8937	20.741	21.3623	18.8832	18.9811	18.8501	21.196	21.0196	21.9687	20.847	20.3209	21.0175
snx41	SPBC14F5.11c	PX domain sorting nexin Snx41	O60107		0.0370591	0.0160001	7	7	15.5	26.655	19.391	21.1163	19.8172	19.7846	19.6582	20.3497	18.9458	19.388	21.3476	20.287	19.4921	19.3787	19.0142	20.0595	19.1687	18.9626	19.0196	19.6212
vma6	SPAC17A2.03c	V-type ATPase V0 subunit d	O13753		0.0348612	0.119715	17	17	62.4	263.11	22.9322	21.1165	20.2243	24.1194	24.1572	23.889	24.0599	23.893	24.1081	23.9512	23.7216	23.3906	24.7568	24.4748	24.8448	23.9971	23.8059	24.0617
trm7	SPAC4F10.03c	tRNA 2'-O-ribose methyltransferase Trm7	O36015		0.034853	0.0131442	4	4	20	20.865	18.7195	20.1571	21.1469	19.9767	18.9407	20.5405	20.7097	20.324	18.3196	19.9634	19.39	19.5927	20.5977	19.5468	20.5298	19.7701	20.1378	19.9696
lrs1	SPAC26F1.13c	cytoplasmic leucine-tRNA ligase Lrs1	Q10490		0.0345224	0.126879	48	48	49.7	323.31	25.0455	24.8986	23.0281	25.254	25.1074	25.4119	25.2226	25.1421	25.305	25.1888	25.2254	25.1469	25.498	25.4807	25.0216	25.2065	25.0498	25.033
	SPAC1B3.01c	uracil phosphoribosyltransferase	O13867		0.0324879	0.122388	9	9	63.5	165.67	21.9948	20.1802	19.8896	23.4333	23.6235	23.3452	23.5378	23.3797	23.3871	23.4042	23.3468	23.0398	23.5154	23.8476	23.8703	23.3236	23.0221	23.236
scs22	SPAC17C9.12	VAP family protein Scs22	Q10484		0.030784	0.0346024	5	5	29.5	22.446	21.3129	21.799	21.3396	20.8967	20.9668	20.7517	20.6936	21.4077	20.4215	21.2448	21.3334	21.0884	20.9001	20.0488	21.1164	21.8865	22.0563	22.1034
	SPBC30D10.05c	sepiapterin reductase	O14351		0.0291576	0.0487499	11	11	55.9	88.351	23.3031	23.4026	22.385	22.9688	22.6417	23.348	22.9911	22.9597	22.9203	22.7007	22.8372	22.6315	23.0669	23.2018	22.3363	22.783	22.759	22.5587
npl4	SPBC1711.10c	Hrd1 ubiquitin ligase complex subunit Npl4	Q9P780		0.0286579	0.109891	9	9	26.2	46.296	20.2866	20.4853	20.9808	21.9628	21.8753	22.0636	22.0424	21.788	21.9854	23.0128	22.8864	22.9694	21.7393	21.5631	21.5998	22.257	21.9387	22.2447
pabp	SPAC57A7.04c	major poly(A) binding protein Pabp/Pab1	P31209		0.0285943	0.0425138	28	28	50.7	207.15	25.4392	25.2178	24.914	24.0537	23.857	24.439	24.3289	24.1301	23.8049	23.7712	23.7229	23.7885	23.9884	23.7981	24.2733	24.3191	23.9375	24.0155
pil1	SPCC736.15	eisosome BAR domain protein Pil1	O74960		0.0279299	0.0695968	16	16	52.1	323.31	25.4351	25.3924	25.3876	25.1859	25.1253	25.4588	25.2491	25.3834	25.0537	25.4597	25.4121	25.4816	25.3142	25.2031	24.7711	25.3879	25.2879	25.3251
nup45	SPAC22G7.09c	nucleoporin Nup45	Q09793		0.0271486	0.0391252	8	8	36	71.5	20.4938	20.9971	20.5867	21.7097	21.0855	21.631	21.459	21.6687	21.217	21.2671	21.5549	21.5075	21.2411	21.4867	21.694	21.219	21.4308	21.5188
ekc1	SPCC663.01c	serine/threonine protein phosphatase PP6 regulatory subunit Ekc1	O74511		0.0269477	0.128064	15	15	28.8	115.72	21.56	20.1492	21.3356	22.5447	22.4053	22.4312	22.4347	22.3216	22.5441	21.9559	21.637	21.4926	22.6358	22.4207	22.7964	22.7038	22.2411	22.5619
rst2	SPAC6F12.02	DNA-binding transcription factor Rst2	P78871		0.0258935	0.0176624	3	3	5.6	15.072	18.7971	20.442	21.2138	19.0582	19.5451	18.6004	19.6918	18.3028	19.1314	18.4694	18.8424	19.7439	19.0944	20.427	20.4852	20.3211	19.4778	20.2426
suc22	SPBC25D12.04	ribonucleotide reductase small subunit Suc22	P36603		0.0252272	0.0699891	19	19	64.2	117.82	23.5204	23.0626	20.4151	23.4335	23.2041	23.5115	23.2309	23.5216	23.3209	23.482	23.7287	23.5008	23.6743	23.6052	23.4851	23.4634	23.4539	23.5546
ura5	SPBC725.15	orotate phosphoribosyltransferase Ura5	O94331		0.0250791	0.00943722	6	6	35.8	71.177	22.2478	22.1528	20.1296	20.9863	18.6213	21.0089	20.7626	20.2888	19.4899	20.0103	19.9718	19.1248	21.2167	21.2795	20.551	20.4795	20.5995	21.0913
cdc31	SPCC1682.04	spindle pole body half bridge protein, centrin Cdc31	O74435		0.0245024	0.0502726	15	15	58.5	121.93	19.4937	20.7421	21.2792	26.9533	26.4378	26.8393	26.8225	26.7189	26.6154	27.1985	27.3317	26.8897	26.2226	25.7459	26.0537	26.2709	26.2518	26.709
rpt1	SPBC16C6.07c	19S proteasome base subcomplex ATPase subunit Rpt1	O42931		0.0236924	0.0780617	36	36	79	323.31	24.2337	24.0821	23.8624	26.985	27.2377	27.0655	26.9244	27.1812	27.1115	27.3385	27.3084	27.2364	27.3825	27.2408	27.1976	27.1115	26.8905	27.066
	SPAC27E2.03c	Obg-like ATPase, human OLA1 ortholog	O13998		0.0229594	0.0301225	15	15	48.7	112.52	23.8306	23.433	22.9687	22.0921	21.8616	22.5361	22.3035	22.3035	21.8139	21.7403	21.8309	21.8019	22.3358	21.9292	22.1538	22.0538	22.105	21.8293
spc3	SPAC56F8.11	signal peptidase subunit Spc3	Q10259		0.0226854	0.0627219	7	7	47	35.501	18.3447	19.4853	20.7858	22.3737	22.5955	22.2442	22.5252	22.3301	22.2901	22.6341	22.6873	22.0603	22.2029	22.3978	22.3816	22.603	22.482	22.6958
alp6	SPBC428.20c	gamma tubulin complex GCP3 subunit Alp6	Q9USQ2		0.021616	0.0580807	33	33	52.5	323.31	17.8894	20.7741	20.2491	25.5729	25.5643	25.3929	25.5553	25.6449	25.2651	25.0288	24.8886	24.6263	24.4839	24.42	24.3572	24.8238	24.6127	24.7589
wbp1	SPCC338.15	dolichyl-di-phosphooligosaccharide-protein glycotransferase subunit Wbp1	O59866		0.0157299	0.040227	22	22	71.6	187.03	23.9193	23.0144	22.3751	25.1617	25.2284	24.9843	25.1126	25.3	24.9147	25.0702	24.9203	24.8729	25.2386	25.2876	25.1128	25.2858	25.3878	25.4197
tms1	SPBC1773.05c	hexitol dehydrogenase	P36624		0.0154146	0.00934626	5	5	16.4	15.444	18.3245	19.2162	19.4192	18.9696	19.4129	19.9579	19.8511	18.5094	19.9336	19.9116	19.8731	20.3975	20.5421	18.5462	17.4283	18.9111	18.3578	20.4819
	SPBC19F5.04	aspartate kinase	O60163		0.0153631	0.0232868	23	23	54.5	300.57	24.207	23.7625	21.2561	25.671	25.866	25.1315	25.5193	25.5785	25.5246	25.2743	25.347	25.0671	25.3473	25.7117	25.3101	25.0628	24.8286	25.0847
puf2	SPBP35G2.14	pumilio family RNA-binding protein Puf2	Q9P789		0.0118332	0.00473728	8	8	9.3	9.3781	19.6493	19.8626	19.2539	19.1003	21.0531	21.2148	20.826	19.537	20.9697	19.2616	20.3683	19.7374	18.2243	19.7993	18.3468	21.3322	21.092	19.6161
xdj1	SPBC405.06	DNAJ protein Xdj1	O94657		0.0105127	0.00997397	6	6	16.2	4.0527	20.4698	20.0118	20.5391	18.8221	19.412	18.7013	18.9422	19.4462	18.5155	18.8241	19.7393	19.211	19.794	19.8202	20.1765	20.4422	19.8384	19.305
sec24	SPAC22F8.08	coincidence detector Sec24/Sfb2 subunit	Q9UUI5		0.00917943	0.0208843	23	23	29.3	130.94	23.0769	22.6456	20.9197	23.2946	22.8854	23.2545	23.2691	23.0565	23.0813	22.6852	22.7694	22.8343	23.0713	22.9666	23.4699	23.106	23.1547	23.3518
hpt1	SPAC23C11.13c	guanine/xanthine/hypoxanthine phosphoribosyltransferase Hpt1	O13917		0.00856654	0.00422138	4	4	30.1	14.716	21.5552	19.1476	21.0215	19.4828	20.9316	21.0994	20.9044	20.9308	19.6529	19.417	18.8512	19.0507	21.2087	19.4844	21.7102	21.0252	21.0739	21.0855
cnd3	SPCC188.03	condensin complex non-SMC subunit Cnd3	Q10429		0.00844256	0.00385957	9	9	10.7	11.664	18.3088	20.3194	20.0294	18.2285	19.0098	19.9431	18.9303	18.225	20.0009	18.8119	19.2277	20.0631	20.0645	20.6701	20.5005	18.5891	21.0126	20.1386
ima1	SPCC737.03c	inner nuclear membrane protein Ima1	O13681		0.00712522	0.00612151	20	20	39.5	109.23	19.6706	19.9621	20.8371	22.8229	22.4363	23.4043	23.261	22.9929	22.3883	19.3482	20.818	20.3348	23.5242	23.1111	23.1927	21.9172	22.149	22.3003
yap18	SPBC19F8.03c	ENTH/VHS domain protein	O60167		0.00622495	0.00196619	8	8	15.9	10.177	20.0338	20.5024	21.461	20.3964	19.6683	18.2991	20.139	20.4119	17.7943	19.2418	19.3874	19.5182	20.421	20.7799	20.4137	20.2597	20.3541	20.2155
mrs1	SPBC25B2.09c	mitochondrial and cytoplasmic arginine-tRNA ligase Rrs1/Mrs1	O74781		0.00176748	0.00370051	32	32	62.6	186.22	24.2879	23.9288	21.9831	23.9843	23.731	24.1687	24.067	24.0334	23.7783	23.8142	23.7934	23.6389	24.2651	24.1476	23.7466	23.8773	23.8888	23.814
tcb3	SPAPYUK71.03c	tricalbin, C2 domain protein (phospholipid binding) ER-plasma membrane tethering protein Tcb3	Q9UT00		0.00133324	0.00270937	28	28	35.1	215.74	21.8339	22.3725	19.4496	23.0475	22.7723	22.6557	22.9501	22.9191	22.6022	22.8465	22.3766	21.7112	22.892	22.881	23.7798	22.9393	23.2704	23.9321
	SPBC215.11c	aldo/keto reductase, unknown biological role	O94315		0.00119019	0.000622713	7	7	23.2	63.183	19.2677	21.3981	19.8457	18.5684	19.4665	20.6744	19.7983	19.3644	19.5429	19.0476	20.4336	19.2674	20.1487	19.4616	19.4171	20.1345	20.137	19.541
rpn1301	SPBC342.04	19S proteasome regulatory subunit Rpn13a	Q9Y7Y6		0.00011762	0.000166457	11	11	62.9	123.77	19.2208	19.1929	19.4969	22.7926	22.9317	22.3318	22.4017	22.8193	22.8348	23.3843	23.2444	23.3952	22.567	22.7551	22.7924	22.8491	22.6585	22.8621
rcl1	SPAC12G12.06c	rRNA processing protein Rcl1	Q09870		0	NaN	6	6	26.2	16.131	20.8524	19.5821	21.5187	18.9361	18.7322	17.7822	19.1216	19.8128	18.8507	20.0873	18.3491	20.1043	19.938	19.2119	20.8333	18.6032	19.5194	18.9436
taf12	SPAC15A10.02	SAGA complex/transcription factor TFIID complex subunit A Taf12	O13722		0	NaN	6	6	24.9	8.4192	18.6441	19.8065	19.9565	18.8634	19.5607	18.7701	19.2646	18.2355	19.6482	19.0422	19.3603	19.6543	18.9812	19.4123	18.9009	19.874	20.0825	20.5077
alg8	SPAC17C9.07	dolichyl pyrophosphate Glc1Man9GlcNAc2 alpha-1,3-glucosyltransferase Alg8	Q10479		0	NaN	2	2	4.8	19.806	18.1882	19.477	21.5294	18.0002	18.3416	19.2518	18.052	18.1806	17.8595	18.5136	18.5751	19.524	17.9665	19.1881	19.8493	20.1954	20.4027	20.235
rga9	SPAC1952.16	RhoGAP Rga9	Q9UUJ3		0	NaN	10	10	26.6	63.776	20.2228	19.8882	20.4802	19.6022	20.0374	20.2018	18.0146	18.1057	18.9675	19.2054	19.1742	19.654	20.5715	19.3605	21.2576	19.9493	20.2681	20.5554
sec73	SPAC19A8.01c	ArfGEF Sec73	O13817		0	NaN	5	5	5.2	1.8346	20.0216	20.0381	19.594	20.1514	19.181	19.8209	18.8979	19.0318	20.4154	19.3028	19.9507	19.0969	18.4717	20.6803	20.9102	21.8112	21.7155	21.9183
etp1	SPAC22E12.10c	mitochondrial [2Fe-2S] cluster assembly ferredoxin Etp1/ cytochrome oxidase cofactor Cox15, fusion protein	Q10361		0	NaN	3	3	7.5	23.502	18.9793	19.3197	20.5327	19.5802	19.7434	18.7515	19.1876	18.4194	19.3791	19.4996	20.9287	19.8575	19.9809	20.8768	20.0216	19.733	20.2319	19.8836
	SPAC23A1.14c	pyridoxal phosphate-dependent transferase, unknown specificity, implicated in sulfur compound metabolism	O42851		0	NaN	6	6	24.6	13.792	19.519	19.7068	21.302	18.6747	18.8412	18.6339	16.503	18.5275	19.8893	18.859	18.6264	19.2933	20.0973	18.9221	18.2778	20.3939	19.5427	20.3863
	SPAC23C11.06c	vacuolar membrane hydrolase, implicted in protein catabolism or lipid metabolism	O13912		0	NaN	7	7	20.2	13.357	18.8133	19.8246	20.2927	19.1276	19.6123	18.9408	18.8746	19.2514	19.9037	19.5018	19.7578	19.1038	20.4284	20.8205	21.5606	20.3368	20.2919	20.9239
ssr3	SPAC23G3.10c	SWI/SNF and RSC complex subunit Ssr3	Q9P7S3		0	NaN	5	5	15.8	6.3388	19.9887	20.2804	21.074	19.9238	19.5928	18.9241	18.8474	19.4271	19.2753	18.8212	19.4799	19.572	19.4788	19.3037	19.9539	19.3018	19.879	19.7598
otu1	SPAC24C9.14	ubiquitin-specific cysteine protease, OTU family, Otu1	O13974		0	NaN	5	5	24	19.35	19.8024	19.8982	20.1538	19.6662	19.9624	19.1335	18.7978	19.0338	18.8808	19.8461	19.5522	19.2397	19.3434	20.4949	19.459	18.7623	19.4775	19.6499
clr5	SPAC29B12.08	Clr5 protein	O14030		0	NaN	4	4	8.1	4.4129	23.4746	24.3895	25.0676	20.1047	19.5067	19.3002	18.8529	19.5725	18.9977	19.205	21.6071	19.6083	18.4999	20.424	19.6495	18.3716	18.3784	18.6208
rps502	SPAC328.10c	40S ribosomal protein S5	Q9P3T6		0	NaN	13	1	69	2.9637	19.0881	20.089	21.3163	18.9528	19.7177	18.9157	19.2128	19.1205	20.2443	19.7023	18.6088	23.3047	17.7063	20.2079	22.7677	19.1112	22.5898	22.8858
tim17	SPAC3A12.16c	TIM23 translocase complex subunit Tim17	P87130		0	NaN	2	2	22	4.2118	20.0664	19.6871	19.8832	20.0381	19.9858	19.3575	18.6853	19.2211	18.9668	19.3554	19.756	19.0381	20.4753	19.772	19.2791	20.7997	20.5027	18.9864
spn1	SPAC4F10.11	mitotic septin Spn1	O36023		0	NaN	5	5	11.5	4.7279	19.162	19.7872	20.5556	19.9822	18.5543	18.7321	17.4789	18.1856	18.4773	17.7951	20.9369	20.5576	20.1117	20.1706	19.4839	17.8802	18.8867	19.2257
btf3	SPAC4F10.14c	nascent polypeptide-associated complex beta subunit	Q92371		0	NaN	3	3	37.7	8.6264	21.7743	21.7853	19.7871	20.2413	18.5279	19.0722	17.8217	19.6254	18.6889	19.596	18.9793	20.2417	18.6686	19.4009	19.1221	19.7049	19.859	19.104
grx1	SPAC4F10.20	glutaredoxin Grx1	O36032		0	NaN	2	2	31.7	61.986	21.4948	22.4172	20.7689	19.1079	19.2189	19.2795	18.4626	18.7899	19.8947	21.3066	20.2313	19.1585	18.4337	18.4875	19.4169	20.0213	19.5508	19.8139
vps26	SPAC4G9.13c	retromer complex arrestin related endocytic adaptor ubunit Vps26	Q10243		0	NaN	4	4	18.5	20.832	17.7068	20.3211	19.673	18.8758	20.1354	19.4898	18.4619	17.525	18.5538	20.6113	19.6219	20.6782	19.804	19.8966	20.546	19.4422	19.28	19.1096
	SPAC694.04c	nuclear/mitochondrial metal-dependent protein hydrolase, human MYG1 ortholog	Q9P7T6		0	NaN	5	5	19.8	5.4037	20.3436	19.8932	20.956	19.7094	18.6974	19.0295	17.8912	18.5171	19.5183	18.9977	19.4429	20.0763	20.195	19.3626	19.9432	20.1978	19.9661	18.7045
mtr4	SPAC6F12.16c	TRAMP complex ATP-dependent RNA helicase subunit Mtr4	O14232		0	NaN	4	4	3.9	1.8803	19.0788	20.8274	21.4222	19.8654	19.5089	18.5962	19.7445	18.7432	18.6028	21.2301	19.3127	18.9698	18.3874	19.408	19.5582	19.1732	19.7228	19.7604
	SPACUNK4.17	NAD binding dehydrogenase family protein, human DHDH ortholog, unknown biological role, implicated in carbohydrate metabolic process	O14082		0	NaN	6	6	15.8	5.4517	18.4963	20.6431	20.2782	17.8846	19.8883	19.4294	18.1868	18.3769	18.1005	19.6801	19.6111	19.8711	20.8383	19.4086	19.6521	20.6835	19.5609	20.828
exg1	SPBC1105.05	cell wall glucan 1,6-beta-glucosidase Exg1	Q9URU6		0	NaN	3	3	8.1	4.6354	18.8047	19.5965	20.6139	19.6254	20.1985	18.5974	18.6385	18.3776	19.0062	19.3422	18.9554	19.046	17.8009	19.1383	19.6865	20.5958	20.307	20.4793
tgp1	SPBC1271.09	plasma membrane glycerophosphodiester transmembrane transporter	O94342		0	NaN	4	4	9.4	14.246	18.4491	19.2395	21.0868	18.4741	20.2024	18.6923	18.7088	18.3315	19.353	19.1694	19.0719	19.338	19.3403	19.9889	19.3318	18.8558	19.6018	18.982
chr4	SPBC1289.01c	SEL1/TPR repeat protein1, 3-beta-glucan synthase regulatory factor Chf3/Chr4	O94614		0	NaN	6	6	17.5	12.63	18.7041	20.2442	20.6918	19.5713	19.8903	18.5518	19.1696	18.312	19.7332	19.7515	20.3228	18.811	19.6743	20.223	21.2093	17.5523	22.4321	19.7833
	SPBC12C2.03c	methionine synthase reductase	Q09744		0	NaN	4	4	10	2.6013	20.9492	21.995	21.9658	18.5414	19.7722	18.9121	18.8733	18.8786	19.0656	19.5918	19.7679	19.2822	18.1801	19.5279	19.9663	18.2799	19.9549	19.5012
cut3	SPBC146.03c	condensin complex SMC subunit Smc4	P41004		0	NaN	8	8	7	13.17	19.1026	19.3142	20.3151	18.8329	18.9216	18.9431	18.1356	17.9464	19.0348	19.3247	19.89	18.8028	19.8717	19.7966	20.2866	19.3914	18.2188	20.126
	SPBC1604.03c	conserved fungal protein, implicated in vesicle trafficking or lipid metabolism	O94369		0	NaN	4	4	19.1	16.639	19.1134	18.9901	19.7352	19.2105	19.9721	19.0005	19.2028	19.1424	19.6318	18.0687	20.2832	17.6298	20.1648	19.6753	19.9888	19.8906	18.4232	19.9687
sib3	SPBC17G9.06c	siderophore-iron biosynthesis protein Sib3	Q9UUE3		0	NaN	4	4	17.1	29.441	20.4599	19.0816	20.2524	19.7839	19.5595	18.8819	18.9135	19.1911	19.7892	20.1156	19.5072	19.3041	20.2643	18.7987	19.9365	20.3132	19.3413	19.6405
rps3002	SPBC19G7.03c	40S ribosomal protein S30	P0CT63		0	NaN	2	2	19.7	8.9986	18.7281	19.0365	20.4679	19.427	19.4727	19.8271	19.1998	18.9281	18.661	19.8905	19.2951	19.4655	22.9464	22.341	21.5144	21.7284	21.9842	21.8291
scr1	SPBC1D7.02c	DNA-binding transcription repressor Scr1	O14335		0	NaN	2	2	4.8	7.3288	19.4234	19.9431	21.8545	19.3314	19.8763	19.274	17.8299	18.3524	19.0098	19.8979	20.1988	19.2397	18.8425	19.4872	19.6215	19.3327	18.103	18.6709
vti1	SPBC3B9.10	SNARE Vti1	P78768		0	NaN	2	2	12.1	11.272	18.9086	19.0532	20.83	19.906	18.964	19.0702	18.3062	17.8932	19.7452	19.3114	19.8664	18.0186	18.3447	18.8706	18.0975	19.1179	19.5987	20.1368
emc7	SPBC83.10	ER membrane protein complex subunit Emc7	O94694		0	NaN	2	2	13.8	2.6589	21.1955	20.4851	20.7058	19.458	20.0176	19.0157	18.8999	17.9165	19.2655	19.8381	19.8154	19.2828	18.5475	18.5588	20.0077	20.1675	20.1047	19.7226
	SPBPB2B2.15	Velum formation protein 1-like conserved fungal family	P0CU12		0	NaN	4	4	20.2	9.8418	19.1199	19.7366	20.7676	18.5333	19.1206	19.323	17.4424	18.3186	18.5752	19.0026	19.9159	19.6848	19.1369	20.0832	19.1057	19.2783	18.9772	19.3867
spc7	SPCC1020.02	NMS complex subunit, Spc105/KNL-1 family member, blinkin, Spc7	O59757		0	NaN	11	11	11.1	16.281	18.322	19.5198	19.8374	18.9123	19.206	18.7108	18.5919	18.3101	18.8988	20.0455	19.1247	19.8474	19.9419	20.2198	18.4622	19.2866	18.891	18.6075
emc6	SPCC1020.11c	ER membrane protein complex subunit Emc6	O59764		0	NaN	3	3	27.8	6.9059	19.5842	20.4122	21.5578	18.8364	18.3034	19.3961	18.7244	17.8219	19.7453	19.718	19.5149	19.2339	20.1085	20.0753	18.1998	20.472	19.1622	19.5478
pef1	SPCC16C4.11	cyclin-dependent protein kinase Pho85/PhoA-like Pef1	O74456		0	NaN	7	6	28.8	6.114	19.1596	19.7611	20.6115	19.3494	19.9066	19.4287	18.5093	18.4212	18.252	19.3917	18.4265	20.0237	20.9016	20.4292	20.9701	20.2069	19.382	18.4217
gaf1	SPCC1902.01	DNA-binding transcription factor, nutrient sensing, zf-GATA-type Gaf1	Q10280		0	NaN	6	6	10.5	34.726	20.1463	19.193	20.6838	18.9051	19.1809	19.1912	18.3655	19.5104	18.5338	19.848	19.6919	18.977	19.7106	20.0942	18.2993	20.0272	20.7344	19.9269
cnd2	SPCC306.03c	condensin complex non-SMC subunit Cnd2	Q9Y7R3		0	NaN	9	9	16	10.572	19.9976	19.4791	19.8387	19.2171	19.0838	19.2538	17.8645	18.655	19.0871	18.9636	18.2552	20.0393	20.004	19.8291	20.2941	19.7503	18.304	19.0856
	SPCC330.03c	NADPH-hemoprotein reductase	O74875		0	NaN	3	3	33.1	13.03	20.6176	19.4974	20.7614	18.8815	20.945	20.3064	19.4976	19.3675	19.3052	20.5794	19.551	18.9978	20.076	18.7872	19.2637	18.8251	18.5983	18.8816
naa15	SPCC338.07c	NatA N-acetyltransferase complex regulatory subunit Naa15	O74985		0	NaN	5	5	7.8	7.2714	20.5056	20.9365	19.4917	18.4225	18.7577	19.371	19.2808	19.6412	17.8342	19.1288	19.9168	20.3598	20.2195	19.6201	19.4174	20.0778	19.7544	18.6882
rei1	SPCC550.15c	ribosome biogenesis protein Rei1	O59811		0	NaN	6	6	21	18.364	18.0581	19.107	20.4101	19.1726	20.3673	18.8549	19.2098	18.7361	18.6898	18.8654	18.9143	19.5164	20.5319	20.0869	20.3166	18.8688	20.4296	19.0122
nrs1	SPBC1773.10c	cytoplasmic asparagine-tRNA ligase Nrs1	O94567		-1.08083e-05	3.90359e-05	26	26	60.9	323.31	24.5203	24.3795	24.3418	24.7191	24.6131	24.8253	24.7524	24.8136	24.5916	24.4658	24.3703	24.5124	24.941	24.7077	24.6827	24.5736	24.6056	24.7034
cul3	SPAC24H6.03	cullin 3	Q09760		-0.00021553	0.000396033	21	21	32.9	93.909	19.0757	19.557	19.7602	22.2494	22.549	22.0813	22.4158	22.0679	22.3966	22.1963	22.1566	22.0014	22.6756	22.1616	22.9851	22.5195	22.4855	22.782
plt1	SPBC3B8.04c	phosphate (Pi) transmembrane transporter Plt1	O59712		-0.000348409	0.000406645	8	8	13.7	73.857	21.5323	19.4555	20.0501	21.8278	22.6829	22.5395	22.4249	22.1719	22.4546	18.8831	22.5404	22.9985	23.4401	22.967	23.7355	22.8408	23.1374	22.8544
mug184	SPBC1773.09c	DNAJ domain protein, exocytosis associated Mug184	O94566		-0.000739415	0.000325322	2	2	5.3	2.3787	18.6748	19.6115	20.5734	19.5156	18.9368	20.2481	20.0538	20.3425	18.3065	19.0529	18.9278	18.9583	20.1217	19.6829	19.6881	19.5978	19.9402	17.7899
pup3	SPCC63.12c	20S proteasome complex subunit beta 3, Pup3	Q9Y7T8		-0.00192451	0.00557528	4	4	27.9	31.354	21.2378	18.5525	20.9035	21.4644	21.2152	21.5012	21.4929	21.2626	21.431	21.6203	21.5956	21.522	21.5005	21.4097	21.1803	20.0207	21.134	21.054
pex6	SPAC17A5.01	peroxin-6 ATPase subunit	O13764		-0.00279681	0.00378025	12	12	15.4	15.011	18.403	19.2127	20.4166	20.1479	19.4505	19.8798	19.6745	19.7214	20.0907	20.3432	20.4206	19.9067	19.7843	20.5154	20.3709	19.933	20.156	20.0734
	SPBC16G5.07c	stomatin	O60121		-0.002882	0.00570144	8	8	31.6	12.361	19.7143	20.1037	20.4845	20.7459	20.6612	20.5014	20.4601	20.5212	20.9358	20.5537	20.7291	19.0718	20.5872	19.7875	21.1006	18.5634	20.1007	21.0573
kae1	SPBC16D10.03	EKC/KEOPS complex N(6)-L-threonylcarbamoyladenine synthase subunit	O94637		-0.0031484	0.00435148	14	14	56.1	97.053	20.0085	19.3719	19.8624	21.9994	21.9224	21.8734	21.717	21.6851	22.4025	22.1521	22.0194	22.2746	22.8649	22.1804	22.3841	22.1109	22.0334	22.0162
gdh1	SPCC622.12c	NADP-specific glutamate dehydrogenase Gdh1	P78804		-0.00494258	0.00899631	28	28	78	323.31	24.8339	24.7346	24.3569	25.7618	25.8678	26.262	26.1168	26.005	25.7847	25.897	25.7772	25.7682	26.3481	26.1716	25.72	25.5847	25.4753	25.3454
	SPAP8A3.07c	phospho-2-dehydro-3-deoxyheptonate aldolase	Q9UT09		-0.00612005	0.0102909	15	14	51.6	78.041	24.6224	24.6716	24.2515	23.7779	23.2693	23.741	23.6105	23.7844	23.4116	23.7093	23.6733	23.925	23.7422	23.7445	23.3135	23.7188	23.6078	23.6723
fio1	SPAC1F7.08	plasma membrane iron transport multicopper oxidase Fio1	Q09920		-0.00618426	0.00696621	6	6	13.2	28.218	20.0091	19.7212	20.4588	21.5024	21.4513	21.5889	21.4129	21.0828	22.0654	21.7041	21.6509	21.734	21.3294	21.6636	21.7004	21.4151	21.1816	21.273
	SPBC21C3.15c	aldehyde dehydrogenase, implicated in cellular detoxification	Q9P7K9		-0.00775909	0.0173424	15	15	42.1	161.44	22.1617	19.5896	20.5365	22.5995	22.4625	22.435	22.4251	22.3164	22.7788	22.744	22.3605	22.2563	22.6961	22.5304	22.9268	22.8194	22.5818	22.4074
sey1	SPAC222.14c	ER fusion GTPase, atlastin Sey1	Q9UTE0		-0.00842158	0.0223936	24	24	42	220.64	20.6468	19.2336	21.0763	23.0102	22.9106	22.732	23.0837	22.8059	22.7885	22.8031	22.6303	22.4412	23.188	22.9264	23.18	22.8989	23.1847	23.4608
pob3	SPBC609.05	histone H2A-H2B chaperone, FACT complex subunit Pob3	O94529		-0.00851822	0.00848875	9	9	28.3	22.059	20.9001	20.1789	21.2468	20.8153	20.5909	20.9922	20.9345	20.221	21.2684	19.353	20.3468	20.2242	20.7389	20.1734	20.9227	20.771	20.617	20.8728
ogm2	SPAPB1E7.09	protein O-mannosyltransferase Ogm2	Q9C100		-0.0094134	0.0178413	13	13	25.3	24.975	21.0895	21.2355	20.6962	22.6064	22.8635	22.5346	22.8611	22.3934	22.7783	22.7085	22.9262	22.6042	22.6696	22.528	22.4854	23.0751	22.879	22.8112
scs2	SPBC16G5.05c	VAP family protein Scs2	O60119		-0.00947889	0.0257986	13	13	58.5	82.729	23.0789	23.2442	23.0259	23.5947	23.7958	23.9169	23.9377	23.7008	23.6973	23.9348	24.0468	23.8191	23.8733	23.9156	24.1017	24.1904	24.2927	24.4833
csi2	SPAC4D7.07c	mitotic chromosome segregation protein Csi2	O14173		-0.0112731	0.0210002	23	23	51.4	323.31	18.441	20.0212	20.8939	26.7753	26.8693	26.7114	26.9256	27.0101	26.4541	27.2069	27.1245	27.1287	26.4734	26.4155	26.1629	27.0937	26.9434	27.0227
trp3	SPCC1442.09	anthranilate synthase component I Trp3	O94582		-0.0114644	0.0224065	16	16	37.6	40.625	21.9857	21.668	21.0312	22.242	22.0691	22.4029	22.2684	22.4837	21.9962	22.1024	22.1532	21.9197	22.5982	22.6618	22.2523	22.1485	21.9646	22.1067
mis20	SPBC776.16	centromere protein Mis20/Eic2	O94682		-0.0116717	0.00971442	6	6	35.6	10.583	20.7516	19.4032	20.3484	19.2223	20.4548	20.1517	19.7401	20.2125	19.9112	19.5365	19.7754	19.9988	18.7736	19.7175	19.407	19.0308	19.4691	20.2656
arc4	SPAC6G9.07c	ARP2/3 actin-organizing complex subunit Arc4	Q92352		-0.0120474	0.0320728	8	8	57.7	32.138	22.8437	22.287	21.7582	23.0018	22.7098	22.8466	22.849	22.7095	23.0358	23.0019	23.1718	22.7147	23.2175	23.3617	23.0237	23.0773	23.0909	22.955
rpc37	SPCC330.13	DNA-directed RNA polymerase III complex subunit Rpc37	O74883		-0.0124143	0.0121928	5	5	27.3	12.228	20.367	20.33	20.3177	19.9429	19.8879	19.6461	20.2982	20.0022	19.2138	19.4685	18.9542	20.3678	19.8571	19.5199	20.4471	18.9272	20.2969	18.6918
rpl44	SPAC1687.06c	60S ribosomal protein L28/L44	O14069		-0.0127322	0.0761408	15	15	64.9	163.91	26.9293	27.0659	26.9406	26.3783	26.4027	26.4736	26.5319	26.3634	26.3975	26.4485	26.6157	26.6055	26.2654	26.3551	26.5185	26.46	26.5109	26.3625
lat1	SPCC794.07	dihydrolipoamide S-acetyltransferase E2, Lat1	O59816		-0.0131518	0.0135762	16	16	45.1	125	23.7684	23.3867	22.8269	23.7894	23.5024	24.2885	24.0355	24.1526	23.4316	23.9219	24.2412	23.866	24.1342	23.9205	23.601	23.893	23.7705	23.4541
	SPBC1709.03	DUF3844 family transmembrane protein, conserved in fungi	O74728		-0.0133642	0.0208791	6	6	16.4	7.8998	19.9613	20.0296	20.7174	19.6437	19.8475	19.2656	19.4915	19.8545	19.4509	19.8642	20.1181	19.8403	19.7788	19.8207	20.2023	20.0147	19.5218	19.8694
	SPBC4.06	acid phosphatase	Q9USS6		-0.0183976	0.0194913	16	16	48.3	36.192	21.54	21.7613	21.1087	21.8783	22.0649	21.789	21.8968	22.4702	21.4204	18.5884	21.7192	21.1016	22.1984	19.9085	21.7876	21.7001	22.0314	21.7126
ist2	SPBC691.05c	anoctamin calcium-activated chloride channel OR Ca(2+)-activated phospholipid scramblase involved in ER-plasma membrane tethering Ist2	O13621		-0.0191015	0.0551121	9	9	23.1	39.945	20.2561	20.8591	20.5873	21.9647	21.5782	21.7369	21.7287	21.7471	21.8612	21.9375	21.7834	21.509	22.1086	21.6718	22.5087	22.3356	21.8908	22.2753
rpn8	SPCC1682.10	19S proteasome regulatory subunit Rpn8	O74440		-0.0191148	0.0822641	16	16	73.5	323.31	22.3754	20.6137	21.0222	25.5741	25.3917	25.2944	25.4397	25.4295	25.4483	25.6533	25.4041	25.8861	25.3408	25.2921	25.5562	25.3761	25.1573	25.4876
oga1	SPBC16A3.08c	ribosome preservation factor, Stm1 homolog Oga1	O42914		-0.0215251	0.0159286	12	12	56.7	68.675	24.8385	24.7955	23.0979	21.8631	21.2172	21.5508	22.1342	21.7859	20.7756	19.8209	19.4129	22.2603	21.0896	18.8566	21.8774	21.2493	21.2526	21.5764
his1	SPAC25G10.05c	ATP phosphoribosyltransferase	P40373		-0.021602	0.0405178	15	15	71.3	126.25	23.8222	23.4104	23.2802	23.1879	22.8325	23.3689	22.9975	23.1481	23.3086	22.9842	22.992	22.8763	23.3086	23.3727	22.705	23.175	22.9633	22.6961
hcs1	SPAC4F8.14c	3-hydroxy-3-methylglutaryl-CoA synthase	P54874		-0.0217883	0.0410471	14	14	41.4	152.68	24.2188	24.1761	23.6301	23.3342	23.015	23.5541	23.2249	23.5031	23.2407	23.4789	23.0869	23.3968	23.6	23.6965	23.1338	23.298	23.3003	23.2738
ppa2	SPBC16H5.07c	serine/threonine protein phosphatase PP2A catalytic subunit Ppa2	P23636		-0.0240765	0.434089	10	9	52.2	120.09	21.3312	19.6429	20.3055	22.006	22.0413	21.991	22.0126	22.0249	22.0731	21.862	21.849	21.6787	22.4169	22.1728	22.6212	22.1044	21.875	22.0726
vma3	SPAC1B3.14	V-type ATPase V0 subunit c (proteolipid subunit)	P50515		-0.0242697	0.0530516	2	2	15.5	3.5939	21.3172	20.3056	21.9806	21.8993	21.7963	21.5908	21.6701	22.0436	21.6454	21.8065	21.8589	21.4962	21.9615	20.8862	21.9703	21.942	19.5015	21.7405
frs1	SPAC23A1.12c	cytoplasmic phenylalanine-tRNA ligase beta subunit Frs1	O42849		-0.0252546	0.0583871	16	16	29.2	25.089	23.1275	22.7522	21.3098	22.4101	22.2141	22.6658	22.3124	22.5515	22.5018	22.211	22.4061	22.2887	22.6213	22.7664	22.6061	22.5574	22.1259	22.3247
rpl3202	SPAC3H5.10	60S ribosomal protein L32	P79015		-0.0252991	0.0335512	7	2	48.8	16.114	23.454	23.769	24.3506	22.7409	23.1705	23.5921	23.1149	23.3266	23.1379	22.9936	23.7327	23.421	23.216	23.0099	22.9134	23.1472	23.1385	22.7594
arp42	SPAC23D3.09	SWI/SNF and RSC complex subunit Arp42	Q09849		-0.0263824	0.0147051	4	4	17.9	39.589	18.7502	20.0702	20.2198	18.6006	20.5302	19.9582	19.9611	19.4193	19.7878	20.1908	19.5576	19.4261	18.9169	19.6494	20.6615	20.324	20.1115	19.8449
grx4	SPBC26H8.06	CIA machinery monothiol glutaredoxin Grx4	O74790		-0.02701	0.0338488	11	11	76.6	282.53	22.0078	21.8907	20.4856	23.3336	23.5022	23.1201	23.8075	22.9685	23.2608	23.1786	23.1972	23.3926	23.4522	23.4859	23.7023	23.3204	22.9347	23.3449
tdh1	SPBC32F12.11	glyceraldehyde-3-phosphate dehydrogenase Tdh1	P78958		-0.0274296	0.0942545	33	16	91.7	323.31	31.3529	31.3584	30.8966	30.7382	30.8402	31.0823	30.9312	30.937	30.8747	30.9198	30.9597	30.9099	31.2946	31.0436	30.7612	31.0438	30.8479	30.7608
gpm1	SPAC26F1.06	monomeric 2,3-bisphosphoglycerate (BPG)-dependent phosphoglycerate mutase (PGAM), Gpm1	P36623		-0.0284754	0.0377946	18	18	73.9	303.03	27.1889	27.908	26.6263	26.1107	25.8837	26.2053	26.4551	26.1823	25.6477	26.055	26.1737	26.245	26.0793	25.9454	25.427	26.109	26.1588	25.9983
rpl4301	SPBC800.04c	60S ribosomal protein L37a	Q9HGL8		-0.0302359	0.0367176	4	2	40.4	52.852	23.3119	23.7041	23.2697	23.001	22.0449	22.5782	22.645	22.533	22.5367	22.4303	22.9465	23.0171	22.6036	23.3445	22.6219	22.8658	22.8388	22.7051
	SPAC926.06c	leucine-rich repeat protein, unknown role	Q9UUG2		-0.0324682	0.0285802	3	3	7.6	6.2433	18.6506	19.8716	20.2618	18.9929	18.7854	18.6539	19.5711	18.5826	18.3759	19.5396	21.0203	20.6976	19.5938	20.2008	19.6931	18.4849	17.9815	19.0243
ugo1	SPAC1B2.02c	mitochondrial fusion protein Ugo1	Q9UTF8		-0.0331497	0.0256715	6	6	21.9	40.363	19.5256	20.16	20.5001	20.5217	20.3193	19.1413	20.1145	19.9749	19.9923	19.3728	19.6301	20.2842	20.795	18.6718	20.5743	20.4999	20.3389	20.8143
nda2	SPBC16A3.15c	tubulin alpha 1	P04688		-0.0341396	0.0771614	20	10	60.9	323.31	24.3892	24.0049	23.8727	24.7858	24.8745	24.7614	24.8393	24.5793	25.1055	24.6622	24.6034	24.1797	25.1898	25.1667	25.4674	24.8243	24.7092	24.7095
fes1	SPBC3B9.01	Hsp70 nucleotide exchange factor Fes1	O43030		-0.0353902	0.0145868	9	9	41.1	31.005	21.2555	20.9049	20.3416	21.056	18.8981	21.494	20.5937	20.4657	20.4948	20.9992	20.8706	21.0002	20.8048	19.8482	20.4401	21.4195	21.0798	21.3342
sds23	SPBC646.13	serine/threonine protein phosphatase PP2A inhibitor Sds23/Moc1	Q09826		-0.0358365	0.0554931	8	8	23.8	25.395	22.1471	21.7709	20.4339	21.025	21.1275	21.6551	21.4862	21.3149	21.1141	21.2365	21.2115	21.2722	21.3839	21.5429	20.6783	21.1962	21.1697	21.4857
dga1	SPCC1235.15	diacylglycerol O-acyltransferase Dga1	O74850		-0.0362752	0.0329701	6	6	22.9	9.1333	19.8144	20.3802	19.4655	20.0411	20.0437	18.9361	19.7188	19.6294	19.7816	20.4129	19.6226	19.0123	20.3703	20.317	20.5722	20.403	20.27	20.9498
cyb502	SPBC29A10.16c	cytochrome b5 Cyb502	O94391		-0.0364901	0.0542494	4	4	65.3	90.687	21.1448	20.6112	20.3555	23.6584	23.8311	23.2755	23.3171	23.6816	23.8758	23.7663	23.577	23.2733	24.1859	23.7019	23.706	23.3632	23.0331	23.5404
sec13	SPBC215.15	GATOR2-SEACAT complex/COPII-coated vesicle component/nuclear pore outer ring WD repeat protein Sec13	O94319		-0.0366631	0.180143	15	15	61.6	80.998	22.7918	22.4277	20.5308	23.7796	23.6436	23.5275	23.7235	23.636	23.7012	23.3543	23.466	23.2267	23.6225	23.4973	23.9059	23.5436	23.7876	24.1266
dus3	SPAC16.04	tRNA/mRNA dihydrouridine synthase Dus3	Q9UTH9		-0.0367107	0.0398306	6	6	13.9	54.25	19.1787	20.2847	21.6042	20.1313	19.9502	20.0324	19.4599	20.33	20.4342	19.0999	18.9083	19.1416	20.4103	20.068	20.7751	20.3292	18.8544	19.4151
acp2	SPAC631.01c	F-actin capping protein beta subunit Acp2	Q9HGP5		-0.0391649	0.0986744	7	7	36.9	27.452	21.6781	19.9165	20.2019	21.6266	21.2696	21.2506	21.4518	21.2831	21.5295	21.6029	18.5317	21.8921	21.3446	22.0112	21.5669	21.7061	21.274	21.7555
	SPAC56E4.03	aromatic aminotransferase	O14192		-0.0401764	0.0872321	18	18	60.5	186.45	23.4864	23.3203	20.8378	23.9872	24.0906	24.3371	24.37	23.9398	24.2255	23.9412	23.9377	24.0324	24.769	24.4614	24.1809	23.8346	23.8962	23.8788
hhf2	SPBC8D2.03c	histone H4 h4.2	P09322		-0.0409711	0.0421094	7	7	58.3	59.421	24.4887	24.4847	24.3813	24.9016	24.4177	25.4917	25.1794	24.9768	24.7777	24.3574	24.5587	24.8623	25.302	24.9675	25.1767	24.5147	24.9145	24.4655
sec72	SPAC30.01c	ArfGEF Sec72	Q9P7V5		-0.0419254	0.0909646	65	65	49	323.31	19.4618	20.2728	19.7795	25.7456	25.9762	25.6959	25.5744	26.0338	25.9353	26.032	25.7148	25.7504	25.8953	25.7684	25.7688	25.832	25.7036	25.7269
dis2	SPBC776.02c	serine/threonine protein phosphatase PP1 catalytic subunit Dis2	P13681		-0.0428956	0.102745	7	6	27.5	37.494	21.2947	20.4936	20.0661	20.7703	20.7937	20.4038	20.6308	20.6049	20.8608	19.0478	20.6505	19.6569	21.091	20.5812	21.8696	20.9583	20.9543	21.0563
coq11	SPCC1840.09	ubiquinone biosynthesis protein Coq11	O74482		-0.0430152	0.184551	8	8	47.1	16.917	19.7864	19.5027	20.8407	21.5582	21.4116	21.3924	21.3667	21.5099	21.6146	21.6054	19.2959	21.2283	21.6009	19.2473	22.0842	21.4447	21.4375	21.4855
hom2	SPCC1827.06c	aspartate semialdehyde dehydrogenase Hom2	P78780		-0.0433013	0.0869361	23	23	75.1	311.5	25.2586	25.0631	24.9654	25.5032	25.375	25.9563	25.6513	25.6343	25.6788	25.7446	25.9092	25.745	25.8998	25.9836	25.4249	25.702	25.6382	25.4936
pwp1	SPBC1711.16	WD repeat protein Pwp1	Q9P775		-0.0450726	0.0289259	3	3	6.2	5.1412	18.925	19.2179	20.3685	18.9081	18.4179	18.7777	19.245	17.7405	19.2534	19.168	17.819	20.2952	19.1101	19.3469	18.1333	18.6993	18.5527	17.6622
glt1	SPAPB1E7.07	glutamate synthase (GOGAT) Glt1	Q9C102		-0.04588	0.266858	83	83	52.8	323.31	25.8187	25.5294	24.5842	25.9488	26.0912	25.9829	25.9623	26.0503	26.1481	26.2458	26.2313	26.1366	26.1751	26.0478	26.0445	26.2477	26.0185	26.1367
vrs1	SPBC1709.02c	cytoplasmic valine-tRNA ligase Vrs1/Vas1	O75005		-0.0474555	0.148607	40	40	55.8	220.55	25.0878	24.8173	23.8765	24.7634	24.8227	25.1231	24.9773	25.0057	24.8687	24.8682	24.9003	24.8398	25.33	25.1649	24.6687	24.9888	24.8733	24.9008
dnf2	SPAC24B11.12c	plasma membrane phospholipid-translocating ATPase complex, ATPase subunit Dnf2	Q09891		-0.0478795	0.119757	33	33	31.8	224.99	19.9047	20.178	20.7051	23.5547	23.6619	23.4735	23.5816	23.3934	23.8587	23.4205	23.4145	22.3831	23.9878	23.6815	24.3594	24.2322	24.1091	24.3404
srp101	SPBC3B9.03	signal recognition particle receptor alpha subunit Srp101	O43032		-0.0485312	0.043027	7	7	18.1	20.17	19.7657	19.3715	18.8856	19.2049	19.0172	18.3522	19.4474	18.4823	18.7903	19.4366	19.9885	20.5993	18.4546	20.0892	19.5691	19.1411	20.3162	20.5739
	SPAC6F6.13c	Golgi localized Alpha/Beta hydrolase fold, DUF726 family protein	O14244		-0.048542	0.0342305	5	5	8.7	16.932	18.9901	19.872	20.3733	18.6719	19.6835	18.3273	19.4492	18.6916	18.6875	18.7582	18.9409	19.8681	18.6144	20.1415	17.5439	19.433	20.4135	20.9398
tif313	SPAC1751.03	translation initiation factor eIF3m	Q09722		-0.0500221	0.283012	14	14	44.3	152.65	23.7617	23.4382	22.9697	23.4252	23.2409	23.2368	23.4065	23.3596	23.2869	23.1496	23.2179	23.3586	23.4127	23.467	23.4021	23.5185	23.3861	23.7761
erg1	SPBC713.12	squalene monooxygenase Erg1	Q9C1W3		-0.0506973	0.264916	18	18	50.5	148.02	24.3428	23.7987	23.8878	23.6039	23.7602	23.6223	23.8187	23.7025	23.6173	23.7087	23.8191	23.4913	23.8791	23.7925	24.0794	24.1192	23.9652	24.1773
rpp201	SPBP8B7.06	60S acidic ribosomal protein A2	P08094		-0.0524413	0.162293	9	6	98.2	323.31	24.6541	24.0041	24.3215	25.2974	25.5685	25.3095	25.3495	25.6103	25.3731	25.4078	25.6569	25.5868	25.7485	25.5647	26.08	25.3737	25.8014	24.8697
srm1	SPBC12C2.07c	spermidine synthase Srm1	Q09741		-0.0537008	0.121113	9	9	44.3	27.859	23.3983	23.2801	23.0522	22.8273	22.3475	22.7824	22.778	22.7368	22.6035	22.3782	22.7194	22.5688	22.9361	22.8154	22.7072	22.9276	22.6123	22.6959
cct8	SPBC337.05c	chaperonin-containing T-complex theta subunit Cct8	P78921		-0.0539239	0.158025	33	33	69	323.31	24.9052	24.4672	24.1986	26.1637	26.2365	26.3939	26.2786	26.1542	26.5231	26.2246	26.323	26.0731	26.5363	26.504	26.1809	26.3425	26.1964	26.2586
rpn10	SPAC637.10c	19S proteasome regulatory subunit Rpn10	O94444		-0.0548102	0.140769	8	8	40.3	115.85	21.2641	21.3912	19.7856	23.3688	23.2961	23.1729	23.1715	23.5963	23.2344	23.6845	23.5076	23.0818	23.3231	23.3786	23.2617	23.2274	23.0967	23.1557
erm1	SPCC1259.02c	ER metallopeptidase Erm1	O94702		-0.0560506	0.125403	14	14	27.7	121.25	21.7666	19.2141	20.0635	23.9587	23.8895	23.8892	24.14	24.1208	23.6447	23.6856	23.6208	23.4604	23.9928	23.739	23.2661	24.2819	24.2692	24.1197
ret2	SPCC285.08	coatomer delta subunit Ret2	O74496		-0.0567659	0.149137	9	9	31.7	87.67	21.949	21.6473	20.2176	23.9709	23.8537	23.7141	23.9266	23.6829	24.0994	24.2594	24.1954	24.0409	24.1957	24.0008	24.3494	24.1455	24.1805	24.5265
acl1	SPBC1703.07	ATP citrate synthase subunit 1	Q9P7W3		-0.0575835	0.16068	31	31	61.1	260.91	25.1857	24.7871	24.824	24.6208	24.4568	24.8848	24.7847	24.6143	24.7361	24.6914	24.7802	24.7262	24.8747	24.862	24.4076	24.8544	24.7733	24.6806
gyp51	SPAC26F1.09	RabGAP Gyp51	Q10496		-0.0595207	0.454558	17	17	22.5	104.91	20.2227	19.4046	20.851	23.2272	23.2676	23.2331	23.3758	23.3361	23.1945	23.3724	23.1233	22.8849	23.3709	23.0722	23.45	23.2275	23.5144	23.8998
cho1	SPBC337.16	phosphatidyl-N-dimethylethanolamine N-methyltransferase	O74827		-0.060318	0.018997	4	4	17.6	12.981	21.4668	19.6543	19.9312	21.756	21.8329	18.6415	20.8634	20.9451	20.603	21.5481	21.4837	21.0351	21.6897	21.2613	20.9248	22.1777	21.7119	21.6311
prs1	SPBC19C7.06	cytoplasmic proline-tRNA ligase Prs1	O60155		-0.060641	0.326467	46	46	74.9	323.31	25.4333	25.4471	25.7162	26.2979	26.2981	26.3284	26.4384	26.4504	26.2176	26.1671	26.4242	26.5085	26.5906	26.7225	26.6197	26.3128	26.125	26.101
pmc1	SPAPB2B4.04c	calcium transporting P-type ATPase P2 type, Pmc1	Q9HDW7		-0.0612609	0.35155	17	17	18	58.277	19.1879	19.6621	20.477	20.8464	20.755	20.6285	20.7824	20.7574	20.8739	21.1403	21.259	20.7274	21.9004	19.2744	21.856	21.8171	21.4082	22.0356
erg9	SPBC646.05c	farnesyldiphosphate:farnesyldiphosphatefarnesyltransferase (squalene synthase) Erg9	P36596		-0.061732	0.36698	23	23	58.7	224.23	23.6887	23.4291	21.586	24.8206	24.8493	24.6383	24.8313	24.8726	24.7894	24.9238	24.7778	24.498	25.0117	24.9078	24.8048	25.071	25.1441	25.0192
	SPAC14C4.04	ThiJ domain protein	O13711		-0.0626698	0.0339375	3	3	18.7	17.369	19.5	20.3071	21.1417	19.9713	18.7799	19.7617	20.2595	19.8561	18.5853	19.9156	20.2961	19.8484	20.1221	20.789	18.5586	20.3417	19.6917	20.0663
arp2	SPAC11H11.06	ARP2/3 actin-organizing complex actin-related protein subunit Arp2	Q9UUJ1		-0.06412	0.0769309	17	17	51.3	50.357	22.9555	22.7368	23.0873	22.8048	23.3044	23.7249	23.1364	23.3259	23.5641	23.3692	23.4183	22.8347	23.5686	23.5797	23.3243	23.3928	22.9029	22.8543
sst1	SPAC521.04c	vacuolar calcium transmembrane transporter	Q9P7B3		-0.0642312	0.320429	5	5	5.7	4.0891	18.6976	20.0148	20.0818	19.8781	19.6069	19.7871	19.8136	19.7915	19.8597	20.4905	19.9318	18.3997	20.0781	19.7174	20.2231	20.0764	20.5747	20.4636
pdc2	SPBC19G7.10c	topoisomerase II-associated deadenylation-dependent mRNA-decapping factor Pdc2	O42958		-0.0671959	0.0474919	8	8	11.7	13.339	19.8136	19.8177	20.7895	20.0124	18.5437	19.9125	19.7599	19.4468	19.4633	20.1044	20.2741	18.766	19.7955	20.2015	18.4937	19.4151	20.7884	20.4794
yop1	SPCC830.08c	ER membrane protein DP1/Yop1	Q9UU91		-0.0673478	0.0979166	3	3	16.5	5.6322	21.094	20.6205	21.256	21.3412	21.5751	21.6639	21.4531	22.038	21.2911	21.5354	21.3808	21.1206	21.7459	20.8773	21.558	22.1178	21.8835	21.7876
emc3	SPBC1711.03	ER membrane protein complex subunit Emc3	Q9P787		-0.0682735	0.253493	7	7	24.8	10.288	18.7798	20.4541	20.651	21.5457	21.2473	21.4716	21.3881	21.5896	21.4916	21.6196	21.4974	21.2879	21.5454	21.1485	20.919	22.0422	21.4096	21.683
car2	SPBC21C3.08c	ornithine transaminase Car2	Q9P7L5		-0.0683168	0.25367	27	27	82.2	319.26	26.9168	26.2848	26.3855	27.0995	27.0423	27.287	27.2896	27.2874	27.0567	26.8784	26.9543	26.9965	27.3935	27.0794	26.8648	26.926	26.7789	26.7334
por1	SPAC1635.01	mitochondrial outer membrane voltage-dependent anion-selective channel Por1	Q9P544		-0.0689945	0.24556	11	11	53.5	152.86	25.0467	24.661	24.6414	25.0288	25.0855	24.8218	25.1552	25.0891	24.8986	24.6371	24.5471	24.3446	25.0492	24.7926	25.2768	24.98	24.9948	25.3844
cox5	SPCC338.10c	cytochrome c oxidase subunit V	O74988		-0.0705382	0.310005	8	8	45.7	28.085	21.9394	22.3116	20.819	22.9627	22.9148	23.18	23.1211	23.1459	23.0021	23.2488	23.1648	22.9591	23.3127	23.451	23.207	23.0769	23.1165	23.2743
	SPCC777.12c	ER stress response thioredoxin family membrane disulfide oxidoreductase	O74551		-0.0711772	0.25791	6	6	26.5	6.6958	20.9845	20.9278	19.8721	21.1618	21.1826	21.0041	21.3078	21.2526	21.0015	21.2623	21.2855	20.9411	21.2594	19.3157	20.8278	21.2743	21.3335	21.219
pre10	SPCC1795.04c	20S proteasome complex subunit alpha 7, Pre10	O59770		-0.0715644	0.117302	9	9	39.5	96.217	23.015	22.9051	23.0253	23.2939	23.5197	23.6208	23.1914	23.5754	23.8822	23.9628	23.9259	23.6957	24.0416	23.7606	23.8556	23.6674	23.5152	23.5725
hem2	SPAC1805.06c	porphobilinogen synthase Hem2	P78974		-0.0718276	0.15768	10	10	36.8	15.442	19.1065	19.8632	21.0964	20.9466	20.7592	21.0996	21.2731	20.8016	20.9462	20.7507	20.7154	21.0057	21.3351	21.4144	20.5763	21.1544	21.2522	20.882
ala1	SPAC23C11.09	mitochondrial and cytoplasmic alanine-tRNA ligase Ala1	O13914		-0.0720762	0.084051	32	32	43.5	180.27	23.7116	23.5291	22.5912	22.6725	22.7143	23.067	23.2863	23.0263	22.3574	23.212	22.8416	22.8611	23.0771	23.1847	22.8148	23.0691	22.5542	22.7548
fma2	SPBC14C8.03	methionine aminopeptidase Fma2	O60085		-0.072251	0.145072	9	9	32.9	33.323	22.0788	21.9387	21.7578	21.4452	21.7467	22.0076	21.9116	21.8749	21.6298	21.3724	21.2631	21.3744	22.0157	22.2127	21.5851	21.6417	21.7238	21.6988
gid5	SPAC26H5.04	GID complex armadillo repeat subunit Gid5	O13986		-0.0734933	0.154603	25	25	43.9	122.42	20.6344	20.2885	21.3716	22.8589	23.1582	22.5904	22.8678	22.8805	23.0797	22.7213	22.5548	21.6951	23.4297	23.1877	23.7311	23.0543	22.747	23.5103
prw1	SPAC29A4.18	histone chaperone, Clr6 and Rpd3L complex subunit Prw1	O14021		-0.0748386	0.160453	11	11	34.1	41.428	19.7791	19.9943	20.3985	21.6728	21.1694	21.5819	21.6483	21.3874	21.6129	21.4321	21.6078	21.5619	21.4922	19.5394	21.6451	21.6897	21.662	22.079
ras1	SPAC17H9.09c	GTPase Ras1	P08647		-0.0761331	0.152554	7	7	42.5	44.184	20.4003	20.105	20.0367	20.2946	19.7124	20.1615	20.1452	20.0209	20.2308	21.0038	20.611	20.1488	20.8193	20.615	20.7634	20.866	20.7618	21.0475
deb1	SPAC1B1.01	DNA-binding transcription factor Deb1/Rdp1	O13862		-0.0765769	0.0841122	11	11	37.4	40.792	18.4999	20.5782	20.3026	22.3289	21.5991	21.4236	21.6788	21.7133	22.1892	21.5726	22.3477	22.0812	21.6091	21.9748	21.9628	22.2423	22.1704	22.2232
	SPBC16H5.12c	DUF2433 metallo phosphatase superfamily conserved fungal protein	O42947		-0.0783844	0.292308	22	22	48.7	132.84	22.7678	22.8556	23.6855	22.5059	22.4811	22.4505	22.7632	22.508	22.4014	22.7435	22.8149	22.5499	22.6141	22.3311	22.8453	22.7477	22.844	23.1668
cdc42	SPAC110.03	Rho family GTPase Cdc42	Q01112		-0.0785859	0.0482261	4	4	26	7.881	21.3187	21.116	20.0226	21.2617	19.8074	21.1602	21.1929	21.0522	20.22	20.8598	19.6149	20.5819	21.1826	20.8031	21.1883	20.6688	21.1842	21.1682
irs1	SPBC8D2.06	cytoplasmic isoleucine-tRNA ligase Irs1	O13651		-0.0824661	0.373347	38	38	43.1	205.52	24.8238	24.5919	24.0443	24.6971	24.666	24.9436	24.8095	24.9075	24.8371	24.8123	24.8652	24.5481	25.1874	25.1341	24.5035	24.8804	24.744	24.8092
cct4	SPBC106.06	chaperonin-containing T-complex delta subunit Cct4	P50999		-0.08277	0.553427	28	28	61.7	188.54	24.6742	24.139	23.2853	25.6433	25.7697	25.8175	25.8184	25.901	25.7594	25.6622	25.802	25.7873	25.8597	25.8155	25.6655	25.8306	25.9418	25.9274
kap109	SPBC30B4.05	karyopherin/importin beta family nuclear export signal receptor Kap109	O13671		-0.0838782	0.376923	28	28	33.3	156.63	22.1751	21.0224	20.7678	23.6149	23.531	23.4598	23.7536	23.6329	23.4709	23.7858	23.693	23.668	24.4092	23.9072	23.9363	23.5217	23.6234	23.5456
mak2	SPAC27E2.09	phosphorelay sensor kinase Mak2	O14002		-0.084137	0.0945436	14	14	8.7	28.019	20.1658	20.0456	20.2892	18.8744	18.7662	19.51	19.3857	19.3159	18.7014	20.5544	20.5512	20.123	19.8774	20.347	20.1668	18.6348	18.6628	17.7076
mmf1	SPBC2G2.04c	mitochondrial matrix protein, YjgF family protein Mmf1, reactive intermediate imine deaminase A homolog Mmf1	O43003		-0.0850379	0.0818261	10	10	70.4	48.065	23.3237	23.6584	22.9359	22.1868	22.4604	23.0404	23.1815	22.3504	22.4108	22.8103	22.941	22.7957	22.2308	22.7502	22.0857	22.7103	22.4552	21.8929
fnx1	SPBC12C2.13c	vacuolar amino acid transmembrane transporter Fnx1	Q09752		-0.0895119	0.048462	4	4	11.5	23.769	18.2699	21.2973	19.8669	20.5743	20.5531	18.7086	20.3017	19.9476	19.8552	18.5545	19.6443	18.5941	20.3403	19.4638	21.3197	20.2791	20.286	20.6649
ryh1	SPAC4C5.02c	Rab family GTPase Ryh1	P17608		-0.0904121	0.125004	5	5	26.9	38.607	20.9867	19.6094	20.6593	21.4071	21.0392	20.7761	21.3341	20.7828	21.3768	21.1386	21.1876	21.2026	21.3787	19.1216	21.4638	21.2096	21.4946	21.5059
kms2	SPBC947.12	mitotic and meiotic spindle pole body KASH domain protein Kms2	O43087		-0.0923424	0.366599	22	22	62.4	279.75	18.9862	19.6187	19.892	24.9705	24.9491	25.1321	25.2826	25.0514	24.9948	25.1352	25.4341	25.0599	24.8	24.6222	24.5242	25.0698	25.2815	25.3493
lac1	SPBC3E7.15c	sphingosine N-acyltransferase Lac1	O59735		-0.0926704	0.49483	6	6	21.4	42.755	20.857	20.6139	21.0249	21.8084	21.7704	21.5756	21.7659	21.7794	21.8871	21.6154	21.5781	19.5422	21.9051	22.3149	22.0789	22.657	22.6661	22.9776
uge1	SPBC365.14c	UDP-glucose 4-epimerase Uge1	Q9Y7X5		-0.0929915	0.199272	6	6	28.7	38.729	21.8506	21.056	19.5923	20.8282	21.2522	20.9492	21.3486	20.9183	21.0417	20.9968	21.2209	21.0382	21.6558	21.0814	20.9203	21.2146	21.0937	21.1992
sdh2	SPAC140.01	succinate dehydrogenase (ubiquinone) iron-sulfur protein subunit	P21911		-0.0965182	0.231594	8	8	31.3	11.198	22.8218	22.5264	22.6968	22.2243	22.5108	22.5604	22.2823	22.6946	22.6081	22.725	22.5585	22.9234	22.9692	22.655	22.2423	22.8856	23.0265	22.8907
tif303	SPAC4A8.16c	translation initiation factor eIF3c	O14164		-0.0966924	0.262425	30	30	37.8	86.504	24.587	24.4539	23.6574	24.4113	24.2977	24.6702	24.6442	24.6627	24.3623	24.4024	24.5009	24.2775	24.6051	24.4287	24.3635	24.7533	24.4603	24.8894
hhp1	SPBC3H7.15	serine/threonine protein kinase (CK1 family) Hhp1	P40235		-0.0968908	0.0403828	6	4	23	7.9022	20.9476	19.7227	21.9527	18.963	19.7297	19.1807	19.8547	20.4501	17.8592	19.0565	19.6141	19.0989	20.7897	19.4405	19.8274	19.3508	19.3469	19.3816
atb2	SPBC800.05c	tubulin alpha 2	P04689		-0.0972055	0.440054	18	8	49	19.826	23.0241	22.9903	23.2928	23.5699	23.7555	23.6908	23.6618	23.7261	23.92	23.6891	23.6173	23.3448	24.0343	24.1681	23.9952	23.6109	23.4835	23.4419
och1	SPAC1006.05c	Golgi alpha-1,6-mannosyltransferase Och1	Q9UTR6		-0.098025	0.214855	10	10	42.7	37.793	20.4943	20.6744	20.0507	21.6917	21.2926	21.7231	21.6416	21.4897	21.8701	21.6853	21.3918	21.4873	22.0411	21.8922	22.3246	21.7685	21.5302	22.2705
spi1	SPBC1289.03c	Ran GTPase Spi1	P28748		-0.0993799	0.81634	8	8	39.8	29.487	24.4689	24.1802	23.8695	23.8455	23.8993	23.9554	24.0866	23.9843	23.9274	23.824	23.7254	23.6344	23.9567	24.126	23.8527	23.8887	23.745	23.7611
cbl1	SPCC11E10.01	cystathionine beta-lyase Cbl1	O94350		-0.0996984	0.156545	6	6	25.4	22.707	20.8267	20.6699	19.516	20.2474	20.2626	20.9628	20.634	20.523	20.6149	20.5835	20.9819	20.8354	21.0495	21.2138	20.9098	20.9725	20.6872	19.1287
ofd1	SPBC6B1.08c	hypoxic oxygen sensor, prolyl-3,4-dihydroxylase Ofd1	Q11120		-0.10071	0.398429	8	8	20.8	12.558	20.9114	20.8808	21.0482	21.2054	21.4663	21.1935	21.5055	21.3119	21.35	21.043	21.01	21.1309	21.4659	21.46	21.4667	21.1826	21.3409	21.1079
fas1	SPAC926.09c	fatty acid synthase beta subunit Fas1	Q9UUG0		-0.10214	0.712907	94	94	57.9	323.31	27.0651	26.8094	26.7717	27.0863	27.233	27.2879	27.2766	27.281	27.356	27.2311	27.2679	27.2057	27.5704	27.4612	27.3121	27.4545	27.376	27.3502
mtd1	SPBC1711.04	methylenetetrahydrofolate reductase Mtd1	Q9P786		-0.102193	0.0417032	3	3	11.6	5.9048	20.8486	20.4583	21.2694	19.339	19.6498	19.1736	18.3328	21.0815	19.0547	18.5812	21.099	19.9163	21.2997	19.7633	19.8295	18.8991	19.3178	20.7743
emp46	SPBC4F6.05c	lectin family glycoprotein receptor Emp46	O42707		-0.104919	0.037551	12	12	54.2	76.54	19.1532	20.1157	20.1315	21.7265	20.037	21.2968	22.1126	21.7227	19.5399	21.4582	21.1596	20.9555	21.3952	21.7273	21.2703	22.1679	21.7083	22.0155
erg2	SPAC20G8.07c	C-8 sterol isomerase Erg2	P87113		-0.106192	0.0941796	3	3	13.2	7.2376	21.0752	19.7585	21.0509	22.2	21.0746	22.1876	21.8585	22.2171	21.7052	22.1973	22.2741	21.9435	22.5433	22.5576	21.5922	22.3731	22.4991	22.7253
hmt1	SPCC737.09c	vacuolar phytochelatin and glutathione S-conjugate ABC family transmembrane transporter Hmt1	Q02592		-0.106321	0.189234	21	21	29.9	97.897	21.4184	20.6279	23.3701	23.1502	22.9927	22.984	23.241	23.4538	22.7511	22.9883	22.8429	21.5364	23.4715	23.2614	24.2117	23.4817	23.8455	23.8478
ynd1	SPCC11E10.05c	nucleoside diphosphatase Ynd1	Q9USP2		-0.106426	0.0783802	3	3	5.9	3.7682	18.8481	19.3751	19.7041	20.0259	20.1347	18.7367	19.6167	19.5337	20.0662	20.141	18.9211	18.7478	18.4688	21.1552	19.8488	19.1262	19.4036	19.7299
cyc2	SPAC17H9.12c	mitochondrial cytochrome c-heme linkage protein Cyc2	O13809		-0.107304	0.215638	13	13	69.9	134.71	21.8417	22.0329	22.1371	22.4768	22.4178	22.3016	22.6797	22.1334	22.705	22.2856	22.6715	22.218	22.6675	22.7343	22.5957	22.6763	22.9218	22.9315
ado1	SPCC338.14	adenosine kinase	P78825		-0.10799	0.312639	10	10	48.2	192.07	23.1283	22.514	22.5622	22.0871	22.1817	22.4537	22.1767	22.4711	22.3987	22.2365	22.3339	22.1569	22.6342	22.0602	21.8986	21.9368	22.1472	21.6126
rfc4	SPAC1687.03c	DNA replication factor C complex subunit Rfc4	O94449		-0.108274	0.100124	5	5	18.1	8.984	19.7913	19.6442	20.3382	19.5463	19.4888	19.0037	20.0278	19.5094	18.8264	18.386	20.1986	19.2973	19.0287	17.7252	20.0347	19.7228	19.8079	19.2196
mtx1	SPBC409.19c	metaxin 1 (Sam37)	Q9UUA5		-0.109238	0.212711	7	7	19.6	13.257	18.9404	20.7589	21.0258	21.1318	21.0391	20.5676	20.8311	21.134	21.1012	20.4537	20.3582	19.6075	21.3525	21.3428	21.7563	20.9831	21.2289	21.0442
gpd3	SPBC354.12	glyceraldehyde 3-phosphate dehydrogenase Gpd3	O43026		-0.11042	0.297491	28	11	79.4	66.808	25.3796	26.9207	25.067	24.5519	24.9559	24.7168	24.9218	24.665	24.969	25.5129	25.2741	24.9965	24.9664	25.232	25.2799	25.0805	24.8176	24.9774
pdx1	SPCC1259.09c	pyruvate dehydrogenase protein x component, Pdx1	O94709		-0.111118	0.283624	14	14	45.8	51.353	21.5449	19.7895	19.5166	22.2254	22.6015	22.1686	22.558	22.4832	22.2878	22.2312	22.2066	22.2224	22.5609	22.8929	23.0321	22.4121	22.2117	22.4191
dcd1	SPBC2G2.13c	deoxycytidylate deaminase	O43012		-0.111276	0.369878	10	10	39.1	80.942	18.4602	19.9453	20.1925	21.3738	21.5277	21.1791	21.3667	21.4302	21.6176	21.3782	20.6743	18.792	21.4798	21.8979	22.3934	21.249	21.2109	21.321
cpy1	SPAC19G12.10c	vacuolar carboxypeptidase Y	O13849		-0.11179	0.272328	9	9	13.8	39.727	22.7317	22.5064	22.4826	22.9104	23.0618	22.8012	22.783	23.0363	23.2894	23.1617	23.1555	23.0827	23.2439	23.1448	23.6456	23.1063	23.2925	23.0687
sid4	SPBC244.01c	SIN component scaffold protein Sid4	O60187		-0.112193	0.290565	24	24	52.1	80.584	19.3951	20.7924	20.634	23.1422	22.6968	23.0333	23.1797	23.1153	22.9138	23.5896	23.9194	23.5285	22.438	22.2478	22.8475	23.1902	23.5429	23.8238
sbh1	SPBC2G2.03c	translocon beta subunit Sbh1	O43002		-0.113775	0.18602	4	4	43.1	14.116	21.9043	21.6604	21.1993	22.3495	22.4558	21.8047	22.5059	22.3446	22.1008	22.7349	22.495	22.1697	22.0198	22.705	22.2501	22.7077	22.6938	22.6971
lip5	SPBC8D2.15	mitochondrial lipoic acid synthetase Lip5	O13642		-0.115011	0.3335	11	11	48.1	25.728	19.5481	20.7195	21.1011	21.7026	21.6773	21.3088	21.7255	21.5522	21.756	21.8709	21.7361	22.0425	21.8252	21.7669	22.1244	21.9944	22.2227	22.1062
grs1	SPAC3F10.03	mitochondrial and cytoplasmic glycine-tRNA ligase Grs1	Q10179		-0.115208	0.310666	28	28	55.5	139.85	24.0391	23.9447	22.123	24.0624	24.1146	24.5204	24.4195	24.3566	24.2669	24.2176	24.3255	24.309	24.4766	24.7291	24.0692	24.4736	24.2004	24.1365
	SPAC2G11.09	calcium ion transmembrane transporter	Q09809		-0.116353	0.158786	5	5	8.8	17.26	19.4008	20.1177	19.9862	18.9963	19.6328	19.6702	19.4921	19.2942	19.8621	19.405	19.12	19.528	19.0041	20.097	20.6517	19.2846	20.3195	19.9369
sec31	SPBC8D2.20c	COPII-coated vesicle component Sec31	O13637		-0.117294	0.205095	50	50	54.6	323.31	23.7565	23.6262	19.6411	24.5934	24.4018	24.6633	24.7875	24.9546	24.2683	24.246	24.2684	24.0698	24.5132	24.4207	24.6727	24.7493	24.9096	25.2887
mms19	SPAC1071.02	CIA machinery protein Mms19	Q9UTR1		-0.117879	0.313469	48	48	52.3	323.31	19.3258	20.877	20.2353	24.8513	25.0185	24.504	24.8717	24.8971	24.9587	24.8553	24.6483	24.3241	25.2963	25.2186	25.3734	24.8797	24.8145	24.9506
	SPBC3B8.08	Sjogren's syndrome/scleroderma autoantigen 1 family, implicated in mitotic cell cycle process	O59716		-0.11788	0.30418	8	8	56.2	26.173	19.6245	20.0681	20.5588	20.8867	21.143	21.2294	21.0762	21.0934	21.4431	21.4321	19.9493	21.3669	21.4124	21.6891	21.5516	21.1209	21.6466	21.3184
lys1	SPAP7G5.04c	aminoadipate-semialdehyde dehydrogenase	P40976		-0.118551	0.353377	46	46	47.6	323.31	24.7797	24.441	23.4891	24.6982	24.5855	24.9933	24.9963	24.8769	24.7595	24.6935	24.6972	24.6101	24.992	24.9598	24.7816	24.9153	24.5939	24.8539
met16	SPAC13G7.06	phosphoadenosine phosphosulfate reductase	Q10270		-0.118711	0.160321	6	6	26.7	22.717	21.394	20.9732	20.8699	20.5306	20.4623	21.0843	21.1214	20.448	20.8639	20.5722	20.5754	20.9403	21.0501	21.1471	20.6207	20.7776	20.4694	20.7885
ndi1	SPBC947.15c	internal mitochondrial NADH dehydrogenase (ubiquinone) Ndi1	O43090		-0.119012	0.347769	11	11	28.3	40.252	21.0958	19.7211	19.401	21.4079	20.9194	21.1339	21.2704	21.2959	21.2521	20.9971	21.0915	20.8587	21.4682	20.55	21.3806	21.3069	21.111	21.4066
rps1502	SPAC1071.07c	40S ribosomal protein S15	Q9UTQ6		-0.120015	0.296893	7	3	54.5	31.91	24.4456	24.6823	24.0425	24.1551	24.0105	23.704	24.223	23.8961	24.1107	24.4085	24.1021	24.2727	24.0909	24.3725	24.2991	24.0988	24.1497	24.3483
arf1	SPBC4F6.18c	ADP-ribosylation factor, Arf family Arf1	P36579		-0.120179	0.646546	11	11	68.9	79.926	24.4289	24.409	24.225	24.5899	24.5353	24.4089	24.6269	24.5219	24.7458	24.8227	24.5955	24.5264	24.9979	24.5966	25.0029	24.63	24.5543	24.8026
toe2	SPAC139.03	DNA-binding transcription factor, zf-fungal binuclear cluster type	Q9UTN0		-0.121058	0.141875	2	2	5.9	4.9307	18.7538	19.1709	20.6817	19.8777	19.0821	19.1122	19.5894	19.1272	19.7185	19.5089	18.6514	17.7952	19.3485	21.2326	19.7992	19.1456	19.3739	18.4483
rps2602	SPAC1805.11c	40S ribosomal protein S26	Q9UTG4		-0.12158	0.608797	4	3	37	18.652	23.0799	23.3945	23.0631	22.1776	22.0414	22.3311	22.2501	22.3606	22.3041	22.1251	22.2002	22.8516	21.9963	22.0229	22.7074	22.3802	22.4126	22.3384
dlc1	SPAC1805.08	dynein light chain Dlc1	Q9UTS6		-0.121743	0.167119	9	9	72.1	191.21	22.6958	19.5622	19.7847	24.2093	24.8269	23.9144	24.5132	24.3277	24.4749	25.4013	25.7598	25.0441	24.2726	24.6404	24.7373	25.1051	24.9696	25.0848
rps20	SPCC576.09	40S ribosomal protein S20	O74893		-0.121759	0.779103	8	8	59.3	37.017	25.8946	25.7329	25.8126	25.5204	25.517	25.711	25.769	25.6835	25.6611	25.6342	25.7088	25.6376	25.3804	25.8617	25.6292	25.4899	25.6036	25.5477
vma2	SPAC637.05c	V-type ATPase V1 subunit B	P31411		-0.122038	0.637074	26	26	71.6	323.31	24.5693	24.3852	24.42	24.7973	24.8248	25.0575	25.0616	24.9732	25.0109	25.0877	25.086	24.9792	25.27	25.216	25.1714	25.0191	24.7823	24.7764
put1	SPCC70.03c	proline dehydrogenase Put1	O74524		-0.12421	0.27384	17	17	44.7	83.827	22.934	22.1726	20.3968	23.1859	22.9999	23.3024	23.348	22.9858	23.5271	23.1117	23.0715	22.6429	23.6968	23.2229	23.3104	23.2103	22.9761	23.0388
leu2	SPAC9E9.03	3-isopropylmalate dehydratase Leu2	O14289		-0.126251	0.306139	29	29	49.7	179	24.792	24.4725	24.7038	24.1568	24.1745	24.5497	24.5823	24.4637	24.2137	24.1777	24.2707	24.2444	24.6296	24.5867	24.199	24.2032	23.8374	23.8336
tif1	SPAC1006.07	translation initiation factor eIF4A tif1	P47943		-0.128841	0.478169	28	27	88.5	278.75	26.6396	26.359	26.0981	25.7685	25.7857	25.9998	25.87	26.1591	25.9115	25.7363	25.7201	25.6622	26.1274	26.0555	25.8575	26.0151	25.8271	25.8384
tlc4	SPAC17A2.02c	TLC domain-containing protein Tlc4	O13752		-0.130788	0.637031	6	6	20	32.82	21.6969	20.9408	20.2323	22.8186	22.5819	22.812	22.8082	22.9679	22.8288	22.4638	22.7305	22.1489	23.1042	22.8999	22.7478	22.9125	23.015	23.1721
	SPCC1620.12c	GTPase activating protein	O94419		-0.132504	0.211914	11	11	19.8	106.64	19.2384	19.7224	20.9859	21.1606	21.2587	20.5653	20.9095	21.2292	21.2435	21.5995	21.4497	21.1167	21.5125	21.2759	21.3152	21.4882	20.9615	21.6383
lys3	SPAC227.18	saccharopine dehydrogenase Lys3	Q09694		-0.133354	0.136275	13	13	47	39.586	24.0748	23.6816	23.1468	22.4131	21.8923	22.9772	22.8374	22.6215	22.2237	21.656	22.0433	22.4571	22.7189	22.4005	22.2801	22.7327	22.4115	21.9254
mgl1	SPCC5E4.05c	mitochondrial acylglycerol lipase Mgl1	O94305		-0.133606	0.612573	13	13	61.6	82.674	21.4936	21.5444	20.5769	21.1078	21.0691	21.2474	21.4352	21.2218	21.1682	21.4324	21.6495	21.2915	21.1599	19.7991	20.9745	21.7169	21.3895	21.3466
	SPAC5H10.03	phosphoglycerate mutase/6-phosphofructo-2-kinase family	Q09676		-0.134645	0.21419	10	10	67.6	26.457	22.3951	22.1577	22.0462	21.2019	20.8427	21.5264	21.6114	21.2003	21.1632	21.466	21.1481	19.2916	21.6328	21.6557	21.105	21.1409	21.0428	21.038
fas2	SPAC4A8.11c	fatty acid synthase alpha subunit Fas2	Q10289	+	-0.13509	1.57173	103	103	71.7	323.31	27.155	26.9705	26.8411	27.5345	27.4977	27.5593	27.5987	27.6799	27.7182	27.4865	27.5805	27.3986	27.9489	27.7736	27.6414	27.6509	27.6026	27.5511
ssa2	SPCC1739.13	Hsp70 family heat shock protein Ssa2	O59855		-0.135919	1.12148	55	30	81.9	323.31	29.1538	29.534	29.4516	30.4981	30.4759	30.4272	30.6751	30.6342	30.4996	30.5545	30.6905	30.6075	30.6635	30.4127	30.4043	30.6686	30.4852	30.6853
cox6	SPAC1B2.04	cytochrome c oxidase subunit VI	Q9UTF6		-0.13717	0.205044	5	5	49.3	20.042	21.2441	20.5541	20.2237	22.1013	22.2524	21.6538	22.4048	22.2325	21.7818	22.1731	22.0704	21.9082	22.3585	19.1166	22.3419	21.9358	22.1565	21.9309
brx1	SPBC800.06	ribosome biogenesis protein Brx1	Q9HGL6		-0.138737	0.299872	7	7	26.1	17.732	21.52	21.7386	21.2429	21.2032	21.0042	21.1607	21.6147	21.0478	21.1219	21.1183	19.4337	20.7105	21.7274	21.4051	21.84	21.0449	20.9696	20.9535
kap104	SPAC2F3.06c	karyopherin/importin beta family nuclear import signal receptor Kap104	O14089		-0.139531	0.775721	23	23	35.6	281.35	21.9788	20.2658	20.4563	23.9702	23.9493	23.7605	24.1084	24.0498	23.9404	24.1678	24.0771	23.8772	24.3318	24.1713	24.0986	24.1053	24.3469	24.3979
far10	SPBC3H7.13	SIP/FAR complex FHA domain subunit Far10/Csc1	O74388		-0.139656	0.0847292	12	12	47.8	37.489	19.4554	20.7724	20.7559	18.6981	20.5278	20.057	19.9825	20.1995	19.5199	18.8867	19.5619	18.8125	20.6539	19.7336	21.0926	22.5722	22.9554	22.9706
mod21	SPAC806.08c	gamma tubulin complex GCP5 subunit Mod21	Q9UT52		-0.141229	0.154094	10	10	17.9	30.749	18.5352	20.1149	20.1721	22.0132	21.1222	21.4224	21.7082	22.0174	21.256	21.0221	20.377	20.7793	20.6681	20.7537	20.7448	20.9783	20.8528	20.9378
zta1	SPCC1442.16c	NADPH quinone oxidoreductase/ARE-binding protein	O74489		-0.142525	0.0565792	7	7	31.3	7.8741	21.5719	21.6372	20.5193	18.2286	20.977	19.127	19.8685	18.9473	19.9444	19.3423	20.2252	19.0352	20.5317	18.9796	19.8264	19.1437	18.9945	20.0571
end4	SPAC688.11	clathrin adaptor End4	Q9P6L5		-0.143289	0.4684	16	16	18.2	26.807	21.796	21.3219	20.6766	21.2884	20.9908	21.1746	21.2153	21.4934	21.175	21.258	21.2079	20.992	21.2965	20.8765	21.7188	21.1667	21.1336	21.8115
	SPAC9E9.06c	threonine synthase	Q42598		-0.144306	0.352822	18	18	45.5	80.096	23.8505	23.4331	23.4156	22.5217	22.3455	22.9192	22.7197	22.7554	22.7442	22.8278	22.9422	22.7803	23.0597	22.5275	22.7379	22.6518	22.9511	22.5393
kms1	SPAC3A11.05c	meiotic spindle pole body KASH domain protein Kms1	P87245		-0.144867	0.588719	40	40	69.9	323.31	19.2043	20.9851	20.3631	26.5299	26.8939	26.7799	26.8338	26.9012	26.9035	28.0111	28.3101	27.9018	26.8148	26.6232	26.6081	27.7021	27.5951	27.6693
grc3	SPCC830.03	polynucleotide 5'-hydroxyl-kinase Grc3	Q9UU96		-0.145339	0.113535	2	2	4.3	5.4993	20.3936	19.8668	19.8154	19.5998	19.1141	18.4394	18.717	19.0688	19.8036	19.5151	19.539	19.5538	18.8337	19.4416	19.7781	19.4644	19.1915	18.7862
tef3	SPCC417.08	translation elongation factor eEF3	O94489		-0.145343	0.356358	60	60	67.2	323.31	28.2713	27.7973	27.6524	27.413	27.1508	27.7029	27.6246	27.6271	27.451	27.2961	27.3122	27.3599	27.683	27.3686	27.4027	27.6543	27.509	27.4938
rpp103	SPCP1E11.09c	ribosomal protein P1 Rpp103	Q9UU78		-0.14647	0.194705	6	5	91.7	318.69	23.4957	23.2938	19.8242	24.5541	24.0508	23.6391	24.2824	24.0058	24.3953	24.5405	23.7878	24.6632	23.7886	23.6419	24.8895	24.1263	24.636	24.3138
tif308	SPAC821.05	translation initiation factor eIF3h (p40)	Q9UT48		-0.147272	0.574602	9	9	29.4	119.97	23.1914	23.1462	22.9793	23.5348	23.5677	23.7863	23.8478	23.6126	23.8702	23.6747	23.7743	23.515	23.9055	23.8024	23.508	23.8518	23.5518	23.9406
emc4	SPCC1281.03c	ER membrane protein complex subunit Emc4	O94520		-0.148806	0.0764834	2	2	15	3.7578	19.884	19.9672	21.3181	20.2852	20.1067	18.5821	20.4876	19.0403	19.8926	19.3019	19.581	20.057	20.4321	18.2823	19.8739	20.0993	20.292	20.305
mug191	SPAC3C7.05c	alpha-1,6- mannanase	O14131		-0.150066	0.0623798	3	3	9.5	11.13	18.6169	19.7363	20.2949	17.9574	18.9014	20.0462	19.4645	19.8996	17.9911	19.6955	19.6452	19.4515	20.273	19.8217	20.2721	20.3867	20.352	20.3026
cct7	SPBC25H2.12c	chaperonin-containing T-complex eta subunit Cct7	P87153		-0.150174	0.381644	28	28	57.9	245.07	23.5711	22.9218	20.7047	23.2383	23.1851	23.6199	23.3869	23.6823	23.4246	23.2178	23.343	23.1166	23.3761	23.3813	23.2869	23.52	23.3876	23.4493
tif211	SPAC3G9.09c	translation initiation factor eIF2 alpha subunit	P56286		-0.150197	0.286448	14	14	57.8	132.6	24.6641	24.1722	24.0856	23.2947	22.935	23.4004	23.3592	23.0872	23.6343	23.2805	23.2083	23.1941	23.3322	23.3534	23.3072	23.3254	23.0578	23.1038
crn1	SPAC23C4.02	actin binding WD repeat protein, coronin Crn1	O13923		-0.151879	0.235756	22	22	42.6	77.103	21.9613	22.2589	21.439	22.4214	21.8468	22.0364	22.5653	21.9136	22.2813	22.1843	22.1711	22.271	22.0086	22.4565	22.2459	22.6782	22.4765	23.1256
hal3	SPAC15E1.04	thymidylate synthase / phosphopantothenoylcysteine decarboxylase / protein phosphatase inhibitor moonlighting protein Hal3/Tds1	Q9UTI7		-0.152371	0.297083	11	11	22.4	101.04	20.8749	19.8652	19.8442	22.3454	22.0957	22.6712	22.6626	22.6324	22.2745	22.0055	22.1068	21.7561	22.4016	21.7304	22.4149	22.4992	22.468	23.035
ure7	SPCPB16A4.05c	urease accessory protein UreG	Q96WV0		-0.152987	0.457244	11	11	44.1	103.55	22.3532	21.421	20.0612	23.0873	23.2701	23.2908	23.2822	23.202	23.623	22.8674	22.6545	22.5895	23.1192	23.2548	23.5284	23.0174	22.9071	22.9594
met10	SPCC584.01c	sulfite reductase NADPH flavoprotein subunit	Q09878		-0.153078	0.544551	52	52	57.4	323.31	24.6172	24.3182	22.3123	26.4869	26.4088	26.4188	26.434	26.5088	26.831	26.1437	26.2003	26.1412	27.1873	27.0456	27.1371	26.4511	26.2966	26.658
ssc1	SPAC664.11	mitochondrial (2Fe-2S) cluster assembly chaperone Ssc1	P22774	+	-0.154806	1.78486	48	48	66.6	323.31	27.0416	27.2932	27.6337	27.3703	27.4163	27.4428	27.5051	27.6176	27.5709	27.8466	27.9316	27.9114	27.4496	27.3672	27.4195	27.6902	27.5733	27.6641
dop1	SPAPB21F2.02	Dopey family protein Dop1	Q9C0Z4		-0.155368	0.433466	44	44	31.4	323.31	19.1834	20.0977	19.7622	24.3456	24.5606	24.1951	24.3819	24.4442	24.7413	24.829	24.6124	24.1276	25.114	24.8354	25.011	24.6868	24.3499	24.5262
spp1	SPAC6B12.10c	DNA primase catalytic subunit Spp1	O14215		-0.155624	0.663281	11	11	27.5	9.98	19.2466	19.8345	20.2617	20.8686	21.0179	20.7814	20.9807	20.9486	21.2056	20.3228	19.7171	19.7309	21.4646	21.4404	21.8673	20.9625	20.4011	20.9851
ghs2	SPAC17G6.11c	glycoside hydrolase family protein Gls1	O13789		-0.160116	0.0455398	4	4	10.5	34.299	19.493	18.9806	20.8796	20.3707	20.7079	17.3034	20.2072	18.5814	20.0738	18.4993	19.4536	18.5705	19.9857	19.7691	20.3085	18.772	18.0237	20.1318
vps35	SPCC777.13	retromer complex subunit Vps35	O74552		-0.161229	0.726542	18	18	25.4	72.61	19.4344	19.5434	20.9232	21.8665	21.5286	21.6579	21.8028	21.8898	21.844	20.5913	20.2563	20.6553	22.5585	21.9441	22.6831	21.4513	21.8151	22.1832
vma1	SPAC343.05	V-type ATPase V1 domain, subunit A	P31406		-0.162766	1.18355	37	37	73.8	323.31	24.7598	24.4796	23.7183	25.7395	25.6461	25.7919	25.7949	25.9131	25.9578	25.8835	25.9971	25.7861	26.2594	26.0258	26.0172	25.9347	25.8545	25.9256
caa1	SPAC10F6.13c	cytoplasmic aspartate aminotransferase Caa1	O42652		-0.162827	0.541999	18	17	60.4	126.55	23.287	22.7687	22.2585	24.2166	23.8028	23.9297	24.1802	24.2124	24.045	23.7802	23.7999	23.6184	24.6368	24.407	24.0176	23.7245	23.6493	23.5106
hob3	SPBC725.09c	BAR adaptor protein Hob3	Q9UUM7		-0.163282	0.738086	13	13	57.6	94.352	22.8752	22.6524	22.2222	23.1541	22.8529	22.9487	23.0575	23.2253	23.1627	23.2641	22.8991	23.0319	23.1747	23.0926	23.1495	23.1619	23.2055	23.3348
rpb5	SPAC23C4.15	DNA-directed RNA polymerase I, II and III subunit Rpb5	Q09191		-0.163375	0.0825147	4	4	24.8	42.394	19.1607	21.4834	20.8894	19.4073	19.5016	18.3869	20.3961	19.0471	18.3427	19.3228	19.3121	20.0917	20.2625	20.5747	20.4098	19.541	19.8515	18.85
ssb1	SPBC660.13c	DNA replication factor A subunit Ssb1	Q92372		-0.163549	0.214325	10	10	23.5	19.948	18.9652	19.2797	19.8795	19.9408	20.2853	20.8245	20.5556	20.7456	20.24	19.3237	19.7166	18.3447	20.3694	18.8585	20.1935	21.0878	20.8296	21.3938
sar1	SPBC31F10.06c	ADP-ribosylation factor Sar1	Q01475		-0.165961	0.938807	9	9	63.2	79.869	23.5224	23.4334	23.2101	24.0895	24.3359	24.1665	24.3056	24.4382	24.346	24.1312	23.9528	23.888	24.5441	24.308	24.2681	24.3613	24.1351	24.2974
ade1	SPBC405.01	phosphoribosylamine-glycine ligase/phosphoribosylformylglycinamidine cyclo-ligase	P20772		-0.166371	0.491541	32	32	57.1	259.85	23.6291	22.4752	21.707	23.456	23.5455	23.925	23.8746	23.7776	23.7733	23.7831	23.686	23.6439	23.981	23.8423	23.4447	23.8258	23.579	23.4978
cct6	SPBC646.11	chaperonin-containing T-complex zeta subunit Cct6	O94515		-0.166566	0.816816	23	23	65	323.31	24.3133	23.9381	23.5085	25.3924	25.3143	25.4753	25.5169	25.4452	25.7197	25.4713	25.4497	25.2661	25.7195	25.6614	25.6266	25.5955	25.4904	25.575
rps2802	SPCC285.15c	40S ribosomal protein S28, Rps2802	P0CT80		-0.166812	0.405917	5	5	60.3	10.662	24.8031	24.8868	24.7051	24.7201	24.7557	24.6543	25.2114	24.7768	24.6423	24.7169	24.885	24.4266	24.6616	24.7825	25.4226	24.5743	24.4277	24.5577
rvb2	SPBC83.08	ASTRA/Swr1/Ino80 complex AAA family ATPase Rvb2	O94692		-0.169486	0.876255	29	29	75.1	249.72	24.0631	24.184	20.5674	25.9085	26.0929	25.7845	26.0802	26.106	26.1082	25.6606	25.6602	25.4499	26.3474	26.1744	26.5582	25.8438	25.7097	26.0525
aro1	SPAC1834.02	pentafunctional aromatic polypeptide Aro1	Q9P7R0		-0.169682	0.818988	61	61	50	323.31	25.0956	24.866	22.9091	25.281	25.119	25.2624	25.3743	25.2587	25.5385	25.1815	25.0947	24.9521	25.6467	25.6008	25.4739	25.3543	25.2697	25.2116
gly1	SPAC23H3.09c	threonine aldolase Gly1	O13940		-0.171115	0.278314	16	16	58.2	90.416	22.4123	22.4189	22.7919	22.0773	22.389	22.7651	22.565	22.336	22.8438	22.0921	22.3885	22.3192	23.0013	22.7852	22.5292	22.1671	22.1281	22.1924
cam1	SPAC3A12.14	calmodulin Cam1	P05933		-0.171509	0.33582	6	6	64.7	123.27	20.2271	18.518	20.9857	22.5023	22.1541	22.3672	22.415	22.2528	22.8703	22.4052	22.6631	22.5285	22.4478	22.3551	22.4091	22.3353	22.4963	22.838
hmt2	SPBC2G5.06c	sulfide-quinone oxidoreductase	O94284		-0.173216	0.300834	18	18	51.2	198.56	24.275	24.1441	24.1366	24.0668	23.3048	23.7459	23.8087	23.7951	24.0333	23.9876	23.6482	23.4378	24.205	23.8966	24.3142	23.7942	23.6607	23.8073
cdc17	SPAC20G8.01	ATP-dependent DNA replication ligase Cdc17	P12000		-0.173407	1.12365	13	13	23	98.355	19.8059	19.7743	19.5238	20.9809	21.0725	20.8752	21.1448	21.0744	21.2296	21.1651	21.1163	20.8138	21.0898	21.1805	21.7114	21.4315	21.3911	21.2871
rpn502	SPAPB8E5.02c	19S proteasome regulatory subunit Rpn502	P0CU18		-0.173655	1.03965	31	31	75.4	323.31	24.4859	23.5725	23.932	26.9696	26.7944	26.9925	27.1657	27.0039	27.1079	27.2283	27.1599	27.1622	27.174	26.8656	26.8457	27.1125	26.5383	26.7381
bfr1	SPCC18B5.01c	plasma membrane brefeldin A efflux transporter Bfr1	P41820		-0.174247	0.306313	52	52	45	323.31	23.4385	19.8633	19.4043	25.1956	25.6213	25.1866	25.2931	25.3625	25.8707	25.4984	25.2333	24.9217	25.8719	25.5729	25.8591	25.4415	25.4287	25.1004
gcn20	SPBC29A3.09c	AAA family ATPase Gcn20	O59672		-0.175253	0.0677086	9	9	15.5	10.786	19.4975	20.0331	20.1302	20.4777	19.5474	18.8177	20.8264	20.2457	18.2964	19.3034	18.6915	19.0428	20.7278	20.4126	20.4017	20.6832	20.3653	20.7028
efr3	SPCC794.08	phosphatidylinositol-4 kinase plasma membrane scaffold Efr3	O59817		-0.175294	0.475685	11	11	17.3	29.554	19.3578	19.3747	21.6889	20.8689	20.6865	20.4356	21.035	20.7182	20.7638	19.6171	20.7106	19.2429	21.0694	18.772	21.3423	20.6754	21.1208	21.2866
sss1	SPAC4G8.02c	translocon gamma subunit Sss1	Q09827		-0.176696	0.558281	2	2	27.1	7.5076	20.5719	21.255	20.6721	20.5853	20.4077	20.4864	20.4713	20.9161	20.622	20.9169	20.4295	19.9602	20.9384	20.7591	19.0299	18.0917	18.6056	19.9127
cct2	SPAC1D4.04	chaperonin-containing T-complex beta subunit Cct2	Q10147		-0.178493	0.819989	26	26	66.8	323.31	24.0245	23.7732	21.3238	24.3874	24.2649	24.4455	24.5895	24.665	24.3788	24.444	24.4956	24.2961	24.3461	24.0494	24.1336	24.414	24.4629	24.6403
pgr1	SPBC17A3.07	mitochondrial glutathione reductase Pgr1	P78965		-0.178609	0.0715302	4	4	12.5	8.0939	21.7821	20.8789	21.0477	19.0189	18.8901	20.9095	20.9427	19.3097	19.1019	20.7675	19.9168	19.6795	20.4529	20.2695	19.7416	20.2618	19.4607	20.089
rar1	SPBC17A3.04c	cytoplasmic methionine-tRNA ligase Mrs1	Q9UUF2		-0.17906	0.469219	43	43	72.4	323.31	24.974	24.7367	25.1205	27.2185	27.2204	26.8272	27.1858	27.1487	27.4687	26.864	26.7227	26.7863	27.4212	27.265	27.6567	27.0184	26.9283	27.1344
pdb1	SPBC30D10.13c	pyruvate dehydrogenase e1 component beta subunit Pdb1	Q09171		-0.179167	0.503147	12	12	46.4	323.31	23.5352	23.3554	22.4895	23.6174	23.6066	24.0585	23.9497	23.8565	24.0138	23.7695	23.9731	23.706	24.0754	23.9752	23.7961	23.6623	23.7204	23.5551
tcb1	SPCC962.01	tricalbin, C2 domain protein (phospholipid binding) ER-plasma membrane tethering protein Tcb1	O14065		-0.180034	0.505384	46	46	45.7	323.31	21.2322	20.4415	20.38	24.6585	24.3685	24.524	24.826	24.8309	24.4342	24.0256	24.1504	23.7192	24.6573	24.2284	24.7949	24.3487	24.8221	25.131
	SPAPB24D3.07c	Schizosaccharomyces pombe specific protein	Q9C0Y7		-0.18356	0.120324	4	4	21	15.305	20.1923	22.2056	20.9699	18.6507	19.8969	19.6992	18.814	20.1248	19.8586	19.1862	20.1912	19.5385	18.0714	19.3413	19.7517	19.8377	20.3157	19.8239
dcn1	SPBC839.03c	neddylation protein Dcn1	Q8WZK4		-0.183704	0.12516	3	3	15.5	16.917	20.055	20.0307	21.0426	19.1285	19.5159	18.7337	19.5835	18.3624	19.9833	19.6036	19.5492	19.6068	19.5468	20.124	19.4596	19.3164	19.1071	19.5878
zpr1	SPAC15A10.04c	EF-1 alpha folding chaperone, zinc finger protein Zpr1	O13724		-0.183725	0.412018	21	21	55.1	115.07	22.3849	19.2938	20.7459	23.197	23.3892	23.0958	23.6043	23.5543	23.0745	23.6546	23.4692	23.3351	23.3839	23.4832	23.6508	23.62	23.3044	23.6302
sec11	SPBC1685.03	signal peptidase subunit Sec11	O74323		-0.184102	0.577362	5	5	25.9	4.2818	20.8695	19.9923	19.59	21.5017	21.8421	21.4582	21.8629	21.8541	21.6373	21.6309	21.2373	21.3188	21.248	21.9084	21.8622	22.0207	22.0387	22.096
nup132	SPAC1805.04	nucleoporin, WD repeat Nup132	Q9UTH0		-0.186443	0.0570644	13	13	15.2	26.38	19.445	20.6996	20.3675	20.7953	21.1371	18.968	21.4875	21.2954	18.6769	19.735	19.1138	19.8174	21.1226	19.2487	21.3195	18.7679	19.1779	20.8679
eno101	SPBC1815.01	enolase	P40370		-0.187389	0.819593	26	26	79	323.31	29.9885	30.1337	29.1046	29.3901	29.2782	29.4174	29.6495	29.643	29.3554	29.6206	29.5657	29.6251	29.6104	29.2371	29.1425	29.5203	29.3879	29.4344
ght5	SPCC1235.14	plasma membrane high-affinity glucose/fructose:proton symporter Ght5	P78831		-0.187866	0.792391	10	9	31	126.1	22.7399	23.0191	21.5167	25.1908	24.9196	24.844	25.1133	25.209	25.1957	25.0347	24.7881	24.6562	25.9435	25.1483	26.1363	25.2811	25.3699	25.3888
nuf2	SPAC27F1.04c	Ndc80 complex subunit Nuf2	Q10173		-0.188023	0.200204	9	9	24.3	7.9061	20.0797	19.8693	20.4883	19.5565	19.5482	20.558	20.2093	20.2138	19.8036	18.8753	19.652	18.2352	18.9686	19.6404	18.3579	19.3718	19.3995	18.8402
rpl1901	SPBC56F2.02	60S ribosomal protein L19	P05734		-0.18866	0.401088	11	5	38.9	128.79	24.3145	24.4326	23.9048	23.4519	23.7421	23.826	24.0073	24.0435	23.5352	23.689	23.7419	24.2289	23.6107	23.4873	23.5543	23.3991	23.6315	23.6334
	SPCC594.02c	DUF2456 family conserved fungal protein	O74505		-0.1887	0.327447	9	9	30.3	121.7	19.6097	19.5363	21.3321	22.0845	22.4321	21.6455	22.1775	22.1758	22.375	22.0786	22.1663	21.2912	22.552	22.3872	22.6332	22.0413	22.4279	22.4222
ste24	SPAC3H1.05	ER membrane protease Ste24	Q10071		-0.189135	0.508609	9	9	24.9	14.652	22.6004	20.3617	20.5193	22.7539	22.5823	22.5612	22.9784	22.9666	22.5197	22.7183	22.2646	22.5189	23.1869	22.5021	22.7244	22.7278	23.1883	23.2536
bio2	SPCC1235.02	biotin synthase	O59778		-0.189236	0.498571	15	15	48.2	96.899	23.004	22.8923	23.7038	24.0107	24.0511	24.5139	24.4453	24.3828	24.3153	24.3337	24.2163	24.0801	24.5696	24.4944	24.7901	23.9436	23.9641	23.8812
pyr1	SPBC17G9.11c	pyruvate carboxylase Pyr1	Q9UUE1		-0.189355	1.09131	53	53	55.3	323.31	25.5006	25.0815	24.8334	25.5408	25.5414	25.7666	25.7518	25.8036	25.8614	25.6085	25.6165	25.4779	26.0708	25.8731	25.6479	25.684	25.3568	25.3178
chc1	SPAC26A3.05	clathrin heavy chain Chc1	Q10161		-0.19144	0.821015	68	68	53.1	323.31	25.6261	25.4587	25.2417	26.6551	26.3719	26.6055	26.7631	26.8294	26.6144	25.7006	25.7744	25.678	26.368	25.9286	26.8447	26.3354	26.7923	27.2161
mrpl3	SPBC3B9.14c	mitochondrial ribosomal protein subunit L44	O43042		-0.192512	0.178153	3	3	11.3	3.4174	20.4887	20.2234	20.3242	19.1926	19.0944	19.521	19.7375	19.9553	18.6926	19.2193	17.8055	20.0373	20.0393	19.0531	20.4874	19.3689	19.3109	19.3094
slr1	SPAC1527.03	RNA-binding protein, LARP1 family Slr1	Q9P6K0		-0.193126	0.352981	9	9	24.8	13.625	20.5199	21.1287	19.5786	20.1846	19.5798	20.0356	20.3993	19.9985	19.9816	20.8652	18.7649	20.2744	19.7871	19.3491	20.6179	20.452	19.9216	20.5622
pcs60	SPCC1827.03c	acetyl-CoA ligase Pcs60	O74976		-0.193265	0.911398	23	23	52.5	159.47	24.5256	24.2647	24.4586	23.7844	24.0506	23.8118	24.1474	23.9757	24.1034	23.6366	23.3266	23.0599	24.2209	23.6334	25.0684	23.4996	23.1367	23.565
tim44	SPBC14C8.02	TIM23 translocase complex subunit Tim44	O60084		-0.194711	0.642365	28	28	65.3	198.59	22.594	20.1407	21.6706	24.8218	24.898	24.458	24.9278	24.888	24.9461	24.781	24.5556	24.8175	25.1005	24.8127	25.4972	25.1237	24.9423	25.3441
toe3	SPAPB24D3.01	DNA-binding transcription factor	Q9C0Z1		-0.196372	0.305547	4	4	9.8	27.759	19.7457	20.2443	20.3259	18.8978	19.1184	18.8811	18.7225	19.1744	19.5894	19.8519	19.5476	19.6598	18.3368	20.3772	20.5878	18.4251	19.0469	19.3271
thi1	SPAC1486.10	DNA-binding transcription factor Thi1	P36598		-0.196449	0.293319	13	13	22.7	79.288	19.3814	19.1604	20.3171	21.8023	21.6591	21.803	22.2793	21.4224	22.1521	19.6506	21.3798	18.7118	21.7978	21.7074	22.8673	21.0292	18.2467	21.5766
mdh1	SPCC306.08c	malate dehydrogenase Mdh1	Q9Y7R8		-0.197402	0.167247	20	20	78.6	317.29	24.0674	24.0799	21.6704	27.4088	26.6053	25.945	26.8054	26.637	27.1089	23.841	23.781	23.6929	25.9941	25.6135	26.793	27.0106	27.3436	27.7741
myo1	SPBC146.13c	myosin type I	Q9Y7Z8		-0.197461	0.552331	31	31	30.9	54.458	23.1852	22.88	21.844	22.4078	22.371	22.2214	22.7782	22.547	22.2673	22.2007	22.0685	20.5945	22.4768	21.4205	23.7708	22.8622	22.5539	23.2184
uap56	SPAC17G6.14c	TREX complex subunit, ATP-dependent RNA helicase Uap56	O13792		-0.198861	0.260866	13	13	43.8	35.103	23.6407	23.0848	22.2726	22.4763	21.6453	22.5899	22.3198	22.4661	22.5222	21.9982	22.1342	21.0221	22.4303	20.5168	21.6749	22.623	22.2512	22.3767
itr2	SPAC20G8.03	myo-inositol transmembrane transporter	P87110	+	-0.198884	1.34972	11	11	22.1	35.514	21.7123	20.9437	20.6609	23.6835	23.81	23.5967	23.9418	23.8388	23.9062	23.9141	23.8875	23.6691	24.2842	24.0372	24.2296	24.3467	24.1556	24.1558
aah1	SPCC757.12	cell wall alpha-amylase homolog Aah1	O74922		-0.198926	0.116988	3	3	5.1	4.7253	19.032	20.6014	19.2184	19.7806	19.9294	18.033	19.6343	19.4488	19.2566	20.0238	20.5047	20.1447	20.0679	20.7784	19.2108	19.4311	19.4136	20.5627
scj1	SPBC1347.05c	Hsp40 family ER-associated DNAJ domain protein Scj1	O94625		-0.200367	0.389801	9	9	24.9	37.316	21.3055	19.3333	21.2367	21.8379	22.1126	21.4326	22.0515	21.8198	22.1129	21.6623	21.7744	21.3715	21.9773	21.9488	22.6998	22.1304	21.8203	22.0099
	SPCC613.01	transmembrane transporter	O74901		-0.200509	0.22422	5	5	11.7	30.253	18.6289	20.4137	20.8316	20.2053	19.8875	19.0363	19.8783	19.9278	19.9245	20.5534	20.3219	18.5347	19.7616	20.6561	20.76	20.0641	19.8507	20.2638
csr102	SPAC3H8.02	sec14 cytosolic factor family, phospholipid-intermembrane transfer protein Csr102	Q10138		-0.200899	0.995299	10	10	32.7	20.232	18.7479	19.8522	20.6052	21.1607	21.338	21.1811	21.5768	21.3803	21.3254	21.4033	20.9904	21.0624	21.5179	21.5271	21.9134	21.6281	21.4576	21.672
erv25	SPAC23H4.03c	COPII-coated vesicle component Erv25	O13946		-0.200969	0.535393	5	5	25.5	26.094	20.8051	20.1698	21.6764	21.3544	21.6312	21.6229	21.7215	21.9841	21.5057	21.8004	21.6817	21.5017	21.6307	21.9427	21.5712	21.741	21.6958	22.0154
rkr1	SPBC21D10.09c	RQC complex ubiquitin-protein ligase E3 Rkr1	O74349		-0.202813	0.598594	45	45	36.6	226.85	21.143	20.0786	20.0592	24.4919	24.5666	24.2166	24.7166	24.4129	24.7539	24.5072	24.2498	23.9141	24.9715	24.806	25.3465	24.5221	24.3948	24.6987
ogm1	SPAC22A12.07c	ER membrane protein O-mannosyltransferase Ogm1	O13898		-0.203036	0.516552	16	16	21.2	68.762	22.0326	21.455	19.8277	23.6722	23.6242	23.1638	23.8051	23.6099	23.6544	23.4941	23.4065	23.3275	23.8899	23.2869	23.2921	23.9657	23.8352	23.9892
not3	SPAC1B3.05	CCR4-Not complex NOT box subunit 3/5	O13870		-0.203352	1.09738	23	23	42.7	166.42	21.5529	19.6715	20.0467	23.2774	23.1607	23.0714	23.4139	23.2486	23.457	23.1217	23.3292	23.0585	23.3081	23.4648	23.7998	23.5698	23.6676	23.755
gbs1	SPCC825.02	glucosidase II beta subunit	Q9USH8		-0.204215	0.228097	8	8	23.1	35.396	19.8919	18.8447	20.858	19.9313	19.0487	20.184	20.0584	19.8677	19.8505	19.6466	20.0223	19.5932	19.8776	19.9259	19.5285	19.6856	20.1463	20.1258
bag101	SPBC16G5.11c	BAG family molecular chaperone regulator Bag101	O60125		-0.204437	0.112621	7	7	49.7	23.474	19.6763	20.232	19.3217	18.8881	18.8509	18.8429	18.2991	18.5215	20.3746	19.4454	19.3797	17.7772	20.4157	19.7332	20.9079	19.6461	18.7718	19.7543
paa1	SPAP8A3.09c	serine/threonine protein phosphatase PP2A scaffold subunit Paa1	Q9UT08	+	-0.205747	1.65107	22	22	56.1	323.31	23.4553	22.6197	22.2536	24.2996	24.1349	24.1507	24.4394	24.3638	24.3992	24.1573	24.0111	24.0665	24.6053	24.0744	25.0421	24.5956	25.0212	25.1086
naa25	SPBC1215.02c	NatB N-acetyltransferase complex regulatory subunit Naa25	Q9Y809		-0.205851	0.574117	25	25	37.4	108.51	22.0021	20.9623	20.9722	23.4042	23.275	23.0591	23.3859	23.2782	23.6917	23.218	22.9612	22.24	24.0064	24.0307	24.3903	23.4641	23.1695	23.4069
noc201	SPAC1142.04	Noc complex subunit Noc201	Q9P7G0		-0.2093	0.0866908	8	8	14.6	8.1684	19.0729	20.0368	20.4923	18.8141	18.849	20.3871	20.2358	20.2471	18.1952	20.138	19.5941	19.2639	20.5955	19.2533	20.6592	18.0574	18.2717	20.5351
	SPCC1672.11c	P-type ATPase P5 type	O74431		-0.209308	0.116896	11	11	11.7	98.476	19.214	21.6321	20.9984	19.8237	18.956	19.0191	20.2691	18.3264	19.8313	19.4717	20.1895	19.4221	20.0725	20.5559	20.8636	18.6872	19.8386	20.4194
gpt2	SPBC15D4.04	UDP-N-acetylglucosamine--dolichyl-phosphate N-acetylglucosaminephosphotransferase	P42881		-0.212301	0.0939227	2	2	7.6	4.0258	18.288	19.3579	21.1046	19.0042	18.9131	20.3493	19.8448	20.6583	18.4004	20.3288	20.0758	19.9349	20.4181	19.5649	18.5971	18.186	19.2412	19.0586
rps1202	SPBC1685.02c	40S ribosomal protein S12	O74322		-0.212772	0.452415	7	5	84.5	158.22	22.9738	22.6668	19.3683	22.9839	23.1848	23.1518	23.7016	23.1747	23.0827	22.6567	22.8715	22.701	22.7078	22.8344	23.4629	22.4432	22.9876	22.6175
lcf2	SPBP4H10.11c	long-chain-fatty-acid-CoA ligase	Q9P7D7		-0.212816	0.647697	32	32	58.3	323.31	23.4491	21.1212	19.8253	25.3987	25.1564	25.0962	25.234	25.4195	25.6361	25.1021	24.8894	24.8963	25.4122	25.3027	25.7961	25.2689	25.1641	25.4091
	SPBC16H5.08c	ribosome biogenesis ATPase, Arb family ABCF2-like	O42943		-0.213322	1.28832	29	29	62	261.63	24.2406	23.9767	22.566	24.5539	24.5742	24.5161	24.6101	24.8306	24.8435	24.4843	24.6094	24.3985	25.0003	24.7782	24.9414	24.7896	24.4016	24.5602
ltc1	SPBC20F10.07	sterol transfer protein Ltc1	O42976		-0.213769	0.0790572	9	9	16.5	25.806	19.3759	21.4255	20.0619	20.7623	20.3258	19.3906	21.0569	18.6585	21.4046	19.673	20.2122	19.557	20.8737	19.8575	21.4812	20.8348	21.2766	21.3025
	SPBC83.16c	protein with a role in clearing protein aggregates	O94699		-0.21516	0.929525	12	12	28.6	20.272	21.0395	18.9634	20.606	21.0925	20.872	20.9548	21.2242	21.0228	21.3177	21.2568	21.0745	21.603	21.5709	21.6168	21.7939	21.5822	21.5834	21.1851
tim21	SPBC1289.09	TIM23 translocase complex subunit Tim21	O94618		-0.215634	0.0838997	6	6	28.7	5.0685	18.702	20.2653	20.5176	19.275	20.1863	18.7357	19.2883	21.1441	18.4115	20.081	19.2172	18.4478	20.866	18.7961	21.9294	18.4502	19.942	20.9762
rpb1	SPBC28F2.12	RNA polymerase II large subunit Rpb1	P36594		-0.21719	0.216934	5	5	3.9	25.356	19.8625	20.3981	20.0158	19.6408	20.1508	18.9333	19.734	19.5406	20.1019	20.421	18.7012	20.1348	18.94	19.9432	20.2271	19.7702	19.6061	19.7602
clr6	SPBC36.05c	histone deacetylase (class I) H3-K9 specific complex subunit Clr6	O59702		-0.217384	0.333442	9	9	26.2	19.813	20.7783	20.5159	21.4771	21.2142	21.1449	20.9208	20.8222	21.4354	21.6745	21.1153	21.4019	20.9711	21.6454	21.5776	21.6384	21.1407	21.1778	21.4637
ssn6	SPBC23E6.09	transcriptional corepressor Ssn6	O60184		-0.217925	0.338392	9	9	11.1	22.437	20.5629	20.1022	20.0815	20.9846	21.5259	20.9889	21.5798	21.5814	20.992	19.5548	20.6447	19.2466	21.4705	21.656	21.5436	21.7525	21.6138	21.0994
cta4	SPACUNK4.07c	P-type ATPase family V, transmembrane protein dislocase/calcium transporting ATPase Cta4	O14072		-0.219313	1.03456	40	40	42	323.31	23.6435	22.9279	22.4	24.4865	24.6663	24.494	24.7168	24.9259	24.662	24.7105	24.7287	24.3487	25.001	24.7893	24.8117	24.8219	24.8494	24.8251
lcb2	SPAC21E11.08	serine palmitoyltransferase Lcb2	Q09925		-0.219968	0.77928	25	25	51.1	178.17	21.4902	21.0218	20.5248	23.2811	23.3155	22.9183	23.4095	23.4289	23.3363	23.6055	23.3105	23.1485	23.7441	23.4529	23.8377	23.8527	23.8611	24.1139
trp2	SPAC19A8.15	tryptophan synthase	O13831		-0.222972	0.989866	32	32	68.7	323.31	25.1148	24.769	24.7768	25.5217	25.4371	25.7465	25.8045	25.873	25.6967	25.5422	25.5809	25.5152	25.8807	25.7589	25.6954	25.6694	25.4554	25.6162
ptc2	SPCC1223.11	serine/threonine protein phosphatase PP2C catalytic subunit Ptc2	Q09172		-0.223026	0.305282	5	5	23.5	15.19	18.8744	19.9193	19.5341	19.6311	19.2836	18.9601	19.5355	19.8949	19.1136	20.1068	19.6078	18.8687	19.7959	20.2055	20.3594	18.7644	18.7484	19.8565
erg12	SPAC13G6.11c	mevalonate kinase Erg12	Q09780		-0.223134	0.295892	17	17	44.8	203.39	19.4436	20.338	20.4963	22.6279	22.4279	21.683	22.3878	22.3444	22.6761	22.2173	21.2548	21.8038	22.4032	22.3862	23.1828	22.4711	21.9608	22.0669
	SPAC19B12.01	TPR repeat protein, implicated in translation or RNA processing, human TTC27 ortholog	O36033		-0.223839	0.23941	12	12	19.8	101.78	18.0953	19.6715	20.7799	20.692	20.5568	19.7144	20.5895	20.8761	20.1691	19.9686	19.5129	20.3033	20.9155	20.7146	20.7621	20.2859	18.856	20.581
ypt3	SPAC18G6.03	Rab11 family GTPase Ypt3	P17610		-0.224272	0.52362	9	9	49.1	13.463	22.315	22.2432	22.2475	22.5363	22.574	22.12	22.8716	22.489	22.5426	22.575	22.3611	22.2759	23.0004	22.7551	22.9447	22.8189	22.6058	22.766
nup37	SPAC4F10.18	nucleoporin, WD repeat Nup37	O36030		-0.224379	0.400422	4	4	16.9	7.6214	18.7672	20.6959	20.3408	19.6926	20.2378	19.5476	20.2132	20.0971	19.8408	20.1283	20.1064	19.0894	20.1782	20.3557	20.7064	19.5496	18.3975	20.0207
pkd2	SPAC1F7.03	plasma membrane TRP-like calcium ion channel Pkd2	Q09917		-0.22514	0.131179	6	6	11.4	32.343	18.6284	18.844	20.3305	19.7421	19.1236	18.1963	19.9042	19.4308	18.4025	19.9997	19.3135	19.2523	19.0414	19.8583	19.6138	19.6232	18.9591	19.9365
ckb1	SPAC1851.03	CK2 family regulatory subunit Ckb1	P40232		-0.227688	0.512203	10	10	64.9	118.48	19.7915	19.7885	21.3339	24.6502	24.7336	24.1453	24.8636	24.6492	24.6993	19.2516	19.9791	19.3002	23.0501	22.9844	23.7061	23.377	23.0224	23.9688
shm1	SPAC24C9.12c	serine hydroxymethyltransferase Shm1	O13972		-0.228157	0.942488	32	31	74.1	323.31	27.6253	27.2405	27.3313	26.7852	26.9422	27.0993	27.2951	27.1543	27.0618	27.0303	26.9317	26.8196	27.1813	26.7631	26.7912	27.0133	26.7677	26.808
plb2	SPAC1786.02	phospholipase Plb2	Q9UTH5		-0.230004	0.758584	5	5	9.8	9.2263	19.8305	20.46	20.2341	19.9453	20.2356	19.9226	20.2245	20.1212	20.4478	19.3442	19.5457	19.4272	20.0756	19.9563	19.858	18.2597	18.9531	20.0625
rpl1601	SPBC839.13c	60S ribosomal protein L13/L16	O42991		-0.23005	0.68022	9	2	43.1	54.587	25.8299	25.9224	25.5536	25.6917	25.3419	25.7165	25.8995	25.9168	25.6239	25.3309	25.4862	26.0056	25.8012	25.6413	25.7866	25.6146	25.5543	25.6452
his7	SPBC29A3.02c	phosphoribosyl-AMP cyclohydrolase/phosphoribosyl- ATP pyrophosphohydrolase His7	O59667		-0.230537	0.19808	7	7	26.6	11.49	20.6073	20.4457	21.303	20.1511	19.4103	18.7219	19.8489	19.8144	19.3117	20.124	18.9843	18.6534	19.4857	20.3451	20.2912	20.2791	20.3465	19.9188
ccr4	SPCC31H12.08c	CCR4-Not complex 3'-5'-exoribonuclease subunit 6	O74874		-0.230839	1.2194	20	20	41	323.31	17.6555	19.6326	20.6487	22.9873	22.8736	22.7887	23.2129	22.9842	23.1451	23.0087	22.8865	22.6623	23.1117	23.1365	23.1702	23.0985	22.7674	23.1525
rps1501	SPCC1393.03	40S ribosomal protein S15	O94715		-0.231345	1.18119	8	4	54.2	161.61	26.3426	26.4425	26.0544	25.6398	25.8089	25.613	26.038	25.8	25.9177	26.016	25.9025	25.8802	25.5377	25.4379	25.9292	25.9156	25.7781	25.5483
arp9	SPAC1071.06	SWI/SNF and RSC complex subunit Arp9	Q9UTQ7		-0.231813	0.119217	6	6	19.3	65.672	19.6932	20.4197	20.0371	19.995	19.1721	19.3383	21.0585	19.0532	19.0891	20.3688	18.994	20.0471	19.5444	19.4326	20.98	18.8568	21.0253	20.977
caf1	SPCC18.06c	CCR4-Not complex CAF1 family ribonuclease subunit 7/8	O74856		-0.232925	0.92306	10	10	46.6	46.239	19.5942	20.0998	19.0692	23.1704	23.0572	23.1519	23.2021	23.2987	23.5775	23.3758	22.7236	22.9373	23.4654	23.3601	23.2092	23.2637	22.7657	23.1521
rpl35A02	SPBC1921.01c	60S ribosomal protein L35A	Q9USX4	+	-0.233198	1.69324	10	7	63.9	100.25	25.3652	25.9736	26.1651	24.8503	24.8619	24.9686	25.0315	25.2002	25.1487	25.0065	25.3661	25.2615	25.052	24.762	24.7237	24.9982	24.7676	24.5681
tuf1	SPBC9B6.04c	mitochondrial translation elongation factor EF-Tu Tuf1	Q9Y700		-0.233641	0.681498	30	30	73.6	323.31	24.4881	24.6092	24.4504	26.45	26.7653	26.2877	26.6078	26.7554	26.8407	26.5125	26.2433	26.1157	27.1574	26.7951	27.175	26.7923	26.372	26.6823
gus1	SPAC17A5.15c	cytoplasmic glutamate-tRNA ligase Gus1	O13775	+	-0.23379	2.92939	36	36	57.5	323.31	24.7862	24.5222	24.1319	25.0367	25.1256	25.1072	25.3072	25.3336	25.3301	24.8515	24.9301	24.8847	25.5678	25.4244	25.3345	25.3804	25.0262	25.0328
trp1	SPBC1539.09c	anthranilate synthase component II, multifunctional enzyme Trp1	Q92370	+	-0.23513	1.6511	28	28	55.2	135.5	22.9255	22.5866	21.3307	24.0705	24.1739	23.9599	24.2773	24.2898	24.3425	23.9406	23.9804	24.082	24.217	24.5207	24.3985	24.1615	23.8547	24.1154
apl2	SPBC947.02	AP-1 adaptor complex beta subunit Apl2	O43079		-0.235748	0.998188	17	17	28.3	60.151	21.4674	19.6223	20.7688	21.5959	21.743	21.9422	22.0454	22.0407	21.9022	21.3852	19.2145	21.1592	22.3387	21.9804	22.1407	21.9718	22.1862	22.9135
apl4	SPCP1E11.06	AP-1 adaptor complex gamma subunit Apl4	Q9UU81		-0.236757	0.354661	24	24	35.4	126.25	21.4211	19.7609	21.3979	23.5132	23.3983	22.6937	23.6518	23.3492	23.3144	22.7905	22.7238	22.9031	23.8409	23.3022	23.8857	23.1143	22.9629	23.4611
ade6	SPCC1322.13	phosphoribosylaminoimidazole carboxylase Ade6	P15567		-0.23693	0.964207	17	17	45.1	114.87	23.5731	22.4332	21.9001	23.4691	23.4817	23.6248	23.5707	23.9269	23.7889	23.632	23.4826	23.5602	24.1161	23.9371	23.5465	23.6633	23.6822	23.3407
obr1	SPAC3C7.14c	NAD(P)H dehydrogenase (quinone)	P30821		-0.237476	0.571361	6	6	40.6	135.8	23.2901	24.8746	22.9815	22.9472	22.6869	23.259	23.041	23.2491	23.3153	22.6621	22.7849	22.848	23.4524	23.3987	22.6088	22.7975	22.7883	22.6303
bbl1	SPBC13A2.03	ER phosphatidate cytidylyltransferase Bbl1	Q9P381		-0.237677	0.484336	7	7	16.2	29.916	19.9257	20.1683	20.6907	21.5195	21.7139	21.093	21.8145	21.4635	21.7614	21.4135	21.3562	21.1745	21.5485	19.3538	21.9392	22.5111	22.4149	22.4779
los1	SPBP8B7.09c	karyopherin/importin-beta family nuclear import receptor Los1	O94258	+	-0.239284	2.36608	18	18	23.6	169.48	20.1044	19.509	20.4469	23.4981	23.4958	23.4923	23.8047	23.6628	23.7367	23.8001	23.5902	23.3788	23.8746	23.7212	23.6847	23.7693	23.8446	23.9088
anc1	SPBC530.10c	mitochondrial carrier, ATP:ADP antiporter Anc1	Q09188		-0.239493	0.532455	17	17	57.1	323.31	25.7665	25.4576	25.1375	26.5175	26.5809	25.9656	26.6	26.5337	26.6487	26.284	26.035	25.7293	26.6607	26.6168	27.1055	26.6558	26.6983	27.0338
cfr1	SPAC6G9.12	exomer complex BRCT domain subunit Cfr1	Q92357		-0.241545	0.387281	17	17	41.9	140.66	20.736	19.5919	20.1552	22.4168	22.1762	22.4062	22.6993	22.9329	22.0916	21.6904	21.9812	21.4856	21.6059	20.6552	22.2338	22.4955	22.9222	23.36
pfk1	SPBC16H5.02	6-phosphofructokinase pfk1	O42938		-0.241597	1.01535	60	60	79.9	323.31	27.8539	27.641	27.3742	28.2574	28.2008	28.5031	28.5192	28.4824	28.6846	28.5631	28.7129	28.5579	28.6811	28.4674	28.2614	28.3405	28.225	28.0498
spo14	SPBC3H7.01	WD repeat protein Spo14	Q10659		-0.243959	1.29621	11	11	34.4	67.305	20.7302	21.0301	21.1914	22.0875	22.1739	22.0002	22.3768	22.189	22.4277	22.1851	21.7797	21.4727	22.4584	22.4423	22.5916	22.1615	22.1764	22.0863
kap95	SPAC1B1.03c	karyopherin/importin beta family nuclear import signal receptor Kap95	O13864		-0.244446	0.582174	11	11	16.1	52.59	21.8038	21.7735	20.9668	22.5535	22.3044	22.5612	23.0037	22.724	22.4248	22.2587	21.8622	21.9157	22.5559	22.3303	22.423	22.3778	22.7036	22.6666
bip1	SPAC22A12.15c	ER heat shock protein BiP	P36604		-0.245266	1.29604	46	45	61.1	323.31	26.6457	27.1546	27.3834	29.376	29.6325	29.3606	29.6959	29.7204	29.6885	30.0176	30.0675	29.8673	29.1332	29.1581	28.9965	29.6898	29.4484	29.7062
rnc1	SPCC757.09c	KH domain RNA-binding protein Rnc1	O74919	+	-0.245467	1.67744	8	8	25.1	32.356	22.1321	21.7131	21.0306	22.149	21.9556	22.1285	22.3677	22.2785	22.3233	22.0718	21.5523	21.5954	22.1946	22.1903	22.1391	21.962	21.6792	21.9403
tif212	SPAC32A11.04c	translation initiation factor eIF2 beta subunit	P56329		-0.246034	0.339396	15	15	53.6	91.327	23.6985	23.4939	22.9671	21.9832	21.8975	22.3657	22.7558	21.8497	22.379	22.0937	21.987	22.0272	22.5352	19.4448	22.0217	22.3624	22.1042	21.9268
lcb1	SPBC18E5.02c	serine palmitoyltransferase complex subunit	O59682	+	-0.246316	1.46249	22	22	50.9	323.31	22.2446	21.7188	19.4226	24.2087	24.0491	23.9536	24.2812	24.307	24.3622	23.9228	23.748	23.4753	24.6192	24.4331	24.8275	24.3444	24.4031	24.6107
rbd4	SPAC19B12.06c	rhomboid family protease, unknown biological role, associated with COP1 coated vesicle	Q9P375		-0.246377	0.198808	3	3	10.1	2.6194	19.2069	19.4609	20.3383	20.4638	19.4059	20.7072	19.9345	20.8055	20.5761	19.6997	20.4992	18.2123	20.6884	19.2903	18.6623	19.4348	18.9263	19.8733
mcp60	SPAC12G12.04	mitochondrial heat shock protein Hsp60/Mcp60	Q09864		-0.246548	1.25474	46	46	81.4	323.31	26.7089	26.9289	26.2576	27.9855	27.9774	28.1042	28.315	28.3833	28.1084	28.1894	28.1157	28.2807	27.8938	27.9388	27.3667	27.8721	27.6669	27.9353
isn1	SPBC30D10.03c	IMP 5'-nucleotidase Isn1	O14349		-0.250738	0.222403	5	5	16	11.387	19.0565	20.4758	20.0351	18.5385	19.3966	19.4299	19.5216	18.7422	19.8535	19.861	18.7662	18.6786	19.9268	20.1634	19.5874	20.0535	18.9615	18.6174
pbn1	SPCC1919.02	pig-X, glycosylphosphatidylinositol-mannosyltransferase I complex subunit	O94472		-0.250975	0.847819	6	6	22	12.652	19.1468	20.0529	19.6574	20.7498	21.0425	20.781	21.2013	20.9061	21.2187	19.3128	20.4931	20.7136	21.1068	21.1915	20.9455	21.2725	21.2316	21.2403
cys11	SPBC36.04	cysteine synthase	O59701		-0.251891	0.449372	11	11	49.6	96.146	22.656	22.7058	22.5704	21.2876	21.5033	22.0662	21.8299	21.9995	21.7834	21.5806	22.1277	21.9401	22.1726	22.0997	21.4886	21.7804	21.5504	21.6237
spt5	SPAC23C4.19	DSIF transcription elongation factor complex subunit Spt5	O13936		-0.25251	0.346076	4	4	6.4	30.701	19.3588	19.3251	21.4549	20.4153	19.8007	20.7498	20.6077	20.7624	20.3533	20.7515	20.8075	20.9829	18.6667	20.083	19.5878	19.3845	19.4563	19.098
pro1	SPAC821.11	gamma-glutamyl phosphate reductase Pro1	Q9UT44		-0.253653	0.791998	24	24	69	141.74	23.0411	21.8404	21.4641	24.3417	24.752	24.3352	24.623	24.7785	24.7884	24.0976	24.0025	24.0596	25.2302	25.1067	25.0713	24.3363	23.9526	23.8254
dld2	SPBC713.03	mitochondrial D-lactate dehydrogenase, cytochrome Dld2	Q9C1X2		-0.254738	0.970529	20	20	54.2	323.31	23.209	21.9163	19.409	24.3086	24.4048	24.18	24.3477	24.6204	24.6893	24.1808	24.0614	23.9122	24.9368	24.5381	25.1587	24.2399	24.2075	24.2356
nda3	SPBC26H8.07c	tubulin beta Nda3	P05219		-0.255653	0.856272	16	14	50.4	317	24.1776	24.0289	24.0078	24.2971	24.4483	24.4531	24.5561	24.4984	24.911	24.5728	24.4306	24.1092	24.8336	24.5292	24.9558	24.5019	24.1526	24.3737
npp106	SPCC1739.14	nucleoporin Npp106	O14310		-0.255893	0.650184	16	16	24.1	99.785	18.6658	19.539	20.361	21.3617	21.5524	21.8412	22.0467	21.8087	21.6676	21.1013	20.6809	20.7407	22.5822	21.1645	22.3174	20.5939	21.2232	21.9002
	SPBC15C4.04c	amino acid transmembrane transporter	O60113		-0.256304	1.0989	4	4	8.9	45.76	19.2104	20.2864	19.1703	21.2209	21.2332	21.4423	21.4452	21.7175	21.5027	21.0636	20.8302	19.6706	21.8795	21.6621	21.6747	21.46	21.3474	21.4273
alg2	SPBC11B10.01	mannosyltransferase complex subunit Alg2	Q96WW6		-0.256539	0.76224	11	11	29.4	23.776	20.972	21.2276	20.6538	21.0048	21.0071	21.1374	21.0433	21.5574	21.3183	20.7866	20.5739	20.72	21.6689	20.8806	21.5715	21.2343	21.6471	21.4069
isp4	SPBC29B5.02c	plasma membrane OPT oligopeptide transmembrane transporter family Isp4	P40900		-0.256587	0.317082	6	6	11.7	54.766	19.8078	19.6373	20.7759	21.61	22.6784	22.3996	22.6417	22.4707	22.3453	22.0635	21.8684	21.5286	22.5804	22.3819	22.5388	21.9478	21.9303	22.1173
hgh1	SPAC26F1.12c	chaperone for translation factor EF2, armadillo-type fold, Hgh1	Q10498		-0.25668	0.264649	5	5	23.3	11.289	19.1505	19.8324	20.1039	19.4576	19.9237	18.9781	20.2074	19.6626	19.2595	19.8209	18.7864	20.2984	20.2779	19.7664	20.0351	18.3354	18.4215	19.1023
ubr11	SPAC15A10.11	ubiquitin-protein ligase E3 (UBR family) Ubr11	O13731		-0.256821	0.585729	15	15	8.8	35.891	18.4532	20.3127	19.6808	21.1051	20.8979	20.598	20.871	21.294	21.2064	21.4008	19.7855	20.6835	21.3318	20.7439	21.6301	20.8906	21.0362	21.2032
	SPAC806.02c	CIA machinery CIA1/CFD1 fusion protein	Q9UT57		-0.256905	0.385181	13	13	32.7	46.084	20.0916	18.6006	20.5927	21.6669	21.6954	21.4414	21.8297	21.4071	22.3376	22.0026	21.6612	21.305	22.1306	22.1749	22.5893	22.0124	21.7299	22.0411
cia2	SPAC144.16	CIA machinery protein Cia2	Q9UTL0		-0.257376	0.497997	7	7	41.9	42.442	21.643	19.6102	21.5297	22.0875	21.8643	21.4931	21.8754	22.3538	21.9878	22.1012	22.0003	21.7997	21.694	22.1218	21.9761	21.5788	21.6571	21.3841
aah3	SPCC63.02c	cell wall alpha-amylase homolog Aah3	Q9Y7S9		-0.25915	0.247649	4	4	14	6.5406	17.802	20.7197	19.5383	19.5252	19.2359	18.1703	19.3207	19.1963	19.1919	18.9767	20.678	19.5302	19.7079	19.6856	20.3145	18.7967	19.6187	19.2269
sfi1	SPBC8D2.05c	spindle pole body half bridge protein Sfi1	O13652		-0.261669	0.8004	12	12	16.7	22.754	18.663	18.2698	18.8561	22.0176	21.5663	21.694	22.1007	22.0791	21.8831	22.354	22.7002	22.0919	21.5482	20.0326	20.9743	21.6264	21.2198	21.783
lys2	SPAC343.16	homoaconitate hydratase Lys2	Q9UT74		-0.265338	0.540012	16	16	28.3	76.653	22.7744	22.2193	21.9203	21.2438	21.3032	21.7737	21.9635	21.6601	21.4931	21.3584	21.2597	21.5267	21.7747	18.8063	21.0205	21.4774	21.3014	21.4031
rps901	SPAC24H6.07	40S ribosomal protein S9	Q09757	+	-0.265476	1.40529	16	2	57.1	51.357	23.321	23.472	23.2114	22.941	23.0399	22.8917	23.1452	23.376	23.1479	22.92	23.0683	22.7445	23.2357	23.7736	23.2007	23.1048	22.9629	23.1507
lys12	SPAC31G5.04	homoisocitrate dehydrogenase Lys12	O14104		-0.269167	0.630971	19	19	53.3	78.914	24.5938	24.3717	24.2458	23.536	23.3473	23.9696	23.975	23.7866	23.8988	23.6414	23.7116	23.7322	23.9416	23.8082	23.5865	23.7605	23.8541	23.5135
rvb1	SPAPB8E5.09	ASTRA/Swr1/Ino80 complex AAA family ATPase Rvb1	Q9C0X6	+	-0.269496	1.33735	29	29	66.7	323.31	23.6581	23.2574	21.8019	25.7555	25.823	25.5173	25.9405	25.9646	25.9992	25.4223	25.323	25.1974	26.1502	26.0181	26.5034	25.5214	25.5048	25.8964
doa10	SPBC14F5.07	ER ubiquitin-protein ligase E3 Doa10	O60103		-0.269897	0.928079	30	30	31.6	216.82	19.7123	20.1212	20.4779	23.6603	23.2266	23.4153	23.6025	23.7752	23.7342	23.3188	23.6433	23.397	23.797	23.2353	23.7383	23.4396	23.7098	23.7353
act1	SPBC32H8.12c	actin Act1	P10989		-0.270109	0.899477	26	26	76	323.31	28.6781	28.5303	28.9946	31.0632	31.388	31.0504	31.3154	31.3928	31.6037	31.3498	31.3614	31.175	31.9614	31.4592	31.7197	31.4987	30.9542	31.0558
ync13	SPAC11E3.02c	Munc family exocytic/endocytic regulator Ync13	O13683		-0.272174	0.0815905	10	10	9.9	42.915	19.1702	19.5908	20.4761	18.7447	19.8858	19.6752	17.4574	20.781	20.8839	19.1287	20.4837	19.3307	20.0367	19.8687	21.12	20.0101	19.1342	20.1877
cog6	SPBC776.10c	Golgi transport complex peripheral subunit Cog6	O94677		-0.272605	0.94896	21	21	38.8	91.006	18.9456	18.6988	19.3731	21.9425	21.9471	21.592	22.0081	22.0656	22.2258	21.9485	21.2104	20.1111	22.4029	21.4828	23.4223	22.6601	22.6515	23.3309
fba1	SPBC19C2.07	fructose-bisphosphate aldolase Fba1	P36580	+	-0.272735	1.79058	25	25	76.3	323.31	28.5983	28.4281	27.7547	28.2773	28.1196	28.3404	28.5475	28.5245	28.4835	28.1156	28.1751	28.1512	29.0076	28.6937	28.6437	28.4361	28.2727	28.3214
sec17	SPAC959.02	alpha SNAP	Q9P4X4		-0.273078	0.232927	5	5	23.9	8.3915	19.0912	19.7323	20.9366	19.6269	18.967	19.2279	20.1807	19.7033	18.757	19.8715	19.2244	20.8882	20.6984	19.9903	18.1508	20.0592	20.3033	20.134
rpl1001	SPBC18E5.04	60S ribosomal protein L10	Q09127	+	-0.273129	2.42417	11	1	50.2	43.871	25.6227	25.72	25.1517	25.3736	25.2606	25.2619	25.621	25.5376	25.557	25.0586	25.1563	25.3991	25.2189	25.4678	25.7947	25.3606	25.2458	25.3351
nup85	SPBC17G9.04c	nucleoporin Nup85	Q9UUE5	+	-0.274233	1.74128	17	17	35.6	66.933	20.0759	19.0552	20.2267	22.2869	22.268	22.4112	22.6767	22.6211	22.491	21.6835	21.6188	21.3831	22.9488	22.6923	23.0044	22.1615	22.4361	22.3331
ubi3	SPAC6G10.11c	ribosomal-ubiquitin fusion protein Ubi3	P0C016		-0.274307	0.73176	12	7	54.7	323.31	26.013	26.0346	26.0721	26.0372	26.4832	26.2999	26.7706	26.4675	26.4051	26.5856	26.5039	26.5328	26.2908	26.4101	26.1722	26.218	26.2224	26.334
sid2	SPAC24B11.11c	serine/threonine protein kinase (NDR family) Sid2	Q09898	+	-0.274888	1.79218	4	4	7.7	6.6555	20.4387	19.8699	20.5842	19.414	19.399	19.2828	19.5309	19.7033	19.6863	19.5939	19.2798	19.143	19.9027	19.6652	19.7457	18.7971	19.0055	20.1014
rpl2402	SPCC330.14c	60S ribosomal protein L24	O74884		-0.275156	0.542781	5	5	29.5	34.617	24.4855	25.0578	24.7968	23.1376	22.9002	23.1829	23.3843	23.6866	22.9753	23.4307	21.9372	23.8262	22.9479	22.9679	22.9094	23.2627	23.1868	23.1174
gst3	SPAC688.04c	glutathione S-transferase Gst3	Q9P6M1		-0.275334	0.460217	2	2	15.3	18.804	20.1842	19.8008	19.7256	19.1926	19.3165	19.4503	19.7732	19.9058	19.1063	20.4405	18.4137	20.1827	20.0797	20.4308	18.8672	20.0086	20.2578	20.9029
mas5	SPBC1734.11	Hsp40 family DNAJ domain protein Mas5	O74752		-0.275866	0.524758	23	23	69	323.31	25.1343	24.9839	25.0678	26.5293	26.732	26.0519	26.5766	26.626	26.9381	26.5581	26.3975	26.4155	26.6741	26.5909	27.1368	26.6384	26.5955	26.8679
arz1	SPCC1494.03	human RAP1 ortholog, GTPase exchange factor, Zfs1 target number 1	O60077		-0.276482	0.148338	8	8	23	19.185	18.5848	18.74	20.8916	20.7301	20.9951	18.9443	20.6561	20.848	19.9948	18.6264	18.7686	17.8327	20.8166	18.9875	21.2778	21.0953	20.8561	20.8712
erf1	SPAC1834.01	cytoplasmic translation release factor class I eRF1	P79063		-0.277161	0.612116	11	11	34.4	33.442	22.7811	23.3253	23.6572	22.0076	21.8053	22.4537	22.2909	22.3059	22.5013	22.2598	22.4757	22.4239	21.9643	22.1261	21.9408	22.1565	21.8729	21.9024
ost1	SPAC27F1.07	dolichyl-diphospho-oligosaccharide-protein glycosyltransferase Ost1	Q10176		-0.278128	0.783912	11	11	36.4	120.47	22.4069	22.3851	20.8814	23.0089	23.1253	22.6531	23.2775	23.2991	23.0452	23.3663	22.9078	22.753	23.0453	23.0767	22.8273	23.1185	22.8896	23.3255
	SPAP11E10.01	ornithine cyclodeaminase-like protein	Q9HDZ0		-0.281183	0.147303	9	9	35.8	19.659	21.0897	19.7023	20.1051	21.4222	19.4488	21.6403	20.8995	21.368	21.0874	19.3566	21.3414	18.7564	21.2043	21.9336	21.0362	21.1821	21.3956	18.2233
	SPAC23D3.13c	GEF	Q09853		-0.282856	0.821641	42	42	31.7	310.74	19.3484	20.65	20.504	24.3038	24.4053	23.9421	24.4145	24.4351	24.65	24.7084	24.5176	24.3107	24.9054	24.6737	24.9274	24.5404	24.3904	24.5496
usp105	SPBC4B4.09	U1 snRNP-associated protein Usp105	O74970		-0.283737	0.480891	12	12	22.2	26.188	20.1488	20.247	20.3089	20.2968	20.1613	19.5005	20.2376	20.1644	20.4079	19.5147	20.3986	19.0411	20.3021	19.111	21.2532	19.3535	20.1627	20.4873
tef101	SPCC794.09c	translation elongation factor EF-1 alpha Ef1a-a	P0CT53		-0.284151	0.836121	32	1	76.3	323.31	30.4225	30.326	30.2927	30.5638	30.5273	31.0034	30.9818	31.0486	30.9166	30.9482	31.1342	31.0419	30.8462	30.6202	30.2618	30.9576	30.7607	30.8219
mfs3	SPBC36.03c	plasma membrane spermidine transmembrane transporter Mfs3	O59700		-0.284821	0.545681	9	9	22.7	142.53	19.7314	20.2555	19.6175	22.4484	22.4872	22.2134	22.297	22.6671	23.0394	22.4741	22.3355	22.179	23.1756	23.0959	23.3135	22.4933	22.5546	22.5179
sec15	SPCC1183.01	exocyst complex subunit Sec15	O75006		-0.285566	0.82606	15	15	25	44.371	16.7323	20.2631	19.7041	21.33	20.9005	20.8954	21.2648	21.2503	21.4676	20.8849	20.5767	18.7809	21.6263	21.1371	21.9821	21.5301	21.2946	21.5551
tif213	SPBC17G9.09	translation initiation factor eIF2 gamma subunit	Q09130		-0.289083	0.871706	18	18	56.7	166.38	24.9097	24.5918	24.1677	23.4605	23.486	23.886	24.0347	23.8024	23.8626	23.7331	23.6647	23.5018	24.2418	23.8995	23.8486	23.7831	23.6853	23.789
sec26	SPBC146.14c	coatomer beta subunit	Q9UUF7		-0.289238	1.16372	44	44	59.9	323.31	24.0092	21.6725	20.4391	26.064	26.112	25.7522	26.214	26.262	26.32	26.0966	26.0881	25.9194	26.3949	26.1713	26.7929	26.2059	26.1225	26.41
nde1	SPAC3A11.07	external mitochondrial NADH dehydrogenase (ubiquinone) Nde1/Nde2	O14121	+	-0.290192	1.82856	26	26	61.5	272.75	24.7608	24.225	23.9192	24.5141	24.5018	24.3305	24.674	24.8077	24.7352	24.4734	24.3539	24.2659	25.3924	24.8805	25.3467	24.6171	24.8925	24.9634
ght8	SPCC548.06c	plasma membrane hexose:proton symporter, unknown specificity Ght8	Q9P3U7		-0.290508	0.606992	13	12	31.4	180.65	22.9541	22.1917	22.172	24.0993	24.3467	23.6396	24.3262	24.219	24.412	23.9599	24.2949	23.5918	24.8275	24.3692	24.8891	24.2898	24.0962	24.3277
ppe1	SPCC1739.12	serine/threonine protein phosphatase PP6 catalytic subunit Ppe1	P36614		-0.291737	1.15207	14	13	57.7	130.96	21.5485	21.0449	21.1692	22.5947	22.5089	22.6264	23.0253	22.6472	22.9328	22.6598	22.3894	21.9525	23.3449	22.9326	23.0253	22.3696	22.4996	22.6816
elp2	SPCC895.06	elongator complex WD repeat protein Elp2	O94533		-0.293634	0.363472	7	7	12.6	16.799	19.1039	20.0006	19.8357	19.147	19.1432	20.0588	19.6112	19.5862	20.0325	19.9128	19.5514	18.7247	20.3366	19.179	20.2616	19.7635	18.9412	19.8265
slt1	SPAC17G6.13	Schizosaccharomyces specific protein Slt1	O13791		-0.294376	0.773969	17	17	56.6	163.8	20.2779	21.5495	20.5455	24.1324	24.7001	24.5074	24.8307	24.6436	24.7487	24.7542	25.1905	24.6693	24.9645	24.6253	25.0011	25.4069	25.1448	25.2556
his5	SPBC21H7.07c	imidazoleglycerol-phosphate dehydratase His5	P40374		-0.294706	1.03926	8	8	55.1	70.259	21.382	21.3703	20.7606	21.8316	21.8461	21.8865	22.3016	22.2606	21.8861	22.7475	22.3966	22.2712	22.3237	22.5716	21.8475	21.8479	21.6502	22.0603
imp1	SPBC1604.08c	importin alpha family nuclear import signal receptor adaptor Imp1	O94374	+	-0.295504	2.04615	14	14	44.7	63.34	21.9695	20.2764	20.1862	22.5837	22.6037	22.6143	22.9883	22.7792	22.9208	20.4166	22.1937	22.0956	22.7997	22.9944	22.4875	22.686	22.8329	22.9696
rga3	SPAC29A4.11	RhoGAP Rga3	O14014		-0.296736	0.823387	14	14	18	10.245	19.4741	20.2536	19.5204	20.3395	20.4038	20.0682	20.3138	20.7551	20.6328	20.5151	20.842	18.5878	20.3061	19.6374	20.9799	20.6581	21.0253	20.9314
rpl1802	SPAPB17E12.13	60S ribosomal protein L18	Q8TFH1	+	-0.296963	2.3461	9	4	43.3	120.82	26.1467	26.0853	25.4042	25.2965	25.4426	25.4087	25.6919	25.7182	25.6286	25.5087	25.4882	25.6934	25.2416	24.9244	25.2359	24.8197	25.295	25.1628
rps2501	SPBC3D6.15	40S ribosomal protein S25	O74172		-0.299245	1.12447	4	4	31.8	19.454	24.1802	24.1613	23.6856	23.8211	23.6523	23.6122	24.2069	23.859	23.9175	23.7955	24.1311	23.8559	23.4382	24.2631	23.6662	23.7955	23.5249	23.6908
yos9	SPAC227.11c	sensor for misfolded ER glycoproteins Yos9	Q9UTC8		-0.299288	0.716999	10	10	41	33.411	19.6582	19.6372	20.7268	21.5885	22.105	21.6618	21.8808	22.1788	22.1935	21.7931	22.1938	21.5411	21.7658	22.1899	21.8391	21.9834	22.132	22.3677
rip1	SPBC16H5.06	ubiquinol-cytochrome-c reductase complex subunit 5, Rip1	Q09154	+	-0.303469	1.88521	10	10	28.5	201.93	22.5561	22.3148	21.7993	23.3507	23.1602	23.221	23.482	23.6303	23.5299	23.2226	23.9479	23.478	23.5598	23.6517	23.4656	23.394	23.5407	23.538
taf6	SPCC16C4.18c	SAGA complex/transcription factor TFIID complex histone H4-like subunit Taf6	O74462		-0.30474	0.201368	8	8	21.2	21.936	19.6516	20.1972	20.631	18.8794	18.6821	19.9582	19.0307	20.3332	19.07	19.1862	19.8705	19.8679	20.0811	19.5193	20.078	20.1969	19.8404	20.5244
tif471	SPAC17C9.03	translation initiation factor eIF4G	Q10475		-0.304879	0.319197	17	17	19.2	78.782	22.6279	22.2876	20.3679	21.3504	20.6045	21.007	21.8042	21.3876	20.6847	21.2545	21.5182	21.2493	21.4899	19.9476	20.6623	21.7902	21.6414	21.6813
tif45	SPAC16E8.15	translation initiation factor eIF4E, 4F complex subunit	P78954		-0.306617	0.399296	6	6	28.4	10.555	20.6476	20.5275	20.8059	20.287	20.421	19.4193	20.1862	20.3978	20.4632	20.6392	20.2313	20.3847	20.3521	19.856	19.9495	20.4809	20.4431	20.7486
tom40	SPBC27B12.13	mitochondrial TOM complex subunit Tom40	O13656	+	-0.307257	1.58287	10	10	43	68.76	22.7324	22.2403	22.3206	22.6757	22.7619	22.755	22.9599	22.947	23.2074	22.2996	22.3859	18.7934	23.4072	23.1219	23.3641	22.6519	22.6762	22.869
crm1	SPAC1805.17	karyopherin/importin beta family nuclear export signal receptor Crm1	P14068	+	-0.310123	2.62197	33	33	38.6	265.79	23.9202	24.6389	25.2127	23.8427	23.8516	23.9782	24.2219	24.1997	24.1812	24.1742	24.2552	24.0431	24.2995	24.161	24.2826	24.0737	24.3354	24.516
mot2	SPAC16C9.04c	CCR4-Not complex ubiquitin-protein ligase E3 subunit 4	Q09818		-0.310771	0.658304	12	12	26	58.48	19.135	19.6322	20.9486	23.4767	22.9497	23.4348	23.3836	23.5751	23.8348	23.3055	23.2839	23.3331	23.6078	23.6587	23.4751	23.5439	23.3406	23.2696
rpl2502	SPBC4F6.04	60S ribosomal protein L25	O74391	+	-0.31297	1.9621	9	3	48.2	1.8249	22.2661	23.0881	22.6712	21.9209	21.7533	21.8426	22.1607	22.061	22.234	21.856	21.8472	22.3268	21.9531	22.2205	21.9305	21.9589	21.6812	21.8517
alg12	SPBC1734.12c	dolichyl pyrophosphate Man7GlcNAc2 alpha-1,6-mannosyltransferase Alg12	Q9USD4		-0.313934	0.729003	7	7	14.8	15.334	20.2278	20.382	20.953	22.127	21.8094	22.1001	22.3709	22.5939	22.0137	21.5385	21.7643	21.5417	22.2723	21.7074	21.9533	22.2432	22.4681	22.5469
rpf2	SPAC926.08c	Brix domain ribosome biogenesis protein Rpf2	Q9UUG1		-0.314616	0.534748	9	9	37.5	34.166	20.7453	20.5019	19.5681	21.283	20.4085	21.0068	21.2129	21.2597	21.1695	20.2424	19.3398	20.4536	21.6756	20.8408	22.1014	19.0034	20.4415	20.6824
the4	SPBC26H8.11c	acyl-coenzyme A thioesterase The4	O74793		-0.315367	0.512035	9	9	67.4	46.538	21.5391	20.6713	21.1891	22.6816	23.0998	23.1983	22.8867	23.6186	23.4206	22.7366	23.0524	22.7752	23.9646	23.87	23.7039	23.0171	22.9404	22.8712
ufe1	SPCC895.04c	SNARE Ufe1	O94531		-0.315439	0.479716	6	6	24.8	5.5064	19.3199	20.5555	20.3374	20.428	19.4838	19.7759	20.0902	20.2741	20.2697	19.7998	19.6685	19.7982	20.1299	19.8857	20.5053	20.4295	20.3974	20.5631
cdc15	SPAC20G8.05c	F-BAR domain protein Cdc15	Q09822		-0.315442	0.177915	5	5	6.6	12.469	19.1103	19.9551	20.9273	20.2112	18.8461	20.191	20.6421	19.0702	20.4824	21.0084	19.0421	20.0693	20.3717	21.6531	20.3746	20.0497	20.449	20.6689
thr1	SPBC4C3.03	homoserine kinase Thr1	O43056		-0.316025	0.129223	7	7	28.1	8.1827	21.1478	20.0218	21.0619	20.9586	20.3689	19.0632	21.389	20.8756	19.0741	20.8276	21.0293	20.4196	21.3714	19.5346	20.4763	20.7036	20.6515	20.3485
mcs4	SPBC887.10	response regulator Mcs4	P87323		-0.316209	1.23341	15	15	40.8	24.95	21.9405	20.151	20.3795	22.2975	22.63	22.6205	22.8773	22.8881	22.7313	22.5848	22.4598	22.2717	22.8209	22.4946	22.4937	22.4818	22.6817	22.8495
tom22	SPAC17H9.16	mitochondrial TOM complex subunit Tom22	O13813	+	-0.316343	1.86667	5	5	37.5	109.57	22.6813	23.3539	23.1021	23.7063	23.6432	23.8594	24.1269	24.0366	23.9944	23.742	24.0398	23.6217	24.4509	24.059	24.0729	23.9503	23.7786	23.7124
cut6	SPAC56E4.04c	acetyl-CoA/biotin carboxylase	P78820	+	-0.317422	1.61136	107	107	61.4	323.31	26.1707	25.9415	22.85	27.0256	26.8453	26.9072	27.3376	27.2932	27.0996	26.4582	26.5174	26.3316	27.0723	26.9226	27.1779	26.9573	26.9482	27.3569
ade3	SPAC6F12.10c	phosphoribosylformylglycinamidine synthase Ade3	O14228		-0.3176	1.2226	26	26	30.1	110.45	22.911	22.4527	19.7328	22.4477	22.6626	22.7363	22.7906	22.9209	23.0878	23.119	22.7907	22.3643	23.129	22.9761	22.7727	22.7622	22.6914	22.7564
tif51	SPAC26H5.10c	translation elongation and termination factor eIF5A	P56289		-0.318351	0.154851	6	6	68.2	59.415	23.9862	24.0701	22.8525	20.5639	20.6095	22.6992	22.1667	21.5594	21.1016	19.9904	20.751	21.363	21.6464	20.5232	19.3562	21.1904	20.5275	20.0455
sct1	SPBC1718.04	glycerol-3-phosphate O-acyltransferase Sct1/Gpt1	Q9P7P0		-0.321611	0.647876	10	10	18.7	21.582	18.4674	20.7504	20.802	21.7558	21.2195	21.4113	21.4865	21.8281	22.0367	21.3459	18.3481	19.5846	21.6519	20.9855	22.5064	21.1816	21.4639	21.9294
gmh5	SPAC637.06	Gmh5 alpha-1,2-galactosyltransferase	P78817		-0.321882	0.253471	6	6	24.2	71.859	20.0407	20.3342	21.2351	20.9388	20.3123	19.2862	20.7722	20.2598	20.471	20.3037	19.8278	19.3397	20.1228	20.5078	21.0391	20.644	20.7782	20.7341
trs1	SPBC25H2.02	cytoplasmic threonine-tRNA ligase Trs1	P87144		-0.32298	1.01596	40	40	60.9	323.31	25.652	25.4003	24.9757	27.1091	27.3742	27.1532	27.7427	27.551	27.3117	27.2604	27.1625	27.0947	27.6393	27.3988	27.3502	27.2002	27.0167	27.1296
lys4	SPBC1105.02c	homocitrate synthase	Q9Y823	+	-0.32319	2.05551	23	23	70.8	323.31	25.676	25.5418	25.4924	27.1009	26.9527	26.9944	27.42	27.244	27.3536	26.9827	27.004	26.8763	27.5707	27.256	27.4805	26.9648	26.8388	26.9438
rli1	SPBC14F5.06	iron-sulfur ATPase involved in ribosome biogenesis and translation Rli1	O60102		-0.323617	0.903962	20	20	48.9	37.532	23.1893	22.658	19.8506	21.7435	21.6987	22.085	21.9534	22.2005	22.3442	21.4905	21.6076	19.5946	22.4604	19.4998	22.0813	22.2026	21.8229	21.7496
sks2	SPBC1709.05	heat shock protein, Hsp70 family, ribosome associated Sks2	Q10284	+	-0.323617	3.74659	37	37	73.6	323.31	28.4809	28.5059	28.6734	28.8674	28.8349	28.9087	29.1838	29.1817	29.2164	28.8582	28.9348	28.7852	28.94	28.7208	28.8735	28.8983	28.6736	28.853
cyr1	SPBC19C7.03	adenylate cyclase	P14605		-0.325187	0.195684	9	9	7.3	42.323	18.3034	20.5725	19.8468	18.9984	19.0231	18.1245	18.0444	20.0036	19.0735	19.0326	18.677	19.7312	19.1792	20.4791	20.1587	17.8246	20.5923	19.3247
sec6102	SPBC19G7.17	translocon subunit Sec61 homolog	O42965	+	-0.325571	3.1225	9	9	20.2	21.082	22.3417	21.6881	20.6382	23.035	23.1044	23.0433	23.4038	23.423	23.3327	23.2133	23.1763	22.7301	23.4454	23.3019	23.4373	23.2928	23.4449	23.3911
	SPAC24H6.10c	phospho-2-dehydro-3-deoxyheptonate aldolase	Q09755		-0.326377	0.899038	11	10	44.8	85.272	23.907	23.7447	23.5352	22.8893	22.8157	23.2482	23.4316	23.397	23.1037	23.2772	23.1295	23.251	23.3677	23.1381	22.5043	23.0571	22.9989	22.9427
eft202	SPCP31B10.07	translation elongation factor 2 (EF-2) Eft2,B	O14460	+	-0.327045	2.30241	56	55	73.3	323.31	28.3694	28.0259	27.8174	28.3543	28.4255	28.4615	28.7618	28.8135	28.6472	28.562	28.5283	28.476	28.871	28.6147	28.4465	28.6516	28.5381	28.52
tkt1	SPBC2G5.05	transketolase Tkt1	Q9URM2	+	-0.327101	2.20312	34	34	68.3	323.31	26.6176	26.3878	26.0519	26.4036	26.2297	26.4148	26.6572	26.7099	26.6623	26.3169	26.3708	26.3532	27.0201	26.6022	26.4768	26.3232	26.3314	26.2334
swp1	SPCC553.06	oligosaccharyltransferase delta subunit Swp1	O74943		-0.33193	1.22059	6	6	28	13.126	21.7569	21.3489	20.0924	22.7025	22.7191	22.3596	22.861	23.0261	22.8898	22.7092	22.7227	22.3454	22.7157	22.8344	22.6696	23.1936	22.947	22.9227
sal3	SPCC1840.03	karyopherin/importin beta family nuclear import signal receptor Sal3	O74476		-0.332142	0.887462	15	15	22	71.674	21.8953	19.9003	19.3554	21.7011	21.6673	22.0793	21.9552	22.3496	22.1393	21.4811	21.8114	22.0356	22.5855	21.787	22.1015	21.734	22.0845	22.3959
vgl1	SPCC550.14	KH domain RNA binding protein, vigilin	O59810		-0.333246	0.544248	37	37	40.2	176.12	24.3008	23.5607	22.1268	23.7148	23.1112	23.9435	23.9623	24.0869	23.72	22.6314	22.436	22.7547	23.5893	22.6221	23.9938	23.4545	23.9574	24.5806
rps1702	SPCC24B10.09	40S ribosomal protein S17	Q9P7J6	+	-0.334084	1.75055	17	11	66.7	88.175	26.1718	26.2273	25.4314	25.5083	25.4943	25.5801	26.0013	25.8655	25.7181	25.7295	25.6238	25.6889	25.6672	25.8408	25.7476	25.6186	25.6235	25.6799
gcs2	SPCC737.06c	glutamate-cysteine ligase regulatory subunit Gcs2	O94246		-0.335021	0.752758	9	9	40.8	50.164	23.133	23.7556	23.473	23.5681	23.634	23.7348	23.7231	23.8475	24.3715	23.8523	23.5694	19.868	23.7798	23.782	23.6158	23.6152	23.4868	23.7506
snd301	SPBC16H5.04	SRP-independent ER targeting protein Snd3a	O42940		-0.335625	0.669046	5	5	30.4	5.6588	20.6504	21.1548	21.9241	20.6001	20.0452	20.8022	20.8349	20.8481	20.7714	19.4523	20.7943	19.2102	20.7899	19.9828	21.0655	20.8721	21.1354	21.1592
bch1	SPBC31F10.16	exomer complex ChAPs family (Chs5p-Arf1p-binding) protein Bch1	P87317		-0.33762	1.25299	16	16	26.5	50.317	20.9176	20.3374	20.969	22.3717	22.176	22.4444	22.479	22.806	22.72	22.253	22.4074	21.952	22.9512	22.5879	22.0548	22.3187	22.4548	22.5315
nxt3	SPBP8B7.11	ubiquitin protease cofactor Nxt3	O94260		-0.337799	1.03551	8	8	32	109.29	21.594	21.8118	21.0004	21.1353	21.4843	21.3375	21.525	21.8861	21.5595	18.8888	21.1122	21.5451	21.0083	21.5036	21.6319	21.5663	21.8101	22.016
	SPBC1703.13c	mitochondrial carrier, inorganic phosphate/copper	Q9P7V8		-0.338538	1.10925	16	16	45.3	134.36	24.2942	23.8218	24.1148	25.3542	25.3294	24.9837	25.6095	25.6676	25.4058	25.2635	25.1668	24.8207	25.8855	25.8038	25.8024	25.3823	25.3352	25.7193
abc4	SPAC30.04c	vacuolar phytochelatin and glutathione S-conjugate ABC family transmembrane transporter Abc4	Q9P7V2		-0.339099	0.698122	31	31	28.9	285.62	22.3918	20.887	20.349	23.529	23.2402	22.9976	23.872	23.5924	23.3196	23.2968	23.3152	22.0625	24.0015	23.7606	24.4581	23.7501	23.8923	24.1476
ade9	SPBC2G2.08	C-1-tetrahydrofolatesynthase/methylenetetrahydrof olatedehydrogenase/methylenetetrahydrofolatecyclohydrolase/ formyltetrahydrofolatesynthetase Ade9	O43007		-0.339633	0.196469	9	8	11.4	8.4506	19.2552	20.4271	20.8431	17.7187	19.5955	18.8934	19.5997	19.281	18.3457	19.3146	19.3353	20.4278	19.366	19.3381	21.3032	17.9121	19.4779	19.5138
ura3	SPAC57A10.12c	mitochondrial dihydroorotate dehydrogenase Ura3	P32747		-0.3431	0.949064	16	16	50.8	130.78	23.4255	23.3156	23.334	22.696	22.251	22.7753	22.9026	22.8484	23.0007	22.5468	22.6527	22.6505	22.8434	22.6824	22.7453	22.6954	22.5882	22.627
syb1	SPAC6G9.11	SNAP receptor, synaptobrevin family	Q92356		-0.34406	0.304431	5	5	53.7	19.631	20.4436	20.606	21.1943	19.1861	20.3053	20.6151	20.1623	20.3028	20.6736	19.0973	20.7182	20.836	20.6731	19.4483	20.703	19.2414	20.4797	20.9006
psi1	SPCC830.07c	Hsp40 family DNAJ domain protein Psi1	Q09912		-0.346682	0.117998	8	8	31.9	11.259	20.7425	22.6981	22.2648	19.9778	18.9806	21.6036	20.9967	21.535	19.0704	18.7654	21.1474	20.5859	21.0742	19.4055	18.4269	19.2638	18.9553	19.4271
rfc3	SPAC27E2.10c	DNA replication factor C complex subunit Rfc3	O14003		-0.347134	0.0775508	5	5	21.1	5.6608	18.671	19.5346	20.5344	21.6342	18.7288	18.0037	22.0329	18.8641	18.5112	19.8364	18.8503	19.4753	19.0153	21.3039	21.8778	19.4621	21.6416	21.7872
cdc22	SPAC1F7.05	ribonucleoside reductase large subunit Cdc22	P36602	+	-0.347429	1.94148	41	41	62.3	323.31	24.5909	24.0152	23.0085	26.2389	26.4085	26.1612	26.5754	26.6034	26.6721	26.4742	26.4844	26.4617	26.7551	26.6237	26.7362	26.8696	26.628	26.8049
rpl26	SPBC29B5.03c	60S ribosomal protein L26	P78946		-0.348577	0.817189	8	8	41.3	48.63	26.0095	26.8558	27.0987	25.3766	25.3171	25.8073	26.0914	25.7644	25.691	25.5713	25.807	25.7673	26.0606	25.1946	25.2888	25.3287	25.1845	25.1174
cbr1	SPCC970.03	NADH-dependent reductase for Dph3, Cbr1	O74557	+	-0.349538	1.91607	18	18	64.1	149.83	22.9978	23.0119	19.6494	24.9519	24.807	24.7442	25.2486	25.2212	25.0818	24.4253	24.2719	24.0495	25.1718	24.7951	25.2022	25.1484	25.0774	25.2681
zip3	SPAP8A3.03	ER zinc exporter, ZIP family Zip3	Q9UT11	+	-0.349792	1.34774	10	10	24.7	46.541	18.9639	19.4049	21.3497	22.4965	22.7478	22.813	23.1799	22.9386	22.9881	22.8793	22.9921	22.6691	22.7397	22.7842	22.7886	23.0761	23.3875	23.0993
gcn1	SPAC18G6.05c	translation initiation regulator, HEAT repeat protein Gcn1	Q10105		-0.349911	1.26026	115	115	52.6	323.31	23.0187	20.8801	21.0241	27.1871	27.2893	26.9178	27.6027	27.3654	27.4757	27.0523	26.7326	26.6525	27.743	27.6095	27.9621	27.408	27.4423	27.6424
vps1	SPAC767.01c	dynamin family protein Vps1	Q9URZ5	+	-0.351092	2.18114	30	28	52.5	248.95	23.1765	22.3013	21.6339	25.5356	25.5161	25.3582	25.8356	25.7495	25.8782	25.469	25.3428	25.2761	25.8594	25.7486	25.8305	25.6036	25.5307	25.7604
	SPAC5H10.10	NADPH dehydrogenase, (Old yellow enzyme) involved in small alpha,beta-unsaturated carbonyl compounds	Q09671		-0.351913	0.171792	5	5	16.6	5.2919	20.6223	19.0631	20.4811	20.9311	20.6765	18.7214	20.7024	19.7968	20.8856	20.7453	18.7527	19.4929	21.0356	20.8956	19.1901	20.8896	20.6698	20.627
ndk1	SPAC806.07	nucleoside diphosphate kinase Ndk1	P49740		-0.352985	0.224907	4	4	35.1	47.426	18.8874	20.2996	20.0321	18.372	19.9269	20.2185	20.0696	19.4217	20.085	19.3878	19.0472	19.3865	21.0244	20.6428	17.8908	19.4503	19.7354	19.5626
ppr8	SPBC1289.06c	mitochondrial PPR repeat protein Ppr8	O94615		-0.353909	0.870746	13	13	36.4	28.706	18.4751	19.7033	20.8317	21.9399	21.4639	21.6341	22.1544	21.7774	22.1679	21.5192	21.3023	20.9947	22.5277	22.136	22.4449	21.6276	21.9011	22.1356
sir1	SPAC10F6.01c	sulfite reductase beta subunit Sir1	Q1K9C2	+	-0.353989	2.01941	75	75	73	323.31	25.9357	25.7533	25.3035	27.2157	27.0362	27.0456	27.3988	27.5501	27.4105	26.9952	26.9761	27.0515	27.4482	27.1873	27.2619	27.3906	27.1038	27.2498
arg1	SPCC777.09c	acetylornithine aminotransferase	O74548	+	-0.354628	1.52307	28	28	79.8	226.01	25.1004	24.8949	24.8922	24.6074	24.8643	24.9247	25.0783	25.1455	25.2366	25.0148	25.0476	24.9814	25.0786	24.7887	24.9105	24.736	24.8193	24.6591
cox2	SPMIT.11	cytochrome c oxidase subunit 2	P21534		-0.355026	0.91715	4	4	16.1	6.9052	21.9872	20.9032	20.6606	21.2793	21.3141	21.5291	21.4099	21.946	21.8317	21.2213	21.3084	19.9401	22.2349	21.9044	21.773	21.6211	21.7402	21.9084
erg4	SPAC20G4.07c	C-24(28) sterol reductase Erg4	P36209		-0.355504	0.319753	4	4	9.9	6.8994	19.1423	20.0074	20.3896	20.4518	21.7777	21.737	21.472	21.9312	21.6298	22.0147	19.2752	18.799	21.4385	21.3923	21.5542	22.0957	21.9517	21.8293
bqt4	SPBC19C7.10	bouquet formation protein Bqt4	O60158		-0.356706	0.278572	24	24	60	216.64	18.0092	20.4904	19.3837	23.9221	23.7718	23.4648	24.9503	24.0489	23.2295	21.8919	19.6667	20.0454	24.4036	24.6179	24.6234	25.1106	25.0491	25.2151
spg1	SPAC1565.06c	GTPase Spg1	P87027		-0.357079	0.25559	5	5	28.3	9.3611	19.9995	20.5028	20.0838	19.9193	20.8404	18.9273	20.2649	20.1505	20.3428	21.6566	21.4768	20.7007	20.5496	20.7462	20.9795	20.5879	20.5972	21.2337
	SPAC4A8.14	ribose-phosphate pyrophosphokinase	P41831		-0.358044	0.165509	7	7	30.3	27.821	19.9706	20.2049	20.7999	19.4693	19.5354	19.3937	20.6138	20.6622	18.1965	19.932	17.9821	19.2538	20.8264	19.8388	19.1084	19.3464	18.8596	18.8045
nhp2	SPAC1782.10c	box H/ACA snoRNP complex subunit Nhp2	Q9P7H0		-0.359011	0.265419	5	5	63	10.147	21.4501	22.7724	22.4434	19.0336	19.5341	18.5254	18.5871	19.4203	20.1628	19.1544	18.8006	19.2336	21.2266	20.16	21.2836	19.0972	20.9459	18.9526
	SPBC1E8.02	ER ubiquitin family protein	O42967		-0.35914	1.04323	9	9	27	81.859	19.608	19.7204	20.3935	22.2477	21.8391	22.1849	22.2845	22.6301	22.4345	22.3281	22.4042	22.5387	22.1635	21.9311	21.74	22.6941	22.7668	23.0244
rpl1502	SPAC1783.08c	60S ribosomal protein L15	Q9US22	+	-0.360086	1.55747	11	1	50.7	47.383	24.9312	25.1402	24.1497	24.1862	24.1108	24.2215	24.4395	24.7353	24.4239	23.9525	23.9457	24.8606	24.08	23.6654	23.9796	23.9782	23.8324	24.0172
mas2	SPBC18E5.12c	mitochondrial processing peptidase (MPP) complex alpha subunit Mas2	O94745		-0.36071	0.911695	5	5	11.4	19.698	18.6842	19.7862	19.9469	21.015	21.2691	21.341	21.2574	21.7372	21.7126	19.681	19.4964	18.3252	20.9165	20.4747	20.8266	19.9478	20.192	20.106
ser1	SPAC1F12.07	phosphoserine aminotransferase	Q10349	+	-0.361212	2.42118	19	19	65	156.25	23.9274	23.6084	22.3745	24.0191	24.041	24.1324	24.3553	24.5191	24.4018	23.9092	23.7443	23.7046	24.6891	24.399	24.4679	23.8028	23.5497	23.9255
nup155	SPAC890.06	nucleoporin, WD repeat Nup155	Q9URX8		-0.361277	0.836574	35	35	37.4	225.92	22.1867	19.7914	20.5108	23.8657	23.6383	23.7429	24.3666	24.2233	23.7409	22.6058	21.2202	22.4355	24.3988	23.6726	24.3761	22.8587	22.982	23.443
kap111	SPAC22G7.02	karyopherin/importin beta family nuclear import signal receptor Kap111	Q09796		-0.361974	1.02968	23	23	30.3	111.9	19.2793	20.0063	20.7429	23.2081	23.1857	22.856	23.2124	23.5146	23.6087	23.5692	23.4225	22.7421	23.5776	23.5642	23.577	23.6082	23.3681	23.3917
sfb3	SPBC4.03c	COPII-coated vesicle component Sfb3	Q9USS7	+	-0.362794	1.96383	13	13	19	104.62	21.2875	20.7449	21.162	21.3543	21.3355	21.4832	21.8668	21.7565	21.6381	21.5964	21.7287	21.0227	22.2348	21.8583	22.0508	21.713	21.8027	21.9384
rps1002	SPBP22H7.08	40S ribosomal protein S10	O13614		-0.365201	0.667279	9	4	56.5	99.559	24.521	24.6417	24.935	24.8523	24.8369	25.2491	24.9282	25.5423	25.5635	25.0048	25.1248	24.9698	25.4616	25.143	25.0379	24.9048	25.2415	24.9872
lam2	SPBC1778.05c	Ragulator complex Rag GEF subunit	Q9Y7J2		-0.365992	1.10325	5	5	36.2	29.094	19.9697	19.5804	20.0587	20.9397	20.9461	20.7283	21.0192	21.1983	21.4946	20.8885	20.7576	20.8453	21.1888	20.7627	21.2417	20.9646	20.9991	21.1724
alp14	SPCC895.07	TOG/XMAP215 microtubule plus end tracking polymerase Alp14	O94534		-0.366434	0.162673	30	30	41.4	172.98	23.4413	24.9699	26.7853	19.0745	19.028	20.4478	20.7927	20.367	18.4898	23.9882	24.6987	24.7388	19.9852	19.7875	18.263	23.1386	23.9506	23.0805
rpl3201	SPBC16C6.11	60S ribosomal protein L32	O42935	+	-0.367247	1.79288	8	3	54.3	141.67	25.6203	26.0365	26.5177	24.9266	25.1494	25.2087	25.505	25.3987	25.4828	25.5594	25.6223	25.4836	25.1485	25.2022	25.0507	25.3046	25.2313	25.0083
pmd1	SPCC663.03	leptomycin transmembrane transporter Pmd1	P36619		-0.367601	1.25423	24	24	24	108.58	20.2578	19.9039	20.8945	22.3749	22.1417	22.1064	22.6462	22.3617	22.7179	22.1551	21.7848	21.2919	22.7888	22.3883	23.0406	22.4259	22.1387	22.5004
mbf1	SPBC83.17	multiprotein bridging factor Mbf1	O94700		-0.367701	0.427849	7	7	50	11.648	21.4203	22.4035	20.9111	21.2434	22.2283	21.4641	22.3688	22.0414	21.6288	21.7088	21.7108	21.8817	21.9362	21.2945	21.2747	21.7858	21.725	21.4353
sec71	SPAC4D7.01c	ArfGEF	Q9UT02	+	-0.368386	3.02919	56	56	37.8	323.31	19.1872	19.9534	20.4353	23.7482	23.8151	23.809	24.095	24.1622	24.2203	24.2827	24.1513	23.8704	24.4519	24.2545	24.3151	24.3757	24.4371	24.5397
arg4	SPBC215.08c	arginine specific carbamoyl-phosphate synthase Arg4	O94313		-0.368951	0.986889	36	34	41.7	140.3	24.6598	24.4493	23.7243	23.9457	23.8818	24.3695	24.285	24.4379	24.581	24.0595	24.0585	24.0872	24.412	24.3316	23.9592	24.0614	23.874	23.7331
cbs2	SPAC1556.08c	serine/threonine protein kinase AMPK (gamma) subunit Cbs2	Q10343		-0.372084	0.673715	6	6	17.4	11.361	19.5395	19.0294	20.3822	20.3436	20.7383	20.4331	21.2288	20.471	20.9316	20.8315	20.4857	20.4543	20.8758	19.1138	20.3866	20.4578	20.7485	20.7407
vma13	SPAC7D4.10	V-type ATPase V1 subunit H	O14265		-0.374136	0.490196	6	6	21.3	19.623	19.0967	20.2816	20.3219	20.2438	19.3059	20.1102	20.312	20.5041	19.9662	20.8504	20.3556	19.307	20.1512	19.6491	20.235	18.1337	20.3729	20.1167
	SPBC17A3.05c	DNAJ/DUF1977, human DNAJB12 homolog, Hsp70 co-chaperone	O13633		-0.37692	0.94425	23	23	48.4	78.212	19.9064	20.5186	21.1615	24.2931	24.5955	23.9817	24.7808	24.6366	24.5837	23.9299	24.3343	24.0293	24.2884	24.3021	24.8215	24.8143	25.0336	25.17
leo1	SPBC13E7.08c	RNA polymerase II associated Paf1 complex subunit Leo1	Q9P6R2		-0.377446	0.644051	9	9	28	37.912	20.511	19.1737	20.711	21.1215	20.5996	21.5119	21.4816	21.4344	21.4493	19.0219	21.3084	20.1238	21.3141	21.4841	21.1583	21.6108	21.5303	21.9697
scd1	SPAC16E8.09	RhoGEF Scd1	P40995		-0.378057	0.21038	12	12	21	46.17	19.8533	20.751	20.8678	20.4689	19.0068	19.1171	20.4151	18.8814	20.4304	20.48	19.4806	18.8926	20.4805	20.0008	21.4728	20.4031	20.82	21.4318
vtc2	SPAC14C4.11	vacuolar transporter chaperone (VTC) complex polyphosphate synthetase subunit Vtc2/3	O13718		-0.38375	1.1865	25	25	41.8	93.242	23.4638	23.112	22.0994	23.176	23.0411	22.9399	23.5731	23.5707	23.1645	23.4176	23.2838	23.4886	23.2524	23.3473	23.9133	23.6506	23.714	24.0009
ost3	SPAPB17E12.11	oligosaccharyltransferase gamma subunit Ost3	Q8TFH3		-0.384725	1.00405	8	8	30.7	21.562	22.2902	21.9808	19.9383	23.1899	23.1737	22.9946	23.3355	23.8412	23.3357	23.0146	23.1107	22.9849	23.5701	23.4266	23.2737	23.5553	23.5702	23.7191
seh1	SPAC15F9.02	GATOR2-SEACAT complex WD repeat subunit Seh1	Q10099	+	-0.386089	2.45944	15	15	64.6	129.75	21.0997	20.2076	20.5419	23.1206	23.0409	23.2086	23.5399	23.4314	23.5572	22.8917	22.9344	22.8648	23.6479	23.3953	23.4154	22.702	22.6625	22.9534
ilv1	SPBP35G2.07	acetolactate synthase catalytic subunit	P36620	+	-0.386694	1.66947	37	37	61.1	314.96	25.4761	25.334	25.6912	27.6731	27.8975	27.5751	28.0955	28.0278	28.1824	27.7624	27.7358	27.5941	28.1067	28.0085	28.2844	27.934	27.7628	28.0951
ppa1	SPAC823.15	serine/threonine protein phosphatase PP2A catalytic subunit Ppa1	P23635		-0.386837	0.181549	4	3	23	8.4961	20.0548	20.0886	21.2232	18.082	20.3066	20.3483	20.108	20.4219	19.3675	19.8697	20.2185	20.7729	20.7498	19.3749	21.1021	18.7509	20.2135	19.2139
gtr2	SPCC777.05	RagC/D GTPase Gtr2	O74544		-0.387447	0.505579	6	6	24.2	14.812	18.7053	18.5998	20.853	21.8087	21.4947	21.0057	21.3678	21.9193	22.1843	21.7484	21.0181	20.8205	21.9243	21.5194	22.806	21.427	21.7437	21.5936
vma5	SPAPB2B4.05	V-type ATPase V1 subunit C	Q9HDW6		-0.388808	0.115963	10	10	37.3	36.346	21.4697	19.9362	19.7711	19.3654	21.4873	19.533	21.8285	21.1939	18.5297	19.8645	18.7782	19.7698	21.7123	19.8919	21.3539	20.8794	21.0096	19.8655
tif301	SPBC17D11.05	translation initiation factor eIF3a	O74760	+	-0.389662	3.61357	48	48	54.9	282.95	24.7169	24.5478	22.3454	24.6947	24.6278	24.6577	25.0572	25.0884	25.0036	24.6295	24.521	24.4991	24.8822	24.7488	25.0072	24.7742	24.8448	25.1362
tcg1	SPBC660.11	single-stranded telomeric binding protein Tgc1	Q9HEQ9		-0.389798	1.27521	14	14	58.5	75.63	22.8993	23.5445	22.9375	21.8768	22.0162	21.8228	22.4252	22.4275	22.0325	22.0191	21.1515	21.6859	22.3361	22.2793	23.428	21.7488	21.2395	21.5246
srp68	SPCC1682.05c	signal recognition particle subunit	O74436		-0.392224	0.927726	13	13	29.8	86.826	20.7877	20.3377	19.9776	20.5664	20.3064	20.3655	20.5674	20.6868	21.1608	19.6457	20.8235	20.2082	20.7317	20.3241	21.229	18.028	19.3273	20.9962
vac14	SPBC25H2.03	PAS complex subunit, involved in phosphoinositide metabolism Vac14	P87145		-0.392863	0.299525	21	21	32.1	63.039	21.3904	21.0241	21.8537	21.6394	22.1496	20.4152	21.7414	21.5869	22.0546	20.8338	20.844	20.5572	22.2065	21.2944	23.4859	22.2228	22.105	21.981
mce1	SPAC19G12.05	mitochondrial carrier, citrate	O13844		-0.392892	0.629503	13	13	44.3	121.61	22.9554	22.2607	20.9865	23.1822	23.7244	22.7665	23.5284	23.6794	23.6439	23.6708	23.1878	22.9521	23.6621	23.4666	23.8173	23.5045	23.8058	23.8485
uso1	SPAC29E6.03c	ER to Golgi tether Uso1	Q09857	+	-0.393771	1.43863	39	39	38	249.07	21.9338	23.3091	19.9122	23.1459	23.0383	22.9573	23.5271	23.2133	23.5824	22.9395	22.6044	22.4057	24.1575	23.708	24.6334	23.368	23.3656	23.9483
cut15	SPCC962.03c	importin alpha family nuclear import signal receptor adaptor Cut15	O14063		-0.39426	0.595519	10	10	28.8	45.589	19.0803	20.253	19.3768	20.7108	20.5833	20.8757	21.388	21.4143	20.5503	20.0651	19.7875	20.3656	21.1063	20.3728	21.3689	20.5192	21.1233	21.3174
ani2	SPAC27F1.06c	histone chaperone and CENP-A amino terminus domain (NTD) isomerase Ani2	Q10175	+	-0.395992	2.5448	10	10	31.2	40.112	21.1904	21.3749	20.5674	21.6908	21.5426	21.5793	21.9571	22.0826	21.9609	20.82	21.2964	20.7379	22.0823	21.8157	22.3133	21.4798	21.0556	21.4252
rqc1	SPAC1142.01	ribosome quality control complex (RQC) complex subunit Rqc1	O13796	+	-0.3975	1.53381	12	12	27	55.302	19.1386	20.316	21.0876	21.1675	21.4344	21.2365	21.7421	21.5012	21.7877	20.7497	19.452	21.3029	21.4661	21.3558	22.4015	21.2667	21.2574	21.7531
pdi3	SPBC3D6.13c	ER associated protein disulfide isomerase Pdi3	P87178		-0.397744	0.705132	18	18	31.7	146.59	22.0054	22.0496	20.4738	23.5497	23.2928	23.0288	23.8672	23.9256	23.2717	22.1925	22.3848	22.5881	23.0945	22.0563	24.0833	23.6367	23.7968	24.592
rpl301	SPAC17A5.03	60S ribosomal protein L3	P40372	+	-0.39824	2.11936	29	1	68.6	323.31	27.1908	27.2676	26.8027	26.8116	26.6154	26.633	27.1709	26.9989	27.0849	26.6996	26.76	26.8092	26.771	26.9845	26.9877	26.7699	26.5773	26.7634
mis19	SPBC27B12.02	kinetochore protein Mis19/Eic1	O42995	+	-0.398473	1.41727	4	4	42	35.431	19.2933	20.8924	20.8728	22.1413	22.4763	22.1294	22.7012	22.5182	22.7229	19.147	18.0016	20.1406	20.9461	20.7317	20.9897	19.6386	19.3419	18.5114
met11	SPAC343.10	methylenetetrahydrofolate reductase Met11	O74927		-0.398577	0.178277	5	5	14.5	20.168	18.914	20.3416	20.0583	19.1388	20.3623	18.9062	18.4463	20.7715	20.3851	19.5768	20.2414	20.326	20.6602	18.8144	20.0026	19.8219	18.678	18.6725
sno1	SPAC222.08c	glutamine aminotransferase subunit Sno1	Q9UTE4		-0.398765	0.628169	11	11	61.5	161.77	22.1107	21.6444	21.7587	24.8642	25.0594	24.3992	25.2415	24.7831	25.4945	24.6469	24.3898	23.9199	25.4495	25.408	26.0217	24.7211	24.5062	24.7098
	SPAC8E11.10	sorbose reductase	Q9Y6Z9		-0.400063	0.934332	12	12	67.8	323.31	23.9736	23.6972	23.3689	23.5663	23.3539	24.0096	24.1477	23.9793	24.003	23.6892	23.8588	23.8488	24.0374	23.4706	23.4659	23.2753	23.4161	23.3047
sec39	SPAC7D4.11c	secretory pathway protein Sec39	O14266	+	-0.402089	1.80563	24	24	46.7	138.05	19.043	19.5598	20.5841	22.8566	22.639	22.6051	23.2119	23.0014	23.0938	22.6092	22.0783	21.0202	23.1875	22.6959	23.6439	22.7259	23.0289	23.3651
tif222	SPAC343.14c	translation initiation factor eIF2B beta subunit	Q9UT76		-0.402568	0.391617	4	4	15.5	14.836	20.1854	19.8539	19.5217	19.6927	18.6216	20.0077	20.0628	19.7179	19.749	19.6866	19.049	19.0896	19.5898	19.2715	20.4027	19.9422	19.1873	18.8429
rad8	SPAC13G6.01c	ATP-dependent chromatin remodeller/ubiquitin-protein ligase E3 Rad8	P36607		-0.402736	0.523643	61	61	61.4	323.31	26.4476	27.9527	29.741	27.4784	27.3012	28.1984	27.6842	28.1505	28.3515	27.991	28.8604	28.8408	27.3347	27.3654	26.8324	27.5754	27.6338	27.2585
sec65	SPCC126.15c	signal recognition particle subunit Sec65	O94407		-0.403187	0.440629	3	3	15	3.4067	19.9808	20.8441	20.0161	20.1029	18.8894	19.8472	20.1639	20.1351	19.7501	18.9751	19.8738	18.6844	19.5448	19.9205	20.6058	19.7909	19.932	18.749
asc1	SPAC30C2.04	cofactor for cytoplasmic methionyl-and glutamyl-tRNA synthetases Asc1	Q9P6K7	+	-0.40504	1.46167	18	18	54	323.31	24.2694	24.1822	23.9152	24.5051	24.4925	24.3675	24.6254	25.0278	24.927	24.4265	24.4597	24.4679	25.1013	25.1563	24.9142	24.8779	24.677	24.6942
btb2	SPBC25B2.06c	BTB/POZ family ubiquitin-type ligase substrate adaptor Btb2	O74778		-0.405648	0.124993	5	5	19.4	4.3767	19.4466	20.0086	21.485	18.1	21.8273	21.386	20.6518	21.1793	20.6991	19.82	19.2167	21.1697	20.5481	21.9851	18.7165	20.8393	19.8691	21.2801
sec21	SPAC57A7.10c	coatomer gamma subunit Sec21	P87140	+	-0.406598	2.62059	38	38	51.8	323.31	24.2201	23.8187	20.736	25.5278	25.6756	25.4778	25.9607	25.9719	25.9683	25.5854	25.4333	25.2831	26.1559	25.8834	26.1218	25.6471	25.6726	26.0892
mpg2	SPBC13G1.02	mannose-1-phosphate guanyltransferase	O60064		-0.407554	0.556979	13	13	43.7	99.678	23.0262	22.8078	22.9919	22.2198	21.5116	22.6187	22.5191	22.5623	22.4914	22.6842	21.9269	22.1977	22.6851	22.1746	21.9489	22.4616	22.0817	22.2139
mcm7	SPBC25D12.03c	MCM complex subunit Mcm7	O75001	+	-0.411947	1.89055	25	25	44.6	101.78	20.7575	18.8118	20.5362	22.93	23.1466	23.137	23.4	23.6122	23.4372	22.3576	22.9128	22.4574	23.3688	23.3939	23.5218	23.2883	22.9458	23.0738
trm732	SPCC1494.07	tRNA (cytosine 32-2'-O)-methyltransferase regulator Trm732	O60081	+	-0.412765	1.72097	24	24	21.4	155.36	19.5963	19.1399	19.8064	21.6435	21.4897	21.406	22.0916	21.8567	21.8294	20.8004	21.2016	21.1071	22.353	21.2621	22.8673	21.461	21.8831	22.2532
arp5	SPBC365.10	Ino80 complex actin-like protein Arp5	Q9Y7X8		-0.412868	0.549675	7	7	13.5	24.964	19.257	20.4824	21.0491	19.6322	18.8649	18.8664	19.7188	19.1101	19.7732	19.0034	20.29	19.3546	19.6506	20.4609	19.8644	19.5118	19.4185	19.7999
glo3	SPAC22E12.17c	ArfGAP, GTPase activating protein	Q10367		-0.415569	0.261582	7	7	17.2	7.07	19.0099	19.747	21.745	19.747	18.7929	19.6199	19.5816	20.8603	18.9646	20.0114	19.4037	18.6214	20.3331	19.0276	18.6672	20.5361	20.7713	20.4895
sec63	SPBC36B7.03	ER protein translocation subcomplex subunit Sec63	Q9HGN7		-0.416833	0.865917	8	8	20.3	52.447	19.2424	19.8955	21.3736	20.8854	21.1148	21.236	21.7952	21.119	21.5725	17.7453	21.1692	19.8461	21.1582	21.0909	21.5197	21.2932	21.5735	21.5151
pex11	SPBC582.09	peroxisomal biogenesis factor 11	Q10333		-0.418964	0.644499	7	7	29	21.836	21.576	21.4585	21.8419	21.8893	21.6563	22.0597	22.8094	22.1413	21.9114	21.9593	21.7375	21.5341	22.7541	22.1631	22.7286	21.9428	22.2799	22.2643
rpp203	SPAC1071.08	60S acidic ribosomal protein A2	O14317		-0.419888	0.920106	8	5	98.2	304.31	23.3535	23.2966	22.9444	24.3503	24.4385	24.1956	24.8825	24.3527	25.0089	24.3357	24.7598	24.5806	24.7436	24.5082	25.047	24.3008	24.5743	24.1556
ght2	SPBC4B4.08	plasma membrane glucose/fructose:proton symporter Ght2	O74969	+	-0.422074	1.31711	10	10	20.3	170	22.2527	22.3028	19.6882	23.4959	23.2614	23.1076	23.5424	23.8846	23.7042	23.4952	23.4331	22.9359	24.0671	23.6283	24.2282	23.4604	23.6372	23.6583
aru1	SPAC3H1.07	arginase Aru1	Q10066		-0.422188	1.06387	14	8	59.1	26.718	24.503	23.9546	24.0277	23.5572	23.1521	23.7902	23.9124	23.9315	23.9223	23.5884	23.5791	23.5795	23.8175	23.5339	23.1936	23.3562	23.2212	23.2243
	SPAC922.06	3-oxoacyl-[acyl-carrier-protein]reductase	Q9URX0		-0.422364	0.279774	6	6	26.4	7.6196	18.4829	20.2224	20.2345	19.0065	19.8001	18.123	19.8789	18.6793	19.6386	19.4946	18.9729	21.0691	20.9403	19.4883	21.0403	18.2921	19.2205	18.8427
lon1	SPAC22F3.06c	mitochondrial matrix Lon protease	Q09769		-0.422654	0.33828	14	14	15.7	17.097	19.4569	19.2549	19.8868	20.855	19.6574	21.3523	20.8662	21.262	21.0045	19.9239	19.0946	20.3601	18.6905	20.7903	21.3371	20.497	21.2103	21.6383
tcd1	SPAC1A6.10	tRNA threonylcarbamoyladenosine dehydratase Tcd1	O13861	+	-0.423059	1.8344	13	13	42.3	84.879	21.9518	20.9725	20.4788	21.443	21.4687	21.4921	22.0069	21.6882	21.978	21.5717	21.393	21.4623	22.3406	21.4751	22.1254	21.6318	21.6307	21.779
tup11	SPAC18B11.10	transcriptional corepressor Tup11	Q09715		-0.423787	0.90761	9	9	20.2	39.139	21.3035	20.7951	21.3906	21.3555	21.5988	21.5332	22.2602	21.9484	21.5503	21.5417	21.4774	21.6177	21.5535	19.4999	21.536	21.1204	19.5836	21.5621
ptr1	SPAC19D5.04	HECT-type ubiquitin-protein ligase E3 Ptr1	O13834		-0.424964	0.413002	36	36	16.5	162.93	22.0635	22.1282	19.9811	22.2808	21.2038	22.1416	22.5455	21.7465	22.6091	21.5787	21.462	22.4357	23.3689	22.2249	24.3049	21.9665	22.3915	22.2115
fft3	SPAC25A8.01c	SMARCAD1 family ATPase Fft3	O42861		-0.425553	0.367157	11	11	12.7	6.867	20.6359	20.0997	21.3833	19.2126	20.5278	19.4652	20.5706	20.2579	19.6539	20.2436	19.7725	19.5273	19.5491	20.201	19.2816	20.1482	19.3864	19.198
not1	SPAC20G8.06	CCR4-Not complex scaffold subunit 1	P87112	+	-0.428635	2.43464	76	76	47.8	323.31	21.0985	22.4158	21.2029	26.1379	26.1772	26.1297	26.6812	26.447	26.6026	25.843	25.7644	25.6537	26.4703	26.3582	26.6946	26.3579	26.4585	26.4856
erv29	SPCC970.06	COPII adaptor Erv29	O74559		-0.429471	0.279029	2	2	10.3	7.8678	19.0476	20.4386	20.8104	19.7772	19.4256	18.1692	20.0094	19.8537	18.7973	19.9206	18.4006	19.4555	19.8734	19.232	17.4543	20.2381	19.1356	19.9286
cop1	SPBPJ4664.04	coatomer alpha subunit Cop1	Q96WV5	+	-0.429735	1.44899	65	65	65.1	323.31	24.4655	23.4588	22.8442	25.5593	25.5491	25.3018	25.8082	25.7742	26.117	25.3573	25.1927	24.7382	26.3099	25.8539	26.7402	25.7189	25.638	25.9691
mtr10	SPBC11G11.07	karyopherin/importin-beta family nuclear import receptor Mtr10	Q9USZ2	+	-0.430141	2.09029	26	26	33.5	287.25	18.0122	19.6794	20.1231	23.1005	23.2638	22.9688	23.5533	23.571	23.4992	23.3016	23.3365	23.0156	23.7055	23.4604	23.8908	23.0913	23.1957	23.5225
erg5	SPAC19A8.04	C-22 sterol desaturase Erg5	O13820	+	-0.430964	3.22206	31	31	59.5	186.79	24.0569	24.2329	21.5855	25.1559	25.0449	25.123	25.5263	25.5941	25.4962	25.3313	25.0926	24.8586	25.8268	25.4208	25.4717	25.4986	25.4422	25.5641
hrd3	SPBC28F2.08c	Hrd1 ubiquitin ligase complex SEL1/TPR repeat subunit	Q9USV0	+	-0.431322	1.69198	15	15	23.7	58.995	18.7913	19.3492	21.2216	21.6506	21.5786	21.5474	21.886	22.2445	21.94	21.3805	21.3516	20.8576	22.1832	22.1243	21.9253	21.9106	22.086	22.0919
cbf5	SPAC29A4.04c	pseudouridine synthase Cbf5	O14007		-0.432319	0.654537	12	12	38.6	32.407	23.0759	24.137	23.0249	21.2205	21.4508	22.1614	21.8817	22.0357	22.2123	18.9494	21.6543	19.8237	21.7303	20.2943	21.9307	18.3526	22.0304	19.2879
zhf1	SPAC23C11.14	ER zinc importer, CDF family, Zhf1	O13918	+	-0.433334	1.41575	6	6	25.3	54.48	21.2736	21.035	21.2205	22.6353	22.6673	22.3122	22.8074	23.0999	23.0076	22.6648	22.6603	22.5136	23.2904	22.9113	23.6744	23.0319	23.1175	23.5298
prp12	SPAPJ698.03c	U2 snRNP-associated protein, WD repeat protein Sap130	Q9UTT2		-0.433645	0.460432	8	8	8.9	15.776	19.4098	19.57	21.0205	19.7608	18.6829	18.9485	19.4009	20.0471	19.2451	18.5372	19.8603	18.331	20.119	19.8247	19.542	19.2834	19.7483	19.8465
	SPAC1039.02	extracellular 5'-nucleotidase, human NT5E family	Q9US39		-0.43371	0.858446	8	7	17.5	122.69	19.3212	19.1985	20.2858	22.534	22.3986	23.1328	23.0467	23.2524	23.0675	22.33	22.6965	22.2781	23.1828	22.8695	21.9489	21.6499	21.7986	21.5694
nup184	SPAP27G11.10c	nucleoporin Nup184	Q9P7M8		-0.434656	1.0448	18	18	17.2	164.22	19.5699	20.7444	20.2231	21.8927	21.7928	21.4018	22.2241	22.2853	21.882	21.8864	21.4457	18.6488	22.3213	22.093	21.7786	21.959	21.6284	21.7331
nop2	SPBP8B7.20c	rRNA (cytosine-C5-)-methyltransferase activity Nop2	O94268	+	-0.434736	1.43754	10	10	16.4	14.798	22.0715	22.0164	20.7011	21.5354	21.8577	21.7475	21.942	22.2275	22.2753	21.8698	17.774	21.7652	21.7146	23.0571	22.053	19.0685	19.8146	22.1783
hem1	SPAC2F3.09	5-aminolevulinate synthase Hem1	O14092		-0.435643	1.21462	14	14	43.9	78.392	22.9784	23.2214	24.0578	22.6602	22.9376	22.7757	23.1245	23.0373	23.5187	22.9407	23.1959	23.029	23.5956	23.6299	23.5998	23.0999	22.9543	22.997
rps3	SPBC16G5.14c	40S ribosomal protein S3	O60128	+	-0.436625	2.00518	20	20	77.5	265.04	27.5135	27.2026	26.9203	27.4674	27.6091	27.7148	27.9733	27.971	28.1569	27.5402	27.6132	27.5844	27.9896	27.8359	27.7849	27.7389	27.6384	27.5122
srp54	SPCC188.06c	signal recognition particle subunit Srp54	P21565	+	-0.437939	2.1772	8	8	20.5	43.548	21.5925	19.8708	20.5533	21.3876	21.3275	21.5839	21.8449	21.939	21.8289	21.9811	21.7723	20.108	21.6264	21.645	22.2735	21.6004	21.6393	21.8505
pgl1	SPCC16C4.10	6-phosphogluconolactonase Pgk1	O74455		-0.439203	0.434786	7	7	35.4	13.797	21.1578	20.2256	21.2237	19.3512	18.4488	19.8213	19.921	19.6448	19.3731	19.3688	19.7966	19.0728	20.0982	19.0573	19.4324	19.7148	18.9967	18.7174
rps2302	SPBP4H10.13	40S ribosomal protein S23	P0CT76	+	-0.439915	1.47494	7	7	48.3	68.246	25.8399	26.0489	25.8592	25.1693	24.9374	25.1978	25.6468	25.3195	25.658	25.348	25.8278	26.07	25.3351	25.1901	25.1509	25.1453	25.0509	25.1853
mnn9	SPAC4F10.10c	Golgi mannan polymerase I complex subunit Mnn9	O36022		-0.440312	0.968868	5	5	18.1	44.836	21.3312	20.9344	20.6716	21.4157	20.7439	21.1252	21.7078	21.4377	21.4603	21.2205	21.5859	21.3359	21.3301	21.6751	21.9738	21.5767	21.5903	21.8101
spc2	SPAC1071.04c	signal peptidase subunit Spc2	Q9UTQ9	+	-0.440737	2.03891	3	3	15.6	3.6945	19.3226	18.9232	20.4529	21.2228	21.4909	21.2007	21.7471	21.7484	21.7411	21.7288	21.4212	21.2844	21.6879	21.4717	21.4672	21.5697	21.4819	21.6025
rpl803	SPBC839.04	60S ribosomal protein L8/L2	P0CT72		-0.441107	1.05746	10	10	37.5	227.65	26.1797	26.4088	26.0474	25.9885	25.7301	26.1987	26.1689	26.6595	26.4122	25.8491	26.0706	26.0913	26.2576	26.0937	26.161	25.9979	25.9604	26.106
erj5	SPAC2E1P5.03	ER DNAJ domain protein Erj5	Q9P7C1	+	-0.441115	2.03572	7	7	29.7	20.912	18.8829	20.5381	19.9344	20.863	20.8591	20.61	21.1386	21.2367	21.2801	20.7304	20.2978	18.7175	21.267	20.9213	21.6137	21.0773	21.0266	20.8751
urk1	SPCC162.11c	uridine kinase/uracil phosphoribosyltransferase	O74427		-0.441228	0.60589	24	24	55.9	140.48	21.8101	22.9984	23.2877	23.1744	24.0325	23.0723	23.8114	23.6982	24.0934	23.2318	23.1361	22.9945	24.1799	23.5566	24.532	22.8257	22.674	22.8731
nfs1	SPBC21D10.11c	mitochondrial [2Fe-2S] cluster assembly and tRNA modification cysteine desulfurase Nfs1	O74351		-0.442055	1.18766	11	11	35.3	27.92	21.0414	21.015	20.2394	21.1291	21.1539	20.698	21.2571	21.4781	21.572	20.8896	20.7652	19.7754	21.0793	21.3346	22.2486	21.0736	21.1827	21.2971
aat1	SPBC359.03c	plasma membrane amino acid transmembrane transporter Aat1	Q9P5N2		-0.444515	0.741799	16	11	24.5	58.287	20.2867	20.7577	20.9709	22.6891	22.8304	22.2188	23.1347	22.6295	23.3077	22.6836	22.6977	22.3838	22.9729	23.2917	23.7558	22.8465	22.6841	23.0743
kap113	SPCC1322.06	karyopherin/importin beta family nuclear import signal receptor Kap113	O94545	+	-0.444808	1.3977	16	16	18.9	138.26	18.56	19.2574	19.8206	22.5719	22.6977	22.2405	22.9992	22.8316	23.0139	22.8811	22.7395	22.517	22.8552	22.4548	22.9563	22.836	22.5854	22.7769
pzh1	SPAC57A7.08	serine/threonine protein phosphatase Pzh1	P78968		-0.445438	0.355079	4	3	10.1	10.003	19.3634	19.4824	20.6694	18.6142	18.8281	18.8319	18.1703	19.6883	19.7519	19.0743	19.9763	18.7946	19.325	20.4216	20.9396	18.7535	20.39	18.2805
mgr3	SPAP27G11.02	mitochondrial inner membrane i-AAA protease complex TPR repeat subunit Mgr3	Q9P7N6		-0.445654	0.234052	6	6	19.7	14.873	19.0334	19.6938	21.327	18.9304	19.492	20.2783	20.4132	18.7637	20.8609	19.9364	18.7279	18.8816	20.8643	20.2146	20.8185	20.0948	19.4813	20.3861
	SPAC9.07c	GTPase Obg family, involved in cytoplasmic translation Rbg1	Q9UT21	+	-0.445723	1.87872	13	13	49.2	94.407	22.5624	22.0547	20.4048	22.0673	22.213	22.1086	22.6796	22.3843	22.6622	21.441	21.76	21.5441	22.7061	22.5037	23.417	21.9633	21.6306	22.1838
ags1	SPCC1281.01	cell wall alpha-1,3-glucan synthase Ags1	Q9USK8	+	-0.446758	3.11259	47	43	26.6	231.84	22.291	22.4975	20.7036	24.2476	24.1652	24.1528	24.6036	24.5908	24.7116	24.2661	24.2782	23.9299	24.6655	24.3225	24.7368	24.4053	24.349	24.7454
lnp1	SPCC1620.07c	lunapark Lnp1	O94414		-0.447678	0.983882	11	11	51.5	153.33	20.2105	19.7968	20.1093	21.4772	21.8493	21.908	21.8813	22.2519	22.4443	21.2432	20.9883	18.9665	22.5109	22.3922	22.6897	22.2133	22.2007	22.4685
ifa38	SPAC4G9.15	ketoreductase involved in fatty acid elongation	Q10245	+	-0.448001	1.85719	10	10	29	16.309	21.6728	22.1198	21.2492	22.2453	22.1389	21.9936	22.5138	22.4785	22.7295	22.2319	21.5212	21.7275	22.5225	22.1892	22.0699	22.4216	22.8147	23.0181
rpb2	SPAC23G3.01	RNA polymerase II complex subunit Rpb2	Q02061	+	-0.4485	2.08433	21	21	20.4	41.422	22.5067	23.8114	23.981	21.2879	21.4203	21.3585	21.6392	21.86	21.913	21.3632	21.4947	21.4855	21.6621	21.4376	22.2191	21.397	21.94	21.8447
cct3	SPBC1A4.08c	chaperonin-containing T-complex gamma subunit Cct3	O74341	+	-0.450638	1.73362	33	33	70.3	242.84	24.7365	24.6506	24.7082	25.3045	25.4948	25.2032	25.673	25.7407	25.9408	25.4417	25.3542	25.1546	25.8691	25.6186	26.033	25.7583	25.7491	25.7065
aco2	SPBP4H10.15	mitochondrial ribosomal protein subunit L21/aconitate hydratase, fusion protein	Q9P7D4	+	-0.455001	2.27617	26	26	43.2	102.42	24.5088	24.2696	24.5107	23.6956	23.7644	23.6989	24.1291	24.0655	24.3293	23.9858	23.8321	23.8148	24.2409	23.7364	24.509	24.0528	23.9639	23.8725
rps1902	SPBC649.02	40S ribosomal protein S19	P79016		-0.455201	1.15259	9	2	56.6	110.43	25.6528	25.673	25.4549	25.376	25.3006	25.1525	25.9378	25.8707	25.3863	25.7037	25.5875	25.36	25.4455	25.4032	25.7925	25.279	25.3627	25.1731
mdj1	SPCC4G3.14	mitochondrial DNAJ domain protein Mdj1	P87239		-0.45551	0.660895	21	21	44.9	140.75	21.8103	22.5133	20.5831	23.3151	23.3907	22.5161	23.5024	23.3042	23.7818	23.4986	23.5705	22.9277	23.4306	23.3685	24.737	23.633	23.3496	23.8761
tif306	SPBC4C3.07	translation initiation factor eIF3f	O43060	+	-0.457895	3.35176	7	7	33.8	71.209	23.3434	22.886	22.8516	22.8634	22.8967	22.9678	23.3147	23.3677	23.4192	22.9797	22.8356	22.8	23.1859	22.9548	23.2176	22.8458	22.907	23.1503
mis18	SPCC970.12	kinetochore protein Mis18	Q9P802	+	-0.457911	1.45251	15	15	75.3	148.78	18.7987	20.3419	21.1547	24.5544	24.4574	24.3768	24.8463	24.7294	25.1866	19.1301	19.2881	21.2289	23.298	23.2561	23.1148	19.4647	19.0378	19.5667
nup40	SPAC19E9.01c	nucleoporin Nup40	O13838		-0.458876	1.02185	9	9	44.7	95.033	19.1704	20.1979	20.3405	21.5393	21.3534	21.3619	21.9794	22.1643	21.4876	18.7198	21.6583	21.0435	21.8004	21.0335	21.9695	20.7489	19.1554	21.642
bag102	SPBC530.03c	BAG family molecular chaperone regulator Bag102	O59739		-0.459907	0.569125	7	7	52.9	36.933	18.467	19.6781	20.1053	22.123	23.1583	22.3325	22.6613	23.2174	23.1148	21.8041	21.7329	21.6927	22.4243	22.0863	22.424	22.2099	22.8036	22.4664
ent3	SPCC794.11c	ENTH/VHS domain protein Ent3	P78813		-0.46007	0.215073	7	7	15.5	35.261	18.5262	20.7774	19.8125	19.5627	19.3186	17.4307	19.8106	19.6186	18.2631	20.6302	19.8348	19.5157	19.4592	19.4396	19.6454	19.3944	18.9147	20.1061
rps1001	SPAC31G5.17c	40S ribosomal protein S10	O14112		-0.463447	1.05173	9	4	56.9	245.64	26.0301	26.0979	26.299	26.2685	26.2807	26.7019	26.6367	27.1544	26.8502	26.3312	26.3446	26.343	26.6803	26.6364	26.3558	26.2513	26.3086	26.3773
vph1	SPAC16E8.07c	V-type ATPase V0 subunit a	O13742	+	-0.465887	1.63003	19	19	35.1	277.88	22.9464	21.0245	21.4606	23.9603	23.8618	23.5737	24.3471	24.1477	24.2987	23.6475	23.7834	23.3695	24.6285	24.0631	24.991	24.1699	24.0795	24.4278
prt1	SPBC530.05	DNA-binding transcription factor	O59741	+	-0.468067	2.02485	11	11	18.6	65.73	18.873	18.8733	20.2123	21.2553	21.3649	21.0909	21.6428	21.6465	21.8261	21.3065	21.4109	19.6046	21.5354	21.3976	22.2795	21.1984	21.3413	21.8521
	SPAC521.03	short chain dehydrogenase, human DHRS7 family	Q9P7B4	+	-0.469747	1.41126	18	18	81.1	192.49	23.9056	23.9461	23.2785	24.5935	24.4964	24.8907	25.2394	25.2199	24.9305	24.2962	24.3325	24.3117	25.338	25.2352	24.9314	24.1917	24.1078	24.1024
nat10	SPAC20G8.09c	rRNA/tRNA cytidine N-acetyltransferase	P87115		-0.472529	0.557128	21	21	32.9	80.959	22.3483	20.4553	19.8482	21.6456	21.9962	20.9515	22.0823	21.5944	22.3342	18.5245	19.9715	21.2714	22.0336	20.9137	23.7472	21.4175	22.0794	22.1567
	SPAC1F5.03c	FAD-dependent oxidoreductase involved in late endosome to Golgi transport	Q10058	+	-0.472694	1.50971	11	11	40.3	58.974	20.3957	20.135	20.6637	21.1427	21.2327	21.4603	21.759	21.9372	21.5576	19.9981	18.3699	20.5835	22.0093	21.7483	21.9361	21.3584	21.4051	21.3211
dph2	SPBC17D1.02	diphthamide biosynthesis protein Dph2	Q10206		-0.472727	0.850915	12	12	39	33.918	19.5076	19.801	20.3591	20.5529	20.5004	20.345	21.2629	21.1076	20.4461	20.078	20.1966	19.4551	21.2711	18.8307	20.9496	18.8847	20.6429	20.7355
dsc3	SPAC20H4.02	Golgi Dsc E3 ligase complex subunit Dsc3	Q9HE10	+	-0.473532	1.82147	3	3	14.8	10.627	18.5688	20.0507	21.4517	19.2956	19.5571	19.3968	19.7784	19.8289	20.0628	18.4824	19.0904	19.3154	19.9471	19.9632	20.0397	19.4082	19.7615	19.2245
rav2	SPBC3H7.12	RAVE complex subunit Rav2	O74387		-0.473957	0.611861	3	3	17.1	8.8542	19.4205	20.0508	20.714	19.7461	18.7363	19.4062	20.0546	19.4334	19.8225	19.1672	18.8622	18.3331	20.2096	19.5348	19.9415	19.9214	20.501	20.3807
rpp102	SPBC3B9.13c	ribosomal protein P1 Rpp102	P17477		-0.47453	0.571146	6	2	91.8	216.92	24.529	23.4807	24.071	24.9083	24.9591	24.7236	25.2289	24.772	26.0136	25.3069	24.7143	25.8009	24.4516	24.836	25.2421	25.1157	25.255	25.0983
	SPBC2G5.01	ER membrane chaperone for multipass membrane proteins, PAT complex subunit, and TMCO1 translocon subunit (human CCDC47 ortholog)	O94280		-0.478805	1.20933	9	9	32.1	45.716	21.7743	20.7181	19.7351	22.219	22.0996	21.7463	22.2851	22.515	22.7011	21.8969	21.9178	21.463	22.3952	22.2613	22.7705	22.3376	22.4554	22.6438
tif307	SPBC18H10.03	translation initiation factor eIF3g	P78795		-0.479303	1.16508	14	14	51.1	46.685	23.0653	22.9896	23.7095	22.6438	22.6749	22.9075	23.4506	23.335	22.8785	22.9804	23.0594	22.5426	22.7587	22.3032	23.1941	22.8241	22.5073	22.9906
ret3	SPCC576.07	coatomer zeta subunit	O74891		-0.480343	0.930869	6	6	28.9	28.047	20.7337	19.7717	19.2195	21.8048	22.1263	22.4474	22.8435	22.6588	22.3172	22.1169	22.061	21.8251	22.6989	22.0626	22.3772	22.2665	22.6292	22.7771
dbp3	SPBC17D1.06	ATP-dependent RNA helicase Dbp3	Q10202		-0.480844	0.173104	10	10	25.8	14.709	21.9193	21.5105	20.1953	20.9775	19.9175	18.0176	18.9276	20.792	20.6356	18.7421	18.5206	19.5193	18.5448	18.846	18.2236	20.3767	19.9494	19.1524
tif6	SPCC1919.09	translation initiation factor-like ribosome biogenesis protein	O94476	+	-0.482531	2.47973	7	7	51.6	87.566	23.1554	22.7877	22.0868	22.7314	22.5641	22.5753	23.1368	22.9994	23.1822	22.6537	22.5719	22.0627	23.163	23.2552	23.7142	22.6153	22.5863	22.5927
	SPCC320.05	sulfate transmembrane transporter	O59782		-0.48335	0.341673	5	5	10.9	8.4968	19.7589	19.8004	20.2457	19.0914	18.7967	20.3613	20.5004	19.3426	19.8566	18.8833	19.024	19.155	19.2144	20.1439	20.4137	19.092	20.5586	20.0439
sly1	SPCC74.01	SNARE binding protein Sly1	O74534	+	-0.483521	4.80998	22	22	45.2	136.75	19.8061	21.101	20.0436	22.8341	22.7826	22.814	23.2946	23.2718	23.3148	22.9607	22.6458	22.5319	23.5527	23.3066	23.3515	23.1876	23.4799	23.5616
lvs1	SPBC28E12.06c	beige protein homolog Lvs1	Q7LKZ7		-0.483786	0.658768	38	38	21	184.65	18.5562	21.4081	20.5222	21.8487	21.1848	21.8415	21.8635	21.8556	22.6072	21.3921	20.5791	18.5744	22.812	21.6739	23.2914	21.9773	22.2179	22.3897
nup44	SPBC19G7.15	nucleoporin Nup44	O42963		-0.484241	1.01982	16	16	48.6	36.149	18.9204	20.5688	20.5245	21.8187	21.8139	21.8972	22.7594	22.0283	22.1947	20.0062	21.0586	19.4467	22.094	22.1539	22.2198	21.4131	21.8813	22.2261
tif223	SPAC4D7.09	translation initiation factor eIF2B gamma subunit	P56288	+	-0.484763	2.69017	18	18	47.2	135.8	22.5844	20.773	20.8638	23.5622	23.5025	23.6634	24.142	23.9724	24.068	23.632	23.9549	23.5964	23.7908	23.8255	23.954	23.7916	23.5423	23.613
zuo1	SPBC1778.01c	ribosome-associated chaperone, zuotin	Q9Y7I8		-0.485173	0.187466	11	11	37.1	47.549	23.8708	23.2704	21.2957	21.3067	19.3409	22.6392	21.5991	21.9973	21.1461	20.7046	20.9378	19.2466	21.59	20.1739	19.1344	21.161	18.9378	21.0309
arc5	SPAC17G8.04c	ARP2/3 actin-organizing complex subunit Arc5	Q10316		-0.486637	0.198039	9	9	92.1	14.821	20.7004	20.2739	21.6568	20.8607	18.5494	21.6561	21.0305	20.9701	20.5255	21.2608	21.4055	21.9057	20.707	20.9136	20.4426	20.8142	21.1541	21.1132
rpl102	SPBC30D10.18c	60S ribosomal protein L10a	O14363		-0.492224	1.11383	12	5	51.9	12.581	21.7818	21.8945	20.9418	21.8366	21.8416	21.4827	22.4967	21.9072	22.2338	21.7582	21.9464	21.8403	22.3667	21.8104	21.897	21.7317	21.2628	21.645
erg32	SPBC27B12.03c	C-5 sterol desaturase Erg32	O13666	+	-0.495937	2.57685	9	9	27.1	39.469	20.4185	19.7868	20.9506	22.9123	23.1043	23.1526	23.5371	23.5784	23.5416	23.0843	23.175	22.5647	23.7444	23.4428	23.6761	23.1542	23.1718	23.3815
atd2	SPAC922.07c	aldehyde dehydrogenase	Q9URW9	+	-0.496125	1.63543	28	28	72.2	267.47	20.1316	19.7421	20.0598	24.0847	24.0008	24.3922	24.5835	24.5852	24.7974	23.9803	23.8926	23.5577	24.9898	25.0404	25.0067	23.5517	23.0833	23.4068
psd2	SPAC25B8.03	phosphatidylserine decarboxylase Psd2	Q9UTB5	+	-0.497399	1.81245	7	7	16.3	10.817	18.8339	20.5337	20.324	19.7242	19.896	20.1224	20.4341	20.47	20.3307	19.5447	18.5723	20.4355	20.6168	20.067	20.7808	20.4711	20.4515	20.3961
	SPBC36.02c	spermidine family transmembrane transporter	O59699		-0.498347	0.479358	4	4	9.2	18.428	20.1901	20.188	20.7322	18.6393	17.987	19.2308	18.936	18.7611	19.655	19.4821	19.2036	19.968	18.892	20.2548	19.1478	19.9718	19.6129	19.0868
sec20	SPAC23A1.15c	SNARE Sec20	O42852	+	-0.500256	1.62577	6	6	34.1	59.405	19.519	18.5208	20.5634	20.9824	20.8934	21.1346	21.466	21.3142	21.731	20.1322	20.5365	19.8408	21.6221	21.6369	21.9345	21.2943	21.2225	21.5597
far8	SPBC1773.01	SIP/FAR complex WD repeat (scaffold) subunit, striatin, Far8/Csc3	O94560		-0.500916	0.26646	21	21	50.3	111.33	19.5976	19.1614	20.9817	21.7495	19.7062	21.5976	21.7891	21.9688	20.7982	19.9762	20.9572	20.4071	22.6432	20.46	22.5102	24.4439	24.4684	24.6806
rpb10	SPAC1B3.12c	DNA-directed RNA polymerase I, II, and III subunit Rpb10	O13877		-0.501119	0.322174	2	2	47.9	4.9886	19.8746	20.3565	20.984	18.7552	18.2773	18.7431	18.8608	18.1568	20.2613	19.17	20.3166	20.4898	18.9111	18.6269	20.6737	18.7309	20.1103	20.2885
sec28	SPBC24C6.05	coatomer epsilon subunit	O74767	+	-0.502336	1.36464	13	13	71.9	144.32	22.1027	20.8532	21.5048	23.5059	23.6914	23.2982	23.9095	23.8373	24.2557	23.5684	23.5009	23.614	24.1603	23.9362	24.4461	23.9539	24.0222	24.1798
asi1	SPCC16C4.02c	armadillo-type fold protein, DUF1941 family protein	O74447		-0.503173	0.31547	8	8	19.2	49.965	18.8514	19.6711	20.1842	19.1824	18.6508	20.6718	20.4052	19.5608	20.0486	19.9578	18.6365	19.773	19.6536	21.0636	20.4498	18.6318	18.6723	18.8126
ada1	SPBC106.04	adenosine deaminase Ada1	P50998		-0.503907	0.309167	6	6	9.1	13.7	20.1471	18.7553	19.8599	18.7246	18.8767	19.773	18.6343	20.6394	19.6125	20.9085	18.9018	19.3929	20.217	19.6787	19.6819	19.1124	18.723	19.3101
srp2	SPAC16.02c	guard protein for 5'-capping of pre-mRNAs Srp2/Npl3	P78814		-0.504201	0.157427	6	6	18.4	21.777	21.2631	21.0703	21.313	18.8926	19.2371	20.8271	22.2002	18.785	19.4842	17.9378	19.089	19.5313	20.2674	20.1318	19.0488	18.2018	19.4918	19.643
rpl3402	SPCC1322.15	60S ribosomal protein L34	Q9URT8		-0.504805	1.13763	7	7	48.6	10.957	25.7088	26.1515	26.6874	25.2244	24.9692	25.6761	25.7434	25.7975	25.8432	25.1538	25.3636	25.6032	25.6677	25.3364	25.36	25.1616	25.0715	25.1008
rpc1	SPBC651.08c	DNA-directed RNA polymerase III complex large subunit Rpc1	O94666		-0.505568	0.749022	6	6	5	4.0134	19.235	19.0566	20.601	18.6269	19.6432	19.3665	19.629	19.8416	19.6827	20.4638	19.49	19.5839	20.086	19.58	19.2727	19.2116	19.3168	19.8654
rps1802	SPCC1259.01c	40S ribosomal protein S18	P0CT67	+	-0.505808	2.57386	11	11	59.2	176.97	27.1884	27.125	26.6089	26.7788	26.7971	26.9225	27.4506	27.2393	27.326	26.8001	26.8186	26.7291	27.3116	27.1769	27.1567	26.793	26.9499	26.8159
vps4	SPAC2G11.06	AAA family ATPase Vps4	Q09803		-0.510512	0.646656	8	8	29.4	14.567	17.9421	20.3082	20.3017	20.7948	19.7211	20.3331	20.6226	21.1429	20.615	20.5911	20.9978	19.6515	20.5724	20.5879	20.6316	21.0143	20.7458	20.9618
nup97	SPCC1620.11	nucleoporin Nic96 homolog	O94418		-0.511826	1.17559	25	25	37.5	181.64	20.0775	20.4121	21.248	22.8947	22.8454	22.4916	23.5128	23.2939	22.9605	21.9091	22.2359	22.0642	23.2886	22.7859	23.567	22.9014	22.7459	23.0039
tra2	SPAC1F5.11c	NuA4 complex phosphatidylinositol pseudokinase complex subunit Tra2	Q10064	+	-0.512039	1.42262	26	25	9.8	45.917	18.4786	20.784	20.3192	20.7453	20.7894	20.6385	21.4164	21.3786	20.9143	19.2909	20.0505	19.9298	21.4341	19.57	21.8703	18.6952	20.5832	21.1371
hot15	SPBC3B9.05	helper of TIM Hot15	O43034		-0.513742	0.251496	2	2	23.3	2.5577	19.1941	20.7811	21.0719	18.5578	19.7272	20.4032	20.6481	18.8677	20.7136	19.5964	19.2882	19.5776	20.6335	20.8162	18.3748	19.126	19.0853	20.1491
rps1402	SPBC18H10.13	40S ribosomal protein S14	P0CT57	+	-0.513797	1.36454	10	10	69.8	169.05	26.4548	26.3456	25.9483	26.3401	26.6182	26.8703	26.9554	27.171	27.2436	26.4759	26.6284	26.6398	27.0869	26.8389	26.6302	26.6506	26.6516	26.5724
	SPAC644.13c	Rab GTPase binding	Q9P6P8		-0.514287	0.856531	5	5	26.2	33.562	19.4337	19.5914	19.5023	21.314	20.7832	21.6077	21.7498	21.5061	21.992	21.5887	21.5286	21.2094	21.9576	21.6483	21.9404	21.4878	21.7591	21.82
sre1	SPBC19C2.09	DNA-binding transcription factor, sterol regulatory element binding protein Sre1	Q9UUD1		-0.516371	0.312106	16	16	26.1	126.25	18.3263	20.4534	20.6911	19.7067	21.8657	21.4604	21.5304	21.295	21.7565	19.6145	22.2542	19.8048	22.0557	18.9473	22.7436	21.9161	22.2243	22.3741
dms1	SPCC1739.04c	meiotic spindle pole body protein Dms1	O74466	+	-0.517208	1.89722	12	12	38	323.31	18.9767	20.4757	20.6514	25.0201	25.1194	25.2864	25.537	25.8392	25.6013	24.4901	24.8849	24.5805	25.4201	25.4034	25.2238	25.9222	26.0298	26.3737
tti1	SPCC622.13c	ASTRA complex subunit, armadillo-type fold Tti1	O94600		-0.518056	0.386784	11	11	15.8	28.941	18.2734	20.6384	20.2677	17.7218	19.3253	19.1115	19.301	19.6459	18.7658	19.6331	19.7854	19.896	19.3509	20.0464	19.8172	19.1826	19.6647	18.5161
ppp1	SPBC19F5.05c	pescadillo-family BRCT domain protein Ppp1	O60164		-0.518238	1.06049	11	11	23.9	124.72	20.7811	19.1443	20.6893	21.0531	20.6262	20.4497	21.3431	20.9423	21.3984	20.2219	20.0499	19.2752	21.0296	19.2749	21.7842	20.6384	19.6513	20.7815
sec18	SPAC1834.11c	secretory pathway ATPase Sec18	Q9P7Q4	+	-0.523075	1.38829	22	21	37.4	195.57	22.4216	21.2579	20.1553	22.4916	21.9496	22.4373	22.796	22.8831	22.7686	22.3215	22.3387	21.8192	22.5195	22.4696	22.644	22.4733	22.2873	22.7908
ura1	SPAC22G7.06c	carbamoyl-phosphate synthase (glutamine hydrolyzing), aspartate carbamoyltransferase Ura1	Q09794	+	-0.524147	3.52787	139	138	74.3	323.31	27.2404	26.8413	27.0451	29.6256	29.7643	29.6469	30.1951	30.1897	30.2246	29.9445	29.9532	29.7907	30.0193	29.8588	29.8513	29.7446	29.4899	29.6284
ino80	SPAC29B12.01	SNF2 family ATP-dependent chromatin remodeller Ino80	O14148		-0.524192	0.387104	7	7	6.5	16.933	19.321	20.6246	20.4312	19.6207	17.7733	18.3671	19.1521	19.3829	18.7986	19.8315	18.2814	19.1239	18.5869	20.7268	18.918	19.9751	19.1658	19.4557
vtc4	SPCC1322.14c	vacuolar transporter chaperone (VTC) complex subunit	P78810	+	-0.524466	1.95432	31	31	49.7	323.31	23.9346	23.6612	22.3858	23.8769	23.7545	23.9453	24.4386	24.5282	24.1833	24.1815	24.0201	23.5598	24.7961	24.3669	24.9325	24.3462	24.3025	24.6186
gls2	SPAC1002.03c	glucosidase II alpha subunit Gls2	Q9US55		-0.524707	0.229275	10	10	12.6	7.8981	19.8295	20.0559	19.8984	21.2922	21.5499	18.742	20.9954	21.0976	21.0652	21.2446	21.0951	18.8198	20.8612	21.1844	20.9396	20.8764	20.95	21.1337
his2	SPBC1711.13	histidinol dehydrogenase His2	Q9P777	+	-0.525861	1.7566	11	11	30.3	32.955	22.5442	22.136	19.7144	21.6405	21.6459	22.0103	22.3999	22.2645	22.2099	21.6254	21.5275	22.2029	21.894	22.0695	21.9397	21.6994	21.4719	21.0336
rpl39	SPCC663.04	60S ribosomal protein L39	P05767		-0.526122	0.619618	3	3	58.8	7.4967	21.5083	22.7903	22.6994	20.9225	19.8646	21.065	21.2384	21.104	21.0881	21.1296	21.6315	22.1076	20.7604	20.7307	20.9437	21.285	21.1972	21.2029
izh3	SPAC30D11.11	ER membrane Haemolysin-III family protein involved in zinc homeostasis Izh3	Q09910	+	-0.527248	1.91005	15	15	33	83.394	19.1845	19.8098	20.7245	22.8987	23.2777	23.0373	23.627	23.5006	23.6678	22.9411	23.1258	22.8307	23.1165	22.5583	23.2003	23.4626	23.4945	23.7916
	SPAC105.03c	DNA-binding transcription factor	Q9P7H9		-0.527681	0.257605	4	4	8.6	7.0588	18.5361	20.6661	20.5683	19.0343	19.3414	19.0361	21.2776	18.7568	18.9603	20.4945	19.3278	19.8766	19.0484	20.7926	18.9149	18.9826	18.6674	20.4774
sib1	SPAC23G3.02c	ferrichrome synthetase Sib1	Q9P7T1		-0.528027	0.234054	40	40	11.9	113.05	19.1188	20.8542	20.2287	21.9742	22.2885	19.5517	21.953	21.4136	22.0319	20.5567	21.2765	18.9728	22.4168	21.571	23.0854	21.9084	21.8845	22.2807
tda1	SPBC1677.03c	threonine ammonia-lyase Tda1	O94634		-0.53125	1.06418	21	21	46.3	157.21	23.3598	23.2058	22.9743	23.2079	22.8557	23.6402	23.8832	23.7275	23.6869	23.2666	23.7403	23.566	23.7028	23.5755	22.9795	23.5036	23.0718	23.1833
nog1	SPBC651.01c	ribosome export GTP binding protein Nog1	O94659	+	-0.5331	1.32857	19	19	35.8	163.34	22.9298	22.2683	20.5218	23.2157	22.7558	22.9272	23.4511	23.2998	23.7471	22.4833	22.3112	22.2872	23.646	23.2098	24.1205	22.6275	22.6995	22.8371
nrf1	SPBC21B10.04c	vacuolar transporter chaperone (VTC) complex, GTPase regulator subunit Nrf1	Q9UR17	+	-0.533806	1.64072	3	3	17.2	7.5221	22.4447	22.1703	22.023	22.1598	22.1233	21.8086	22.6001	22.7136	22.3795	22.6759	22.564	21.8835	22.3968	22.5646	22.6521	22.7269	22.553	22.8201
dbl4	SPAC328.02	ubiquitin-protein ligase E3 involved in sporulation Dbl4	Q9P3U4		-0.533852	0.934936	9	9	26.2	45.463	20.008	19.7861	20.1963	21.218	21.316	20.548	21.5803	21.3545	21.7487	21.0124	19.4086	20.3363	22.0359	22.0572	22.1711	21.6042	21.0812	21.5176
erg11	SPAC13A11.02c	lanosterol 14-demethylase (cytochrome P450) Erg11	Q09736	+	-0.534224	1.86989	17	17	49.7	323.31	24.1316	23.5748	23.1605	24.04	24.3743	24.2078	24.8733	24.7604	24.5912	24.204	24.1762	23.909	24.7348	24.5974	24.8649	24.565	24.6331	24.6461
elp3	SPAC29A4.20	elongator complex tRNA uridine(34) acetyltransferase subunit Elp3	O14023	+	-0.534356	1.40413	19	19	43.8	115.97	19.7047	20.0061	20.1863	23.238	23.1964	22.8644	23.4515	23.5594	23.891	23.1605	23.2531	22.983	23.7221	23.5169	24.1257	23.4352	23.1669	23.3511
	SPAC2F3.16	ubiquitin-protein ligase E3, implicated in DNA repair	O14099		-0.537752	0.919362	6	6	17.2	92.14	19.4038	20.1126	20.6956	20.1231	19.6523	19.4352	19.9098	20.4368	20.4772	20.1335	19.9745	19.0977	20.4766	19.2669	20.7276	19.4479	19.1912	20.2442
kap123	SPBC14F5.03c	karyopherin/importin beta family nuclear import signal receptor Kap123	O60100	+	-0.538483	2.5473	39	39	60.7	323.31	23.6525	22.2732	21.5552	24.0025	23.9426	24.0654	24.5981	24.3945	24.6333	24.0986	23.9847	24.0361	24.4246	24.0098	24.9921	24.3616	24.5687	25.0067
rps1101	SPAC31G5.03	40S ribosomal protein S11	P0CT73	+	-0.538933	1.49894	12	12	63.8	202.87	27.5841	27.597	27.5794	26.8545	26.824	27.2509	27.3303	27.6333	27.5825	26.8853	27.046	27.1631	27.5472	26.9807	26.8796	26.8548	26.7965	26.7009
sec231	SPCC31H12.07	COPII cargo receptor subunit Sec23a	O74873	+	-0.539677	1.86256	13	12	25.4	77.945	22.3071	21.9412	20.6054	21.9582	21.7421	22.1633	22.5275	22.5438	22.4113	22.149	21.7992	21.5612	22.7116	22.3176	22.5387	21.9679	22.1153	22.3071
	SPBC8E4.03	agmatinase 2	O42887	+	-0.543566	1.44907	13	13	47.5	147.51	18.287	20.1851	21.8171	23.2319	23.4292	23.2355	23.7654	23.6091	24.1528	23.2457	23.2046	23.2447	23.8779	23.7613	24.0873	22.956	22.8466	23.053
tel2	SPAC458.03	Tel2/Rad-5/Clk-2 family protein Tel2	Q9P3W5		-0.546003	0.521269	18	18	24.9	25.974	20.2452	19.2748	20.5943	21.8742	21.8214	20.6559	22.0415	21.5745	22.3735	22.0293	22.536	19.545	22.2841	19.3001	22.1989	22.1265	22.1177	22.387
gtr1	SPBC337.13c	RagA/B GTPase Gtr1	O74824		-0.54709	0.601338	6	6	28.9	54.338	18.9428	20.0437	19.7072	20.8778	20.8247	19.6311	20.9622	21.0222	20.9905	20.4251	20.0256	19.0093	20.8855	20.1397	21.0201	20.7735	18.403	19.5173
elf1	SPAC3C7.08c	AAA family ATPase Elf1	O14134	+	-0.547813	2.60248	33	33	43.9	174.57	22.7364	22.0312	20.8619	23.0118	22.8306	22.9861	23.538	23.5586	23.3753	22.4911	22.5781	22.7026	23.4329	23.1442	23.682	23.0635	23.0764	23.4448
nup107	SPBC428.01c	nucleoporin Nup107	Q10331	+	-0.547817	3.16978	18	18	30.3	43.63	20.4556	19.8211	19.6062	21.8699	21.6981	21.757	22.2681	22.343	22.3573	18.9717	20.9818	18.734	22.5123	21.6957	22.9743	21.4749	22.1369	22.1283
fip1	SPAC1F7.07c	plasma membrane iron transmembrane transporter Fip1	Q09919		-0.548262	1.02814	10	10	29.7	19.893	20.244	20.0549	19.1087	22.1932	22.5791	22.1119	22.6701	22.608	23.251	22.7185	22.7055	22.1365	23.0309	22.7303	23.497	22.1739	22.3273	22.7408
rps1201	SPCC962.04	40S ribosomal protein S12	O14062	+	-0.5485	3.41935	9	7	82.8	323.31	25.5157	25.3118	25.0221	25.7921	25.6821	25.7043	26.2166	26.2653	26.3421	25.7255	25.5894	25.5582	25.9853	25.8648	26.0902	25.6367	25.7191	25.7155
nup186	SPCC290.03c	nucleoporin Nup186	P78847		-0.549877	1.19571	37	37	30.1	190.89	20.4791	19.1888	20.3665	23.3784	23.3705	23.0605	24.1681	23.518	23.7729	22.6159	21.1543	19.4414	24.0641	23.8727	24.3838	23.4736	23.46	23.667
pis1	SPAC1D4.08	CDP-diacylglycerol--inositol 3-phosphatidyltransferase Pis1	Q10153	+	-0.549948	2.32853	4	4	24.1	82.155	19.7435	20.3812	20.4175	21.9345	22.1552	22.1361	22.6081	22.7469	22.5207	22.0711	21.922	22.2178	22.742	22.3815	23.3657	22.5594	22.5174	23.1912
cdc11	SPCC1739.11c	SIN component scaffold protein, centriolin ortholog Cdc11	O74473		-0.551055	0.661054	18	18	19.8	64.587	19.2313	19.871	20.4337	21.1628	20.0286	21.035	21.2961	21.0871	21.4964	22.0566	22.387	22.0572	20.8228	20.4596	20.9383	21.8119	22.0315	22.592
yta12	SPBC543.09	mitochondrial m-AAA protease Yta12	Q9HGM3		-0.552848	0.377615	11	11	19	32.884	20.4098	20.3323	20.2572	20.3672	20.3391	18.511	20.3265	20.2992	20.2501	19.6287	18.9072	19.405	20.5254	19.9617	21.8267	19.8549	20.5428	20.913
rpb3	SPCC1442.10c	RNA polymerase II subunit 3	P37382		-0.553116	0.628764	6	6	32.7	19.57	19.5464	20.1283	19.6501	20.4214	20.6967	19.5977	20.4894	20.6687	21.217	18.7116	20.8728	20.0778	21.1525	19.0751	21.6065	21.0315	20.6608	20.7268
rps801	SPAC2C4.16c	40S ribosomal protein S8	O14049		-0.553588	0.478965	11	2	54	1.7668	21.6977	22.3219	21.445	20.891	19.2607	20.5022	20.7411	20.9596	20.6141	20.952	21.3669	21.3118	20.379	20.9086	20.9018	21.1141	20.252	21.3316
rpl2501	SPBC106.18	60S ribosomal protein L25	Q10330	+	-0.555389	1.47934	10	4	48.9	145.47	26.3489	26.8255	26.9239	25.743	25.7579	26.1882	26.2679	26.5829	26.5045	26.043	26.1514	26.3701	26.2659	25.9872	25.9042	25.8864	25.7815	25.6999
nop58	SPAC23G3.06	U3 snoRNP-associated protein Nop58	Q9P7S7	+	-0.5593	2.29586	16	16	43.3	97.17	24.4409	24.2755	23.9563	22.4319	22.1344	22.3355	22.7696	22.9367	22.8733	21.9142	21.5347	21.9845	22.9927	21.9868	23.0547	21.9767	22.4386	22.3909
sac11	SPBC19F5.03	inositol polyphosphate phosphatase	O60162	+	-0.560813	1.48107	19	19	40.5	41.531	22.4051	21.9729	20.6834	22.845	22.7858	22.4333	23.4325	23.2894	23.0246	22.7092	23.1433	22.8905	23.2023	22.9487	23.3696	23.2274	23.1093	23.2812
arg5	SPBC56F2.09c	arginine specific carbamoyl-phosphate synthase subunit Arg5	O60060	+	-0.562525	2.44646	21	21	85.8	323.31	24.3715	24.2605	24.4237	25.848	25.8494	25.637	26.2536	26.3164	26.4519	25.6278	25.8191	25.7724	26.3862	26.0894	26.7642	25.7149	25.5414	25.7553
apm1	SPBP16F5.07	AP-1 adaptor complex mu subunit Apm1	Q9HFE5		-0.562695	0.640559	8	8	20.2	11.641	19.1164	20.8946	21.2349	20.4265	19.3279	19.5371	20.502	19.9101	20.5676	19.524	19.9555	20.4888	20.7423	19.4724	21.2135	19.0534	20.0458	20.46
mrs3	SPAC8C9.12c	mitochondrial carrier, iron ion Mrs3	O14281	+	-0.565332	1.69798	8	8	32	20.167	18.9875	19.5942	20.0858	21.4578	21.5248	21.104	21.7816	21.9644	22.0365	20.9343	21.0039	20.1176	22.411	21.6517	23.1728	21.4876	19.708	21.7307
rps002	SPAPJ698.02c	40S ribosomal protein S0B	Q9P546	+	-0.565739	2.75835	19	16	62.4	323.31	27.057	26.8219	26.5744	26.9738	26.8865	27.0111	27.4707	27.6549	27.4429	26.8972	26.9135	26.9538	27.3905	27.0134	27.3187	27.0038	27.0108	26.9898
rpl2701	SPBC685.07c	60S ribosomal protein L27	O14388		-0.566631	1.20261	9	5	52.2	97.819	26.1727	26.1356	25.8788	25.8427	25.721	26.3458	26.3333	26.7183	26.5577	25.789	26.0446	26.0461	26.5218	26.2385	26.1675	26.0678	26.121	26.0137
nog2	SPAC6F6.03c	ribosome export GTPase Nog2	O14236		-0.567211	0.748398	18	18	43.9	139.73	21.0375	20.0077	20.9217	22.1339	22.5618	21.4574	22.6991	22.3578	22.7978	21.7397	21.6156	21.6781	22.873	22.9577	23.5649	22.3748	22.0627	22.0895
nop56	SPBC646.10c	U3 snoRNP-associated protein Nop56	O94514		-0.570357	0.857148	19	19	54.7	105.25	25.0614	24.8912	24.7793	22.2357	22.9663	22.9895	23.6703	23.0865	23.1458	19.9599	22.931	22.286	23.2223	20.7409	23.7401	22.774	21.8946	22.7118
scp1	SPBC3B9.15c	Sre1 cleavage activating protein, Scap Scp1	O43043	+	-0.570459	2.60088	11	11	13.4	22.067	19.6954	20.1626	19.5924	21.0228	21.0612	21.2476	21.7632	21.5966	21.6831	19.8548	20.9637	20.6222	21.7519	21.515	21.7367	21.0356	21.5934	21.535
rpl2001	SPAC3A12.10	60S ribosomal protein L20A	P0CT68	+	-0.571432	1.35569	17	17	65.3	323.31	26.5265	26.8817	26.441	26.5521	26.1497	26.7951	27.1769	27.0576	26.9767	26.1347	26.4057	26.5341	27.0274	26.7203	26.8811	26.798	26.5384	26.5124
tif302	SPAC25G10.08	translation initiation factor eIF3b (p84)	Q10425	+	-0.572345	2.44174	32	32	49.1	234.48	25.0523	24.4861	24.459	24.6703	24.4447	24.7443	25.1474	25.1942	25.2347	24.5377	24.2894	24.2634	25.0014	24.7266	25.063	24.7811	24.8399	25.1086
sty1	SPAC24B11.06c	MAP kinase Sty1	Q09892	+	-0.574332	3.07301	12	11	44.1	23.135	21.9555	21.8201	21.3243	22.274	22.1794	22.081	22.708	22.7369	22.8125	22.5478	22.0187	22.166	22.6169	22.3003	22.8714	22.2118	22.0866	22.1955
snd1	SPCC645.08c	tudor domain and nuclease, Snd1	Q9Y7U7		-0.575146	0.918217	22	22	35.4	76.017	23.1688	22.3558	21.7824	22.0405	21.2852	22.1037	22.3327	22.6285	22.1936	20.7971	21.6698	21.2633	22.2049	20.8044	22.4792	22.104	22.2753	22.6666
rpl1702	SPCC364.03	60S ribosomal protein L17	O59794	+	-0.576115	3.09772	12	3	62	47.595	26.437	26.4817	25.8897	25.8821	25.9306	25.9855	26.6169	26.4772	26.4324	25.9012	26.0823	26.0728	26.2603	26.1922	26.2982	26.0774	25.7865	25.9868
its8	SPBC839.08c	pig-N	Q8WZK2	+	-0.576483	1.56408	10	10	12.6	33.048	19.2627	19.351	21.786	21.7985	21.448	21.7301	22.3164	22.4111	21.9784	21.9286	22.3032	21.9053	21.7784	21.961	21.5477	22.4735	22.5369	22.678
mrt4	SPBC11G11.03	mRNA turnover and ribosome assembly protein Mrt4	Q9USZ6	+	-0.579182	1.88221	8	8	51.9	19.299	22.0213	22.2879	19.5217	22.5542	22.2038	22.1617	22.8022	22.8648	22.9903	22.0905	22.1907	22.3324	22.652	22.2924	22.678	22.125	22.1834	22.3755
rpl702	SPAC3H5.07	60S ribosomal protein L7b	P25457	+	-0.579578	2.25853	19	14	70	290.64	26.1824	26.2303	25.564	26.0368	25.7773	26.1247	26.6007	26.5437	26.5331	25.9082	25.8147	26.1111	26.2753	26.2581	26.4358	26.0023	25.9634	25.8517
nsp1	SPAC26A3.15c	nucleoporin Nsp1	Q10168	+	-0.581315	3.43093	20	20	51.3	255.11	19.9142	20.1768	20.9576	22.5675	22.6886	22.7211	23.2617	23.1938	23.2657	21.9179	21.8504	21.7507	23.431	23.068	23.3126	22.3744	22.8689	22.7369
pma1	SPAC1071.10c	plasma membrane P-type proton exporting ATPase, P3-type Pma1	P09627	+	-0.581954	1.98242	42	42	46.5	323.31	28.458	28.1204	28.1438	30.0576	30.1859	29.8008	30.5801	30.503	30.707	30.3115	30.2924	29.7229	30.9248	30.419	30.8832	30.2364	30.2085	30.3411
rpl3001	SPAC9G1.03c	60S ribosomal protein L30	P52808	+	-0.582602	2.04116	8	8	63.3	51.849	25.8507	25.6598	25.3111	25.4133	25.468	25.6643	26.2644	26.0996	25.9294	25.6275	25.8851	25.7121	25.9655	25.5075	25.6772	25.6354	25.4906	25.5256
rpl31	SPAC890.08	60S ribosomal protein L31	Q9URX6	+	-0.582705	1.50261	9	9	61.1	148.12	26.358	26.3017	25.7065	25.6101	25.8185	26.0872	26.6012	26.4543	26.2086	25.8796	25.9407	25.953	26.2829	26.1904	26.1861	25.8254	25.8595	26.0144
vcx1	SPCC1795.02c	vacuolar proton/calcium exchanger	O59768		-0.588934	0.91311	3	3	10.2	6.2766	20.3228	20.6801	20.6499	20.8704	20.7232	20.3784	21.5571	20.7223	21.4593	20.3363	20.6789	20.5023	21.6015	20.82	21.5435	20.9172	20.9818	20.8304
rpl401	SPBC1711.06	60S ribosomal protein L4	Q9P784	+	-0.590307	2.02109	24	9	61.7	323.31	27.5474	27.646	26.9292	27.2269	27.1075	27.2799	27.9956	27.7948	27.5948	27.0509	27.2724	27.3062	27.7057	27.5502	27.5396	27.2383	27.1439	27.1865
ste13	SPBC776.09	ATP-dependent RNA helicase Ste13/Dhh1	Q09181		-0.591274	0.653313	13	13	31.8	111.05	24.0218	22.6465	19.4382	20.2421	20.0429	20.7453	21.2775	21.2959	20.2307	19.1181	20.4063	18.1079	21.2036	21.0364	20.1767	20.8408	20.111	21.092
ogm4	SPBC16C6.09	ER membrane protein O-mannosyltransferase Ogm4	O42933	+	-0.591307	1.46589	14	14	18.8	67.278	18.5008	20.2566	21.7327	21.6338	21.6309	21.1759	21.9455	22.2886	21.9805	19.9613	21.6709	21.6797	21.8342	21.7454	21.5404	21.7394	21.75	21.9523
rpl1801	SPBC11C11.07	60S ribosomal protein L18	Q10192	+	-0.592041	1.36566	7	2	35.3	128.34	23.5121	23.796	23.0787	22.6	23.0947	22.9718	23.741	23.4278	23.2738	22.9254	22.9758	23.065	23.1684	22.5836	19.0042	22.4408	18.1387	22.8416
rps2202	SPAC5D6.01	40S ribosomal protein S15a	P0CT59	+	-0.59295	3.00871	9	9	69.2	147.9	26.5069	26.0545	25.8967	25.7172	25.8452	25.9112	26.4777	26.347	26.4277	25.7877	25.9399	25.7585	26.1692	25.8321	25.9233	25.9015	25.7262	25.5842
rpl2102	SPAC959.08	60S ribosomal protein L21	O42706	+	-0.593658	2.00633	6	2	44.4	64.217	25.4744	25.753	25.4709	25.0507	24.8237	25.1567	25.439	25.677	25.6961	25.0011	25.3081	25.4343	25.4232	25.1863	25.1214	25.1102	24.7215	25.2241
cki3	SPAC1805.05	serine/threonine protein kinase (CK1 family) Cki3	O74135	+	-0.595053	2.40966	13	12	41	33.261	21.16	19.5212	20.8068	21.3691	21.2137	21.0916	21.9254	21.724	21.8102	21.2293	20.7117	20.5013	22.129	21.5341	22.3617	21.627	21.7703	22.0504
tor2	SPBC216.07c	TORC1 serine/threonine protein kinase Tor2	Q9Y7K2	+	-0.596288	1.38345	23	23	14.1	85.195	19.8127	19.3248	19.6977	21.1904	20.7874	20.7327	21.485	21.7495	21.2649	19.4211	18.9139	19.5406	22.6804	19.9399	21.9727	20.8598	19.0719	22.1573
any2	SPAC1F12.05	arrestin-related substrate adaptor Any2	Q10347		-0.597388	0.291972	4	4	12.7	5.564	19.1643	19.5313	20.1986	19.0012	19.5254	18.9737	20.4075	20.7269	18.1581	20.4568	19.2545	19.06	20.571	19.2825	19.8204	19.0081	18.8338	18.66
nur1	SPCC4G3.11	Lem2-Nur1 complex subunit Nur1	P87236		-0.59779	1.2577	17	17	46.5	117.97	19.1578	19.1008	19.6536	25.436	25.5334	25.0934	26.2451	25.9831	25.6281	23.1122	23.2785	22.9356	25.9939	26.0342	25.8628	24.8839	25.0499	25.2261
	SPAC10F6.17c	mitochondrial pyruvate dehydrogenase (lipoamide) phosphatase	O14189		-0.59966	0.587675	5	5	14.2	33.198	18.6105	19.5588	20.4066	18.0743	19.482	19.3649	19.4449	19.6323	19.643	19.6335	19.7893	19.5833	19.2339	20.2801	19.4204	19.3639	20.2225	20.1921
pet2	SPBC83.11	Golgi phosphoenolpyruvate transmembrane transporter Pet2	O94695		-0.60008	0.337444	7	7	17.1	6.1084	19.6729	20.2	20.6518	18.4779	19.6021	19.7457	20.3157	20.6506	18.6597	19.1306	19.1324	19.1588	18.3456	19.5648	20.2636	20.2081	20.4722	20.4728
	SPAC3H1.06c	transmembrane transporter	Q10072		-0.601184	0.294291	4	3	8.1	16.874	19.303	19.7445	18.9575	19.2289	20.0671	18.7525	20.7666	18.4879	20.5975	18.7696	19.1918	19.0136	18.5792	20.8841	20.4644	18.7789	18.8002	18.9532
wis4	SPAC9G1.02	MAP kinase kinase kinase Wis4	O14299		-0.601686	1.23658	22	22	23.8	67.971	19.2856	20.6882	20.031	21.7448	21.7532	21.4468	22.3088	21.8689	22.5721	21.1362	21.4202	18.8424	22.7455	21.8585	22.8495	21.5092	20.8875	21.8972
las1	SPBC16C6.12c	rRNA processing protein Las1	O42936		-0.601812	0.570203	4	4	12.6	5.784	17.8409	19.1464	20.4984	19.8643	19.8435	18.4683	19.8343	20.0324	20.1149	18.9019	19.3192	19.1943	19.6216	19.8078	19.6266	19.8108	19.498	19.1077
rps2401	SPAC17G6.06	40S ribosomal protein S24	O13784	+	-0.602286	2.15543	8	4	46.3	93.664	23.2823	23.0856	22.3268	22.2262	22.1591	22.2546	22.8465	22.6033	22.997	22.4152	22.3969	22.552	22.8425	23.1114	22.8873	22.5718	22.5218	22.6377
	SPBC16E9.02c	CUE domain protein, human TOLLIP ortholog	O14319		-0.605155	1.10034	4	4	8.3	2.2652	19.6401	21.0075	20.0604	18.3812	18.3603	19.0268	19.4681	19.0886	19.0271	20.2351	18.7436	19.9524	19.6422	19.9368	18.4333	18.9534	19.5293	19.6455
rpl1701	SPBC2F12.04	60S ribosomal protein L17	O14339	+	-0.606269	1.99086	12	3	60.4	8.9128	24.4428	24.0958	23.7712	23.7229	23.645	24.0005	24.5403	24.3689	24.278	23.8859	24.0217	23.8056	24.2519	24.0017	24.1869	23.7942	23.4573	23.6165
sec27	SPBC16C6.13c	coatomer beta' subunit	O42937	+	-0.607291	2.12858	40	40	64.7	323.31	24.2564	23.7478	22.6331	25.4357	25.5444	25.189	26.0194	25.8832	26.0884	25.3193	25.2275	24.8738	26.0466	25.6726	26.4444	25.5215	25.3514	25.6907
	SPBC106.03	mitochondrial Rossman fold DUF1776 family protein	Q9URV8		-0.608223	0.643806	21	21	72.5	323.31	23.3242	22.3379	19.9977	27.0945	26.5379	25.789	26.9083	26.862	27.4758	23.9649	23.2886	23.3438	26.3223	25.6407	27.0224	26.9708	27.2161	27.438
tim11	SPBC106.05c	F1-FO ATP synthase subunit E	Q9URV6		-0.609416	0.263756	3	3	28.3	2.2651	18.5905	20.2913	20.3581	19.0463	19.2972	19.3128	20.8629	17.9972	20.6244	20.4254	19.7943	19.4731	21.4503	20.7764	19.3074	19.3003	19.3257	20.5523
sum1	SPAC4D7.05	translation initiation factor eIF3i	P79083	+	-0.609423	2.53252	19	19	77.7	204.98	24.3696	24.0195	23.4377	24.0836	24.0081	24.091	24.8187	24.5068	24.6855	24.1684	23.9103	23.6619	24.3547	24.3778	24.8288	24.294	24.223	24.7424
pqr1	SPAC6B12.07c	ubiquitin-protein ligase E3 with SPX domain Pqr1/Spx1	O14212		-0.610568	0.218893	5	5	17.2	12.144	19.2029	20.2531	21.6462	19.4907	18.2967	19.7154	17.7921	20.7473	20.7952	19.04	20.4303	19.0426	20.6545	19.9344	21.8551	20.8658	19.1076	20.7925
rpl3601	SPCC970.05	60S ribosomal protein L36	Q92365		-0.61085	0.951084	4	4	34.3	90.536	25.3079	25.5569	24.7497	24.7889	24.1503	24.9911	25.0696	25.5765	25.1167	24.1954	24.4314	24.7951	25.4332	24.8706	25.5534	24.7573	24.8981	24.9684
ctu2	SPBC19C2.13c	cytosolic thiouridylase subunit Ctu2	Q9UUC7		-0.611327	0.425312	9	9	30.6	9.9708	18.3653	19.9687	19.9023	19.9228	18.6658	20.7729	20.4816	20.3253	20.3886	20.5814	19.7897	19.6886	20.9049	21.2806	20.6815	20.9852	19.1741	20.7022
	SPAC29E6.06c	cytoplasmic cysteine-tRNA ligase Crs1	Q09860		-0.615582	0.468284	7	7	14.9	44.762	22.1219	21.7403	19.7479	21.6446	19.8097	21.3126	21.5679	21.4016	21.6441	21.7709	21.6945	21.1153	21.715	21.1884	21.9758	21.8387	21.7032	21.4555
rpl502	SPBC11C11.09c	60S ribosomal protein L5	O74306	+	-0.616753	2.63614	19	19	57.1	323.31	26.8971	26.7238	26.0856	26.7227	26.7083	26.6092	27.1481	27.3116	27.4308	26.752	26.6905	26.7488	27.1477	26.7222	27.0072	26.7166	26.5075	26.6763
nte1	SPCC4B3.04c	lysophospholipase	Q9USJ4	+	-0.616783	1.73364	17	17	17.4	55.437	18.2994	19.8709	20.9822	21.3606	21.7558	21.5263	22.2015	21.9535	22.3381	21.6092	20.7716	18.7393	22.0839	19.3556	21.839	21.8509	21.9124	22.4989
oac1	SPAC139.02c	mitochondrial carrier, ocaloacetate family anion	Q9UTN1		-0.617121	1.06836	13	13	42.8	47.083	21.7574	20.8238	20.8512	22.9578	22.3398	22.6581	23.2371	23.6383	22.9317	22.7064	22.5214	22.4736	22.8964	22.7172	22.6254	22.5819	22.942	22.8956
mak1	SPAC1834.08	phosphorelay sensor kinase Mak1	Q9P7Q7		-0.618806	0.592221	29	29	22.9	127.65	19.02	19.3666	20.6976	22.6894	22.7596	21.3654	23.112	22.762	22.7968	21.1449	22.3121	21.1346	23.5213	22.6483	23.7762	22.4424	22.7721	22.8294
	SPCC825.01	ATPase, involved in cytoplasmic translational initiation	Q9USH9		-0.622136	0.383994	6	6	9.4	7.3929	21.4526	20.3977	20.124	18.4851	19.5338	19.8971	18.8609	20.404	20.5176	19.9725	19.7673	19.3279	19.8119	20.7391	18.0972	20.4425	19.5107	18.3507
gem1	SPCC320.04c	ERMES complex GTPase subunit Gem1	O59781		-0.623737	0.379004	8	8	18.4	19.158	18.342	20.6518	21.5315	18.3557	19.7587	18.6386	20.0924	20.0751	18.4567	18.6115	18.5162	19.8163	20.2128	19.7741	21.0983	18.6286	19.7373	20.0411
tor1	SPBC30D10.10c	TORC2 serine/threonine protein kinase Tor1	O14356		-0.62462	0.263394	15	15	8.6	11.911	18.3585	19.9152	20.2474	18.5248	19.1086	18.7807	18.0688	19.0085	21.2106	20.365	19.4519	20.1041	21.113	19.3685	19.4965	17.9604	21.5726	19.5392
spn2	SPAC821.06	mitotic and meiotic (sporulation) septin Spn2	Q09116		-0.624675	0.411649	9	9	43.5	37.664	20.4103	19.1696	21.3628	20.7572	18.8287	20.7658	20.7049	20.7968	20.724	20.7028	20.9476	20.55	20.8062	20.5805	20.2143	20.89	20.7652	21.0769
	SPBC1105.01	rRNA processing protein Rrp12-like	Q9Y824		-0.627771	0.975787	22	22	33.4	209.68	18.0679	21.0234	21.1349	23.1524	22.8775	22.1555	23.4228	23.2578	23.3881	22.3045	22.6295	22.4479	23.4375	23.1196	23.5605	22.9106	23.0416	23.082
tsc2	SPAC630.13c	Rheb GAP, tuberin Tsc2	Q9UUG9		-0.627896	1.00046	21	21	20.3	88.824	18.9522	20.8156	20.4109	21.5366	21.092	20.6208	21.6874	21.4996	21.9461	20.7296	19.6367	20.9899	22.5305	20.8716	23.6523	21.5757	20.9821	21.6183
cdc7	SPBC21.06c	serine/threonine protein kinase SIN pathway Cdc7	P41892		-0.629152	0.48585	8	8	11.6	9.7478	19.0221	19.6521	20.9729	18.9038	19.5589	18.7809	18.8	20.5604	19.7707	19.0216	20.0466	19.0993	18.008	19.5244	20.4976	19.7267	18.9559	20.0925
	SPAC5D6.04	auxin family transmembrane transporter	O14197		-0.629224	0.812951	3	3	8.6	10.261	19.386	19.0703	19.9448	20.3902	19.3526	20.2053	20.8993	20.3391	20.5972	20.7612	20.8936	20.4169	20.5928	21.0274	21.2059	20.8381	20.617	21.2543
dbp5	SPBC12C2.06	cytoplasmic ATP-dependent RNA helicase Dbp5	Q09747		-0.630534	0.337977	10	10	22.9	14.542	21.8942	21.564	21.0296	21.4647	19.3149	21.6538	21.3158	21.7911	21.2182	19.4013	21.5746	21.5473	21.6565	21.4566	20.5109	21.2023	21.5355	21.0477
ykt6	SPBC13G1.11	SNARE Ykt6	O60073		-0.63096	0.23156	8	8	45.2	4.6559	19.1306	19.6863	20.6008	18.4675	18.0068	19.8829	21.23	18.5859	18.4342	19.406	20.2471	19.6805	21.0548	19.8063	20.3991	18.9035	19.5072	21.0018
	SPCC965.10	DNA-binding transcription factor	O59830		-0.631269	0.767397	7	7	16	37.093	19.5045	20.0682	20.6517	18.4136	19.5151	18.6022	19.7224	19.5442	19.1582	18.3486	19.9637	20.1728	19.2988	20.2492	19.9385	20.0968	19.3392	18.6486
rps402	SPBC21B10.10	40S ribosomal protein S4	Q9USW5	+	-0.631524	2.8096	21	2	65.3	133.89	27.2696	27.2057	26.7884	26.7379	26.6	26.8833	27.3714	27.3565	27.388	26.8445	26.7834	26.8474	27.1643	26.814	26.9986	26.7279	26.6768	26.5571
gfa1	SPBC12C2.11	glutamine-fructose-6-phosphate transaminase Gfa1	Q09740	+	-0.631547	1.41266	22	22	44.4	141.72	21.4348	20.7463	20.1171	21.8674	22.5371	22.4112	22.8365	22.9409	22.933	22.718	22.4708	22.5113	22.655	22.8713	22.8631	22.7207	22.5136	22.7644
rps5	SPAC8C9.08	40S ribosomal protein S5	O14277	+	-0.631804	2.98755	13	1	72.4	323.31	27.0819	26.697	26.6072	26.6527	26.6879	26.8269	27.4483	27.2714	27.3432	26.9023	26.819	26.8142	27.0822	26.7322	27.0549	26.7239	26.6705	26.5783
alp7	SPAC890.02c	TACC protein Alp7	Q9URY2		-0.632828	0.233315	25	25	63.3	201.73	25.3395	26.4301	27.9319	20.3288	20.4728	23.5752	21.8728	22.1475	22.255	24.721	25.8768	25.5843	21.8514	20.2428	18.6906	23.9641	24.0671	23.8016
	SPBC887.12	P-type ATPase	O94296	+	-0.636021	2.55765	12	12	13.7	18.342	19.7373	20.3335	19.5891	20.4166	20.629	20.7052	21.2203	21.2947	21.1438	20.7796	19.0718	18.5483	19.4963	20.8685	20.7179	20.7996	20.8628	21.1295
rpl701	SPBC18H10.12c	RNase MRP subunit, ribosomal protein L7-like Rpl701	O60143	+	-0.637582	2.62329	17	13	57.8	323.31	26.7488	26.66	25.9247	26.3579	26.4062	26.437	27.2129	26.9122	26.9888	26.4035	26.5562	26.5712	26.7762	26.4293	26.8368	26.4068	26.3393	26.3669
rga7	SPBC23G7.08c	RhoGAP Rga7	O94466		-0.637778	1.25714	15	15	26.5	28.591	19.7429	21.1294	20.3766	21.4094	21.5646	21.0609	22.2314	22.0976	21.6193	20.3233	18.8277	19.4739	20.9159	19.4986	21.8548	21.6082	21.2296	22.3008
phb2	SPCC1322.16	prohibitin Phb2	O94550		-0.638302	1.10477	9	9	36.1	30.305	21.4496	22.0205	21.6342	21.0006	21.4414	21.9033	22.0372	21.9855	22.2374	21.1052	20.3124	20.7604	22.0189	22.039	23.0192	21.7846	21.6898	21.9824
gea1	SPBC211.03c	ArfGEF	Q9P7R8		-0.638487	1.20537	30	30	30.4	106.18	20.1909	19.8772	20.1974	22.3953	22.61	21.9484	23.1466	22.6495	23.073	21.5274	20.3367	21.2851	23.4116	22.767	23.855	22.6499	22.8257	23.3415
rps1601	SPBC18H10.14	40S ribosomal protein S16	P0CT64	+	-0.639262	2.33558	12	12	70	188.38	27.2466	27.082	26.9661	26.7381	26.7367	26.9054	27.6134	27.402	27.2827	26.8484	27.0413	26.9655	27.2999	27.1356	26.9829	26.8574	26.8146	26.7948
tif52	SPAC56F8.03	translation initiation factor eIF5B Tif52	Q10251	+	-0.639701	2.61052	21	21	27.8	56.422	24.0018	23.4832	21.1807	22.8001	22.7622	22.7555	23.3932	23.5823	23.2614	22.3611	21.8823	21.839	23.0854	20.5621	23.2056	22.7371	22.6135	23.1766
gpp74	SPAC5D6.13	Golgi phosphoprotein 3 family Vps74	O14205		-0.642394	0.272028	6	6	20.2	11.298	19.313	19.4041	20.2218	21.4278	18.6535	21.4862	21.1491	20.9157	21.4299	21.337	21.3673	21.2088	21.1541	19.6874	20.9822	21.2816	21.3405	21.1885
ypp1	SPAC637.04	phosphatidylinositol-4 kinase plasma membrane scaffold Erf3 partner Ypp1	O94441		-0.643664	1.08718	12	12	20	63.606	18.9238	19.7354	20.3478	21.0693	20.5103	20.8676	21.0779	21.4425	21.8578	20.6472	21.1398	19.1054	22.0056	21.5043	22.2231	21.3375	21.2139	21.2226
gpi13	SPBC27B12.06	pig-O	O13663	+	-0.644272	1.62601	4	4	5.2	3.1773	18.3561	20.4536	20.0865	19.0329	18.7586	19.1103	19.9025	19.4379	19.4942	19.7145	17.8734	18.1341	19.8424	19.3111	19.2151	19.4179	19.1353	19.8244
arc1	SPBC14C8.06	ARP2/3 actin-organizing complex WD repeat subunit Sop2	P78774		-0.646866	0.627389	4	4	8.8	9.4503	20.9902	20.3584	20.5054	20.3504	19.427	20.008	19.8872	21.19	20.6487	19.1065	18.9759	19.564	20.765	19.7401	20.5991	20.5846	20.5077	19.544
cka1	SPAC23C11.11	serine/threonine protein kinase Cka1	P40231	+	-0.648814	2.03914	22	22	68.7	323.31	22.6537	20.807	19.2424	26.4251	26.28	25.995	26.9892	26.8383	26.819	22.7483	20.6934	19.8652	25.3082	25.0627	25.7965	25.2037	25.123	25.635
glm2	SPCC1442.02	Glomulin, ubiquitin-protein transferase inhibitor Glm2	Q76PC4		-0.649044	0.492383	8	8	18.9	23.939	18.9101	20.3314	19.7042	20.3307	20.6165	19.0652	21.1945	20.0838	20.6812	20.0139	20.3798	19.7746	20.7879	19.7129	21.1288	20.5561	20.3443	20.6398
hrd1	SPBC17D11.02c	Hrd1 ubiquitin ligase complex E3 subunit Hrd1	O74757	+	-0.652959	2.72535	11	11	23.8	117.24	18.8517	20.1809	20.521	22.1715	22.3751	22.2681	22.8947	23.0536	22.8253	22.8493	22.9402	22.187	22.2896	22.4226	22.6456	22.8617	23.0555	23.3986
rps602	SPAPB1E7.12	40S ribosomal protein S6	Q9C0Z7		-0.65403	0.293405	11	1	47.7	11.451	21.9889	22.4503	20.3918	21.9418	19.3374	21.9163	21.8997	21.2034	22.0546	20.7213	20.9355	21.8993	22.2215	21.9619	22.6484	21.9554	21.6563	21.6912
rpl2802	SPCC5E4.07	60S ribosomal protein L27/L28	P36585	+	-0.655265	2.93617	10	3	58.8	102.41	26.1411	26.2118	25.5307	25.6901	25.539	25.7187	26.1957	26.3824	26.3355	25.6492	25.7418	25.9358	26.0846	25.8643	26.0247	25.742	25.5556	25.649
rpl8	SPBC29A3.04	60S ribosomal protein L7a/L8	O13672	+	-0.655407	2.03795	22	22	68.7	318.01	26.9023	27.1976	26.427	26.6855	26.4394	26.7873	27.1615	27.2449	27.472	26.4723	26.6525	26.7817	26.984	26.9321	27.0106	26.6782	26.5388	26.5037
ect1	SPAC15E1.05c	ethanolamine-phosphate cytidylyltransferase	Q9UTI6		-0.655673	0.222665	3	3	7.9	2.2259	18.5527	20.3967	19.5399	19.3602	19.4531	20.3028	22.578	19.3352	19.1698	22.1593	19.5965	20.153	18.911	20.7165	18.6693	19.3086	20.1401	19.0319
rps21	SPBC18E5.06	40S ribosomal protein S21	P05764	+	-0.65603	1.42899	6	6	79.3	72.012	24.858	24.5306	24.2127	23.4492	23.8906	23.3593	24.0561	24.1178	24.4933	24.04	24.5177	23.4475	24.2666	24.3485	24.6768	23.6846	23.8522	23.957
dea2	SPBC1198.02	adenine deaminase Dea2	Q9P6I7	+	-0.65802	1.54943	15	15	55.9	35.177	19.4438	20.7515	20.7428	23.0029	23.2329	22.6085	23.4694	23.6411	23.7079	22.5666	22.3084	22.2944	23.6903	23.6571	24.1704	22.8862	22.5691	22.5012
nup82	SPBC13A2.02	nucleoporin, WD repeat Nup82	Q9P382	+	-0.658113	1.31889	18	18	31.6	99.473	20.0371	21.0077	20.0419	22.298	22.8169	22.1662	23.3233	23.0196	22.9125	21.5717	21.6568	19.1385	22.863	22.4104	23.6782	21.9882	22.5075	22.9354
ifs1	SPAC3G6.03c	Maf-like protein, nucleoside-triphosphate diphosphatase, human ASMTL ortholog	O14141		-0.659187	0.607253	5	5	23.7	20.047	20.6705	20.874	21.3249	20.5723	19.361	20.7858	21.286	20.6179	20.7927	20.6244	20.2658	20.3637	20.8393	20.9195	21.6452	21.0857	21.0329	20.8868
tsc13	SPBC646.07c	enoyl-[acyl-carrier-protein] reductase	O94511	+	-0.661996	3.01757	11	11	33.9	35.19	22.5203	22.0553	22.3087	24.1054	23.9462	23.9142	24.7187	24.6748	24.5583	23.3058	23.122	22.6907	24.637	24.3791	24.6093	24.4879	24.5439	24.6461
erg25	SPAC630.08c	C-4 methylsterol oxidase Erg25	Q9UUH4	+	-0.663016	1.56539	9	9	33.7	35.561	21.5157	20.5608	21.8398	23.2129	23.3608	22.839	23.8742	23.9574	23.5701	23.8291	23.394	23.1236	23.8558	23.7094	23.7201	23.6708	23.629	23.8206
rpl3802	SPAC30D11.12	60S ribosomal protein L38	Q09900	+	-0.664091	1.80645	4	3	45.9	37.029	24.2862	24.3582	24.2541	23.9034	23.8373	24.342	24.7619	24.6103	24.7029	24.0772	24.2845	24.1236	24.53	24.4	24.2011	24.0878	24.0038	24.1472
tea3	SPAC6G10.02c	cell end marker Tea3	O14248		-0.664499	1.04065	13	13	14.1	28.843	19.7292	19.5396	19.4998	20.0579	19.2156	19.8331	20.4958	20.043	20.5612	19.5334	19.0314	20.6611	20.5389	20.1277	21.3706	19.3594	18.5848	20.1386
alg11	SPCC330.08	GDP-Man:Man3GlcNAc2-PP-Dol alpha-1,2-mannosyltransferase Alg11	O74878	+	-0.665347	2.42274	19	19	48	283.77	19.864	20.0504	20.798	24.3875	24.5305	24.2306	24.9323	25.0448	25.1676	24.5156	24.2399	24.0201	25.0252	24.7502	25.2096	24.7208	24.477	24.9709
rps1701	SPBC839.05c	40S ribosomal protein S17	O42984	+	-0.66545	3.6054	15	9	64.9	26.165	25.0924	24.9995	24.5044	24.4923	24.4189	24.3586	25.1625	25.0392	25.0645	24.6714	24.5706	24.6271	24.8216	24.7672	24.7554	24.5125	24.7495	24.4034
rps2402	SPBC17G9.07	40S ribosomal protein S24	O59865	+	-0.667109	2.38735	9	5	51.5	323.31	25.7277	25.6772	25.15	24.8322	24.7921	25.0052	25.3828	25.5467	25.7014	25.2669	25.1196	25.0683	25.6037	25.3232	25.194	24.9532	24.7306	24.8719
prp43	SPBC16H5.10c	ATP-dependent RNA helicase Prp43	O42945	+	-0.671464	1.58351	18	18	32.8	42.503	21.1708	21.4991	19.4309	21.1175	21.1352	21.5844	21.9366	21.7487	22.1662	19.4782	21.5221	21.1064	22.0715	21.8276	22.066	21.5298	21.3771	21.7657
sam50	SPAC17C9.06	mitochondrial sorting and assembly machinery complex subunit Sam50	Q10478		-0.671987	0.80339	10	10	30.3	98.507	20.1624	19.8395	20.8933	19.9193	18.8987	19.9224	20.4081	20.4607	19.8876	19.6822	18.1458	20.4186	19.9969	20.9121	20.3536	20.6737	20.4838	21.0609
rqc2	SPCC132.01c	ribosome quality control complex subunit Rqc2	Q9USN8	+	-0.672332	2.84059	19	19	25.6	165.29	18.8693	19.6086	19.9559	22.0157	22.0992	22.1506	22.8197	22.8537	22.6092	22.3544	22.0115	21.0445	22.7029	22.5226	23.0747	22.1902	22.5233	22.4412
gpi17	SPAC1F12.09	pig-S	Q10351		-0.674035	0.514115	9	9	22.7	67.063	19.4273	19.4659	19.7377	20.5423	18.6992	20.2497	20.4322	20.6221	20.4589	20.4584	20.8877	19.3224	20.5493	20.8876	20.3441	20.8319	20.7724	20.8317
ubp5	SPCC188.08c	ubiquitin C-terminal hydrolase Ubp5	Q09879		-0.674954	0.608926	8	8	8.8	11.564	19.9311	19.8005	19.8225	19.1628	19.1072	18.6858	20.5981	19.075	19.3075	19.5894	20.572	19.2395	20.6755	20.5355	20.2325	20.6081	18.4808	18.9185
rer2	SPAC4D7.04c	cis-prenyltransferase	O14171	+	-0.676802	2.91866	9	9	44.7	64.905	18.997	19.2739	20.3021	21.8904	21.7481	21.8829	22.5364	22.3904	22.625	21.9097	21.9263	21.7157	22.8272	22.1951	22.8685	21.961	21.6957	22.2547
ccr1	SPBC29A10.01	NADPH-cytochrome p450 reductase	P36587	+	-0.678831	2.40586	14	14	28.5	100.8	21.5949	22.158	20.2202	21.8209	21.9465	21.5835	22.5224	22.4769	22.3881	21.9751	22.0103	21.8953	22.3913	22.6606	22.6664	22.1143	22.0906	22.2922
rpl1102	SPBC17G9.10	60S ribosomal protein L11	P0CT78	+	-0.679195	1.93541	11	11	64.9	85.216	26.4569	26.3998	25.9662	26.1283	26.0313	26.4812	27.0215	26.8804	26.7766	26.2464	26.2244	26.2175	26.8391	26.648	26.7305	26.3026	26.2895	26.209
gpd2	SPAC23D3.04c	glycerol-3-phosphate dehydrogenase Gpd2	Q09845	+	-0.682447	2.50706	11	10	41	58.488	23.2683	22.8867	21.384	22.2887	22.1645	22.5107	23.0421	22.9341	23.035	22.0798	21.9022	20.0684	22.3134	21.9307	22.5959	22.0674	22.4945	22.2322
rpl2702	SPCC74.05	60S ribosomal protein L27	O74538	+	-0.682491	2.07776	8	4	52.2	42.468	24.5283	24.9854	25.1126	23.9656	24.2005	24.4225	24.9504	24.9014	24.7843	24.1083	24.4228	24.3009	24.8761	24.6581	24.1682	23.9734	23.9593	23.9603
dfr1	SPCC1223.08c	dihydrofolate reductase/ lysophospholipase fusion protein Dfr1	P36591	+	-0.682697	2.19462	28	28	72.2	323.31	25.3923	25.7101	26.5873	25.7223	25.9811	25.8864	26.4202	26.7576	26.4601	26.0714	26.0085	26.105	26.5197	26.2398	26.1951	26.0848	25.8581	25.8956
rpl2302	SPCC1322.11	60S ribosomal protein L23	P0CT61	+	-0.684492	1.7581	6	6	48.2	127.07	25.4005	25.1055	24.9815	24.9538	25.0005	25.4814	25.7456	25.8326	25.911	25.0994	25.3313	25.1608	25.5054	25.4304	25.4266	25.2651	24.9497	25.0737
	SPBC428.14	1-acylglycerol-3-phosphate acyltransferase	O94361		-0.686249	0.682787	6	6	16.3	87.382	19.5364	20.1462	20.9729	20.7218	19.1739	20.1471	20.5652	20.7439	20.7923	20.7414	20.2704	19.7351	20.6646	19.4083	20.8602	20.4604	20.9477	20.6618
stt3	SPBC1271.02	oligosaccharyltransferase subunit Stt3	O94335	+	-0.686747	1.32174	16	16	23.7	38.132	22.3737	21.3472	21.755	23.4804	23.3331	22.9176	24.1995	23.991	23.6008	23.5621	23.433	23.1031	23.607	23.2922	23.3477	23.7115	23.8006	23.7258
rps1901	SPBC21C3.13	40S ribosomal protein S19	P58234	+	-0.688347	2.30899	9	2	52.8	23.832	22.8697	22.5898	20.053	22.3982	22.5657	22.6396	23.3991	23.2142	23.0552	22.6574	22.84	22.3445	22.9681	23.0629	22.957	22.4214	22.4489	22.3932
rpl6	SPCC622.18	60S ribosomal protein L6	P79071	+	-0.690342	2.76921	11	11	55.9	156.32	26.8736	26.8328	26.2532	26.4765	26.6106	26.7739	27.3649	27.3171	27.2502	26.4911	26.663	26.7032	27.1071	26.7822	26.8465	26.5993	26.5353	26.7011
utp6	SPBC244.02c	U3 snoRNP-associated protein Utp6	O60188	+	-0.691948	3.24911	10	10	28.3	60.459	19.9163	19.159	21.5354	21.7157	21.5428	21.7269	22.3994	22.2844	22.3774	21.6521	21.6169	21.4757	21.858	21.8923	22.1265	21.4936	21.3151	21.7144
tho2	SPAC1D4.14	THO complex subunit Tho2	Q09779		-0.693343	0.640932	11	11	8.5	19.009	19.7104	19.5073	19.7829	19.458	18.5743	19.6169	19.6227	19.4722	20.6345	18.8828	19.3074	20.6395	19.8443	19.6555	20.0739	17.9142	19.5166	19.1497
ypt2	SPAC9E9.07c	GTPase Ypt2	P17609		-0.696021	0.463841	8	7	53	62.999	20.7754	20.3327	20.7496	20.8872	21.5264	19.3799	21.5105	21.074	21.2971	20.9093	20.9416	21.2297	21.2044	19.5933	21.565	21.2495	21.1651	21.1584
rps101	SPAC13G6.02c	40S ribosomal protein S3a	Q09781	+	-0.700181	2.41208	20	10	66.3	110.35	24.8905	24.815	24.3397	24.6448	24.7649	25.0007	25.5943	25.4154	25.5011	24.5641	24.8676	24.8472	25.42	24.9587	24.9981	24.6444	24.6645	24.6303
elo2	SPAC1B2.03c	fatty acid elongase Elo2	Q9UTF7	+	-0.700754	3.03291	3	3	16.5	279.24	21.9189	20.8152	20.2512	22.6964	22.6283	22.4493	23.3476	23.2867	23.242	22.7846	22.4893	22.3156	23.0283	22.4867	23.2538	23.0476	23.045	23.3031
cdc2	SPBC11B10.09	cyclin-dependent protein kinase Cdk1/Cdc2	P04551	+	-0.700911	2.70623	14	13	52.9	71.597	21.6143	21.0274	20.2976	22.5112	22.8119	22.5728	23.2741	23.3863	23.3382	22.6869	22.5443	22.3919	23.4317	23.3298	23.7515	22.3291	22.4476	22.5928
cab5	SPCC14G10.01	dephospho-CoA kinase	O74414		-0.701727	0.412945	6	6	29.2	26.774	20.0891	19.7193	20.4261	20.8752	21.1886	18.9185	20.8936	20.8998	21.2941	20.7344	20.8097	20.7246	21.4559	21.0393	21.6693	20.7412	20.9816	21.1497
rpl3002	SPAC1250.05	60S ribosomal protein L30	Q9UTP0	+	-0.702223	2.44274	6	6	69.2	32.03	21.8845	21.8143	21.3601	21.8581	21.7354	21.9841	22.7363	22.4412	22.5067	21.8648	21.9382	21.9149	22.3124	22.344	22.1215	21.6637	21.6502	21.9746
utp22	SPBC776.08c	small-subunit processome, UTP-C complex subunit Utp22	O94676		-0.705441	0.614865	8	8	9.6	32.366	19.6999	20.5687	19.6207	19.6037	19.1472	20.7092	20.493	20.154	20.9295	19.7616	18.6828	20.1454	19.9403	20.1455	21.2347	18.8555	19.5489	18.7022
cmt1	SPBC119.03	O-methyltransferase, human COMT catechol homolog 1	O42898		-0.706738	0.986277	8	8	38.3	28.191	21.273	21.8723	20.3664	19.6985	20.5968	20.7309	20.8739	21.1143	21.1583	21.3194	21.1481	21.3347	20.8116	20.5147	20.449	21.0664	20.8568	20.9692
rpl35	SPCC613.05c	60S ribosomal protein L35	O74904	+	-0.706764	2.76142	6	6	40.2	323.31	25.8744	25.8652	25.1275	25.3076	25.5914	25.577	26.2313	26.2077	26.1573	25.4765	25.5565	25.4047	25.926	25.5093	25.6012	25.4012	25.2104	25.3432
rps902	SPBC29A3.12	40S ribosomal protein S9	O59675	+	-0.707932	2.04345	16	2	57.3	106.54	27.1034	26.931	26.3942	26.6642	26.4525	26.8898	27.2171	27.4575	27.4558	26.6082	26.5605	26.7192	27.2884	26.885	26.9801	26.6862	26.6893	26.6579
rlp7	SPAC664.06	ribosomal protein L7-like Rlp7 involved in ribosome biogenesis	P17937		-0.709328	0.561471	6	6	33.7	26.573	20.615	20.5812	21.3019	19.439	21.1849	20.0099	21.3685	20.7073	20.6859	20.7831	20.7435	20.4508	20.6961	20.0092	21.4596	18.6854	19.9993	18.7308
	SPCC757.13	dipeptide transmembrane transporter	O74923		-0.713045	0.700724	7	7	15.1	24.284	19.0823	20.9878	21.187	20.9992	19.9606	21.0288	21.2171	20.9484	21.9622	18.6087	20.2208	20.6122	23.2455	22.2553	23.3593	18.2673	20.5222	20.374
sip1	SPBC27B12.08	Pof6 interacting protein Sip1, predicted AP-1 accessory protein	O42998		-0.713873	0.809991	27	27	17.5	71.432	19.2541	19.8542	19.6747	21.8222	22.5272	22.846	22.8003	22.8794	23.6573	22.8787	22.3829	22.0309	24.3715	22.6503	23.7261	22.4551	22.5735	23.2318
cpc2	SPAC6B12.15	ribosome-associated signalling scaffold, receptor of activated C kinase (RACK1) ortholog Cpc2	Q10281	+	-0.714213	2.97064	23	23	83.8	323.31	26.9931	26.6843	26.198	27.1252	26.8711	26.8895	27.6994	27.6346	27.6946	26.8595	26.8862	27.0709	27.6622	27.2918	27.6348	27.0904	27.0652	27.1687
erg31	SPAC1687.16c	C-5 sterol desaturase Erg31	O94457		-0.714215	0.51734	7	7	23.7	9.0887	18.6191	20.1297	19.8342	20.811	19.1822	20.9886	21.3261	21.1214	20.6768	20.8869	19.2221	18.734	21.1358	20.1491	21.6499	21.484	20.9538	21.504
	SPAC9.06c	5'-methylthioribulose-1-phosphate dehydratase, adducin Mta3	Q9UT22	+	-0.716356	2.22766	4	4	34	5.3892	19.3755	19.4264	21.2285	19.7188	19.2773	19.5447	20.1533	20.278	20.2586	20.3847	18.9853	20.573	20.6349	20.3429	20.1245	18.4382	19.8067	18.2484
nmd5	SPCC550.11	karyopherin/importin beta family nuclear import/export signal receptor Nmd5	O59809	+	-0.716709	1.9552	23	23	35.4	253.86	21.9784	21.6184	20.1338	23.2525	23.5173	23.6156	24.3714	23.9638	24.2003	23.2738	23.5434	23.0785	24.5554	24.0103	25.0303	23.5803	23.7618	24.0357
phs1	SPBC19C2.15c	3-hydroxyacyl-CoA dehydratase involved in very long-chain fatty acid elongation Phs1	O14346	+	-0.719696	2.02126	3	3	16.3	15.763	18.8044	20.1787	20.1781	21.379	21.3059	20.924	21.8889	21.836	22.0431	21.1774	21.0455	19.5774	21.8075	19.8707	18.4381	21.3707	19.4754	21.4876
rpl13	SPAC664.05	60S ribosomal protein L13	O74175	+	-0.720715	1.61647	17	17	61.5	188.42	26.5202	26.81	26.0997	26.383	25.8776	26.5441	27.0075	27.0407	26.9185	26.225	26.1525	26.4626	26.748	26.6116	26.4331	26.1296	26.2275	26.3164
sir2	SPBC16D10.07c	histone deacetylase, Sirtuin family, NAD-dependent Sir2	O94640		-0.72211	0.586839	6	6	18.5	16.008	19.2721	19.3497	19.9157	20.5532	20.6607	19.0265	21.0356	20.516	20.8551	20.085	19.3415	20.3646	20.938	21.1554	21.5324	20.3604	20.0629	20.572
elp1	SPBC36.07	elongator complex WD repeat protein Elp1	O59704	+	-0.724799	1.86693	42	42	49.1	323.31	20.9209	19.9761	22.5501	23.988	24.0635	23.5868	24.5542	24.483	24.7755	23.9438	24.008	23.8258	24.4484	24.3319	25.0732	24.1123	24.1427	24.4909
frp1	SPBC1683.09c	plasma membrane ferric-chelate reductase Frp1	Q04800		-0.72568	0.857402	6	6	15.2	4.6133	17.7126	20.1545	19.6718	19.3829	19.0138	19.2124	19.613	19.4904	20.6828	18.7583	19.3449	19.3207	18.8281	20.5297	18.0544	18.371	18.9912	18.0925
mpg1	SPCC1906.01	mannose-1-phosphate guanyltransferase Mpg1	O74484	+	-0.726695	2.3881	17	17	77.4	323.31	24.7266	24.7827	25.3063	26.2302	26.3663	26.0883	26.8412	26.8844	27.1394	26.1899	25.994	26.0604	26.915	26.5712	27.0419	26.3359	26.0658	26.2631
mdn1	SPCC737.08	midasin, Mdn1	O94248		-0.728891	1.26886	118	118	31.9	323.31	19.2327	19.5608	21.2391	24.5735	24.605	24.0042	25.0128	24.8709	25.4856	24.2253	23.6858	23.615	25.6287	25.0396	25.9072	24.713	24.6369	24.8437
rng8	SPAC4H3.14c	contractile ring myosin V regulator Rng8	Q10221		-0.729569	0.30213	6	6	18.8	55.78	19.5095	19.8176	20.0782	19.095	20.2672	18.6998	21.0086	20.8804	18.3617	19.4789	18.7255	19.2005	20.3447	20.0459	21.0104	18.7823	21.3582	18.8415
coy1	SPCC364.04c	CASP family protein involved in Golgi vesicle transport Coy1	O59795		-0.729933	0.236523	10	10	17.4	62.838	20.2633	20.3465	21.9813	20.3375	19.289	18.4755	17.9413	21.4276	20.9229	18.4346	18.3497	18.1184	21.2908	20.6657	21.5007	21.1967	19.7683	21.6529
mpd2	SPAC4F10.13c	GYF domain protein	O36025		-0.729937	0.737241	13	13	18.3	42.804	19.478	20.1429	20.2744	18.9914	18.1896	19.7415	19.8301	19.578	19.7043	19.837	20.5274	20.3177	19.2509	19.9509	20.0815	20.4739	20.2613	20.2796
rpl901	SPAC4G9.16c	60S ribosomal protein L9	Q10232	+	-0.73037	2.02055	14	9	72.6	224.61	25.732	25.4469	25.0844	25.3185	25.3613	25.7143	26.0084	26.3002	26.2767	25.4354	25.4874	25.4953	25.9993	25.6158	25.801	25.4289	25.4139	25.549
rpl14	SPAC1805.13	60S ribosomal protein L14	O94238	+	-0.730911	1.98437	8	8	46.3	47.129	26.1868	26.0081	25.7682	25.5052	25.3913	25.9146	26.3768	26.3031	26.3239	25.6353	25.822	25.835	26.2846	26.1093	26.0067	25.6775	25.7103	25.6135
rps001	SPBC685.06	40S ribosomal protein S0A (p40)	Q9Y7L8	+	-0.73417	2.82742	14	11	51.4	219.57	25.6534	25.4228	24.9869	25.728	25.5148	25.7249	26.2804	26.3909	26.4989	25.2816	25.4413	25.6836	26.2993	25.8282	26.2714	25.835	25.8143	25.7651
zng1	SPBC15D4.05	zinc chaperone Zng1	O74310		-0.738379	0.298498	6	6	17.5	18.126	20.1264	21.3441	20.5338	20.5452	17.6022	19.6367	20.3333	20.6518	19.0142	19.6565	19.4515	19.2882	20.937	21.0546	20.8496	18.3146	19.4393	20.3274
	SPBC16A3.12c	triglyceride lipase-cholesterol esterase	P78898		-0.740053	1.19039	10	10	24.2	32.858	18.6956	19.6406	20.8398	22.1114	21.5247	21.1294	22.2605	22.2697	22.4554	21.9193	21.6949	19.8629	22.8432	22.0617	23.7513	22.1247	21.505	22.2257
rps102	SPAC22H12.04c	40S ribosomal protein S3a	O94438	+	-0.743367	3.07155	23	13	67.1	152.54	27.3517	27.2178	26.756	26.8335	26.9179	27.0889	27.6457	27.6665	27.7582	26.8925	26.9074	27.1064	27.4613	27.2066	27.3328	26.9793	26.8022	26.901
msy2	SPAC2C4.17c	MS ion channel protein 2	O14050		-0.745288	0.590138	12	12	18.6	36.143	18.9475	19.5967	20.6024	21.2033	21.6132	19.7708	21.7664	21.5185	21.5382	19.6363	20.004	19.2666	21.3145	21.3041	21.2327	21.602	21.4802	21.7552
otg3	SPBC4C3.09	alpha-1,3-galactosyltransferase Otg3	O43062		-0.753096	0.650636	3	3	9.8	11.006	18.5936	19.4367	20.6936	18.4114	20.2082	19.323	20.0511	20.1948	19.9559	19.7823	19.9804	19.552	20.0948	19.9516	20.6667	18.5296	19.6472	19.4486
lem2	SPAC18G6.10	LEM domain nuclear inner membrane protein Heh1/Lem2	Q10109	+	-0.755203	2.1161	37	37	65.3	323.31	20.3816	19.7205	20.2577	25.9261	25.983	25.7935	26.8293	26.7627	26.3763	23.8633	23.6759	23.3834	26.5069	26.3654	26.5065	25.1359	25.4107	25.4295
svf2	SPBC36B7.02	ER to Golgi ceramide transport, lipocalin superfamily Svf2	Q9HGN8		-0.757368	0.322393	7	7	26.9	15.554	19.75	20.073	20.1334	20.8945	20.8842	18.0049	20.8151	20.5769	20.6636	20.646	20.2929	18.9591	20.8282	19.7782	20.7809	20.8341	20.4774	20.7127
ade4	SPAC4D7.08c	amidophosphoribosyltransferase Ade4	P41390		-0.757744	1.29545	8	8	20.6	14.24	21.6044	20.8335	21.1376	20.3538	20.7867	20.121	21.4947	20.8296	21.2104	20.7531	20.3659	18.9197	21.4803	21.1704	21.126	18.9178	20.4231	20.5841
ade7	SPBC409.10	phosphoribosylamidoimidazolesuccinocarboxamide synthase, SAICAR synthetase, Ade7	Q9UUB4		-0.759419	0.423866	9	9	33.4	25.418	20.804	20.0679	21.0266	20.9758	18.8681	18.9835	20.6405	19.6902	20.775	20.3765	19.5894	21.2008	21.2424	20.5092	20.8975	21.1862	20.8012	21.0324
	SPBC365.16	mitochondrial membrane protein, conserved in yeast and apicomplexa	Q9Y7X4	+	-0.760455	1.30481	8	8	30.3	26.292	21.6285	21.82	21.8818	22.8165	22.4677	21.8872	23.2172	23.1212	23.1144	22.2224	22.1006	21.9044	23.1758	23.2564	23.558	22.3928	22.61	22.7022
tif5	SPAC2F7.05c	translation initiation factor eIF5, Tif5	Q09689	+	-0.76226	2.36061	26	26	62.8	323.31	24.0677	24.2362	24.0884	24.3097	24.447	24.0523	25.0405	24.9208	25.1344	24.6208	24.4281	24.2575	24.9731	24.8762	25.2593	24.5299	24.3184	24.3096
cdr2	SPAC57A10.02	serine/threonine protein kinase Cdr2	P87050		-0.764186	0.352097	8	8	13.5	9.4142	20.6373	20.3964	20.1243	18.534	19.2125	18.7242	18.6602	21.3447	18.7584	20.0718	18.6768	19.2638	21.1925	18.8507	21.2725	18.792	21.1451	21.4434
rps2	SPCC576.08c	40S ribosomal protein S2	O74892	+	-0.767611	2.71271	15	15	58.9	323.31	26.9958	26.7455	26.3299	26.8609	26.6602	26.539	27.518	27.3568	27.4881	26.5108	26.5973	26.9756	27.3225	27.0971	27.1085	26.8377	26.7962	26.76
rpl402	SPBP8B7.03c	60S ribosomal protein L4	P35679	+	-0.771749	2.10682	23	8	57.3	146.19	26.0061	26.039	25.0193	25.6384	25.4133	25.926	26.4461	26.5072	26.3396	25.0119	25.4519	25.6401	26.1416	25.9847	26.165	25.5875	25.5891	25.7386
cip2	SPAC12G12.03	RNA-binding protein Cip2	Q09868		-0.774239	0.440881	6	6	14.6	14.704	20.3682	19.9766	21.0033	19.0324	21.2042	21.2973	21.4884	21.0088	21.3595	22.6246	21.0877	21.2658	22.2288	19.953	20.5993	21.6098	21.0765	22.0146
bgs4	SPCC1840.02c	cell wall and secondary septum 1,6 branched 1,3-beta-glucan synthase catalytic subunit Bgs4	O74475	+	-0.785813	2.3969	48	42	30.2	270.73	23.4615	23.0449	20.6759	24.0547	24.4634	24.1977	24.939	25.1296	25.0047	24.0604	24.1581	23.8214	25.1091	24.714	25.3112	24.7653	24.9755	24.8334
qcr10	SPBP4H10.08	ubiquinol-cytochrome-c reductase complex, Reiske ISP-associated subunit Qcr10	Q9P7E0		-0.786601	0.259454	2	2	31.6	26.964	18.6908	19.6314	19.7842	18.587	21.0802	19.8572	21.6799	18.692	21.5123	20.1731	18.5395	19.2342	21.6762	19.4229	19.6288	19.3331	18.0116	18.8342
gsa1	SPAC3F10.04	glutathione synthetase large and small subunit Gsa1	P35669		-0.788256	0.489382	9	9	25.1	33.004	18.8787	19.6863	20.4548	19.8559	18.0063	18.9689	20.234	20.1381	18.8239	20.0915	17.1282	19.308	20.5758	19.1526	19.8778	17.8109	19.3496	19.9947
rps601	SPAC13G6.07c	40S ribosomal protein S6	P05752	+	-0.788779	1.70134	11	1	47.7	213.27	25.8477	25.8052	25.2092	25.4314	25.0576	25.7343	26.1459	26.0966	26.3471	24.9708	25.0446	25.4016	25.9347	25.4403	25.945	25.5912	25.3613	25.4284
	SPBC409.18	diacylglycerol diphosphate phosphatase	Q9UUA6		-0.79573	1.13727	3	3	11.5	19.476	18.8305	20.2733	21.1372	19.8722	19.3177	19.9829	21.0268	20.1945	20.3388	18.8749	20.5264	19.9587	21.1088	20.4559	21.263	20.4007	20.9594	21.0215
nup146	SPAC23D3.06c	nucleoporin, WD repeat Nup146	Q09847		-0.796022	1.17348	13	13	14.8	34.136	19.4103	20.203	20.0637	18.9883	19.6757	19.9447	20.3164	20.5887	20.0917	19.5425	19.301	18.7771	20.2797	18.4906	20.4795	19.0086	18.5059	20.7723
rib4	SPBC409.13	6,7-dimethyl-8-ribityllumazine synthase	Q9UUB1		-0.800495	0.358272	4	4	40.9	61.591	19.0845	20.4333	19.8377	18.7296	19.3621	19.5955	21.2843	20.5055	18.2988	20.9082	20.1489	18.1954	20.7379	19.2739	19.61	19.2101	21.4086	19.7784
enp1	SPBC13G1.09	bystin family U3 and U14 snoRNA associated protein Enp1	O60071		-0.80068	0.836164	6	6	16.3	19.677	20.2065	20.7685	20.7103	20.2011	19.1912	20.6995	20.8636	20.7884	20.8418	19.0918	18.8269	19.9892	21.0263	20.7809	20.7752	20.2928	20.5296	20.4269
grn1	SPBC26H8.08c	GTPase Grn1	O74791		-0.801596	1.28807	20	20	54	185.57	21.9741	19.8292	20.5503	23.0376	22.9087	22.3127	23.4782	23.2743	23.9113	22.5418	20.5386	21.8805	23.4676	23.2677	24.5621	22.7137	22.2454	22.3284
rpp0	SPCC18.14c	60S acidic ribosomal protein Rpp0	O74864	+	-0.802384	2.99263	10	10	43.3	238.67	26.4219	26.1334	25.6883	26.7137	26.8313	27.0021	27.5815	27.7264	27.6464	26.6189	26.6196	26.4177	27.3195	26.9233	27.4279	26.9654	27	27.2818
rps7	SPAC18G6.14c	40S ribosomal protein S7	Q10101	+	-0.810693	2.84359	13	13	63.1	139.96	26.9185	26.8984	25.9798	26.2914	26.0959	26.3073	27.1875	26.9203	27.0189	26.2058	26.2582	26.3898	26.6964	26.4063	26.799	26.2948	26.2077	26.2729
not2	SPCC4G3.15c	CCR4-Not complex NOT box subunit 2	P87240	+	-0.811542	1.91503	11	11	60.1	172.34	19.5805	20.8949	20.8661	21.8282	21.4217	21.4947	22.1703	22.3622	22.6468	19.8257	21.8153	21.6062	22.514	22.8018	22.3547	22.1708	22.0738	22.2039
sqt1	SPAC25H1.08c	ribosome assembly protein Sqt1	O13982		-0.81764	0.530336	5	5	23.8	11.085	19.6318	20.0939	19.2551	19.6238	19.0124	18.487	21.0313	19.1047	19.44	18.5153	19.7368	19.7173	20.6156	18.2277	20.3931	19.163	20.3016	19.5187
rpl101	SPCC1183.08c	60S ribosomal protein L10a	O74836	+	-0.821205	2.53563	14	7	53.2	132.07	26.0865	25.8039	25.4295	25.8572	25.7754	26.1627	26.8315	26.7563	26.6711	25.9711	26.0742	26.1665	26.4753	26.3668	26.2593	26.0706	26.0402	25.9568
ggc1	SPCC1682.09c	mitochondrial carrier, guanine nucleotide Ggc1	O74439	+	-0.824949	2.22476	10	10	43.7	40.902	19.703	19.2439	20.2882	21.7729	21.586	21.6713	22.7915	22.3664	22.3472	19.2206	20.8639	18.737	22.731	22.1627	22.8056	21.3031	21.7805	22.5343
gap1	SPBC646.12c	RasGAP Gap1	P33277		-0.829426	0.768388	19	19	37.5	63.068	18.4371	21.1551	19.448	21.4336	21.6293	20.6486	22.1382	21.3468	22.7147	20.0655	18.5405	19.9415	22.3316	21.7492	23.4315	21.6113	21.4715	21.7868
tim50	SPBC17A3.01c	TIM23 translocase complex subunit Tim50	O13636	+	-0.830137	1.38743	8	8	18.4	32.372	19.1347	20.2542	21.3511	19.7438	19.4814	19.5782	20.9411	20.0309	20.3217	19.8616	19.5462	20.24	21.0872	20.3706	21.1776	19.9909	18.4107	20.315
	SPAC24H6.11c	sulfate transmembrane transporter family	Q09764	+	-0.833146	1.30484	5	5	6.9	14.005	17.6227	18.8377	19.8758	18.9468	19.8838	19.4897	20.4597	20.3252	20.0348	20.1617	19.0174	17.3419	20.7737	19.1218	20.3873	20.1965	19.1983	19.236
skp1	SPBC409.05	SCF ubiquitin ligase complex subunit Skp1	Q9Y709		-0.833654	0.320897	6	6	57.1	16.593	19.7531	21.0154	20.4194	21.1158	21.4259	18.1207	21.1368	20.7527	21.2739	21.0412	21.6004	21.3386	21.5623	21.9025	21.6271	21.3881	21.1343	21.7032
rrp12	SPAPB8E5.07c	rRNA processing protein Rrp12	Q9C0X8		-0.836848	0.758472	16	16	17.1	18.534	20.6498	20.7586	19.0869	21.4799	20.9411	19.8961	21.9984	21.515	21.3141	19.1913	20.0407	18.9805	21.4664	21.6567	21.8655	21.2847	21.6633	21.6941
ypt7	SPBC405.04c	GTPase Ypt7	O94655		-0.837949	0.694402	7	7	40.5	48.154	20.3882	20.0438	20.5282	20.6733	20.4345	18.9992	21.2126	20.6823	20.726	20.8338	20.5217	20.5942	21.0997	20.8428	20.8392	20.5161	20.4004	20.7184
mug157	SPAC12B10.16c	alpha-mannosidase GH125 family Mug157	Q10449		-0.840804	0.480551	12	12	29.1	50.21	19.1742	19.726	20.8414	21.157	20.5744	18.9489	21.5658	20.331	21.306	19.7748	18.6291	19.9752	21.5345	21.1805	21.7721	21.666	20.9265	21.475
rpl22	SPAC11E3.15	60S ribosomal protein L22	Q09668	+	-0.844538	2.20693	5	5	49.6	53.095	25.7413	25.7219	25.1594	25.2685	25.1957	25.7042	26.2642	26.2459	26.1919	25.4109	25.5537	25.2586	26.1104	25.6327	25.448	25.3352	25.2682	25.3081
vht1	SPAC1B3.16c	plasma membrane vitamin H transmembrane transporter Vht1	O13880	+	-0.845683	2.81037	12	12	26.1	51.518	20.8814	19.9627	20.8302	22.7194	22.6548	22.7618	23.3809	23.5459	23.7463	22.7759	22.9983	22.3925	24.0731	23.8094	24.0783	22.5877	22.767	22.7934
rpl902	SPCC613.06	60S ribosomal protein L9	O74905	+	-0.857847	1.694	10	5	53.4	55.552	23.1985	23.0381	22.6583	22.8317	22.5731	23.1644	23.5455	23.577	24.0203	23.0544	22.908	22.9323	23.1407	23.001	23.2963	22.7371	22.8292	23.5811
erv46	SPAC24B11.08c	COPII-coated vesicle component Erv46	Q09895		-0.858985	0.275628	5	5	16.9	6.0876	19.6633	20.2158	20.6366	18.8783	18.7313	19.26	21.1616	17.336	20.9489	20.0618	20.5161	19.6623	21.2174	20.9013	20.7988	20.9834	20.9782	21.0364
put4	SPAC869.10c	plasma membrane proline transmembrane transporter Put4	Q9URZ3		-0.859412	0.892062	5	5	8.5	8.5799	19.5536	19.9009	20.2147	18.1252	19.6186	18.7634	19.4756	19.7189	19.8909	20.1663	20.0839	19.5728	19.6255	19.9397	20.2695	18.3783	18.8446	19.9315
	SPAC977.12	L-asparaginase	Q9UTS7	+	-0.859448	1.34466	10	1	35.7	55.714	21.5552	21.0552	19.5634	23.1831	22.9974	22.6279	24.2226	23.8087	23.3554	22.3079	22.1338	21.5072	22.9113	22.6635	23.302	23.0706	23.4717	23.727
psp3	SPAC1006.01	vacuolar serine protease Psp3	Q9UTS0		-0.865979	0.336704	3	3	8.6	7.0342	19.0361	19.0521	19.883	18.8207	19.2409	18.9599	20.7288	21.1151	17.7756	21.1816	19.7884	19.5665	21.4439	20.607	20.9533	18.7245	21.0461	21.3315
	SPAC12B10.01c	HECT-type ubiquitin-protein ligase E3, implicated in negative regulation of ubiquitinated chromatin formation	Q10435		-0.866786	1.24644	16	16	12.8	27.72	19.0117	19.8881	20.219	20.6157	20.6325	19.7572	21.4756	20.9509	21.1793	20.8926	20.9682	21.0007	20.7147	20.142	22.1943	20.7448	20.7084	21.3542
tom70	SPAC6B12.12	mitochondrial TOM complex TPR repeat subunit Tom70	O14217	+	-0.868483	1.83159	24	24	54.6	146.63	22.917	22.1842	21.5287	22.3187	21.8408	22.0483	23.1655	23.0178	22.6298	21.5489	21.9191	21.6044	23.8133	22.608	23.789	22.8326	22.9617	23.2989
	SPCC1620.06c	ribose-phosphate pyrophosphokinase	O94413	+	-0.873014	2.13047	14	14	46.7	105.68	23.8785	23.4953	22.3211	23.7297	23.6521	24.172	24.8449	24.6281	24.6999	24.1036	24.1942	23.8004	24.7842	24.7484	24.5551	23.7733	23.5433	23.7791
pld1	SPAC2F7.16c	phospholipase D, Pld1	Q09706		-0.875652	0.788183	7	7	6.7	6.0463	18.6546	19.3999	21.0037	19.0025	18.6139	19.8352	20.6088	19.3544	20.1154	20.0222	19.101	20.224	18.2562	19.6831	19.9804	19.1172	19.6679	18.9354
urg3	SPAC1002.18	DUF1688 family fungal conserved protein, implicated in uracil or riboflavin metabolism	Q9US42		-0.878208	1.28007	19	19	62.7	199.95	22.4208	19.8334	20.208	23.9364	23.8955	24.7371	24.8366	25.3963	24.9708	23.8892	23.7728	23.4985	25.3088	24.9669	24.5105	23.6558	23.8083	23.5913
urg1	SPAC1002.19	GTP cyclohydrolase II Urg1	Q9US41	+	-0.880986	1.86977	33	33	71.5	268.26	20.2	21.9849	19.9536	26.5699	26.3388	26.9705	27.6276	27.5808	27.3136	26.4817	26.4582	26.4275	27.7854	27.4551	27.4572	26.1896	25.9698	25.9203
	SPBC1604.12	Schizosaccharomyces specific phosphoprotein	O94378	+	-0.881793	1.47143	7	7	10.6	36.943	22.2569	23.4189	23.5886	19.3771	19.0894	19.2124	19.6679	20.5843	20.0721	19.4232	21.4131	21.119	18.1405	20.7337	20.0479	18.7415	20.5494	21.2613
rfc5	SPBC83.14c	DNA replication factor C complex subunit Rfc5	O94697		-0.883027	0.595332	9	9	34.9	29.41	18.0512	19.1567	20.6644	19.182	21.0722	21.2549	21.3812	21.337	21.4398	21.0508	19.0792	19.3178	21.1721	19.2993	21.5224	21.1466	20.7874	21.1467
cis4	SPAC17D4.03c	Golgi zinc importer, CDF family, Cis4	Q9HGQ3	+	-0.888935	2.08331	8	8	13.3	43.902	18.4112	19.8848	19.6666	21.3085	21.7038	21.3885	22.4294	22.09	22.5481	21.1219	21.2766	20.5083	21.9929	21.5399	22.1477	21.8685	21.7966	21.9577
spp42	SPAC4F8.12c	U5 snRNP complex subunit Spp42	O14187		-0.891378	0.76071	14	14	7.7	42.491	19.8653	20.2215	19.7159	19.5236	19.0356	18.913	20.6634	19.0459	20.4371	20.3834	19.1345	19.114	19.6408	19.3447	21.2065	18.8932	19.2921	20.4325
	SPAC18B11.11	GTPase activating protein, Tsc2 paralog	Q09716	+	-0.892934	1.63313	26	26	25.4	50.516	20.3282	19.3373	19.5784	21.7419	21.7601	21.0792	22.3951	22.2423	22.6227	21.6674	20.4494	19.1518	22.8974	22.091	23.6805	22.196	21.849	22.1984
shy1	SPBC1215.01	cytochrome c oxidase assembly protein Shy1	Q9Y810		-0.893153	1.1063	2	2	6.9	2.4428	18.1368	20.967	21.1912	18.6723	19.1933	18.1573	19.9001	19.6859	19.1164	19.0427	18.7916	18.5445	19.6398	19.0443	19.5778	17.8842	18.6832	19.4412
nup120	SPBC3B9.16c	nucleoporin, WD repeat Nup120	O43044	+	-0.893215	1.87569	19	19	21.4	40.637	18.9078	20.8426	20.5044	21.5741	21.0841	20.9853	22.2213	22.2069	21.895	18.9878	19.7854	19.732	22.5214	21.7877	22.9555	20.8814	20.2915	20.9604
nuc1	SPBC4C3.05c	DNA-directed RNA polymerase I complex large subunit Nuc1	P15398		-0.895404	0.43552	17	17	14.2	89.716	22.4826	19.6629	20.8396	22.1033	21.9896	19.439	22.3346	22.0215	21.862	22.153	18.7627	19.8557	21.8118	21.8171	21.923	21.9526	21.6049	20.9469
rpl1202	SPCC31H12.04c	60S ribosomal protein L12.1/L12A	P0CT84	+	-0.90616	2.82627	7	7	52.1	216.94	26.0934	26.0589	25.4779	26.2252	26.1676	26.5148	27.298	27.1445	27.1836	26.292	26.3413	26.3944	26.8609	26.4555	26.5006	26.1517	26.1629	26.2314
cut11	SPAC1786.03	spindle pole body docking protein Cut11	O13961	+	-0.910091	3.28024	19	19	39.1	106.11	19.2188	21.0765	19.8816	23.5449	23.4815	23.3167	24.4565	24.3613	24.2555	20.9243	21.5702	19.4343	24.0521	23.63	24.1583	23.6184	23.5914	24.1081
rpl2801	SPBC776.11	60S ribosomal protein L27/L28	P57728	+	-0.915298	2.73067	10	3	58.8	6.0023	23.5219	23.5111	22.6192	22.9892	22.6708	23.0679	23.8844	23.8051	23.7843	22.8402	22.8514	23.1495	23.5762	23.3619	23.4759	23.0579	22.8765	22.9782
sum3	SPCC1795.11	translation initiation RNA helicase Sum3	O13370	+	-0.915409	1.91817	42	41	80.7	323.31	26.0853	25.9572	26.0336	25.2948	25.7422	25.3071	26.6054	26.0892	26.3956	25.4628	25.2012	25.1492	26.2225	25.8484	26.6717	25.8081	25.4777	25.7132
	SPAC323.07c	MatE family transmembrane transporter	Q9UT92	+	-0.917835	2.59142	5	5	15	34.768	18.2081	20.1917	20.3178	21.2689	20.9291	20.9296	22.1076	21.9239	21.8496	20.6144	20.6521	20.6058	22.3335	21.6414	22.3548	21.2005	21.829	21.9866
mae1	SPAPB8E5.03	plasma membrane malate/succinate:proton symporter Mae1	P50537	+	-0.917988	2.79052	7	7	17.6	40.421	19.7372	20.4938	20.7525	22.1328	22.2661	21.9934	23.2281	22.9939	22.9243	22.1212	22.5354	21.6098	23.1109	22.0564	23.0451	22.0926	22.6251	22.3695
are2	SPCP1E11.05c	acyl-coA-sterol acyltransferase Are2	Q9UU82		-0.918893	0.683025	3	3	9.5	12.06	19.8694	20.6922	19.7837	21.1269	19.4275	19.3557	21.2762	20.6242	20.7664	19.8592	19.4847	18.5992	20.5738	19.0549	20.2292	20.6364	21.3928	20.9685
slc1	SPAC1851.02	1-acylglycerol-3-phosphate O-acyltransferase Slc1	Q9US20		-0.923421	0.47388	6	6	25.8	28.878	21.0989	18.6124	20.2835	18.7799	20.7495	19.3692	21.0594	21.269	19.3405	21.1348	18.7327	20.7892	21.1913	19.7665	20.9418	19.1795	20.8142	20.7517
sec2302	SPBC776.04	COPII cargo receptor subunit Sec23b	O94672		-0.925416	0.687662	11	10	18.8	55.534	19.9701	19.0384	21.0699	18.8675	20.6257	18.795	20.1646	20.6023	20.2976	20.1788	19.0738	19.5888	20.7562	18.9383	20.513	18.8461	18.8707	20.6167
ccc2	SPBC29A3.01	Golgi copper transporting ATPase Ccc2	O59666		-0.927759	1.03187	15	15	28.7	127.13	19.8296	19.152	20.6398	21.5445	21.6366	20.682	21.6548	22.6433	22.3483	21.5937	21.5098	18.3891	22.7555	22.4147	22.5549	21.8923	21.7042	22.3224
hmg1	SPCC162.09c	3-hydroxy-3-methylglutaryl-CoA reductase Hmg1	Q10283	+	-0.937181	3.3074	25	25	30.9	201.57	23.0358	20.5316	20.794	24.627	24.5621	24.6849	25.4425	25.7223	25.5208	24.5005	24.8219	24.377	24.9981	24.7898	24.8575	25.2161	25.474	25.5843
mam33	SPBC776.07	mitochondrial ribosome assembly protein Mam33	O94675		-0.940538	0.713005	4	4	21.2	9.6679	20.5453	20.2399	20.8279	20.111	18.2695	19.1509	19.9627	19.7225	20.6678	19.9126	20.4622	18.3577	19.1553	19.3528	20.9911	20.4004	19.9231	20.3242
vps33	SPBC1703.15c	HOPS/CORVET complex subunit, vacuolar sorting protein Vps33	Q9P7V6		-0.943158	0.90236	7	7	15	15.185	20.3191	19.8684	19.9055	19.4969	19.3131	20.7795	20.621	20.6767	21.1212	20.3611	18.8723	19.662	20.6021	20.9079	21.3561	20.2781	18.5236	20.2486
uck2	SPAC1399.04c	uracil phosphoribosyltransferase Uck2	Q9HE15	+	-0.947915	1.68943	8	8	46.8	63.511	19.0363	19.9335	20.371	20.1338	19.5239	20.2661	21.1463	20.8277	20.7935	20.0368	19.5778	20.0739	21.0299	20.9476	20.9306	19.937	19.977	19.9056
rps13	SPAC6F6.07c	40S ribosomal protein S13	P28189	+	-0.950862	3.33839	12	12	70.2	70.899	26.6653	26.568	25.9953	25.7731	25.8058	26.0378	26.7553	26.8448	26.8691	26.0761	26.0534	25.9194	26.6127	26.2828	26.3342	26.2038	25.8983	25.8375
phb1	SPAC1782.06c	prohibitin Phb1	Q9P7H3	+	-0.951319	2.60139	14	14	70.2	65.912	21.8106	21.4892	20.7857	22.6143	22.2426	22.2454	23.4028	23.1845	23.3689	22.0379	21.8754	19.6781	23.1961	22.1995	23.4633	22.5617	22.5833	22.9243
sec16	SPAC29B12.07	multidomain vesicle coat component Sec16	O14029	+	-0.953556	2.52247	21	21	18.2	80.013	21.1363	19.5365	20.3548	21.8524	21.7784	21.5137	22.8656	22.6408	22.4988	21.282	18.6582	20.2284	21.8865	20.2412	22.3912	22.1512	22.5977	22.9919
srp102	SPAC23H4.07c	signal recognition particle receptor beta subunit Srp102	O13950	+	-0.954563	2.81253	10	10	48	29.831	19.2541	20.5922	20.2601	21.2052	21.1142	20.9361	22.0562	22.1968	21.8662	21.21	21.3354	21.1236	22.1093	19.9953	22.0527	21.8672	21.9778	22.221
rps802	SPAC521.05	40S ribosomal protein S8	Q9P7B2	+	-0.956415	2.26875	11	2	54	161.14	26.5754	26.4741	25.6815	25.6133	25.1525	25.668	26.3129	26.4924	26.4977	25.499	25.4517	25.9638	26.2666	25.6458	25.8991	25.5474	25.6985	25.8667
mis4	SPAC31A2.05c	cohesin loading factor (adherin) Mis4/Scc2	Q09725	+	-0.962172	1.87095	28	28	22.8	55.154	19.0471	19.9417	19.6924	21.9927	21.7973	21.5206	22.7582	22.4047	23.0342	19.1844	21.2621	19.8523	23.0705	20.197	23.2261	21.8324	22.1483	22.1449
mde4	SPBC6B1.04	microtubule-site clamp monopolin complex subunit Mde4	O43068		-0.96346	0.632199	8	8	24.9	16.063	19.0096	20.2028	20.4462	18.5651	19.9534	19.0181	20.8244	20.5525	19.05	19.1101	19.48	19.955	20.2612	20.0704	20.0098	18.3959	19.9022	19.7805
drp1	SPBC691.02c	RINT1 family protein	Q9C0W8	+	-0.964139	1.49686	13	13	33.8	78.769	18.9844	21.0108	19.1857	20.8435	21.1805	20.3074	21.4875	21.7119	22.0245	19.8211	19.3738	20.2018	21.7802	20.3612	22.1949	21.3759	21.3479	21.4338
plb3	SPAC1A6.03c	lysophospholipase Plb3	O13857		-0.96931	0.375582	5	5	13.9	20.484	19.0564	18.9393	21.0048	20.9595	21.0778	17.7785	21.0207	20.8046	20.8984	20.8359	20.9596	21.1461	21.0567	20.8979	20.2949	20.5954	20.9017	20.7438
has1	SPAC1F7.02c	ATP-dependent RNA helicase Has1	Q09916		-0.972059	0.844435	13	13	26.8	32.533	21.5209	21.7059	20.6055	20.1458	18.8448	20.5671	21.0485	20.5974	20.828	19.091	20.4061	19.2461	20.6286	20.1819	22.4888	19.2439	19.3315	19.9445
asl1	SPAC13G6.10c	cell wall protein Asl1, predicted O-glucosyl hydrolase	Q09788		-0.975163	0.405601	2	2	7	4.4761	19.2718	19.4885	19.935	19.3378	19.3183	18.2522	21.7636	18.5342	19.536	18.8355	21.5074	19.6041	21.3319	20.8221	21.1131	20.8873	21.3624	20.8831
tup12	SPAC630.14c	transcriptional corepressor Tup12	Q9UUG8		-0.978734	0.613453	10	10	25.8	28.91	19.0098	19.238	20.2555	18.9597	20.9732	21.1268	21.283	21.6297	21.0833	20.5066	20.9654	19.3965	20.7327	18.6186	21.2629	20.7953	19.3667	20.8274
	SPAC24H6.13	calcium ion transmembrane transporter	Q09766	+	-0.983592	2.09023	24	24	32.4	246.64	21.8433	19.4349	19.9399	22.4692	22.386	22.4293	23.4585	23.0445	23.7321	22.4395	22.7548	21.9318	23.4356	22.9799	23.3733	22.7272	22.8078	22.728
omh1	SPBC19C7.12c	Golgi alpha-1,2-mannosyltransferase Omh1	O60160		-0.984494	0.925048	6	6	14.6	5.3912	19.9629	20.8879	20.9234	18.8396	20.2472	20.2891	20.5597	21.0459	20.7237	19.4218	19.5242	19.1837	20.9195	20.6511	20.3021	20.2216	18.7901	20.2821
cue1	SPCC4G3.13c	Hrd1 ubiquitin ligase complex, CUE domain protein Cue1	P87238		-0.984564	0.54305	7	7	58.6	126.19	20.2691	20.2435	20.7668	20.9501	19.3725	18.2517	20.7969	20.2069	20.5242	22.0976	18.8376	20.5279	20.7401	21.0562	20.8722	21.4297	21.1486	21.2341
stt4	SPBC577.06c	1-phosphatidylinositol 4-kinase Stt4	Q9USR3		-0.986652	1.00161	36	36	25.6	281.92	18.605	19.2228	20.7269	22.104	22.0083	20.7831	22.7012	22.2722	22.8819	20.6316	20.2255	20.96	24.0155	21.4645	24.2554	22.4457	22.0531	22.2718
nbp35	SPAC637.08	CIA machinery ATPase Nbp35	O94442		-0.990568	1.17093	5	5	25.2	86.781	20.2769	21.4318	19.7253	20.0255	19.1611	20.5216	20.8881	20.8722	20.9195	19.3395	19.5302	19.5721	20.4565	19.8918	20.4049	20.2043	20.3014	20.4837
oca3	SPBC15C4.01c	ER membrane protein complex subunit Emc2/TPR repeat protein Oca3	O60110		-0.99097	0.659834	8	8	36.5	20.957	18.436	20.4295	21.3039	20.6959	18.8406	20.9023	20.8524	21.4742	21.0852	20.1013	20.8477	17.5204	19.2116	19.9353	20.9856	20.9088	21.4696	21.4941
	SPCC1450.15	pig-F/3-ketosphinganine reductase fusion protein	Q9Y7P2		-0.992067	0.400698	11	11	27.5	14.094	20.9454	20.4328	20.9018	21.2376	18.2068	21.4215	21.4835	21.1046	21.254	21.7579	21.667	20.888	21.5283	21.1854	21.6974	21.8571	22.0067	21.7044
zrg17	SPBC16E9.14c	Golgi zinc importer, CDF family, Zrg17	O14329		-0.993258	1.00162	5	5	20.5	14.577	19.871	19.8752	20.7051	19.4807	20.6038	19.2293	20.4035	20.819	21.071	20.1063	20.1614	19.9223	20.5859	20.5049	20.7214	20.5224	19.3729	20.7284
hrp3	SPAC3G6.01	CHD family chromatin remodeller Hrp3	O14139		-0.999226	0.278358	7	7	6.6	15.869	19.2103	19.8527	21.0783	22.5364	19.2636	18.2708	21.7252	21.6185	19.7248	18.43	18.8222	19.9205	21.4971	21.1563	19.577	19.1359	18.8492	19.7251
ubp2	SPAC328.06	ubiquitin C-terminal hydrolase Ubp2	Q9P3U0		-0.999878	0.550699	8	8	8	3.5661	18.5378	20.5861	20.6101	19.9662	18.5537	17.8065	18.981	19.6611	20.684	19.2412	18.8171	19.1405	18.2029	19.9333	20.2897	19.221	18.6968	20.9378
	SPAC630.12	GPI-remodelling mannose-ethanolamine phosphate phosphodiesterase	Q9UUH0		-1.0011	0.732533	6	6	21.6	13.759	18.4468	19.7293	19.9262	18.0755	19.6598	19.1621	20.2231	20.525	19.1528	18.9291	18.9171	20.0612	20.1187	21.097	18.3276	17.6148	18.4127	19.5198
ptl2	SPAC1786.01c	triacylglycerol lipase ptl2	O14115		-1.00131	0.661952	9	9	16.8	9.6334	18.5575	21.207	19.7963	18.6309	19.3198	20.7539	20.8746	20.8247	20.0092	20.5243	20.8952	21.4852	21.0092	21.0473	21.0579	20.9693	19.0513	19.2112
gmh4	SPBC8D2.17	Golgi alpha-1,6-galactosyltransferase Gmh4	O13640		-1.0098	0.499423	9	9	40.9	25.845	18.3395	19.7792	19.8655	21.7469	18.9126	21.2461	21.3832	21.787	21.7648	21.5568	21.2642	19.1112	21.7192	21.541	22.0724	21.5198	21.9365	21.7593
alp1	SPBC11C11.04c	tubulin specific chaperone cofactor D, Alp1	Q10197		-1.01339	0.773413	14	14	15.8	44.797	18.5445	20.4023	21.4749	20.5866	20.8271	18.9403	21.1358	20.9332	21.3251	20.156	20.605	19.7628	20.9781	20.2597	21.3279	21.0257	21.0443	21.2683
rix1	SPCC4G3.18	Rix1 complex armadillo-type fold Rix1	P87243		-1.01647	0.53505	7	7	14.3	14.418	18.6522	19.9384	20.7306	18.6468	20.9952	21.2775	21.4788	21.2778	21.2123	19.7747	18.6062	19.78	21.0053	19.4993	20.8604	20.4107	20.5121	20.6711
ely5	SPBC29A10.06c	nuclear pore protein Ely5	O94384		-1.0171	0.427186	6	6	33.9	64.537	19.2925	20.5009	19.5104	21.6578	21.3827	18.5076	21.3273	21.4682	21.8039	20.5043	20.2623	19.2226	21.4474	21.5727	22.0051	21.8132	21.243	21.2368
trs120	SPAC6G10.05c	TRAPP II complex subunit Trs120	O14251		-1.01954	0.48959	9	9	8.8	20.467	18.7113	20.369	22.4311	18.6791	18.3148	18.3338	21.2112	18.9507	18.2245	19.9543	19.2645	19.1127	21.2992	19.2788	21.4009	18.8768	21.3516	21.4974
use1	SPAC17G6.07c	SNARE Use1	O13785		-1.02071	0.627154	8	8	48.6	56.116	18.3129	19.207	20.2019	18.3064	20.7346	20.1257	20.8263	20.7942	20.6083	18.9888	19.0315	19.3891	21.0475	20.6291	21.33	20.961	20.9272	21.5137
fib1	SPBC2D10.10c	fibrillarin, rRNA and histone methyltransferase	P35551	+	-1.02241	1.92809	14	14	49.2	34.85	25.0171	24.7268	24.1966	21.3599	21.883	21.3253	22.7266	22.6558	22.2531	20.7323	19.6375	19.4783	22.0779	21.789	22.6626	21.4992	20.7757	21.2533
ssr1	SPAC17G6.10	SWI/SNF and RSC complex subunit Ssr1	O13788		-1.02521	0.715276	12	12	25	18.025	19.1804	20.4852	20.1605	20.8481	19.8723	18.8077	20.3124	21.0255	21.2659	18.7508	19.4327	19.1959	20.8042	19.5022	20.6933	20.9392	20.9774	21.2826
cts1	SPAC10F6.03c	CTP synthase Cts1	O42644	+	-1.02623	4.23366	17	17	36.3	71.785	23.3503	22.1633	20.02	23.0794	23.2012	23.1853	24.183	24.1061	24.2554	23.5613	23.2974	23.2557	23.8326	23.6302	23.7043	23.4524	23.0288	22.9989
rpc19	SPAC1687.01	DNA-directed RNA polymerase I and III subunit Rpc19	Q09177		-1.03962	1.07315	3	3	41.6	10.991	20.4111	19.5764	19.69	20.3533	20.085	18.8884	20.8749	20.6798	20.8909	19.7778	20.0972	20.0603	20.938	19.88	21.1856	19.8856	20.4333	20.5579
pro2	SPAC17H9.13c	glutamate 5-kinase Pro2	O13810	+	-1.03965	1.56827	5	5	16.4	13.326	20.3505	20.415	20.6986	19.9017	19.6367	19.8193	21.209	20.2463	21.0213	19.6512	18.4499	19.9499	20.8001	20.1785	21.1699	19.4939	18.1353	20.2154
hrd302	SPAC1B3.10c	ERAD E3 ligase adaptor subunit Hrd3	O13875	+	-1.04401	2.22539	7	7	11	32.509	20.5095	20.974	21.2462	21.063	20.5298	20.5781	21.9299	21.7774	21.5957	19.0609	21.0893	19.2899	20.9563	21.1422	20.2664	20.9995	21.4043	21.5066
rix7	SPBC16E9.10c	ribosome assembly ATPase Rix7	O14325	+	-1.04449	2.09416	25	25	48.8	97.207	20.3751	19.7886	20.7462	21.8856	22.2792	21.7055	22.8221	22.9289	23.2528	22.266	20.8915	18.9473	22.8938	22.1906	23.4807	22.0757	22.2127	22.4055
psd1	SPBC16E9.18	phosphatidylserine decarboxylase Psd1	O14333		-1.0481	0.363978	8	8	27.2	19.84	18.7971	19.0502	19.9288	20.49	18.5264	18.3172	20.8532	18.2191	21.4056	19.4202	19.1802	19.8111	20.9052	20.5777	21.4745	18.0018	19.4777	20.7406
nbr1	SPBP35G2.11c	cargo receptor for selective autophagy pathway	Q9P792	+	-1.04886	1.43911	6	6	18.6	7.6285	18.2604	19.9715	21.5389	19.774	18.931	19.7571	20.8965	20.2342	20.4779	18.5294	19.265	18.9772	18.9974	20.1506	20.0323	20.0278	20.2851	20.2346
ckb2	SPBC2G5.02c	CK2 regulatory subunit beta isoform 2, Ckb2	O94281	+	-1.05218	1.96252	7	7	43.7	54.642	18.6313	20.8599	20.8686	22.2874	22.2992	21.8152	23.2482	23.4476	22.8625	19.5468	19.1164	19.5588	21.3601	21.109	22.0027	20.9144	21.4229	21.125
vid27	SPBC1685.14c	WD repeat protein, Vid27 family, conserved in fungi and plants	Q1MTR3	+	-1.05652	1.52823	30	30	48.4	196.46	18.2468	20.1255	20.6805	24.008	23.7402	24.0836	25.5339	24.9776	24.4898	21.034	19.7408	19.3063	25.8196	25.2898	25.3593	23.3237	23.697	24.0377
vac8	SPBC354.14c	vacuolar protein-membrane adaptor Vac8	O43028	+	-1.05736	3.28458	26	26	65.1	177.8	19.4722	20.1049	19.766	23.0851	23.1606	23.1859	24.332	24.0069	24.2647	22.8571	22.9758	22.2818	24.3885	23.8007	24.7844	23.4898	23.5752	24.2867
dsd1	SPBC3B8.07c	dihydroceramide delta-4 desaturase	O59715	+	-1.06099	2.16638	2	2	7.2	14.532	19.2865	20.1294	20.1466	19.9587	20.523	20.2912	21.5293	21.0934	21.3331	21.0032	20.6442	20.3294	20.7022	20.4253	21.1921	20.6068	20.5981	21.3417
psm3	SPAC10F6.09c	mitotic/meiotic cohesin complex ATPase subunit Psm3/Smc3	O42649		-1.06731	0.658626	17	17	17.6	21.496	19.1709	19.9859	20.769	21.1807	18.8904	20.9776	21.3722	21.5204	21.358	18.7247	19.1814	20.0483	21.704	20.8222	21.1667	21.3578	21.1645	21.4095
tom20	SPAC6F12.07	mitochondrial TOM complex subunit Tom20	O14225	+	-1.07471	1.71616	4	4	31.6	17.042	21.6499	20.8915	19.7965	19.2219	19.7252	18.8887	20.5516	20.4387	20.0696	20.1949	19.368	20.4282	20.9222	19.7247	21.1022	19.2894	20.5253	20.6141
wdr74	SPBC83.15	ribosome assembly factor, WD repeat protein Nsa1/Wdr74	O94698		-1.07816	0.636271	7	7	21.7	11.53	19.601	19.1384	20.7381	18.6217	20.9183	18.6526	20.3289	20.57	20.5281	19.7902	20.705	18.6409	20.4005	19.2161	20.2371	19.6274	19.3337	20.071
nan1	SPAC1B3.13	U3 snoRNP-associated WD repeat protein Nan1/Utp17	O13878		-1.08365	1.20112	11	11	20.5	45.413	19.8453	20.3202	20.392	20.3709	19.4771	19.1245	21.0297	20.8503	20.3436	20.5118	19.7088	20.3131	21.1916	19.5226	21.5685	20.5414	19.4644	20.3126
mcm3	SPCC1682.02c	MCM complex subunit Mcm3	P30666		-1.08436	0.841926	10	10	16.2	36.556	19.477	19.4484	20.489	18.7078	20.5406	20.3094	20.9486	20.6557	21.2066	20.6995	19.5079	19.2822	20.6901	20.6167	21.6118	20.8235	20.8182	20.7911
rrp45	SPCC757.08	exosome subunit Rrp45	O74918		-1.08891	0.686862	6	6	26.5	35.726	19.4572	19.3501	19.7228	18.542	20.722	18.8191	20.6647	19.9991	20.6859	19.1078	19.6219	19.9327	20.12	19.8268	18.375	18.76	18.3823	18.8942
fol2	SPAC17A5.13	GTP cyclohydrolase Fol2	O13774	+	-1.08939	2.07025	9	9	50.2	17.379	20.936	20.3631	20.4787	21.1382	21.1962	20.9072	22.5853	21.9789	21.9455	21.8719	21.3405	21.281	22.0804	21.3177	21.946	21.1421	21.1272	21.4334
rpl29	SPBC776.01	60S ribosomal protein L29	Q92366		-1.08964	0.900488	2	2	26.2	2.8438	22.8031	21.2122	20.7769	19.2676	21.1139	20.7185	21.5726	21.4238	21.3726	19.4485	19.8286	21.6061	20.9217	19.341	20.9187	19.9838	19.3424	19.0634
sec10	SPAC13F5.06c	exocyst complex subunit Sec10	O13705		-1.09118	0.947526	15	15	22.4	79.704	19.6989	19.8841	20.6126	19.7005	19.5658	19.0763	20.8761	21.1933	19.5468	18.8792	18.7543	18.8699	20.8703	19.724	20.7817	20.8203	19.7204	19.3801
ole1	SPCC1281.06c	acyl-coA desaturase	O94523	+	-1.10374	1.42045	15	15	43.6	293.3	23.2196	22.8608	21.9572	24.4192	24.7876	24.4024	26.1553	25.7647	25.0003	25.2379	25.1317	24.7351	25.4891	25.1415	25.1837	25.1454	24.7643	25.1726
dao1	SPCC1450.07c	D-amino acid oxidase	Q9Y7N4	+	-1.10408	1.82088	6	6	23	6.5068	19.0736	20.0356	20.722	19.3346	18.6816	18.665	19.8043	19.8806	20.3086	20.0944	18.7748	18.6934	20.4398	20.3971	20.2946	18.9541	18.6195	19.3507
thi20	SPBP8B7.17c	phosphomethylpyrimidine kinase Thi20	O94265		-1.10509	0.673777	5	5	14.2	7.8592	19.2071	19.4508	21.2572	18.3039	20.8708	19.7571	20.7808	20.8093	20.6569	19.0387	19.6238	19.3409	20.2701	20.8655	20.8503	20.8105	19.9696	19.0105
tra1	SPBP16F5.03c	SAGA complex/ASTRA complex, phosphatidylinositol pseudokinase Tra1	Q9HFE8		-1.10535	0.373262	22	21	8	82.888	19.5704	20.1759	20.0826	21.9219	19.0261	19.8055	22.4476	22.028	19.5939	18.2617	19.3194	21.8062	22.3072	19.2003	22.3052	17.3475	21.4713	22.0257
dlc2	SPAC926.07c	dynein light chain Dlc2	Q9UR05	+	-1.1234	2.00046	6	6	64.7	7.6857	19.6284	19.271	20.7477	21.5167	21.4305	21.0603	22.7693	22.5224	22.086	20.1005	19.965	19.2967	22.3327	22.0481	22.2475	21.4291	20.9924	21.4928
nmd3	SPAC16C9.03	ribosome export adaptor Nmd3	Q09817		-1.13084	0.579075	8	8	19.1	15.829	20.613	19.6227	20.1646	17.9881	20.5432	20.5632	20.5065	21.0033	20.9772	20.6574	20.3609	20.8128	20.7101	19.7772	20.9868	20.61	20.2349	20.6693
leu1	SPBC1A4.02c	3-isopropylmalate dehydrogenase Leu1	P18869	+	-1.13782	3.7534	21	21	83	208.4	23.2977	23.9905	23.1298	24.8591	24.8403	24.9287	25.9333	26.1742	25.9341	25.2221	25.1882	25.2322	25.8197	25.7334	26.1338	25.3046	25.3304	25.4097
mpc2	SPAC24B11.09	mitochondrial carrier, pyruvate Mpc2	Q09896		-1.13826	1.06369	4	4	32.2	6.1293	19.6555	21.0815	20.0325	18.0545	19.6567	19.2564	20.3602	20.1623	19.86	20.1935	20.6194	19.7356	20.6166	19.5581	20.1966	19.7796	20.5847	19.1872
tif225	SPAC8C9.15c	translation initiation factor eIF2B epsilon subunit	P56287		-1.1423	1.07818	5	5	10.3	19.375	20.5727	19.5691	19.9257	19.45	19.9749	18.3365	20.6381	20.2614	20.2887	19.145	19.5958	18.1733	20.4707	18.5739	20.4351	20.3948	20.2924	20.4105
rpl4302	SPBC83.02c	60S ribosomal protein L37a	O94686		-1.1486	0.600501	4	2	36.2	7.0743	21.1737	20.2345	19.9116	21.3031	18.9051	21.5002	21.8676	21.3342	21.9523	20.4332	19.7846	19.1328	22.1586	19.2483	20.6186	21.0449	20.9953	21.134
nro1	SPCC4B3.07	negative regulator of Ofd1, Nro1	Q9USJ7		-1.15355	0.635166	6	6	21.9	12.897	21.6985	20.6806	20.735	20.4819	20.941	18.4539	20.6203	21.6378	21.0793	21.0538	21.221	21.0374	21.218	21.2003	20.7672	20.5522	20.8034	21.1172
cwf10	SPBC215.12	U5 snRNP GTPase subunit Cwf10	O94316		-1.1677	0.786892	12	11	15.5	33.074	20.1667	18.8322	21.3035	20.5353	20.7999	18.6652	21.4119	21.1358	20.9557	19.9745	19.4326	20.7051	21.2357	21.1661	21.2042	20.528	18.5459	19.4894
	SPCC320.08	transmembrane transporter	O59785		-1.16827	0.803708	4	4	14.1	11.735	19.1097	20.3608	20.2859	19.4002	20.3701	18.0735	20.2663	20.5161	20.5662	19.9075	20.2758	18.4368	20.6053	20.3002	21.0873	20.3119	20.4293	20.5353
ymc1	SPAC4G9.20c	mitochondrial carrier, glutamate/glycine	Q10248	+	-1.18443	1.39833	9	9	49	35.949	19.0178	19.6435	20.2342	21.3308	21.835	20.5601	22.3129	22.2691	22.6973	21.4429	19.4477	19.6978	22.1828	22.3261	23.2299	21.1141	20.7045	21.4229
mcm6	SPBC211.04c	MCM complex subunit Mcm6	P49731		-1.21725	1.17987	18	18	28.8	44.325	19.167	19.4314	20.3322	19.9832	20.3269	18.8045	20.7754	21.224	20.7669	19.8518	19.8429	19.7051	21.3594	20.6985	21.0785	20.5321	20.2703	18.9634
csm1	SPAC11E3.03	microtubule-site clamp monopolin complex subunit Csm1/Pcs1	O13684		-1.22286	0.941154	11	11	58.6	42.631	18.4006	19.6656	21.2819	18.791	20.7101	20.3589	21.4654	20.9984	21.0647	20.3765	19.188	19.4101	20.769	19.5355	20.5945	21.1277	19.7726	20.8429
pep3	SPCC790.02	HOPS/CORVET complex subunit, ubiquitin-protein ligase E3 Pep3/Vps18	O74925		-1.22756	1.16881	11	11	14.3	23.523	19.7758	20.5369	19.9364	18.6295	20.3004	19.3317	20.5318	20.5736	20.8388	18.8783	18.7972	20.0933	20.5506	19.4835	21.6283	20.8396	20.8494	21.0116
rga8	SPAC13A11.01c	RhoGAP Rga8	Q09697		-1.23025	0.446332	20	20	34	90.051	19.405	19.7609	19.8904	22.0596	21.842	18.4063	22.1006	21.8753	22.0226	20.7001	20.8799	20.7388	21.8944	22.1178	22.8915	22.0116	22.0161	22.7495
scs7	SPAC19G12.08	ER sphingosine hydroxylase Scs7	O13846	+	-1.23416	4.54398	11	11	44.1	190.62	21.7031	20.704	19.5663	23.2671	23.1881	23.1747	24.485	24.3444	24.5031	23.813	23.6433	23.7773	24.2107	23.8972	24.1646	23.7827	23.5696	23.9629
rrs1	SPBC29A3.16	ribosome biogenesis protein Rrs1	O59678		-1.24199	0.840271	5	5	47	28.864	20.7958	19.8324	20.6417	20.721	19.3816	18.3744	20.8794	20.7618	20.5617	18.2835	18.1881	19.7816	21.3645	19.3964	21.5813	20.0988	19.0915	19.9078
pdc1	SPAC20G4.08	P-body assembly WD repeat protein	O13892		-1.24681	1.08282	19	19	26.1	31.386	20.3942	18.9032	20.8806	20.2961	20.6903	19.1191	21.7964	21.1361	20.9135	19.4567	19.2772	19.7774	17.8309	19.7576	21.5502	21.1203	20.7993	22.3564
alr2	SPBC359.02	alanine racemase Alr2	Q9P5N3	+	-1.24786	3.0957	22	21	66.5	198.19	18.3242	19.7896	20.3567	22.427	22.8048	22.7892	23.9165	23.8218	24.0263	21.1591	20.0513	22.3465	24.7165	23.9776	25.0965	21.5429	20.1094	21.8379
uba42	SPAC2G11.10c	thiosulfate sulfurtransferase, URM1 activating enzyme E1-type Uba42	Q09810		-1.25003	0.786759	7	7	23.4	8.196	19.5795	19.7462	20.0627	21.1541	19.9297	18.7566	20.9264	21.6791	20.985	20.0935	18.0858	18.7127	20.6438	21.3523	21.0319	19.16	20.6531	19.5737
pdf1	SPBC530.12c	palmitoyl protein thioesterase/ dolichol pyrophosphate phosphatase fusion protein Pdf1	O59747	+	-1.25067	1.35347	4	4	9	10.298	18.8903	20.2789	20.9394	18.6869	18.9531	19.9904	20.1363	20.543	20.7029	20.341	19.876	18.9949	20.3482	20.034	20.4741	19.9879	18.7202	20.6956
msy1	SPCC1183.11	MS calcium ion channel protein Msy1	O74839	+	-1.26287	2.47735	28	28	31.8	90.859	20.3464	21.1254	20.9413	23.4618	23.1038	22.838	24.2456	24.5571	24.3894	21.9462	20.1659	20.1026	22.9748	23.0116	23.4728	23.611	23.77	24.1933
urg2	SPAC1002.17c	uracil phosphoribosyltransferase	Q9US43	+	-1.26477	1.91198	12	12	84.8	136.64	21.8003	22.2774	21.1694	24.7793	24.4276	25.3509	26.2287	26.2298	25.8936	24.6136	24.6269	24.7395	26.1126	25.6927	25.5257	24.2638	24.1201	24.2967
	SPAC1039.06	D-serine ammonia-lyase activity	Q9US35		-1.26662	0.829025	8	8	29.9	13.297	20.1359	20.0155	20.8896	19.4608	20.5301	18.1751	20.4718	20.4482	21.0459	18.0382	19.3892	20.3869	21.0669	19.3437	20.9831	21.2927	18.7033	19.8457
pvg1	SPAC8F11.10c	Golgi pyruvyltransferase Pvg1	Q9UT27		-1.26776	0.992453	10	10	29.7	28.718	18.911	19.3364	19.3454	20.9993	19.1708	20.9289	21.6946	21.6247	21.5831	21.1685	19.378	19.3016	21.7498	21.997	21.3975	21.4745	21.4122	21.5767
rps2601	SPAC806.03c	40S ribosomal protein S26	Q9UT56		-1.26912	0.602474	4	3	36.7	50.971	19.2749	21.91	20.6469	21.1751	18.4777	21.3857	21.5454	21.4578	21.8427	20.0363	21.0631	21.4909	20.9797	19.8932	22.2049	21.2245	21.3837	21.4433
	SPBC1861.05	bifunctional pseudouridylate synthase/pseudouridine kinase	Q9USY1	+	-1.28227	2.15716	21	21	40.2	255.88	19.6197	19.0867	20.5062	22.0493	21.927	22.6773	23.69	23.4215	23.3889	20.6568	22.1915	21.1667	23.145	22.3982	23.1158	22.2004	21.7936	22.266
sec67	SPAC2F3.02	ER protein translocation subcomplex subunit Sec67	O14085		-1.28695	0.78238	3	3	23.4	17.593	20.1848	19.3758	21.6437	20.4651	20.7332	18.3352	21.1255	21.1395	21.1294	20.6202	19.7215	20.1029	20.8482	20.422	20.6756	20.6901	20.384	21.0982
nup189	SPAC1486.05	nucleoporin Nup98 and Nup96	Q9UTK4	+	-1.30301	1.43049	33	33	25	133.11	20.295	19.9852	20.7627	21.9325	21.2221	22.4245	23.4733	23.325	22.6899	21.0839	21.9504	22.3004	23.265	22.2987	23.8142	20.3983	21.273	22.0118
prp19	SPAC29A4.08c	Prp19 complex subunit, ubiquitin-protein ligase E4 Prp19	O14011		-1.31327	0.659946	7	7	25.2	18.001	18.5391	18.5469	20.9885	21.4568	19.3925	18.4974	21.4586	21.0991	20.7287	18.955	20.3293	18.5866	21.1463	19.2278	21.7227	21.4293	21.4474	21.4608
rae1	SPBC16A3.05c	RNA export factor, nucleoporin Rae1	P41838	+	-1.32445	1.48578	14	14	58.8	156	20.5274	19.5838	20.2345	22.2018	22.0944	21.2842	23.7111	23.1492	22.6933	19.6453	21.9093	19.3133	23.2661	22.4349	23.048	20.8857	21.6964	21.7938
	SPCPB1C11.03	cysteine transmembrane transporter	Q9C0U9	+	-1.33182	2.99792	11	11	19.6	69.398	17.6395	21.1926	20.3893	22.2214	22.3342	21.8376	23.4478	23.4069	23.5339	21.9029	22.0177	21.4705	24.2593	24.0175	24.6173	21.9848	21.7991	22.4849
spt16	SPBP8B7.19	histone H2A-H2B chaperone, FACT complex subunit Spt16	O94267		-1.34279	0.676947	17	17	20.7	20.091	20.7653	20.7616	20.0501	18.6863	19.141	21.5851	21.0922	21.2269	21.1217	20.4228	19.0932	20.0973	21.131	19.9022	20.6408	19.3001	21.1971	21.1718
rpa2	SPBP23A10.07	DNA-directed RNA polymerase I complex subunit Rpa2	Q9P7X8		-1.35235	0.578973	12	12	15.6	60.71	20.7914	21.0224	20.111	21.2072	18.1299	21.1613	21.786	21.0919	21.6774	20.7094	19.792	19.256	21.0021	21.3271	21.6908	21.064	20.9839	20.6221
abc2	SPAC3F10.11c	vacuolar phytochelatin and glutathione S-conjugate ABC family transmembrane transporter Abc2	Q10185	+	-1.35416	2.05665	27	27	26	157.6	21.5388	19.0991	20.2409	22.3195	22.616	21.8908	24.0034	23.3875	23.4979	21.0338	22.4823	21.1197	24.1079	22.7014	24.4029	23.0831	23.2447	23.4998
mpc1	SPCC1235.11	mitochondrial carrier, pyruvate Mpc1	O74847		-1.3602	1.19296	5	5	41.8	23.599	19.2238	19.1457	19.4875	18.6955	20.2787	18.6627	20.467	20.6424	20.608	20.5991	20.6814	20.0078	20.2418	19.86	20.3198	20.5073	19.6108	19.9197
ntr1	SPAC1486.03c	RNA-binding splicing factor Ntr1	Q9UTK6		-1.36762	1.19162	12	12	16.9	53.734	19.5528	18.8937	21.6491	20.9249	19.2084	19.6551	21.1848	21.0874	21.619	19.2747	18.064	20.1304	21.2123	20.9095	21.1023	21.1334	20.9635	21.1465
utp10	SPBC23E6.04c	U3 snoRNP-associated protein Utp10	O60179	+	-1.36971	2.72096	43	43	33.1	163.22	20.7018	19.6762	20.0217	22.4955	22.6981	22.2218	23.9958	23.9418	23.5869	20.887	20.2419	21.5929	23.9417	22.6551	24.4289	22.7338	23.0352	23.6816
myo51	SPBC2D10.14c	myosin type V	O74805	+	-1.37175	1.66692	12	11	11.4	73.647	18.9534	19.7007	20.5295	18.271	19.0842	18.5803	20.3647	19.441	20.245	20.525	18.9383	20.0875	20.5321	19.6473	20.9012	19.4318	18.6656	20.7675
pop3	SPBC21B10.05c	TORC1/2 complex WD repeat protein Pop3/Wat1/Lst8	O74184		-1.39205	1.29892	7	7	33.8	71.121	17.7261	19.8466	19.8551	20.2527	20.444	18.9258	21.2927	20.9837	21.5223	19.401	19.881	19.8139	21.2163	21.203	21.3281	20.9983	20.7316	20.8894
bgs1	SPBC19G7.05c	primary septum and spore wall linear 1,3-beta-glucan synthase catalytic subunit Bgs1	Q10287	+	-1.39616	2.12776	27	22	21.6	74.779	21.1263	19.4685	20.499	22.1509	22.041	21.484	23.5503	22.925	23.3892	19.7785	21.9442	18.9318	23.0341	21.8244	23.2061	22.6801	22.7482	22.8332
cut23	SPAC6F12.14	anaphase-promoting complex TPR lobe subcomplex subunit Apc8	O94556	+	-1.40663	1.52035	5	5	11.2	31.168	18.3914	19.3732	20.6554	17.8466	18.0386	19.0754	20.1099	19.5051	19.5656	19.8885	18.4591	20.5432	19.1586	19.4261	20.9578	17.9974	19.3583	17.769
pho84	SPBC8E4.01c	plasma membrane inorganic phosphate transmembrane transporter	O42885	+	-1.4068	3.62081	15	13	28.8	305.94	22.6901	21.473	21.3668	22.4983	22.78	22.4389	24.0615	23.9329	23.9432	23.3935	23.2764	22.5899	23.6184	23.1325	23.5733	23.1683	22.984	23.1191
mcm4	SPCC16A11.17	MCM complex subunit Mcm4/Cdc21	P29458		-1.41286	1.21538	11	11	19.6	40.133	19.4755	19.5639	20.1894	20.5888	18.9313	19.1079	20.6776	21.0024	21.1866	20.043	19.8918	19.2603	20.946	19.1071	21.5391	18.6193	18.9757	19.0223
cdc6	SPBC336.04	DNA polymerase delta catalytic subunit Cdc6	P30316	+	-1.43012	1.39376	24	24	29.1	116.4	19.0982	20.3659	20.1564	21.0313	21.4871	20.3913	22.0707	22.0146	23.1147	18.9862	19.3186	18.3147	22.1425	21.5107	23.1406	19.9258	19.3095	19.0539
zrt1	SPBC16D10.06	plasma membrane ZIP zinc transmembrane transporter Zrt1	O94639	+	-1.44593	3.13086	9	9	31.9	178.32	19.3519	21.8855	21.5575	23.4079	23.2794	23.1162	24.7059	24.9433	24.4921	23.7382	23.7875	23.2765	24.7688	24.4782	24.4265	23.5012	23.4178	23.6177
psm1	SPBC29A10.04	mitotic/meiotic cohesin complex ATPase subunit Psm1/Smc1	O94383		-1.46475	1.13143	15	15	15.9	52.634	19.8685	19.4695	20.3222	18.0711	19.726	20.0208	20.7725	20.6382	20.8014	18.4731	19.2914	21.0475	21.0982	20.2421	20.6185	20.8286	21.1375	21.1638
aur1	SPAC3H8.06	inositol phosphorylceramide synthase Aur1	Q10142	+	-1.4671	2.30996	4	4	11.4	4.7693	19.0295	19.2182	19.6424	19.4094	18.6406	19.09	20.6628	20.634	20.2445	19.6565	20.2569	18.8385	20.2912	20.0988	20.4391	19.4204	18.8464	19.9714
tyw1	SPCC1020.08	wybutosine biosynthesis protein Tyw1	O59761		-1.48644	1.15967	19	19	29.1	41.813	17.939	19.6605	20.7119	20.3673	22.3007	21.923	22.9398	22.8673	23.2432	21.8639	19.0991	21.2484	22.7785	22.3616	23.4777	21.7805	22.1396	22.38
	SPCC338.06c	heat shock protein Hsp20 family	O74984	+	-1.50865	2.03518	4	4	30.2	17.834	18.3484	20.8124	20.6948	19.0765	18.6268	19.6124	20.5222	20.8998	20.4196	19.56	21.288	20.2351	20.5848	20.8606	21.093	21.1034	20.7352	20.9715
hul5	SPAC167.07c	HECT-type ubiquitin-protein ligase E3	Q1K9C4	+	-1.51571	3.03904	8	8	9.9	28.466	19.7509	19.4169	19.8167	19.128	18.8132	18.7428	20.1657	20.5741	20.4913	19.472	20.4985	19.9818	21.1318	19.2126	21.0729	20.4438	19.977	18.9195
ibp1	SPBC839.07	Cdc25 family phosphatase Ibp1, unknown role, implicated in DNA replication	Q8WZK3		-1.52284	1.14988	4	4	42.8	12.39	19.2546	21.1285	19.348	19.9737	20.2026	18.2846	21.2689	21.0063	20.7542	19.6602	19.1278	18.9645	21.31	19.9597	22.0129	19.0102	20.22	20.283
snu13	SPAC607.03c	U3 snoRNP-associated protein Snu13	O74690		-1.52427	0.937315	4	4	72.8	18.444	22.1733	23.5097	21.9914	22.1291	19.7452	20.1151	21.8455	22.3929	22.3238	19.3885	19.1927	21.9903	21.1302	20.2581	21.6685	21.5411	22.3154	21.6934
fft2	SPCC1235.05c	SMARCAD1 family ATPase Fft2	O74842	+	-1.5255	1.869	7	7	7.9	21.172	17.9964	19.3227	20.2778	18.7197	19.5376	18.3747	20.3592	20.2386	20.6106	19.5442	20.2229	19.2943	18.3	19.6588	19.9607	18.0711	18.8109	19.2625
wpl1	SPBC428.17c	cohesin loading/unloading factor (WAPL) Wpl1	O94364	+	-1.53479	1.3434	6	6	11.5	5.7413	20.5316	20.6891	19.8587	18.4381	17.1515	18.4342	19.9124	18.9064	19.8094	18.5968	18.1054	18.9622	20.7561	19.6736	20.7	19.9901	19.2386	19.6127
ptr2	SPBC13A2.04c	plasma membrane PTR family peptide transmembrane transporter Ptr2	Q9P380	+	-1.53899	3.05783	14	14	29.4	119.93	19.3241	19.336	20.13	21.8066	22.2935	22.3439	23.7295	23.666	23.6655	23.2757	23.2731	23.0555	22.916	22.7959	23.2574	22.8237	22.853	23.248
rrp5	SPCC1183.07	U3 snoRNP-associated protein Rrp5	O74835	+	-1.55259	2.52742	29	29	21.6	111.39	21.9704	22.0004	20.2195	20.3593	20.7485	20.783	22.1755	22.5304	21.8426	20.3541	19.3256	19.1829	21.8536	19.5371	23.2099	20.7058	20.2447	23.1103
rsc9	SPBC1703.02	RSC complex subunit Rsc9	Q9P7W8	+	-1.55313	2.95967	12	12	23.1	21.045	19.9146	20.4381	20.6331	19.1317	18.9752	19.5205	20.6063	20.9138	20.7668	19.9486	20.8218	19.5113	20.2873	19.5799	21.8146	19.5931	19.9924	17.6791
pho842	SPAC23D3.12	plasma membrane inorganic phosphate transmembrane transporter Pho842	Q09852	+	-1.56181	1.49798	12	12	22	110.98	21.1371	19.5953	19.4806	20.4484	19.5255	19.6978	20.759	22.1106	21.4875	19.4576	18.5377	18.5443	22.9839	21.7594	24.103	20.8994	21.908	21.7662
prs5	SPBC3D6.06c	ribose-phosphate pyrophosphokinase Prs5	P87171	+	-1.56214	1.81125	5	5	26.1	14.696	20.3558	19.636	20.9276	19.686	19.0883	18.3673	20.5078	20.705	20.6152	20.3775	20.7732	20.0773	20.2866	19.7558	20.3386	19.798	20.0653	18.5423
pcl1	SPBC1683.10c	vacuolar ferrous iron/manganese transmembrane transporter Pcl1	Q9P6J2	+	-1.56992	2.4016	6	6	37.6	70.006	18.9016	19.7837	20.3091	21.0068	21.7747	21.7097	23.1986	23.1171	22.8853	21.4437	21.6297	21.4774	23.3231	22.5748	23.5337	22.2714	21.8586	22.3472
mlo3	SPBC1D7.04	RNA binding protein Mlo3	Q09330	+	-1.6062	1.61468	12	12	53.8	63.26	24.57	24.9148	24.4521	22.2344	22.3925	21.0059	23.7309	23.3507	23.3699	22.2217	22.1109	21.4348	23.4816	22.7364	24.8542	21.772	21.2542	21.9638
bgs3	SPAC19B12.03	cell wall 1,3-beta-glucan synthase catalytic subunit Bgs3	Q9P377	+	-1.60834	2.58277	29	26	20.2	112	18.5691	18.9342	20.643	22.0339	21.976	21.382	23.5947	23.1807	23.4415	21.6859	21.8235	21.8343	23.1194	22.0241	23.5978	22.4074	22.4636	22.4897
did4	SPAC4F8.01	ESCRT III complex subunit Did4	O14177	+	-1.6129	2.35127	12	12	64.8	89.733	19.5384	20.0238	20.6178	22.8488	22.7701	22.1449	24.2855	24.4406	23.8764	21.583	20.9825	21.6089	22.8001	22.9695	23.2716	23.5824	23.9753	24.075
hrp1	SPAC1783.05	CENP-A chaperone, CHD family Hrp1	Q9US25	+	-1.63419	2.2214	11	11	9.8	13.191	18.2501	19.7459	19.8453	19.4106	19.4646	18.7408	20.6869	20.5948	21.2368	18.3903	18.7065	20.0081	19.9641	19.4521	20.8173	18.9243	19.3344	20.4699
	SPBPB2B2.01	amino acid transmembrane transporter	Q9HDV2	+	-1.6487	2.08306	11	11	20.9	164.52	19.0755	20.4544	20.8129	22.0207	22.5977	21.444	23.5502	23.766	23.6923	22.0571	22.4572	22.274	23.8156	23.9465	24.4976	22.8902	23.0515	23.2364
puf1	SPBC56F2.08c	pumilio family RNA-binding protein Puf1	O60059	+	-1.66189	3.08952	9	9	22.8	62.354	19.9049	19.6253	20.7065	19.1156	18.8215	19.3905	20.9298	20.6688	20.7146	20.0378	18.1302	20.5208	20.5382	19.6104	20.7436	18.5957	20.6601	20.6874
gda1	SPAC824.08	Golgi nucleoside-diphosphatase Gda1	Q9UT35	+	-1.68109	1.53856	10	10	25.9	22.199	17.9517	20.5965	20.6395	20.7136	19.9304	19.1851	21.3464	22.1088	21.4172	20.4446	20.8452	18.7065	21.3101	21.0974	21.7271	18.1675	19.1968	21.4279
wee1	SPCC18B5.03	M phase inhibitor protein kinase Wee1	P07527		-1.68213	0.604521	7	7	14	23.979	22.1144	23.1846	25.1116	18.935	19.4851	17.105	21.2665	21.1499	18.1551	20.1017	18.8669	18.7345	20.5045	20.5492	19.277	19.5176	19.0025	19.839
ufd2	SPAC20H4.10	ubiquitin-protein ligase E4 Ufd2	Q9HE05		-1.6921	0.311277	12	12	16.5	14.858	23.882	19.954	20.8455	19.2979	19.1928	23.6069	23.9052	24.2263	19.0425	18.732	24.2571	23.992	23.9612	23.7376	18.8388	23.229	23.6006	23.3899
pmr1	SPBC31E1.02c	plasma membrane P-type ATPase, calcium transporting Pmr1	O59868	+	-1.70984	2.30624	16	16	27.9	173.66	19.9206	19.9056	20.4291	20.7373	21.0799	20.1357	22.5684	22.3885	22.1255	21.3239	21.5919	21.3691	22.4651	21.5402	21.7062	21.1252	21.6801	21.7712
tad2	SPBC16D10.10	tRNA specific adenosine deaminase subunit Tad2	O94642	+	-1.72418	1.44019	7	7	19.5	6.622	19.1459	20.2473	20.9846	18.9154	20.0562	18.1903	20.5358	20.9208	20.8778	18.7475	19.0624	19.3831	20.4783	19.2275	19.8747	19.0412	19.364	19.1843
tma20	SPBC31F10.12	RNA-binding protein Tma20	P87313	+	-1.75203	1.35219	5	5	35.9	3.1664	21.2447	19.9103	19.923	20.6502	19.0087	18.7122	21.3143	21.106	21.2068	19.3357	19.5002	19.5182	21.2834	19.6481	20.7701	20.6144	20.7157	20.4643
dbp2	SPBP8B7.16c	ATP-dependent RNA helicase Dbp2	P24782		-1.76811	0.322819	25	24	51.6	85.592	23.3257	22.0116	20.065	20.2679	18.6024	18.7874	25.2972	19.4617	18.2032	20.1625	19.2487	19.3544	19.7219	19.8565	19.2366	18.6604	18.8108	18.4989
mam301	SPCC4B3.03c	multi-pass membrane and CBS domain protein, implicated in magnesium homeostasis and endomembrane organization	Q9USJ3		-1.78045	0.810399	11	11	22.7	45.479	20.0115	19.5796	20.2796	21.5987	20.8672	18.2602	22.1405	22.0637	21.8633	19.6329	19.0248	19.7394	21.8869	19.8617	22.7922	21.0286	21.8226	21.8611
prp10	SPAC27F1.09c	U2 snRNP-associated protein SF3B1	Q10178		-1.78231	0.636132	10	10	13.8	24.041	19.5743	19.8912	21.0327	19.4583	18.9512	18.8996	22.2669	18.3886	22.0004	21.1855	18.1587	22.5422	22.269	18.6015	22.4287	21.9879	22.7836	22.7219
str1	SPBC4F6.09	plasma membrane siderophore-iron transmembrane transporter Str1	O74395		-1.78675	1.12274	6	6	15	25.31	19.696	19.2441	21.0587	20.5722	19.5359	18.1243	21.4634	20.7218	21.4075	18.1149	20.615	18.4813	21.3502	21.893	21.6596	20.8598	19.9512	21.0949
	SPBC56F2.07c	ribosome biogenesis factor recycling AAA family ATPase	O60058		-1.7932	1.25711	16	15	29.9	117.23	19.5757	20.3177	21.1318	20.8651	20.3658	18.6735	21.5931	21.909	21.7819	19.683	18.6918	19.944	21.0457	21.0865	22.0605	20.9418	20.8128	21.4391
amf1	SPBC1683.03c	plasma membrane ammonium transmembrane transporter Amf1	Q9P6J7		-1.80041	1.04977	4	4	6.7	34.595	19.7551	19.5374	20.7493	21.3201	18.9359	21.2864	21.9955	22.4201	22.5281	21.1642	21.4058	21.2613	22.2264	21.9905	22.2528	21.0068	21.4099	21.3935
upf1	SPAC16C9.06c	ATP-dependent RNA helicase Upf1	Q09820	+	-1.81037	2.31855	16	16	24.4	51.84	19.1051	19.3785	19.6414	19.8644	19.715	20.4997	22.031	21.4156	22.0635	19.4808	20.1164	19.7926	21.8267	20.2043	22.4693	20.2648	19.9689	20.7315
vps10	SPBC16C6.06	sorting receptor for vacuolar proteins, Vps10	O42930	+	-1.81953	2.09221	25	25	24.6	290.41	18.9697	20.4564	20.7478	21.1481	21.6296	20.5918	23.1194	23.2032	22.5054	19.5283	20.5133	20.1573	22.7763	21.5776	24.1981	21.7593	22.1653	22.7054
avt3	SPAC3H1.09c	vacuolar amino acid transmembrane transporter Avt3	Q10074	+	-1.8263	2.51114	7	7	14.5	18.209	19.1706	20.7914	20.3195	19.1608	18.6945	19.4908	20.6461	21.2295	20.9493	18.5796	19.4097	20.2061	21.8498	19.3813	22.0289	20.9732	21.3011	21.8148
nem1	SPBC3B8.10c	serine/threonine protein phosphatase (Nem1-Spo7 complex) catalytic subunit Nem1	O59718	+	-1.82949	1.6517	6	6	18.7	25.507	19.2907	20.9863	20.1785	19.7658	18.1845	18.4044	20.779	20.637	20.4272	18.415	19.6959	19.262	20.4692	18.7539	20.6347	20.7723	20.6988	20.9631
hst2	SPCC132.02	histone deacetylase, Sirtuin family, NAD-dependent Hst2	Q9USN7	+	-1.84901	1.32618	8	8	34.9	101.77	18.4834	20.256	21.6495	20.8604	18.7107	19.2138	21.3163	21.542	21.4735	20.8446	21.3497	21.4534	20.9555	21.7458	21.9061	21.5411	21.4962	21.7081
swr1	SPAC11E3.01c	Swr1 complex histone chaperone module subunit, SNF2 family ATP-dependent chromatin remodeller Swr1	O13682		-1.88424	0.595999	5	5	3.7	1.8245	20.2271	20.1068	20.5222	18.9711	22.7356	18.234	22.0861	22.116	21.3913	22.5891	22.5815	22.3638	20.8236	21.8064	21.1861	22.047	22.9333	21.9284
tif224	SPAC21E11.06	translation initiation factor eIF2B delta subunit	Q09924		-1.88658	1.16545	5	5	18.4	18.371	21.916	20.9957	21.3408	21.2718	18.7649	19.4355	21.482	21.7046	21.9454	19.7448	18.6254	20.005	21.3828	19.7257	19.1483	17.5436	19.1283	19.1528
vps11	SPAC823.12	HOPs/CORVET complex ubiquitin protein ligase E3 subunit Vps11	Q9P6N4	+	-1.89738	2.05516	11	11	12.7	24.304	20.1065	19.7751	20.3093	19.2582	18.4155	18.204	20.5015	20.1313	20.937	19.677	19.7013	19.6504	20.7001	19.6752	21.6476	19.378	18.2434	20.3403
brr2	SPAC9.03c	U5 snRNP complex ATPase subunit Brr2	Q9UT24		-1.91121	1.11246	20	20	13	51.621	19.3383	18.6237	20.5248	21.2597	19.3309	18.6498	22.016	21.6505	21.3075	19.9588	18.9984	19.7769	21.3998	18.515	21.6717	20.6026	21.039	21.5311
gef2	SPAC31A2.16	RhoGEF Gef2	Q09733	+	-1.91358	2.22123	8	8	10.8	4.1438	17.9551	20.3691	20.5593	19.0262	18.8802	18.3127	20.6227	20.1731	21.164	19.7428	19.1627	20.0327	19.4647	20.7914	21.5947	19.8449	20.047	18.8426
adh4	SPAC5H10.06c	alcohol dehydrogenase Adh4	Q09669	+	-1.95454	1.71342	21	21	60.9	205.57	20.3925	19.5441	19.5489	20.2749	21.4531	20.0847	22.9103	22.7802	21.9859	21.5057	22.2532	21.1517	22.7	22.0018	22.1964	21.435	21.1726	20.5235
vps24	SPAC9E9.14	ESCRT III complex subunit Vps24	O14296	+	-1.9638	3.04553	14	14	68.4	134.71	18.293	19.574	19.5346	21.911	22.4802	21.8605	24.2419	23.9183	23.9828	22.5908	21.3959	18.2965	22.5872	22.7664	22.5063	23.1595	23.2236	23.2954
alp5	SPBP23A10.08	Ino80, NuA4 and Swr1 complex actin-like protein Arp4	Q9P7X7		-1.98741	0.75973	11	11	34.9	16.956	22.4199	20.1819	19.9258	19.8243	22.1104	17.9597	22.0141	22.0528	21.7897	19.4843	22.4251	18.5141	22.0634	20.3263	21.8884	21.6925	19.6351	21.8584
abc3	SPBC359.05	vacuolar heme ABC transmembrane exporter Abc3	Q9P5N0	+	-2.01051	1.72502	20	20	17.9	77.083	18.7503	19.4954	20.2093	21.3986	20.9076	19.8533	22.8121	23.1412	22.2376	20.0446	22.0694	21.2585	22.3776	20.697	22.7913	21.78	21.3967	20.85
	SPAC20G8.04c	mitochondrial electron transfer flavoprotein-ubiquinone oxidoreductase Cir2	P87111	+	-2.0192	1.85156	7	7	18.5	31.602	21.0707	21.3849	20.3787	18.7386	19.4736	20.3726	21.7517	21.3844	21.5063	21.1932	20.0851	20.9469	21.4249	21.0643	21.195	19.2974	19.4515	20.9278
	SPBC887.17	plasma membrane guanine and adenine transmembrane transporter	O94300	+	-2.03148	1.52173	10	10	17.6	30.781	20.0516	20.1902	20.3115	20.0018	18.488	20.5241	21.558	21.695	21.8554	21.0815	21.0497	20.8216	21.9793	20.9427	22.0974	20.4358	20.2347	20.829
dri1	SPAC17H9.04c	RNA-binding protein involved in heterochromatin assembly Dri1	O13801	+	-2.03666	2.27276	9	9	19.4	13.368	19.2014	20.4979	19.3283	19.0181	19.0822	18.1439	21.057	20.3634	20.9338	20.6706	19.7922	20.0511	20.6642	20.7995	21.3138	20.2665	18.8998	19.2654
did2	SPBC13G1.12	ESCRT III complex subunit Did2	O60074	+	-2.05336	3.23696	9	9	31.5	44.707	18.0071	20.0682	21.4428	22.3164	22.2636	22.2506	24.7235	24.2397	24.0274	21.639	21.2945	19.4729	22.8906	22.6777	23.2106	23.4371	23.6951	23.744
vps32	SPAC1142.07c	ESCRT III complex subunit Vps32	Q9P7F7	+	-2.0656	3.26091	14	14	63.1	100.28	19.8226	19.1237	21.2167	23.5876	23.4152	23.5337	25.4348	25.9706	25.3279	21.4243	19.0286	21.0277	24.4346	23.8364	24.0217	24.2756	24.9648	24.7509
mot1	SPBC1826.01c	TATA-binding protein-associated transcription initiation factor Mot1	O43065	+	-2.0907	2.81391	32	32	21.4	69.291	20.3773	20.6418	21.0372	20.6442	19.8087	20.0536	22.4506	22.2624	22.0657	19.8076	19.0771	18.8666	23.4059	21.9964	23.7065	21.3857	21.217	22.1993
pdr16	SPCC23B6.04c	meiotic sec14 cytosolic factor family, phospholipid-intermembrane transfer protein Pdr16	Q9UU99		-2.11192	0.991953	21	21	25.3	41.535	22.0005	19.2557	20.8949	21.9268	18.7275	20.964	22.8958	23.0305	22.0279	19.2579	19.7134	19.9883	21.8465	19.6818	22.235	20.5194	21.7164	23.0185
cdh1	SPBC336.02	18S rRNA dimethylase Cdh1	Q9USU2	+	-2.11818	2.02384	9	9	40.7	45.079	19.5444	20.5292	19.9004	19.1121	19.2274	17.884	20.7097	20.7243	21.144	20.0094	19.3633	19.2798	20.8932	20.4543	21.686	20.3828	18.5077	20.7254
erg28	SPBC337.09	Erg28 protein	O74820		-2.13658	0.779928	2	2	20.6	76.842	19.1837	19.2118	20.5138	21.9909	18.2834	18.2403	21.8711	21.8597	21.1936	22.2532	22.029	19.7248	22.5512	19.149	19.0476	19.5684	21.8712	18.8259
erb1	SPBC4F6.13c	WD repeat/BOP1NT protein Erb1	O74399		-2.13724	1.22181	11	11	27.3	23.719	20.6092	20.6612	20.6599	18.0029	20.5919	18.2829	21.1953	21.0517	21.0424	20.8688	19.8687	20.5258	20.9557	20.1233	21.1864	20.6302	19.1651	20.2438
pdr1	SPAPB24D3.09c	ABC transmembrane transporter Pdr1	Q9C0Y5	+	-2.16081	2.00401	8	8	8.5	10.743	20.3956	18.6321	20.8615	19.613	18.1093	19.2783	21.2506	20.9488	21.2836	19.5864	19.6528	20.4543	21.2409	19.0443	20.6409	20.0016	19.6085	18.7439
far11	SPBC27B12.04c	SIP/FAR complex subunit, Far11/Csc2	O13665	+	-2.17543	2.89849	9	9	15.7	34.195	20.5336	20.4234	20.3349	18.4597	19.0799	19.0495	20.9813	20.7641	21.37	19.4639	20.2109	19.1773	20.8936	19.3212	20.9413	21.6042	21.7409	21.7646
cmp7	SPBC1604.18c	ESCRT III complex subunit Cmp7	O94730	+	-2.18341	1.86735	12	12	35	46.548	18.4398	19.8417	19.9935	18.9612	19.9796	18.1912	21.2742	21.2037	21.2044	18.9482	19.4542	19.6637	20.7578	19.7307	20.0601	19.0259	19.079	20.3408
mex67	SPBC1921.03c	mRNA export receptor, Tap, nucleoporin Mex67	Q9Y8G3	+	-2.22298	1.3354	13	13	25.5	62.16	19	20.2143	20.7268	21.0044	18.8083	19.038	22.4753	21.767	21.2774	19.3911	19.6648	20.0875	22.0079	18.4044	22.1222	19.1106	19.0797	18.8643
pex7	SPAC17D4.01	peroxin-7	P78798	+	-2.414	3.93155	6	6	30.2	52.857	20.1408	20.1217	19.9904	19.0941	18.8381	19.2705	21.369	21.6848	21.3909	19.6031	20.6601	19.8886	21.3505	19.6328	20.7479	18.8975	21.2523	20.6127
cut14	SPBP4H10.06c	condensin complex SMC subunit Smc2	P41003		-2.44986	0.538115	16	16	19.8	70.592	20.0473	20.1404	20.0526	17.9926	19.9877	19.5932	23.7465	17.8194	23.3572	18.0846	19.7434	19.1751	22.7784	19.1404	22.4576	19.1961	19.2305	22.7761
csn2	SPAPB17E12.04c	COP9/signalosome complex subunit Csn2	Q9HFR0	+	-2.46119	3.47401	10	10	33.2	17.296	18.7455	19.9577	19.6747	19.2636	18.8508	19.0634	21.8693	21.2715	21.4206	20.0689	20.0341	18.6976	22.3416	19.9678	22.7074	18.7829	21.6744	21.636
amt1	SPCPB1C11.01	plasma membrane ammonium transmembrane transporter Amt1	Q9C0V1	+	-2.48491	1.82381	9	9	15.9	28.311	19.2482	19.4946	19.8465	19.7181	21.1018	19.2736	22.0518	22.5537	22.9428	20.9493	22.4066	18.8366	22.7604	21.8476	22.202	18.7236	19.0289	21.3219
rpl2101	SPBC365.03c	60S ribosomal protein L21	Q9UUC1		-2.51089	0.473224	5	1	39.4	42.289	18.9441	19.9535	21.0814	19.0967	18.9483	24.2866	24.8381	20.316	24.7103	19.4717	18.8194	19.5759	24.5634	19.9919	19.6735	18.7763	19.3084	20.1203
	SPAC922.03	1-aminocyclopropane-1-carboxylate deaminase	Q9URX3		-2.54607	1.00422	5	5	25.1	67.611	20.3908	20.5593	20.8436	18.7395	22.6802	19.8219	22.6676	22.9184	23.2939	20.8043	20.8304	21.9258	23.3713	19.0225	22.9305	18.9552	19.3987	19.602
	SPAC26H5.07c	seven transmembrane receptor protein	O13989		-2.62133	1.10731	6	6	14.5	14.032	21.6669	20.3367	20.7638	22.5696	19.0172	19.5244	23.1725	22.9398	22.8628	22.9613	22.9595	22.8499	23.0564	23.0875	22.8565	22.6906	23.3818	23.3765
	SPAC1039.01	amino acid transmembrane transporter	Q9US40	+	-2.69262	1.99132	5	5	14.6	31.717	18.9609	20.3584	20.51	20.7358	20.7462	19.0256	22.838	22.6356	23.1119	21.27	21.433	19.252	22.5735	22.4169	22.7276	18.5296	18.7341	18.9243
sap62	SPBC21C3.05	U2 snRNP-associated protein Sap62	Q9P7L8	+	-2.71891	3.57876	4	4	29.5	23.373	19.4011	20.2233	21.8299	18.8181	19.0804	18.8338	21.6706	21.9662	21.2522	20.1332	19.2721	18.5164	18.8701	19.0745	18.7896	19.2133	18.8595	18.9805
mak3	SPCC74.06	phosphorelay sensor kinase Mak3	O74539	+	-2.82229	4.03139	27	27	14.1	130.32	23.5739	24.4376	24.3433	21.1497	20.7307	21.0546	24.0368	23.7548	23.6102	22.2607	19.3909	23.5776	23.0341	21.1813	24.1269	22.4279	22.1689	22.7636
elp4	SPCC11E10.06c	elongator complex subunit Elp4	Q9USP1		-2.94251	1.01537	5	5	25.8	4.077	18.1741	20.5599	20.5769	19.0343	23.3166	19.5052	23.3467	23.6369	23.7001	19.2949	19.5108	18.4943	23.5605	20.4259	23.1692	23.174	19.2277	23.4634
rng2	SPAC4F8.13c	IQGAP domain cytoskeleton scaffold protein Rng2	O14188	+	-3.07857	2.98821	4	4	2.9	3.1242	19.942	19.8872	21.4199	19.1772	18.2695	18.8382	22.0335	22.1316	21.3555	19.6999	22.1727	19.5547	20.083	20.987	19.202	22.006	18.1966	19.3568
kap114	SPAC22H10.03c	karyopherin/importin beta family nuclear import signal receptor Kap14	Q10297		-3.20394	1.04148	7	7	9.1	21.294	19.2586	20.0614	19.9668	18.6928	19.2169	23.2598	23.4399	23.6814	23.66	19.483	19.4282	19.6037	23.7583	19.4502	22.8428	23.2473	18.7277	23.0741
	SPAC11D3.18c	carboxylic acid transmembrane transporter	Q10097	+	-3.30116	2.72288	4	4	13.3	74.708	19.4911	19.5021	20.815	19.3008	18.1529	18.0532	21.6422	21.5422	22.2259	18.2704	18.1872	18.8178	20.5234	20.7588	20.2309	18.9358	19.8625	19.3452
utp20	SPBC56F2.04	U3 snoRNP-associated protein Utp20	O60055	+	-3.36697	2.43635	43	43	19.3	189.98	19.2576	20.6104	20.0011	20.5257	19.9505	19.6582	23.6098	22.4817	24.1439	19.8011	19.5223	18.8978	23.8754	20.2842	24.6823	21.441	20.5514	22.2149
	SPBC1683.05	plasma membrane uricil/uridine transmembrane transporter transmembrane transporter family	Q9P6J5	+	-3.63534	3.2514	4	4	8.9	47.659	19.2166	19.9524	20.4552	19.4419	18.7153	18.2058	22.5229	22.4232	22.323	20.4937	18.5226	20.3941	21.9777	21.8121	21.748	18.94	19.6629	20.0084
	SPAC11D3.15	5-oxoprolinase (ATP-hydrolizing)	Q10094	+	-4.36014	4.32806	26	26	25.5	120.82	19.8995	19.4157	19.1934	19.6114	19.8393	19.1692	24.0453	23.6567	23.9984	19.0292	19.2666	20.171	21.6087	21.4878	23.1039	19.6797	18.5543	19.7574
	SPAC11D3.14c	5-oxoprolinase (ATP-hydrolizing)	Q10093	+	-5.15774	2.23731	33	33	38.4	78.39	18.8622	20.8883	21.07	18.5424	19.4694	18.5967	25.2753	24.5539	22.2525	18.5537	18.6775	19.0449	18.5089	18.7371	18.1657	19.3822	19.3473	19.7099
dgc1	SPAC5H10.01	mitochondrial D-glutamate cyclase Dgc1	Q09674	+	-6.34998	3.70028	13	13	60.5	212.62	18.5401	20.168	19.6799	19.2624	18.4804	20.0524	25.6165	25.309	25.9195	21.1009	18.477	19.5316	22.9821	22.837	22.5178	19.0501	19.4499	19.7197

## Sheet: B
Protein Name	Systematic ID	Description	UNIPROT ID	Student's T-test significant	Student's T-test Difference (Sad1-TEV140-3V5 +TEV – Sad1-TEV140-3V5 -TEV)	-Log Student's T-test p-value (Sad1-TEV140-3V5 +TEV – Sad1-TEV140-3V5 -TEV)	Peptides	Unique peptides	Sequence coverage [%]	Score	Untagged -thiamine 1 LFQ Intensity	Untagged -thiamine 2 LFQ Intensity	Untagged -thiamine 3 LFQ Intensity	Sad1-3V5 -thiamine 1 LFQ Intensity	Sad1-3V5 -thiamine 2 LFQ Intensity	Sad1-3V5 -thiamine 3 LFQ Intensity	Sad1-TEV-140-3V5 +thiamine (-TEV) 1 LFQ Intensity	Sad1-TEV-140-3V5 +thiamine (-TEV) 2 LFQ Intensity	Sad1-TEV-140-3V5 +thiamine (-TEV) 3 LFQ Intensity	Sad1-TEV-140-3V5 -thiamine (+TEV) 1 LFQ Intensity	Sad1-TEV-140-3V5 -thiamine (+TEV) 2 LFQ Intensity	Sad1-TEV-140-3V5 -thiamine (+TEV) 3 LFQ Intensity	Sad1-TEV-60-3V5 +thiamine (-TEV) 1 LFQ Intensity	Sad1-TEV-60-3V5 +thiamine (-TEV) 2 LFQ Intensity	Sad1-TEV-60-3V5 +thiamine (-TEV) 3 LFQ Intensity	Sad1-TEV-60-3V5 -thiamine (+TEV) 1 LFQ Intensity	Sad1-TEV-60-3V5 -thiamine (+TEV) 2 LFQ Intensity	Sad1-TEV-60-3V5 -thiamine (+TEV) 3 LFQ Intensity
thi201	SPBP8B7.18c	phosphomethylpyrimidine kinase Thi201	O94266	+	6.21788	5.34349	23	23	55.4	303.24	24.9648	24.3533	24.4598	24.9885	25.0086	25.1837	19.3783	18.8596	19.382	25.4423	25.5183	25.3129	19.1069	20.6854	19.1492	25.3117	25.1688	24.9326
thi4	SPAC23H4.10c	bifunctional thiamine-phosphate dipyrophosphorylase/hydroxyethylthiazole kinase	P40386	+	6.21239	4.19302	28	28	71.2	323.31	25.2906	23.903	24.1447	26.5598	26.5595	26.6638	20.3642	20.9052	19.6732	26.5689	26.5056	26.5053	22.3714	19.9938	20.5893	26.6246	26.5019	26.5438
thi2	SPBC26H8.01	thiazole biosynthetic enzyme	P40998	+	5.92912	2.00021	23	23	75.3	268.28	28.4584	27.9372	28.086	28.6896	28.8211	28.9745	24.0235	24.06	20.1924	28.7919	28.7977	28.4738	24.5434	21.4958	20.4539	28.895	28.6106	28.8616
nmt1	SPCC1223.02	4-amino-5-hydroxymethyl-2-methylpyrimidine phosphate synthase Nmt1	P36597	+	5.75803	2.17486	18	18	57.8	139.31	27.7135	27.0777	26.8267	27.0209	26.9108	27.0999	22.4156	22.5322	19.133	27.2109	27.0331	27.1109	23.5627	19.9643	19.5343	27.1412	27.0357	26.9896
thi9	SPAC9.10	plasma membrane thiamine/proton high affinity transmembrane transporter Thi9	Q9UT18	+	5.31046	5.01849	11	11	23.5	204.19	21.3082	20.028	21.2819	23.9833	23.9316	23.6527	19.1974	19.173	18.7453	24.4052	24.5219	24.12	18.5194	19.2108	19.17	24.1799	24.3238	24.5235
bsu1	SPAC17A2.01	plasma membrane high-affinity import carrier for pyridoxine, pyridoxal, and pyridoxamine Bsu1	P33532	+	5.12905	4.24227	5	5	12.7	13.056	22.8135	22.0483	19.898	23.3119	23.3469	23.3453	18.4868	19.2824	19.0477	24.0392	24.3628	23.8021	19.2463	19.5454	18.313	23.7317	24.0621	23.9206
pdc201	SPAC3G9.11c	pyruvate decarboxylase	O42873	+	5.0675	3.13277	27	26	63.3	227.8	21.8943	20.5701	21.4723	25.2013	24.8929	24.9715	20.0828	19.6064	20.6629	25.8145	25.4259	24.3142	22.2994	19.9027	21.5825	25.2899	24.8908	25.1953
pho4	SPBC428.03c	thiamine-repressible acid phosphatase Pho4	Q01682	+	4.66388	3.38642	11	11	40	81.379	22.7411	22.0376	21.0104	23.0067	22.5584	23.1199	17.8005	19.0431	18.9818	22.9913	23.3392	23.4865	18.384	19.6045	19.0638	22.7041	22.6344	22.7964
alp14	SPCC895.07	TOG/XMAP215 microtubule plus end tracking polymerase Alp14	O94534	+	4.59206	2.44683	30	30	41.4	172.98	23.4413	24.9699	26.7853	19.0745	19.028	20.4478	20.7927	20.367	18.4898	23.9882	24.6987	24.7388	19.9852	19.7875	18.263	23.1386	23.9506	23.0805
	SPBC530.07c	TENA/THI family protein, domain found in context with a broad range of enzymes	O59743	+	4.06002	3.55761	11	11	51.7	74.013	24.1822	23.5925	23.4371	23.1571	23.474	23.638	19.0344	20.1561	19.7899	23.8605	23.6925	23.6074	18.4269	20.7393	18.6764	23.7878	23.4493	23.6428
mge1	SPBC3B9.19	mitochondrial [2Fe-2S] cluster assembly and protein import chaperone Mge1	O43047		3.41423	1.03093	4	4	23.3	4.7016	18.8685	20.0351	23.499	23.4261	22.0068	23.3648	18.2854	18.5998	23.0999	23.4328	23.3781	23.417	22.9942	23.2711	23.2638	23.3076	19.2139	23.2637
	SPBC1604.04	mitochondrial carrier, thiamine pyrophosphate	O94370	+	3.36427	4.19636	8	8	36.4	69.681	21.1309	20.1484	20.2554	21.6338	21.4361	21.1758	18.6513	18.2346	18.4232	21.8587	21.5153	22.028	19.0434	20.0324	19.4834	21.668	22.3219	22.0423
alp7	SPAC890.02c	TACC protein Alp7	Q9URY2	+	3.30225	3.08201	25	25	63.3	201.73	25.3395	26.4301	27.9319	20.3288	20.4728	23.5752	21.8728	22.1475	22.255	24.721	25.8768	25.5843	21.8514	20.2428	18.6906	23.9641	24.0671	23.8016
	SPCC18B5.05c	phosphomethylpyrimidine kinase	Q9USL6	+	3.09097	2.33315	7	7	28.1	14.28	19.826	19.8579	21.3052	21.7342	22.4745	21.7841	20.173	18.7944	18.3898	22.2823	22.1571	22.1908	18.6667	19.9546	20.4828	22.6281	22.4149	22.4439
	SPBC3E7.07c	DUF757 family protein, human PBDC1 ortholog	O59727	+	2.93347	1.74647	7	7	45.6	19.089	19.1003	20.3453	20.4376	19.3291	20.085	20.7002	18.9071	16.8561	17.8682	20.946	21.5519	19.934	18.8081	19.5406	17.5902	21.3463	18.6231	19.6999
cox14	SPCC757.15	cytochrome c oxidase assembly protein Cox14	C6Y4C7		2.44247	0.74068	2	2	39.1	30.321	18.3153	20.4194	20.824	21.4441	21.8254	21.6687	18.1023	22.2722	17.4984	21.7681	22.0426	21.3897	22.3399	21.8618	22.6206	22.0083	21.6866	21.6802
	SPCC162.02c	AMP-binding dehydrogenase	O74419	+	2.42973	4.33591	12	12	15.7	14.649	21.5564	19.6682	20.4305	21.3742	21.1159	21.4971	19.3206	18.9405	18.9545	21.4429	21.5078	21.5541	18.541	19.7906	20.2603	21.4232	21.551	21.4261
pup1	SPAC23D3.07	20S proteasome complex subunit beta 2 Pup1	Q09841		2.22432	1.00934	9	9	44.6	61.032	21.9019	20.6271	20.7262	21.6972	21.3931	21.8986	20.313	18.4016	19.3911	19.8489	22.58	22.3497	22.1821	21.6987	21.3819	21.7057	19.1821	21.7058
kin1	SPBC4F6.06	MARK/PAR-1 kinase Kin1	P22987		2.16589	0.533215	7	7	9.7	6.6041	19.7099	19.3886	21.9401	19.1619	20.691	23.2042	19.4896	18.8985	19.0908	19.4487	24.8873	19.6406	23.6232	19.2549	18.4481	19.8758	24.3207	18.6457
mmb1	SPBC25B2.07c	mitochondrial microtubule binder Mmb1	O74779	+	2.14369	2.97006	24	24	47.5	269.1	19.9151	23.9754	25.6715	25.9292	25.3734	26.2604	24.2978	24.36	24.3549	26.0809	26.4142	26.9486	24.2914	24.618	23.3162	26.5918	26.134	26.1323
srk1	SPCC1322.08	MAPK-activated protein kinase Srk1	O94547		2.11994	0.999868	11	11	27.2	25.665	18.7717	19.5398	21.8842	18.8037	21.0226	19.61	16.6374	17.9445	19.844	20.6948	19.5691	20.5218	20.8269	18.0585	20.5171	20.5499	20.7421	19.0083
apl1	SPBC2G2.06c	AP-2 adaptor complex beta subunit Apl1	O43005	+	2.11878	1.63563	6	6	14.5	51.287	23.0032	23.3667	21.0163	19.9221	21.6193	20.424	19.8889	19.5115	18.6813	21.4741	22.2995	20.6644	20.7481	18.9671	20.2025	21.9949	21.3657	21.9337
snz1	SPAC29B12.04	pyridoxal 5'-phosphate synthase (glutamine hydrolysing)	O14027	+	2.01972	3.52546	21	21	83.4	201.22	26.4439	26.2437	26.0971	25.7617	25.8343	26.2834	24.1408	24.3529	23.8856	26.1497	26.3277	25.9611	24.5289	24.6137	23.7539	26.129	25.7009	25.624
byr3	SPAC13D6.02c	translational activator, zf-CCHC type zinc finger protein	P36627	+	1.75702	2.5635	12	12	77.7	240.13	25.2375	25.9387	28.8406	25.6498	25.82	26.2772	25.631	25.3881	25.1321	26.8544	27.5821	26.9858	25.1194	25.6071	24.5758	26.5185	26.5756	25.7967
	SPCC1739.01	zf-CCCH type zinc finger protein	O74463	+	1.69169	2.85029	16	16	38.2	119.23	22.0545	23.205	24.9238	21.4509	22.042	23.1678	22.2922	22.1081	21.7133	23.5292	23.9752	23.6842	22.295	22.6265	22.2652	23.3346	23.1572	23.3164
	SPCC794.03	amino acid transmembrane transporter	O59813	+	1.63641	1.69009	7	7	14.8	112.17	19.8994	20.2098	19.8724	20.1983	20.4692	19.6281	19.4612	18.149	19.1061	20.6529	20.8173	20.1554	19.206	20.7123	17.5051	20.7388	20.7027	20.6621
orm1	SPBC119.09c	ORMDL family protein Orm1	O42901		1.58593	0.900212	6	6	34.9	10.801	19.0169	19.7659	20.1544	18.7193	19.7509	19.8618	19.1353	18.5175	18.5834	21.7524	18.9914	20.2502	20.21	19.7545	19.8385	19.5299	19.2954	19.9269
	SPAC926.06c	leucine-rich repeat protein, unknown role	Q9UUG2		1.57598	1.27152	3	3	7.6	6.2433	18.6506	19.8716	20.2618	18.9929	18.7854	18.6539	19.5711	18.5826	18.3759	19.5396	21.0203	20.6976	19.5938	20.2008	19.6931	18.4849	17.9815	19.0243
xks1	SPCPJ732.02c	xylulose kinase Xks1	Q9C0U6	+	1.55488	1.91706	9	9	17.1	6.3387	20.2851	20.7608	20.5399	20.6332	19.2317	20.9616	18.4501	18.4409	19.4402	20.1021	20.3332	20.5606	19.4361	19.7981	20.6109	20.7609	20.3444	20.7719
pho1	SPBP4G3.02	extracellular acid phosphatase Pho1	P08091	+	1.52382	3.20733	5	5	17	141.84	23.6031	23.5815	23.6683	23.2421	23.2295	23.6765	22.4697	22.435	22.0933	23.72	24.0515	23.7979	22.4064	22.4171	21.9652	23.6675	23.2926	23.3604
bop1	SPAP32A8.03c	ubiquitin-protein ligase E3, human RNF126 ortholog	Q9C1X4	+	1.51197	2.83503	4	4	13.8	11.895	18.671	20.1135	20.3607	20.0965	20.4933	20.0223	19.9742	20.1883	19.9217	21.1925	21.6652	21.7624	18.3235	19.1545	20.6669	20.8077	19.4574	19.28
	SPAC4H3.03c	glucan 1,4-alpha-glucosidase	Q10211		1.48625	1.11682	6	6	14.3	19.551	19.5939	18.4558	19.6276	21.9228	22.2213	21.5981	20.0062	18.6535	20.7492	21.5343	21.1983	21.1351	21.3592	19.5131	21.289	21.4853	21.7046	21.9201
	SPCC736.13	short chain dehydrogenase	O74959		1.48509	1.1031	6	6	27.4	53.604	19.4925	20.3519	20.1017	19.2033	19.3026	19.5191	19.3607	17.4512	19.0431	20.17	19.6802	20.46	19.6206	20.1726	19.9185	19.8618	19.8538	20.0768
	SPBC460.02c	translation elongation factor, glutathione S-transferase	B5BP46		1.47401	0.796385	9	8	41.4	16.989	23.0787	22.398	21.0234	21.8789	21.4588	22.1528	21.3893	21.3916	18.8618	21.8409	22.3051	21.9186	21.4355	21.7864	21.3665	22.1064	21.7372	21.8443
sti1	SPCC645.14c	chaperone activator Sti1	Q9USI5		1.43637	0.860156	11	11	23.5	51.929	21.7236	23.3346	20.3657	20.5194	20.0401	21.4908	18.0472	19.8282	18.1644	19.7232	19.4761	21.1497	20.7591	20.7565	18.5641	20.1167	21.2472	20.7342
pre3	SPBC4C3.10c	20S proteasome complex subunit beta 1 Pre3	O43063		1.40557	0.818851	10	10	49.1	61.265	21.2554	21.0756	22.0237	20.7548	21.0674	21.216	18.6615	21.0507	21.0004	21.437	21.7648	21.7275	21.2248	19.1425	20.2829	21.1112	20.7233	20.8073
gpx1	SPBC32F12.03c	H2O2 scavenger glutathione peroxidase Gpx1	O59858		1.39179	0.910959	5	5	31.6	8.1961	21.6875	21.6698	21.5104	20.84	20.8245	20.8736	20.6237	20.2145	18.3498	21.3925	20.9451	21.0259	20.4504	21.1315	19.6546	20.8998	20.8084	20.9384
scr1	SPBC1D7.02c	DNA-binding transcription repressor Scr1	O14335	+	1.38143	1.44712	2	2	4.8	7.3288	19.4234	19.9431	21.8545	19.3314	19.8763	19.274	17.8299	18.3524	19.0098	19.8979	20.1988	19.2397	18.8425	19.4872	19.6215	19.3327	18.103	18.6709
mak2	SPAC27E2.09	phosphorelay sensor kinase Mak2	O14002	+	1.2752	2.09396	14	14	8.7	28.019	20.1658	20.0456	20.2892	18.8744	18.7662	19.51	19.3857	19.3159	18.7014	20.5544	20.5512	20.123	19.8774	20.347	20.1668	18.6348	18.6628	17.7076
urb2	SPAC2G11.02	ribosome biogenesis protein Urb2	Q09804	+	1.2586	1.56527	6	6	4.9	3.8611	19.3885	18.9644	21.2063	19.6442	19.2362	19.3579	19.0455	18.9055	18.6847	19.5967	20.8053	20.0095	19.1826	19.2926	19.3404	17.9145	18.7607	18.1382
ubx2	SPAC2C4.15c	UBX domain protein Ubx2	O14048	+	1.24549	2.30945	8	8	31.9	65.402	19.6126	19.9583	20.1446	20.795	21.0882	21.1381	20.6127	20.7675	21.1908	21.8783	22.0742	22.3549	18.5068	19.1211	18.6163	20.8487	19.8771	21.8831
cut12	SPBC649.05	spindle pole body cell cycle signalling scaffold Cut12	O59755	+	1.23329	2.03277	24	24	53.5	53.382	18.0434	18.5808	21.2849	22.7314	22.0334	22.7947	22.3843	22.3604	21.9219	23.1705	23.8762	23.3198	22.0418	20.9026	21.4914	23.3939	23.6922	23.8486
pre5	SPAC6G10.04c	20S proteasome complex subunit alpha 6 Pre5	O14250	+	1.20893	2.74644	11	11	47.4	16.945	22.0262	22.2166	20.5161	21.4694	21.6211	21.7123	21.2442	20.879	21.1964	22.4266	22.0817	22.4381	21.1722	21.383	21.3785	21.6001	21.6752	21.2782
dys1	SPBC1271.04c	eIF-5A-deoxyhypusine synthase Dys1	O94337		1.20136	0.763819	8	8	28.6	12.186	20.6289	20.3957	20.7202	20.325	20.0198	18.1631	18.3944	18.1587	20.1252	19.3592	20.5766	20.3466	19.9419	19.7442	18.0306	19.0009	19.1382	20.1913
kms1	SPAC3A11.05c	meiotic spindle pole body KASH domain protein Kms1	P87245	+	1.19489	3.18617	40	40	69.9	323.31	19.2043	20.9851	20.3631	26.5299	26.8939	26.7799	26.8338	26.9012	26.9035	28.0111	28.3101	27.9018	26.8148	26.6232	26.6081	27.7021	27.5951	27.6693
npc2	SPAPB8E5.04c	Niemann-Pick disease type C2 protein hE1 homolog Npc2	Q9C0X9		1.18383	1.12783	3	3	23.4	20.219	19.4243	20.4295	19.3251	20.5739	19.0882	20.8998	19.0932	19.8705	20.7664	21.2906	20.9662	21.0248	20.6914	19.6735	20.6945	20.7531	20.6996	20.8525
grx1	SPAC4F10.20	glutaredoxin Grx1	O36032		1.18305	0.714721	2	2	31.7	61.986	21.4948	22.4172	20.7689	19.1079	19.2189	19.2795	18.4626	18.7899	19.8947	21.3066	20.2313	19.1585	18.4337	18.4875	19.4169	20.0213	19.5508	19.8139
ufd1	SPBC16A3.09c	Hrd1 ubiquitin ligase complex subunit Ufd1	O42915	+	1.13475	3.2692	10	10	33.9	24.937	19.0101	19.6776	20.9393	21.8018	22.1347	22.176	21.5312	21.7957	21.5116	22.6966	22.8763	22.67	21.4797	21.9733	21.581	21.8677	22.0083	22.0222
srp101	SPBC3B9.03	signal recognition particle receptor alpha subunit Srp101	O43032		1.1015	1.17657	7	7	18.1	20.17	19.7657	19.3715	18.8856	19.2049	19.0172	18.3522	19.4474	18.4823	18.7903	19.4366	19.9885	20.5993	18.4546	20.0892	19.5691	19.1411	20.3162	20.5739
muk1	SPBC29A10.11c	GEF Muk1	O94388		1.10122	0.641418	8	8	28.9	11.683	18.6011	20.0748	19.9482	18.7113	19.8624	20.6788	18.6287	20.642	19.1656	20.2731	19.931	21.536	19.3184	19.6784	20.7837	19.4127	19.7119	20.9974
etp1	SPAC22E12.10c	mitochondrial [2Fe-2S] cluster assembly ferredoxin Etp1/ cytochrome oxidase cofactor Cox15, fusion protein	Q10361		1.09989	0.992041	3	3	7.5	23.502	18.9793	19.3197	20.5327	19.5802	19.7434	18.7515	19.1876	18.4194	19.3791	19.4996	20.9287	19.8575	19.9809	20.8768	20.0216	19.733	20.2319	19.8836
cdc48	SPAC1565.08	AAA family ATPase involved in ubiquitin-mediated protein degradation Cdc48	Q9P3A7	+	1.0968	4.21376	49	49	76.3	323.31	25.8823	26.0187	25.4602	26.6611	26.8091	26.8442	26.4441	26.5773	26.4111	27.5787	27.6344	27.5098	26.6425	26.6538	26.4738	26.9183	26.7266	26.8424
[truncated: 1,513 more rows]

## Sheet: C
Protein Name	Systematic ID	Description	UNIPROT ID	Student's T-test significant	Student's T-test Difference (Sad1-TEV60-3V5 +TEV – Sad1-TEV140-3V5 +TEV)	-Log Student's T-test p-value (Sad1-TEV60-3V5 +TEV – Sad1-TEV140-3V5 +TEV)	Peptides	Unique peptides	Sequence coverage [%]	Score	Untagged -thiamine 1 LFQ Intensity	Untagged -thiamine 2 LFQ Intensity	Untagged -thiamine 3 LFQ Intensity	Sad1-3V5 -thiamine 1 LFQ Intensity	Sad1-3V5 -thiamine 2 LFQ Intensity	Sad1-3V5 -thiamine 3 LFQ Intensity	Sad1-TEV-140-3V5 +thiamine (-TEV) 1 LFQ Intensity	Sad1-TEV-140-3V5 +thiamine (-TEV) 2 LFQ Intensity	Sad1-TEV-140-3V5 +thiamine (-TEV) 3 LFQ Intensity	Sad1-TEV-140-3V5 -thiamine (+TEV) 1 LFQ Intensity	Sad1-TEV-140-3V5 -thiamine (+TEV) 2 LFQ Intensity	Sad1-TEV-140-3V5 -thiamine (+TEV) 3 LFQ Intensity	Sad1-TEV-60-3V5 +thiamine (-TEV) 1 LFQ Intensity	Sad1-TEV-60-3V5 +thiamine (-TEV) 2 LFQ Intensity	Sad1-TEV-60-3V5 +thiamine (-TEV) 3 LFQ Intensity	Sad1-TEV-60-3V5 -thiamine (+TEV) 1 LFQ Intensity	Sad1-TEV-60-3V5 -thiamine (+TEV) 2 LFQ Intensity	Sad1-TEV-60-3V5 -thiamine (+TEV) 3 LFQ Intensity
[truncated: 1,565 more rows]

[truncated: 1 more sheets: D]
