# Supplementary material for: Direct recruitment of Mis18 to interphase spindle pole bodies promotes CENP-A chromatin assembly
Source: Curr Biol. Author manuscript; Available in PMC 2026 Feb 23. (PMC7618776; doi:10.1016/j.cub.2023.08.063)
Supplement: DataS3 [file EMS212567-supplement-DataS3.xlsx]

## Sheet: A
Protein Name	Systematic ID	Description	UNIPROT ID	Student's T-test significant	Student's T-test Difference (Sad1-3V5 – Sad1-4A-3V5)	-Log Student's T-test p-value (Sad1-3V5 – Sad1-4A-3V5)	Peptides	Unique peptides	Sequence coverage [%]	Score	Untagged 1 LFQ Intensity	Untagged 2 LFQ Intensity	Untagged 3 LFQ Intensity	Sad1-3V5 1 LFQ Intensity	Sad1-3V5 2 LFQ Intensity	Sad1-3V5 3 LFQ Intensity	Sad1-4A-3V5 1 LFQ Intensity	Sad1-4A-3V5 2 LFQ Intensity	Sad1-4A-3V5 3 LFQ Intensity
mis18	SPCC970.12	kinetochore protein Mis18	Q9P802	+	7.51699	6.58868	15	15	22.541	84.332	18.6194	16.7451	17.9909	23.5835	23.6697	23.6354	16.3051	15.9423	16.0903
mas2	SPBC18E5.12c	mitochondrial processing peptidase (MPP) complex alpha subunit Mas2	O94745	+	6.66042	5.6597	22	22	55.577	323.31	18.1791	16.9825	18.208	26.9094	27.3668	27.4211	20.5317	20.5736	20.6107
qcr1	SPBP23A10.15c	mitochondrial processing peptidase (MPP) complex beta subunit Mas1	Q9P7X1	+	6.38476	4.91314	28	28	50.737	323.31	17.5886	17.6031	19.0268	27.3398	27.9099	27.9988	21.555	21.1271	21.4121
mis16	SPCC1672.10	histone H4 chaperone, CENP-A recruiting complex CENP-A chaperone Mis16	O94244	+	5.40709	3.97226	15	15	48.434	127.17	17.9566	17.9972	18.08	22.165	22.2391	22.1449	17.2652	16.9705	16.092
mak3	SPCC74.06	phosphorelay sensor kinase Mak3	O74539	+	4.74907	4.2611	6	6	266.85	5.1252	18.4392	18.1234	18.5714	21.8484	21.2843	21.1933	17.0205	16.5163	16.542
mis20	SPBC776.16	centromere protein Mis20/Eic2	O94682	+	4.59026	2.8004	12	12	28.725	31.803	18.4201	17.2606	18.4178	21.3767	21.3536	21.4462	15.6292	17.6156	17.1609
mis19	SPBC27B12.02	kinetochore protein Mis19/Eic1	O42995	+	4.51036	3.40769	5	5	13.426	16.543	17.5925	18.8078	17.6978	21.2353	21.4232	21.3294	17.4483	16.0566	16.9519
erg4	SPAC20G4.07c	C-24(28) sterol reductase Erg4	P36209		2.42581	0.964096	4	4	52.545	9.5259	18.0396	17.5693	18.5538	19.7578	19.4845	16.6229	17.431	15.659	15.4979
nup146	SPAC23D3.06c	nucleoporin, WD repeat Nup146	Q09847		2.41698	1.0347	14	14	145.78	33.367	17.6707	17.5706	18.0792	19.9742	20.3913	20.0028	17.4237	15.977	19.7167
ely5	SPBC29A10.06c	nuclear pore protein Ely5	O94384		2.30568	1.27539	7	7	35.117	17.853	18.5489	17.9256	17.5575	20.015	20.2767	19.6296	17.021	16.6736	19.3096
spg1	SPAC1565.06c	GTPase Spg1	P87027	+	2.29016	1.47995	5	5	22.543	4.6935	18.5933	17.8015	17.5866	18.7742	18.7913	18.9903	17.7852	16.5873	15.3127
ima1	SPCC737.03c	inner nuclear membrane protein Ima1	O13681	+	2.20198	2.7443	15	15	70.433	73.29	18.5075	17.608	18.0276	20.86	20.827	21.0423	18.7908	18.1675	19.1651
sif2	SPCC16C4.01	mitochondrial protein, involved in mitochondrial gene expression	O74446		2.15935	0.780099	9	9	44.641	15.479	17.5153	18.23	18.2565	19.8744	20.0581	16.4712	16.1852	16.0641	17.6764
tea1	SPCC1223.06	cell end marker Tea1	P87061		2.10736	1.15263	5	5	127.43	11.831	18.8727	18.6724	17.8327	18.8101	16.9163	19.3715	16.687	16.6964	15.3924
nup124	SPAC30D11.04c	nucleoporin Nup124	Q09904		2.08913	0.88744	20	20	123.97	27.245	18.201	18.2582	18.5707	19.8973	20.9826	20.3324	16.2426	19.0497	19.6527
pdc1	SPAC20G4.08	P-body assembly WD repeat protein	O13892		2.04148	1.22271	9	9	119.23	28.555	17.9398	17.1138	18.8598	18.9724	19.0761	19.1696	17.134	18.332	15.6278
cnp20	SPBC800.13	CENP-T histone fold, kinetochore scaffold protein	Q9HGK9		2.0349	1.05098	8	8	54.323	208.12	17.3923	17.2738	20.1448	19.703	19.8389	19.9572	16.659	17.1457	19.5896
rfc4	SPAC1687.03c	DNA replication factor C complex subunit Rfc4	O94449		1.86137	0.97706	3	3	37.654	5.4723	17.947	16.8242	17.2876	18.9557	18.9908	19.2969	16.6756	16.0311	18.9525
nup132	SPAC1805.04	nucleoporin, WD repeat Nup132	Q9UTH0		1.84632	0.797183	13	13	132.07	25.651	17.364	17.866	18.2287	19.6819	19.9904	20.5162	19.2316	16.1329	19.285
fta4	SPCC1393.04	Mis6-Sim4 complex subunit Fta4	O94716		1.80565	0.665484	7	7	27.148	25.804	16.7547	18.8571	18.4088	19.594	20.0258	19.8321	15.587	18.9357	19.5123
ubx2	SPAC2C4.15c	UBX domain protein Ubx2	O14048	+	1.75319	2.39211	4	4	47.234	32.477	17.3601	17.6192	17.1209	18.9192	18.5053	18.5569	16.7845	17.4159	16.5213
arp3	SPAC630.03	ARP2/3 actin-organizing complex actin-related protein subunit Arp3	P32390		1.68294	0.987304	5	5	47.373	17.094	18.6219	17.6346	17.462	19.1835	18.7115	18.2245	17.1913	15.6493	18.2299
rrs1	SPBC29A3.16	ribosome biogenesis protein Rrs1	O59678		1.64861	0.962186	4	4	19.044	15.038	17.479	17.6852	17.933	19.2618	19.2456	18.7766	17.9454	18.488	15.9047
byr4	SPAC222.10c	two-component GAP Byr4	Q10951	+	1.63776	1.34731	7	7	75.693	16.38	17.6015	17.3027	17.7775	18.6793	19.4231	18.8407	16.7391	16.9089	18.3818
sen1	SPAC6G9.10c	ATP-dependent 5' to 3' DNA/RNA helicase Sen1	Q92355	+	1.63426	3.30262	9	9	192.55	7.6317	19.181	17.3366	18.0422	18.5306	18.7934	18.627	17.1398	16.7394	17.169
snu13	SPAC607.03c	U3 snoRNP-associated protein Snu13	O74690		1.62442	0.755404	4	4	13.535	21.208	17.4557	17.2815	17.7438	20.3528	20.4988	20.7334	19.7348	16.947	20.03
gtr1	SPBC337.13c	RagA/B GTPase Gtr1	O74824	+	1.61181	1.55002	3	3	35.01	8.1863	18.7346	17.7581	18.5214	18.212	18.4403	17.302	16.2776	16.9854	15.8559
rpa49	SPAC2F3.03c	DNA-directed RNA polymerase I complex subunit Rpa49	O14086		1.59654	1.0185	6	6	48.066	7.7299	17.8083	16.4165	18.8657	19.1056	18.6481	19.0339	17.7806	15.92	18.2975
utp13	SPCC16A11.02	U3 snoRNP-associated protein Utp13	Q9USN3		1.58461	1.01429	2	2	85.871	7.8308	17.7966	17.198	17.69	18.0304	16.0772	18.4578	15.9359	15.9829	15.8928
hpt1	SPAC23C11.13c	guanine/xanthine/hypoxanthine phosphoribosyltransferase Hpt1	O13917		1.58352	0.617647	3	3	23.572	5.0709	17.838	17.8796	17.6208	19.055	19.6147	19.5311	20.0156	16.2047	17.2299
hht2	SPBC8D2.04	histone H3 h3.2	P09988		1.57476	0.699668	5	5	15.357	10.673	18.0787	18.4967	19.0007	22.3838	25.1309	21.8774	21.6553	21.2112	21.8014
nrd1	SPAC2F7.11	RNA-binding protein Nrd1	Q09702		1.55403	1.06009	5	5	57.76	8.6165	18.1412	17.807	19.0948	17.8106	18.3632	17.4128	15.562	17.5635	15.799
rpl2101	SPBC365.03c	60S ribosomal protein L21	Q9UUC1		1.538	0.252123	4	1	18.38	17.36	17.8497	17.6293	17.6435	21.9358	16.5348	21.8532	21.8252	16.7363	17.1483
cbl1	SPCC11E10.01	cystathionine beta-lyase Cbl1	O94350		1.49983	0.824011	2	2	42.773	16.68	18.3174	17.8296	18.2045	17.9228	18.2848	18.3263	16.6841	18.1189	15.2314
	SPAPB24D3.08c	NADP-dependent oxidoreductase, implicated in cellular detoxification	Q9C0Y6		1.49016	1.16331	5	5	38.612	37.243	18.0864	17.0794	17.7613	18.7801	17.3849	17.0306	16.4164	16.6127	15.696
rlp7	SPAC664.06	ribosomal protein L7-like Rlp7 involved in ribosome biogenesis	P17937		1.4809	1.03098	3	3	29.165	23.894	18.0797	18.6822	17.7992	18.48	18.558	18.3865	16.8917	15.8833	18.2068
amo1	SPBC15D4.10c	nuclear rim protein Amo1	O74315		1.46044	1.11988	3	3	51.791	21.795	18.5894	18.7536	19.0182	16.5102	17.6002	18.0669	15.812	16.6844	15.2997
alp4	SPBC365.15	gamma tubulin complex GCP2 subunit Alp4	Q9Y705	+	1.43495	1.55067	38	38	90.157	323.31	20.0313	17.7133	20.3426	25.2652	24.14	25.4285	23.3832	23.3704	23.7753
orc1	SPBC29A10.15	origin recognition complex subunit Orc1	P54789	+	1.42274	1.55282	2	2	80.513	3.341	17.6253	18.0131	18.7702	18.2878	17.0333	17.1822	15.8975	15.969	16.3686
pan2	SPAC22G7.04	PAN complex (poly(A)-specific ribonuclease) ubiquitin C-terminal hydrolase subunit Pan2	Q09798	+	1.4155	1.53174	6	6	123.87	6.39	19.3136	17.0692	17.847	16.7133	16.693	17.9572	15.8659	15.5821	15.6689
pht1	SPBC11B10.10c	histone H2A variant H2A.Z Pht1	P48003		1.41187	0.494932	3	2	15.025	2.4995	18.6603	17.6651	18.5922	19.4317	16.8403	15.5913	16.8601	15.0977	15.6698
man1	SPAC14C4.05c	LEM domain nuclear inner membrane protein Man1, Sad1 interacting factor	O13712	+	1.36895	2.08991	3	3	94.907	3.1271	17.9724	18.3138	18.0015	17.6203	17.1826	17.3566	15.8202	16.5135	15.719
rae1	SPBC16A3.05c	RNA export factor, nucleoporin Rae1	P41838	+	1.35954	2.33334	16	16	38.626	113.82	17.2702	18.2862	16.8654	22.6707	23.2506	22.8968	21.4488	21.3778	21.9128
put1	SPCC70.03c	proline dehydrogenase Put1	O74524		1.35915	0.652638	6	6	55.812	8.593	17.7002	16.8126	18.7139	17.8185	17.5458	17.65	18.1083	15.887	14.9415
sec5	SPCC622.10c	exocyst complex subunit Sec5	O94598	+	1.3533	1.303	2	2	92.71	1.5715	18.3909	18.052	18.1911	17.1128	17.8676	17.5781	17.026	15.8412	15.6314
atp4	SPBC1604.07	F1-FO ATP synthase subunit	O94373		1.35086	0.957114	2	2	26.7	6.4135	18.5244	17.477	18.2375	18.1794	18.1943	17.8909	17.9548	16.5394	15.7178
hob1	SPBC21D10.12	BAR adaptor protein Hob1	O74352	+	1.33549	1.77798	3	3	51.391	3.1278	18.4532	18.0258	18.1132	17.8945	17.8052	17.8765	16.1365	17.1928	16.2404
	SPBC119.16c	DENN domain-like containing protein, implicated in vesicle formation/trafficking	O42907	+	1.31612	1.46138	2	2	51.189	3.1069	18.7869	18.2898	18.9015	17.1967	17.6076	16.7848	16.4247	15.9723	15.2438
cbf5	SPAC29A4.04c	pseudouridine synthase Cbf5	O14007	+	1.30481	1.66515	5	5	53.11	14.457	18.5101	18.1863	17.9129	18.7837	19.0408	18.7747	17.3159	17.1244	18.2445
nup60	SPCC285.13c	nucleoporin Nup60	O74500	+	1.30451	1.59526	2	2	80.252	4.5169	17.4476	18.7438	18.1801	17.6781	17.5379	17.3789	16.7381	15.5202	16.423
mmi1	SPCC736.12c	nucleur exosome adaptor Mmi1	O74958		1.29707	1.12703	5	5	54.538	9.7179	18.106	18.5843	17.7543	16.9622	18.5681	17.4123	16.7428	16.4319	15.8766
dbp2	SPBP8B7.16c	ATP-dependent RNA helicase Dbp2	P24782		1.2944	0.955597	12	11	61.547	16.389	20.5504	19.4428	20.3481	18.5402	18.214	18.8294	17.0657	16.2732	18.3615
rrp16	SPAC22F8.09	rRNA processing protein Rrp16	Q9UUI4		1.29209	0.652762	2	2	48.129	2.03	17.5819	17.1762	18.5752	17.5014	17.2216	16.5982	17.2011	15.988	14.2559
hhf2	SPBC8D2.03c	histone H4 h4.2	P09322		1.28617	0.890115	9	9	11.423	42.811	22.0788	22.976	23.3835	23.7902	25.4334	23.3137	23.0118	22.4965	23.1704
nup40	SPAC19E9.01c	nucleoporin Nup40	O13838	+	1.26512	1.65006	9	9	40.254	97.25	17.4404	18.692	18.3889	21.0014	21.3238	21.0184	19.775	19.3125	20.4607
mex67	SPBC1921.03c	mRNA export receptor, Tap, nucleoporin Mex67	Q9Y8G3	+	1.25586	2.15589	17	17	66.534	99.513	17.7619	18.8982	18.3285	21.086	21.7709	21.7833	20.1421	20.2874	20.4431
nup45	SPAC22G7.09c	nucleoporin Nup45	Q09793	+	1.22985	2.49334	8	8	44.983	47.366	17.9709	17.7957	18.9678	19.9109	20.371	20.0566	18.7167	18.7721	19.1601
rpc19	SPAC1687.01	DNA-directed RNA polymerase I and III subunit Rpc19	Q09177		1.21407	0.537414	3	3	13.721	7.0063	18.2491	17.3467	17.9367	18.5131	17.1478	18.9014	16.3463	15.9316	18.6423
pwp1	SPBC1711.16	WD repeat protein Pwp1	Q9P775		1.20771	0.522578	3	3	57.336	7.9719	18.6281	17.546	18.2067	18.204	18.0572	17.9029	17.3773	14.8902	18.2735
mis14	SPAC688.02c	MIS12/MIND complex Mis14/Nsl1	Q9P6M3		1.20748	0.715136	5	5	24.122	11.43	17.5227	17.1598	18.0318	18.9797	19.1036	19.1603	18.475	16.3456	18.8005
gle1	SPBC31E1.05	RNA export factor, cytoplasmic nucleoporin Gle1	O94652	+	1.19961	1.90423	7	7	56.294	13.064	18.2485	18.5448	17.24	19.1918	19.8865	19.5763	18.2247	18.102	18.729
tim18	SPBP23A10.16	TIM22 inner membrane protein import complex and succinate dehydrogenase (SDH) anchor subunit Tim18	Q9P7X0		1.19781	0.941866	2	2	17.744	1.6947	18.8089	18.4015	18.8691	18.2836	17.1734	16.2514	16.2181	15.9925	15.9044
	SPAC688.12c	Schizosaccharomyces specific protein	Q9P6L4		1.19604	0.502661	3	3	19.353	7.5151	17.817	17.1776	17.0148	18.8794	18.4679	16.5911	16.3606	18.2693	15.7205
cut12	SPBC649.05	spindle pole body cell cycle signalling scaffold Cut12	O59755	+	1.19251	1.56394	23	23	61.957	48.472	17.838	16.983	17.3768	22.3453	22.5701	22.5461	21.0298	20.8781	21.976
	SPCC965.10	DNA-binding transcription factor	O59830		1.19107	0.965648	2	2	59.8	1.5443	18.5068	18.2276	18.5343	17.4063	16.4029	17.1272	16.2399	14.8003	16.3229
utp22	SPBC776.08c	small-subunit processome, UTP-C complex subunit Utp22	O94676		1.18277	0.644807	10	10	126.08	11.141	18.9045	19.1092	18.5824	18.7617	18.5507	18.3358	18.1709	15.7281	18.2008
	SPBC1271.07c	N-acetyltransferase	O94340		1.17415	0.399298	2	2	18.478	5.3696	18.1243	18.3898	18.361	18.5578	18.3198	18.8697	18.3487	14.9621	18.9141
enp2	SPCC330.09	rRNA processing protein Enp2	O74879		1.17107	0.89932	4	4	72.238	6.5861	18.453	17.8594	18.0155	17.959	17.9739	18.0965	16.0759	16.4049	18.0353
cog1	SPAC144.15c	Golgi transport complex subunit Cog1	Q9UTL1		1.16593	1.02349	3	3	81.56	3.1496	17.3637	17.3389	17.7986	17.7294	16.5928	16.603	16.4955	15.1869	15.745
sfc1	SPAC6F12.11c	transcription factor TFIIIC complex A box associated subunit Sfc1	O14229		1.16433	0.548304	2	2	52.744	1.877	17.629	18.1457	17.7856	17.0289	16.3384	16.6558	16.137	16.691	13.7022
ccq1	SPCC188.07	shelterin complex HEAT repeat subunit Ccq1	Q10432		1.1592	1.01105	3	3	83.3	4.0212	19.2389	18.3341	17.8506	17.4318	17.1747	17.5342	16.771	16.7254	15.1668
nhp2	SPAC1782.10c	box H/ACA snoRNP complex subunit Nhp2	Q9P7H0		1.15565	0.497427	3	3	17.178	7.8161	18.004	17.3073	19.3723	16.3106	16.0221	19.1523	15.8382	16.3579	15.8221
mis12	SPBC409.04c	MIS12/MIND complex Mis12	Q9Y738	+	1.15143	1.37864	4	4	30.195	4.7759	18.1444	18.5009	18.0224	18.362	18.1887	18.0577	16.9747	16.4353	17.7441
his3	SPBC11B10.02c	histidinol-phosphate aminotransferase imidazole acetol phosphate transaminase His3	P36605		1.15126	0.670248	2	2	42.733	1.6228	18.0368	18.2065	18.2838	17.1327	17.3967	19.44	17.3352	16.3842	16.7963
nup189	SPAC1486.05	nucleoporin Nup98 and Nup96	Q9UTK4	+	1.1472	2.33798	35	35	192.2	138.19	18.5223	17.7905	18.7326	22.7144	23.2116	22.9679	21.7155	21.6434	22.0934
nsp1	SPAC26A3.15c	nucleoporin Nsp1	Q10168	+	1.13663	2.12224	20	20	60.73	111.69	18.8622	17.8967	18.3142	21.5683	21.9911	21.9992	20.6703	20.4337	21.0448
tts1	SPBC1539.04	tetra spanning protein 1, Tts1	Q9Y7Z5		1.13017	0.741354	4	4	31.57	4.1312	18.5641	18.0637	19.1209	18.7536	18.5231	18.5732	17.4928	16.278	18.6885
rrp9	SPAC2E1P5.05	U3 snoRNP-associated protein Rrp9	Q9P7C0		1.12726	0.864886	3	3	59.134	2.3643	17.5858	18.4742	17.4018	17.4351	17.5024	17.4717	17.0454	16.8459	15.1361
uba42	SPAC2G11.10c	thiosulfate sulfurtransferase, URM1 activating enzyme E1-type Uba42	Q09810		1.11973	0.797183	5	5	44.415	5.9328	17.9435	18.9306	18.0394	16.6203	18.3418	18.6367	16.6175	17.0656	16.5564
alm1	SPAC1486.04c	nucleoporin Alm1	Q9UTK5		1.11501	1.1207	2	2	197.86	2.3455	17.7328	18.489	18.1872	16.3216	17.2845	17.5192	16.5008	15.5573	15.7221
	SPBC28F2.05c	xylose and arabinose reductase	Q9USV2		1.11403	0.563375	3	3	32.046	2.0659	17.3281	17.4977	16.7827	16.2535	16.3386	18.7562	16.6273	15.6909	15.6881
rng2	SPAC4F8.13c	IQGAP domain cytoskeleton scaffold protein Rng2	O14188		1.11088	0.96092	3	3	171.67	1.732	17.7808	18.3671	20.7415	16.6433	17.4929	16.8601	14.996	16.6298	16.0378
cyb502	SPBC29A10.16c	cytochrome b5 Cyb502	O94391		1.10072	0.536748	3	3	13.91	26.868	17.9487	18.0771	17.8029	19.5659	19.7419	19.3454	19.484	16.663	19.204
vip1	SPAC10F6.06	RNA-binding protein Vip1	P87216		1.09856	0.713409	4	4	27.459	7.3436	18.1427	17.7233	19.2988	17.4398	16.648	15.711	16.4526	15.264	14.7864
tom20	SPAC6F12.07	mitochondrial TOM complex subunit Tom20	O14225		1.0907	0.78016	2	2	17.529	3.6673	18.049	18.1662	18.3736	17.4912	17.9258	17.5831	15.8734	16.0196	17.835
	SPAC19G12.09	NADH/NADPH-dependent indole-3-acetaldehyde reductase, implicated in cellular detoxification	O13848		1.09007	0.98013	3	3	31.569	2.5862	18.481	18.7134	17.5719	17.3439	17.4213	17.5251	17.3761	15.8641	15.7799
spc24	SPBC336.08	Ndc80 complex subunit Spc24	Q9UST6		1.08095	0.845672	4	4	23.039	3.8047	17.6348	17.8803	17.5939	18.9207	18.9769	19.2243	16.7943	18.4321	18.6526
hrs1	SPBC2G2.12	mitochondrial and cytoplasmic histidine-tRNA ligase Hrs1	O43011		1.07509	0.373433	8	8	63.304	14.918	17.5683	18.0045	18.4931	19.7377	19.2083	18.7778	19.2846	15.8189	19.395
nup155	SPAC890.06	nucleoporin, WD repeat Nup155	Q9URX8	+	1.06793	3.84032	36	36	147.63	219.15	19.1514	18.0232	18.5114	23.0747	23.1905	23.2237	22.0734	22.003	22.2088
utp4	SPBC19F5.02c	U3 snoRNP-associated WD repeat protein Utp4	O60161		1.06703	0.66415	5	5	79.121	9.4974	17.6829	18.1601	18.7172	18.1775	18.2992	17.6571	17.6937	17.6634	15.5756
tpp2	SPAP8A3.12c	tripeptidyl-peptidase II Tpp2	Q9UT05		1.03995	0.437587	4	4	142.92	2.0769	19.0443	17.3938	18.1271	16.7763	19.5711	16.5199	17.1563	16.3491	16.2421
ino80	SPAC29B12.01	SNF2 family ATP-dependent chromatin remodeller Ino80	O14148	+	1.03522	1.78621	2	2	183.05	2.4813	17.0197	18.4343	18.1558	17.2385	17.2024	17.3115	16.7191	15.8667	16.0609
	SPCC1183.02	glutathione S-transferase, translational elongation factor eEF1	O74830		1.0251	0.558156	2	2	25.503	5.6655	17.6518	17.6843	18.4683	18.5166	18.2912	18.4469	18.2777	18.1297	15.772
	SPAC1687.21	fructose-2,6-bisphosphatase, human TIGAR ortholog	O94461		1.02499	0.666281	2	2	23.698	3.5085	19.0853	17.7129	17.8094	17.6599	18.3995	16.22	16.9177	15.9665	16.3202
gem1	SPCC320.04c	ERMES complex GTPase subunit Gem1	O59781		1.0178	0.428922	2	2	71.176	2.3976	18.1425	18.4368	18.6634	17.3423	16.3175	17.8935	17.5637	16.4598	14.4764
noc201	SPAC1142.04	Noc complex subunit Noc201	Q9P7G0		1.01188	0.505758	4	4	81.127	3.9847	17.9756	16.6924	18.3059	18.1408	16.1958	18.2198	17.2996	15.394	16.8271
far11	SPBC27B12.04c	SIP/FAR complex subunit, Far11/Csc2	O13665		1.00005	0.950027	2	2	95.092	2.5405	17.9263	18.6708	18.4186	17.199	17.0655	17.4088	17.1842	15.8285	15.6605
ypt3	SPAC18G6.03	Rab11 family GTPase Ypt3	P17610		0.997165	0.696044	4	4	23.861	5.9295	16.6222	18.1035	17.746	18.6153	19.8474	18.3736	18.6798	17.0801	18.0849
pkd2	SPAC1F7.03	plasma membrane TRP-like calcium ion channel Pkd2	Q09917		0.978151	1.22754	2	2	79.988	2.4853	18.4898	18.027	18.5332	16.8241	17.4095	16.4051	16.1997	16.0671	15.4375
cnp1	SPBC1105.17	centromere-specific histone H3 CENP-A	Q9Y812		0.972827	0.998935	2	2	13.884	4.6814	17.1769	18.2422	17.751	19.0347	18.7087	19.7635	17.5285	18.5354	18.5245
cdb4	SPAC23H4.09	endonuclease Cdb4	Q09184		0.972775	0.515935	7	7	41.597	9.7991	17.8903	18.3137	19.1243	18.4213	18.2025	17.6606	16.9412	18.5818	15.8431
hta2	SPAC19G12.06c	histone H2A beta	P04910		0.971444	1.17491	5	4	13.776	8.2649	21.8298	21.4724	21.7459	23.2641	23.6559	22.8956	22.3448	21.7238	22.8326
rga4	SPBC28E12.03	RhoGAP Rga4	O74360		0.970444	1.06412	2	2	104.49	1.7895	17.9691	17.2244	18.275	16.0281	17.1698	16.3731	16.0759	15.2339	15.35
prp10	SPAC27F1.09c	U2 snRNP-associated protein SF3B1	Q10178		0.966768	0.703788	2	2	132.67	2.0312	18.0196	18.7683	18.8818	17.9613	18.2176	16.2749	16.3513	16.3923	16.8099
mug35	SPAC22H12.01c	Schizosaccharomyces specific protein Mug35	O94435		0.951466	0.336548	4	4	27.521	7.4674	17.4413	17.4583	17.4737	19.2856	19.0053	17.0495	19.2985	16.188	16.9995
	SPAC1687.14c	EF hand family protein, centrin-like	O94455		0.94875	0.353621	2	2	8.7797	2.1065	18.0697	18.3533	17.2417	17.3645	17.0509	17.577	17.4268	14.173	17.5463
orc5	SPBC646.14c	origin recognition complex subunit Orc5	O43114		0.93514	0.955092	3	3	51.762	2.6636	18.3695	18.5817	18.5121	17.5256	16.8301	16.8562	16.8544	16.0712	15.4809
cnl2	SPAC23H4.11c	centromere localized protein Cnl2	O13952	+	0.927453	2.73601	5	5	21.921	10.267	18.0973	19.0349	17.5736	19.8831	19.8736	20.0947	18.9569	18.8857	19.2265
fta2	SPAC1783.03	CENP-P ortholog Fta2	Q9US26	+	0.924672	2.8811	12	12	40.505	15.656	17.9022	17.9116	18.7641	20.3299	20.2215	20.5139	19.3903	19.3207	19.5804
dad1	SPAC16A10.05c	DASH complex subunit Dad1	P87297		0.924095	0.503316	2	2	10.523	2.5843	18.0877	18.7568	17.2705	17.8866	16.5057	15.8757	16.7195	15.9217	14.8545
spc7	SPCC1020.02	NMS complex subunit, Spc105/KNL-1 family member, blinkin, Spc7	O59757	+	0.919689	1.74907	20	20	153.59	38.428	17.7194	17.4093	18.9053	21.1486	20.782	21.1414	20.0518	19.7806	20.4805
	SPBC1604.12	Schizosaccharomyces specific phosphoprotein	O94378		0.917292	1.03317	5	5	93.285	3.9418	18.2122	16.8086	18.2422	17.9883	17.6871	17.8956	16.5741	16.4921	17.753
cap1	SPCC306.09c	adenylyl cyclase-associated protein Cap1	P36621		0.913438	0.541049	6	6	60.243	14.058	17.2967	17.5279	18.2824	18.5871	18.7633	18.6265	18.6214	18.3486	16.2667
rpf2	SPAC926.08c	Brix domain ribosome biogenesis protein Rpf2	Q9UUG1		0.907763	0.654934	4	4	36.071	19.789	18.4733	18.6611	19.1878	19.0844	19.4099	19.0114	17.0369	18.7656	18.98
mcm4	SPCC16A11.17	MCM complex subunit Mcm4/Cdc21	P29458		0.904797	0.379808	8	8	101.54	25.914	18.1854	17.0768	18.5113	18.6348	18.424	18.8282	18.6523	15.7379	18.7826
	SPBP22H7.04	mitochondrial membrane protein, human TMEM186 ortholog, implicated in respiratory complex assembly	Q9C0W3		0.904685	0.999007	2	2	29.507	1.815	17.9055	17.9297	18.247	16.8227	17.3027	16.2313	15.5037	16.4523	15.6866
cnd2	SPCC306.03c	condensin complex non-SMC subunit Cnd2	Q9Y7R3		0.894011	0.727184	2	2	83.253	1.9864	18.2372	17.4955	18.1482	17.3016	17.8001	16.3406	16.7402	16.4816	15.5384
cta3	SPBC839.06	P-type ATPase, potassium exporting Cta3	P22189		0.892817	0.492329	3	3	115.33	1.9319	17.5541	17.5209	18.4496	17.1424	18.8874	17.0733	15.7942	17.099	17.5315
psm1	SPBC29A10.04	mitotic/meiotic cohesin complex ATPase subunit Psm1/Smc1	O94383		0.886902	0.257205	3	3	140.52	8.5355	18.3371	17.6126	18.5145	16.5105	19.8448	16.1545	17.9989	15.6683	16.1819
cdc11	SPCC1739.11c	SIN component scaffold protein, centriolin ortholog Cdc11	O74473	+	0.885528	1.5232	24	24	118.63	106.26	18.0177	17.268	18.207	21.6193	21.7656	21.9913	20.9396	20.4654	21.3146
abp2	SPBC1861.02	unknown protein, may bind replication origins Abp2	Q9USY4		0.883921	0.809621	7	7	59.628	15.231	17.2494	17.8746	17.9195	18.272	18.486	18.6698	17.2834	16.9374	18.5552
csi1	SPBC2G2.14	mitotic centromere-SPB clustering protein Csi1	O43013	+	0.881566	1.99635	33	33	59.582	282.82	18.2651	17.379	17.7849	24.7962	24.7338	24.7828	23.7229	23.6749	24.2703
vma4	SPAC11E3.07	V-type ATPase V1 subunit E	O13687		0.874947	0.280824	3	3	25.741	3.2113	18.2903	17.922	18.4741	15.8964	19.0291	17.2991	18.1794	16.1829	15.2374
cki1	SPBC1347.06c	serine/threonine protein kinase (CK1 family) Cki1	P40233		0.868423	0.792822	4	2	50.424	2.9535	17.9176	16.5755	17.9578	16.6571	17.0943	16.6727	16.8709	15.7097	15.2383
nup120	SPBC3B9.16c	nucleoporin, WD repeat Nup120	O43044	+	0.866979	1.92332	18	18	129.78	46.911	18.084	18.2227	18.026	20.7675	21.2513	21.0464	20.0099	20.0194	20.4349
mrpl3	SPBC3B9.14c	mitochondrial ribosomal protein subunit L44	O43042		0.86376	0.440403	2	2	37.195	2.5399	17.3734	17.6779	18.1122	16.0614	17.0993	16.5123	16.1751	14.157	16.7496
fta3	SPBP8B7.12c	CENP-H ortholog Fta3	O94261	+	0.854688	1.65819	5	5	24.997	30.892	17.3575	18.2857	18.506	19.7403	19.782	20.3298	18.828	19.1726	19.2875
arc4	SPAC6G9.07c	ARP2/3 actin-organizing complex subunit Arc4	Q92352		0.851611	0.35474	4	4	19.614	9.6794	17.7703	17.845	18.7582	19.0514	19.2565	19.0367	16.2723	19.3203	19.1972
tra2	SPAC1F5.11c	NuA4 complex phosphatidylinositol pseudokinase complex subunit Tra2	Q10064		0.841321	0.696136	7	7	420.78	9.3791	17.9402	16.1376	18.0286	17.9888	16.3488	17.3819	16.8263	15.893	16.4763
sid4	SPBC244.01c	SIN component scaffold protein Sid4	O60187	+	0.84025	1.50394	22	22	74.472	79.375	17.7416	17.2901	19.3236	22.8364	23.0188	23.0985	22.1146	21.733	22.5854
pro2	SPAC17H9.13c	glutamate 5-kinase Pro2	O13810		0.832259	0.561915	5	5	43.933	7.795	17.9953	18.6081	18.7307	18.3969	18.5827	18.8653	18.0247	16.5677	18.7557
mrpl38	SPBC887.07	mitochondrial ribosomal protein subunit L14	O94292	+	0.828177	1.39968	2	2	14.742	3.5445	17.8768	18.0761	17.7887	16.8091	16.4995	16.4079	16.1023	15.861	15.2686
mcm6	SPBC211.04c	MCM complex subunit Mcm6	P49731	+	0.827718	1.5882	4	4	99.549	4.5905	17.2841	18.7909	18.353	17.1052	17.125	17.5073	16.8146	16.2687	16.171
mlo3	SPBC1D7.04	RNA binding protein Mlo3	Q09330	+	0.817751	1.92297	11	11	21.791	60.153	19.7823	17.6255	20.0672	22.1179	22.072	22.5526	21.2749	21.3784	21.636
nup97	SPCC1620.11	nucleoporin Nic96 homolog	O94418	+	0.816818	3.67284	20	20	97.563	86.415	17.5357	17.8502	17.4978	21.7094	21.8459	21.6468	20.9097	20.8792	20.9627
nup184	SPAP27G11.10c	nucleoporin Nup184	Q9P7M8	+	0.815738	2.25327	18	18	176.96	51.006	17.3642	18.33	18.1411	20.3011	20.4147	20.2887	19.3001	19.4645	19.7927
mug99	SPAC1610.04	mitochondrial conserved fungal membrane protein Mug99	Q9P6M7		0.815404	0.74668	2	2	60.243	1.7783	18.0129	17.5718	18.3152	16.6412	17.4276	17.3785	15.6571	16.2066	17.1374
nup44	SPBC19G7.15	nucleoporin Nup44	O42963	+	0.811537	2.33048	15	15	44.483	49.152	17.5943	18.8746	18.0624	20.5686	20.8073	20.6269	19.9018	19.6242	20.0422
mhf1	SPBC2D10.16	CENP-S ortholog, FANCM-MHF complex subunit Mhf1	O74807		0.810231	0.549855	2	2	12.82	4.3007	18.0306	18.9223	18.7894	17.8511	18.0056	16.7605	15.7134	17.032	17.4411
osh41	SPBC1271.12	sterol transfer protein Osh41	O74178		0.809763	1.11224	2	2	44.591	2.1921	17.7397	18.282	17.8197	16.7586	17.5795	17.0724	16.5396	15.8384	16.603
tma19	SPAC1F12.02c	translationally controlled tumor protein homolog Tma19/Tpt1	Q10344	+	0.80943	2.3024	4	4	19.048	28.12	16.919	16.8219	20.3099	18.8907	18.8729	18.7108	18.2804	17.8921	17.8735
fmd1	SPBC1539.07c	glutathione-dependent formaldehyde dehydrogenase	P78870		0.80807	1.17274	2	2	40.444	3.1806	17.855	17.8974	17.0191	16.0974	16.9585	17.1289	15.8318	15.9072	16.0217
ppc89	SPAC4H3.11c	spindle pole body protein Ppc89	Q10218	+	0.807872	1.31432	35	35	89.187	270.34	19.0722	17.9696	18.4512	23.9183	24.1429	24.3514	23.2845	22.9049	23.7997
mis17	SPBC21.01	CENP-U ortholog Mis17	O94643	+	0.804164	2.17347	10	10	49.665	60.43	17.0319	18.1286	18.4495	20.5107	20.5242	20.8099	19.7323	19.6507	20.0494
mal2	SPAC25B8.14	CENP-O ortholog Mal2	Q10290	+	0.797407	2.42108	15	15	34.515	54.19	17.5739	17.3539	18.4611	21.2116	21.0048	21.3639	20.2741	20.3639	20.5502
adk1	SPAC4G9.03	adenylate kinase Adk1	P33075		0.79478	0.352515	6	6	24.375	5.1252	18.3947	18.0398	19.7099	18.9782	17.8234	17.6577	15.693	17.9999	18.3821
arc1	SPBC14C8.06	ARP2/3 actin-organizing complex WD repeat subunit Sop2	P78774		0.793785	0.45536	2	2	41.596	3.9408	17.9944	17.611	18.2057	17.8542	17.8627	17.7709	15.5335	17.7787	17.7943
sfi1	SPBC8D2.05c	spindle pole body half bridge protein Sfi1	O13652		0.791391	1.2819	16	16	102.03	42.269	18.1006	18.054	17.9291	21.1599	21.4299	21.569	20.451	20.2279	21.1057
puf6	SPCP1E11.11	pumilio family RNA-binding protein Puf6	Q9UU76		0.790661	1.09031	6	6	72.634	6.8694	18.5531	17.4136	19.0824	18.6612	18.3334	18.5875	18.1923	17.1046	17.9133
nup82	SPBC13A2.02	nucleoporin, WD repeat Nup82	Q9P382	+	0.790335	1.57329	18	18	90.611	98.536	17.5047	18.3856	17.8882	21.4548	22.1007	21.7652	20.8136	20.8836	21.2525
tcd1	SPAC1A6.10	tRNA threonylcarbamoyladenosine dehydratase Tcd1	O13861		0.789098	0.55265	5	5	54.299	12.015	17.9326	16.5608	17.776	17.3864	17.2912	17.4061	16.4778	15.5289	17.7097
hhp2	SPAC23C4.12	serine/threonine protein kinase (CK1 family) Hhp2	P40236		0.788052	0.41188	3	3	45.831	4.4786	16.8238	16.996	17.5621	16.185	18.4448	18.7183	17.1984	16.7535	17.0319
ndc80	SPBC11C11.03	Ndc80 complex subunit Ndc80	Q10198	+	0.784966	2.65244	19	19	71.858	103.64	18.3422	18.4413	18.2423	21.4461	21.5077	21.4488	20.5356	20.6124	20.8997
	SPAC8F11.04	U3 snoRNP-associated protein Cic1/Utp30 family	Q9UT32		0.784375	0.280855	4	4	41.357	4.2528	19.2193	17.6347	18.885	17.7983	15.5625	17.6293	17.6973	16.2364	14.7032
cdc16	SPAC6F6.08c	two-component GAP Cdc16	P36618		0.784131	0.997588	7	7	33.988	29.647	18.0814	17.2258	17.7376	19.9004	19.8188	20.3591	19.5919	18.5863	19.5476
scm3	SPAPB1A10.02	CENP-A histone chaperone Scm3	Q9HDY7		0.782559	1.22224	2	2	37.693	3.6618	18.7938	18.1909	18.8696	17.8363	17.8932	18.1383	16.6154	17.3421	17.5626
mak16	SPAC222.06	nuclear HMG-like acidic protein Mak16	Q9UTE6		0.78019	0.802781	6	6	35.626	21.825	17.9468	17.7209	18.4667	18.7615	18.7917	18.7245	18.2846	17.0952	18.5573
nuf2	SPAC27F1.04c	Ndc80 complex subunit Nuf2	Q10173	+	0.777318	2.68286	11	11	51.911	43.709	18.5177	17.8942	17.2689	20.1056	20.0437	20.2868	19.4191	19.2083	19.4767
pwp2	SPBC713.04c	U3 snoRNP-associated protein Utp1	Q9C1X1		0.77648	0.461735	4	4	95.44	17.835	18.2325	16.9292	18.7209	18.4462	18.3088	18.9175	18.3924	18.5712	16.3794
cld1	SPAC6G10.03c	mitochondrial cardiolipin-specific phospholipase Cld1	O14249		0.77282	0.290527	3	3	48.72	9.909	18.1076	17.7463	18.9191	18.3721	18.2527	18.5192	18.7614	15.4646	18.5995
orc2	SPBC685.09	origin recognition complex subunit Orc2	Q09142		0.772498	0.681135	3	3	61.022	4.1496	18.2593	17.6061	17.812	16.4392	17.0077	17.6469	16.4516	16.7983	15.5265
dis2	SPBC776.02c	serine/threonine protein phosphatase PP1 catalytic subunit Dis2	P13681		0.764662	0.795444	2	2	37.636	17.883	17.2261	16.9858	17.6908	17.8034	18.1692	17.6046	16.5635	16.8139	17.9058
nur1	SPCC4G3.11	Lem2-Nur1 complex subunit Nur1	P87236	+	0.764285	2.32218	16	16	37.137	53.52	17.9284	18.4743	17.8495	24.6025	24.8419	24.8138	23.9195	23.8391	24.2066
	SPAC22E12.18	human CCNDBP1 ortholog	Q10368		0.763703	0.734299	4	4	38.445	2.6148	17.8678	18.3968	17.2918	17.3019	16.5125	16.376	16.5498	15.2546	16.0948
spp42	SPAC4F8.12c	U5 snRNP complex subunit Spp42	O14187		0.760876	0.858768	9	9	274.55	8.944	18.5783	18.2023	18.1254	17.8489	17.9458	17.834	16.7349	16.6757	17.9354
pcp1	SPAC6G9.06c	gamma tubulin complex linker, pericentrin/kendrin Pcp1	Q92351	+	0.760712	1.35397	63	63	140.76	312.67	18.0252	18.9024	18.4779	24.2243	24.4878	24.5265	23.5745	23.2723	24.1097
lem2	SPAC18G6.10	LEM domain nuclear inner membrane protein Heh1/Lem2	Q10109	+	0.750704	1.7917	37	37	78.178	317.84	17.7036	18.1579	18.899	24.8808	25.0894	25.0878	24.1139	24.075	24.6169
adh4	SPAC5H10.06c	alcohol dehydrogenase Adh4	Q09669		0.734471	0.38191	4	4	40.674	7.519	18.0787	16.9175	19.009	18.4464	17.8919	17.9629	18.2493	18.0577	15.7907
fta7	SPCC1235.07	CENP-Q homolog Fta7	O74844	+	0.730676	1.4712	6	6	28.843	9.3129	17.162	17.1989	18.2155	19.4579	19.4676	19.685	18.8682	18.4013	19.1491
vma13	SPAC7D4.10	V-type ATPase V1 subunit H	O14265		0.729093	0.997973	2	2	51.436	3.2351	17.9414	17.5096	17.5043	17.2328	16.969	16.1356	15.8822	16.0784	16.1897
arp5	SPBC365.10	Ino80 complex actin-like protein Arp5	Q9Y7X8		0.728655	0.667677	2	2	82.363	2.7874	18.126	18.6964	18.1119	17.4086	16.1281	17.4906	16.6642	16.2901	15.8871
gcn3	SPCC11E10.07c	translation initiation factor eIF2B alpha subunit Gcn3	Q9USP0		0.727856	0.455397	4	4	37.773	11.195	17.9216	17.1893	17.4414	16.2238	16.5626	17.9132	16.9475	15.3663	16.2023
nnf1	SPAC29E6.04	MIS12/MIND complex subunit Nnf1	Q09858		0.726335	0.291023	3	3	23.714	5.3195	18.0754	17.682	17.9194	15.7732	18.1772	18.5558	17.6789	16.7345	15.9138
	SPBC365.04c	RNA-binding protein, involved in ribosome biogenesis	Q9Y7Y3		0.725232	0.69567	3	3	26.809	2.881	18.5086	17.4532	18.5432	17.2481	17.5501	17.1719	17.5194	16.1189	16.1561
htb1	SPCC622.09	histone H2B Htb1	P04913	+	0.723185	2.59718	11	11	13.819	31.136	23.2371	23.0591	23.4892	24.5533	24.7632	24.5109	23.9381	23.7405	23.9793
pcn1	SPBC16D10.09	PCNA	Q03392		0.716608	0.342434	4	4	28.969	4.8605	17.011	17.4852	17.5658	18.4335	18.4347	18.4343	18.178	16.0411	18.9335
mog1	SPCC1840.01c	Ran GTPase binding protein Mog1	O75002		0.716566	0.505368	2	2	20.884	1.6827	16.901	17.2763	17.903	17.0018	17.7974	16.1907	17.1	15.9401	15.8001
dlc2	SPAC926.07c	dynein light chain Dlc2	Q9UR05	+	0.716265	1.51778	6	6	9.8224	10.182	18.4857	17.6085	17.6422	21.3892	21.5837	21.579	21.0958	20.3984	20.9087
mhf2	SPCC576.12c	CENP-X ortholog, FANCM-MHF complex subunit Mhf2	O74896		0.715571	0.302038	2	2	10.051	3.7483	17.4841	17.5999	18.1628	17.7888	18.071	15.3993	16.306	17.1945	15.6118
rip1	SPBC16H5.06	ubiquinol-cytochrome-c reductase complex subunit 5, Rip1	Q09154		0.711231	0.317444	4	4	24.74	6.9411	18.0597	16.8121	18.6273	18.7107	18.4797	18.2845	18.7487	15.9636	18.6289
rhs1	SPBC17D1.05	Schizosaccharomyces specific protein	Q10203		0.710294	0.705628	2	2	37.873	2.5207	18.9074	17.809	18.7891	17.1953	16.789	16.842	15.3539	16.7496	16.5919
ani1	SPBC1347.02	CENP-A amino terminus domain (NTD) isomerase Ani1	O74191	+	0.70855	1.42717	8	8	39.301	19.43	17.7716	17.9195	18.6644	20.9577	21.1001	20.7843	20.2804	19.8523	20.5838
noc1	SPAC4F10.09c	ribosome biogenesis protein Noc1	O36021		0.708453	0.617364	4	4	97.992	4.2096	17.6773	18.6505	18.0169	16.4247	17.3145	15.9896	16.3053	15.2045	16.0936
ypt2	SPAC9E9.07c	GTPase Ypt2	P17609		0.702207	0.42035	3	2	22.755	4.1643	17.4992	17.8224	17.186	17.3556	17.0226	17.1981	17.3818	16.9909	15.097
mak5	SPBC4F6.07c	ATP-dependent RNA helicase Mak5	O74393		0.702084	0.372026	4	4	73.249	2.1526	18.1669	17.8729	19.3875	16.0249	18.4659	17.2579	17.2599	16.2534	16.1291
mis13	SPBC409.09c	MIS12/MIND complex Mis13/Dsn1	Q9UUB5		0.701975	1.29651	7	7	36.797	37.652	18.8858	17.5034	17.9946	19.1481	19.6808	19.2962	18.4449	18.5068	19.0674
rng9	SPBP8B7.02	contractile ring myosin V regulator Rng9	O94252		0.699333	1.08435	2	2	30.025	3.5023	17.1921	18.0494	18.1892	17.3253	17.7079	17.4998	17.2584	16.8873	16.2893
alp14	SPCC895.07	TOG/XMAP215 microtubule plus end tracking polymerase Alp14	O94534	+	0.696093	2.10775	23	23	89.445	53.697	23.1601	22.3082	22.7036	20.4822	20.5443	20.1492	19.568	19.8056	19.7138
cut3	SPBC146.03c	condensin complex SMC subunit Smc4	P41004		0.695935	0.573503	2	2	150.65	1.7943	18.043	16.8179	18.3453	15.7054	16.8557	16.9243	15.5869	15.2952	16.5154
mcp60	SPAC12G12.04	mitochondrial heat shock protein Hsp60/Mcp60	Q09864	+	0.695217	1.82988	41	41	62.167	323.31	23.1884	23.1692	23.507	26.1271	25.7583	25.7539	25.24	24.9623	25.3513
nfs1	SPBC21D10.11c	mitochondrial [2Fe-2S] cluster assembly and tRNA modification cysteine desulfurase Nfs1	O74351		0.694881	0.625923	4	4	55.543	5.875	17.9505	18.5475	18.5191	17.987	18.4391	18.0068	16.4956	17.8926	17.9601
ssr1	SPAC17G6.10	SWI/SNF and RSC complex subunit Ssr1	O13788		0.691483	0.477825	4	4	59.638	5.1017	17.8608	18.1141	17.8545	17.0495	17.2459	16.4548	16.6396	15.0771	16.959
fta1	SPAC4F10.12	CENP-L ortholog Fta1	O36024	+	0.690576	2.0687	6	6	32.337	49.211	16.9673	17.6792	18.2009	19.953	19.7454	20.1954	19.2191	19.3945	19.2086
spc25	SPCC188.04c	Ndc80 complex subunit Spc25	Q10430	+	0.681313	2.47824	6	6	28.81	10.363	18.0755	17.1082	19.8504	19.0728	19.2013	19.1108	18.2446	18.5699	18.5266
	SPCC330.03c	NADPH-hemoprotein reductase	O74875		0.680439	0.787009	3	3	16.336	12.441	18.5201	18.4291	19.1064	17.1401	16.6812	16.9222	16.5498	16.6679	15.4845
mto1	SPCC417.07c	gamma tubulin complex linker Mto1	O94488	+	0.680105	1.51908	18	18	128.47	30.356	17.4709	18.7691	19.4153	19.7301	20.1755	20.2797	19.3186	19.2129	19.6135
sle1	SPAC1A6.07	eisosome assembly protein Seg1	O13858		0.675423	0.284232	2	2	69.793	2.61	18.3988	18.081	17.6597	17.2477	17.8701	15.3766	16.2479	17.1412	15.0789
nup107	SPBC428.01c	nucleoporin Nup107	Q10331	+	0.670149	2.27725	13	13	93.262	18.608	16.9954	17.1832	19.0179	20.1734	20.4105	20.1075	19.7186	19.4929	19.4695
ssr3	SPAC23G3.10c	SWI/SNF and RSC complex subunit Ssr3	Q9P7S3		0.668506	0.407093	2	2	49.759	2.7103	18.5029	17.0986	18.389	16.2812	18.2399	18.3437	17.0105	17.2465	16.6023
glo1	SPBC12C2.12c	glyoxalase I	Q09751		0.657204	0.549415	2	2	34.41	2.8937	17.459	18.6789	17.3996	17.1004	16.8375	18.256	16.9299	17.1404	16.152
dbp5	SPBC12C2.06	cytoplasmic ATP-dependent RNA helicase Dbp5	Q09747		0.649117	0.719068	5	5	56.304	5.1526	17.7352	17.3126	17.1139	18.4964	17.6231	17.7617	17.6754	17.5669	16.6916
csm1	SPAC11E3.03	microtubule-site clamp monopolin complex subunit Csm1/Pcs1	O13684		0.647851	0.887795	12	12	30.418	91.654	18.6549	17.4396	18.4015	20.8591	21.5891	21.1959	20.198	20.4175	21.0851
mis15	SPBP22H7.09c	CENP-N ortholog Mis15	Q9C0W0	+	0.642484	1.81987	13	13	47.393	83.797	18.092	18.7209	18.0735	21.0909	20.894	21.314	20.3287	20.3872	20.6555
sos7	SPAPB17E12.06	NMS complex subunit Sos7	U3H042	+	0.637606	1.67673	3	3	30.523	7.7609	17.0048	17.7451	18.2263	18.4287	18.4212	18.846	17.7525	17.9286	18.1021
sim4	SPBC18E5.03c	CENP-K ortholog Sim4	O94494	+	0.635836	1.46258	9	9	31.73	64.708	17.6072	17.962	18.3708	20.364	20.2875	20.1788	19.2731	19.9343	19.7154
gmh4	SPBC8D2.17	Golgi alpha-1,6-galactosyltransferase Gmh4	O13640		0.632581	1.28618	2	2	36.998	8.7776	16.9655	18.3441	18.5835	17.8351	17.7921	17.1501	17.0466	16.9981	16.8348
mis6	SPAC1687.20c	CENP-I ortholog, inner centromere connector Mis6	P87227	+	0.630981	1.60876	16	16	78.512	40.565	19.0377	17.8208	17.22	20.7719	20.6038	20.9296	19.8521	20.1842	20.376
nde1	SPAC3A11.07	external mitochondrial NADH dehydrogenase (ubiquinone) Nde1/Nde2	O14121		0.629132	0.324588	4	4	61.674	5.5204	16.8171	18.5273	18.4582	18.0333	16.752	17.9968	17.7223	17.5552	15.6172
mde4	SPBC6B1.04	microtubule-site clamp monopolin complex subunit Mde4	O43068		0.626588	1.17147	12	12	47.663	22.247	18.1622	17.5885	17.6053	20.2525	20.3193	20.2036	19.6985	19.1707	20.0263
las1	SPBC16C6.12c	rRNA processing protein Las1	O42936		0.62565	0.339133	2	2	54.306	2.4646	18.3701	17.7072	18.7545	16.7461	18.275	17.5668	17.5115	17.5386	15.6607
plr1	SPAC9E9.11	pyridoxal reductase Plr1	O14295	+	0.622032	1.53836	12	12	36.814	37.413	20.9185	19.9589	21.1767	21.0871	20.927	20.6676	20.4821	20.0044	20.3292
cdc31	SPCC1682.04	spindle pole body half bridge protein, centrin Cdc31	O74435		0.617549	0.79756	12	12	20.47	32.947	17.8289	18.71	18.6125	24.9352	25.1222	25.3835	24.6113	23.9156	25.0614
arz1	SPCC1494.03	human RAP1 ortholog, GTPase exchange factor, Zfs1 target number 1	O60077		0.615428	0.37949	3	3	56.136	4.2591	18.6421	18.2343	17.1822	16.4015	18.279	16.5763	16.4898	17.0225	15.8983
bfr2	SPAC664.08c	traub family protein involved in ribosome biogenesis	Q9US05		0.611877	0.639231	5	5	51.565	7.2203	17.37	18.9784	17.6363	18.6275	19.07	18.5648	18.2909	17.3844	18.7513
sap1	SPCC1672.02c	switch-activating protein Sap1	P40847		0.611539	0.941469	4	4	29.127	2.7637	18.1045	18.2825	18.4377	17.6419	17.5393	18.4714	17.3647	17.1301	17.3232
hsp104	SPBC16D10.08c	heat shock protein, disaggregase Hsp104	O94641		0.608068	0.75204	4	4	100.51	4.86	19.0359	17.0898	18.5546	17.973	16.9882	17.2312	16.3421	16.9854	17.0407
nup85	SPBC17G9.04c	nucleoporin Nup85	Q9UUE5	+	0.606868	1.62044	15	15	78.021	82.624	18.0647	18.6942	18.9133	21.0892	21.4962	21.3008	20.816	20.4393	20.8104
	SPAC57A10.07	conserved membrane protein with Rossmann-like alpha/beta/alpha sandwich fold, conserved in fungi and protozoa	P87055		0.605493	0.590415	2	2	35.128	2.6281	18.2506	19.0241	18.0917	16.3112	16.9463	16.2287	15.7586	16.6356	15.2754
gtb1	SPBC32F12.04	gamma-tubulin Gtb1	P25295	+	0.604008	1.60043	28	28	49.965	323.31	18.4152	17.4336	19.0661	25.9199	26.1506	26.053	25.339	25.2233	25.7492
ure7	SPCPB16A4.05c	urease accessory protein UreG	Q96WV0	+	0.603574	2.69328	7	7	31.33	12.078	17.5755	18.4348	18.7665	19.7444	19.7269	19.8164	19.0163	19.1682	19.2925
bqt4	SPBC19C7.10	bouquet formation protein Bqt4	O60158		0.603404	0.630042	20	20	47.826	82.065	18.0559	19.5743	17.7641	21.2233	21.9481	21.7749	20.8454	20.5249	21.7658
knh3	SPCC553.10	conserved fungal cell surface protein, Kre9/Knh1 family, Knh3	O74947		0.599657	0.705157	2	2	35.912	1.6544	16.6118	16.768	18.0518	16.5863	16.9949	17.3973	16.0769	17.0121	16.0905
alp16	SPCC4G3.19	gamma tubulin complex GCP6 subunit Alp16	P87244	+	0.59181	1.86378	20	19	87.235	57.808	17.8735	18.3908	18.321	22.1771	22.2599	22.1504	21.4982	21.438	21.8757
ani2	SPAC27F1.06c	histone chaperone and CENP-A amino terminus domain (NTD) isomerase Ani2	Q10175	+	0.587969	1.59053	13	13	40.54	17.356	18.9163	18.17	18.5692	20.1801	20.4427	20.0282	19.6669	19.407	19.8133
trr1	SPBC3F6.03	thioredoxin reductase Trr1	Q92375		0.586459	0.341992	7	7	34.618	18.614	16.6792	16.4173	18.3154	19.1657	19.0067	19.3096	19.2437	17.1664	19.3126
pyp1	SPAC26F1.10c	protein tyrosine phosphatase Pyp1	P27574		0.584862	0.646959	4	4	61.587	4.081	17.9333	16.4521	17.8041	17.4881	17.7252	17.0156	17.112	16.1261	17.2363
cdc42	SPAC110.03	Rho family GTPase Cdc42	Q01112		0.582978	0.317652	5	5	21.329	6.4465	18.0044	17.0863	16.7744	17.2725	18.2437	18.7652	16.377	17.6822	18.4732
muk1	SPBC29A10.11c	GEF Muk1	O94388		0.582859	0.908832	2	2	45.297	2.1104	18.7396	17.0744	18.4965	16.7025	17.5784	17.5417	16.8537	16.5506	16.6698
utp15	SPBC428.19c	U3 snoRNP-associated WD repeat protein Utp15	O94365		0.582151	0.258089	4	4	54.111	5.3329	18.2463	17.4716	18.0914	16.4097	17.9232	18.0474	17.2518	15.4742	17.9079
nuc1	SPBC4C3.05c	DNA-directed RNA polymerase I complex large subunit Nuc1	P15398	+	0.581673	1.33684	20	20	189.24	28.114	18.1723	18.452	18.625	20.595	20.1043	20.5908	20.0664	19.6441	19.8345
ntr1	SPAC1486.03c	RNA-binding splicing factor Ntr1	Q9UTK6		0.5791	0.536067	2	2	91.668	2.3854	18.0114	18.2658	18.041	18.1546	17.1514	16.8123	17.2015	16.327	16.8525
crd1	SPAC22A12.08c	cardiolipin synthase/ hydrolase fusion protein Crd1	O13899		0.577226	0.567281	3	3	63.879	5.7303	17.3891	17.5095	18.3153	17.3491	17.1765	16.3327	16.7724	16.6237	15.7304
sid2	SPAC24B11.11c	serine/threonine protein kinase (NDR family) Sid2	Q09898	+	0.576371	1.55373	5	5	70.491	17.32	17.4369	17.3897	18.2827	18.8641	18.7881	18.9632	18.0367	18.2526	18.5969
	SPCC663.08c	short chain dehydrogenase, unknown specificity	Q7Z9I3		0.57559	0.251987	4	3	27.696	10.361	17.9536	18.302	18.6321	18.153	16.6685	17.5819	18.0031	17.3249	15.3486
rpa2	SPBP23A10.07	DNA-directed RNA polymerase I complex subunit Rpa2	Q9P7X8		0.575122	1.01436	18	18	131.69	86.062	19.2945	17.545	19.112	20.5863	20.9646	20.5752	20.3646	19.667	20.3691
nxt3	SPBP8B7.11	ubiquitin protease cofactor Nxt3	O94260		0.574951	1.22491	5	5	47.972	20.246	18.8493	16.7193	19.171	18.1796	17.6933	18.0891	17.1115	17.4574	17.6682
plo1	SPAC23C11.16	Polo kinase Plo1	P50528		0.572252	0.682315	8	8	77.301	27.775	18.0659	18.2714	17.6841	17.8261	18.2855	18.329	17.793	16.8973	18.0335
nup37	SPAC4F10.18	nucleoporin, WD repeat Nup37	O36030		0.572127	0.792889	7	7	42.776	15.304	18.7116	17.5691	17.981	19.585	20.2463	20.0266	19.2796	18.9706	19.8914
tif212	SPAC32A11.04c	translation initiation factor eIF2 beta subunit	P56329		0.569142	0.378044	2	2	35.96	3.5155	17.1795	17.6877	17.9895	17.9566	16.4912	17.2658	17.5422	15.9341	16.5299
top2	SPBC1A4.03c	DNA topoisomerase II	P08096		0.569011	0.297987	5	5	167.89	6.0084	18.0319	18.5132	18.8694	17.3606	16.4207	17.8952	17.4407	17.1493	15.3794
	SPAC27E2.03c	Obg-like ATPase, human OLA1 ortholog	O13998		0.565135	0.985625	5	5	44.332	12.205	17.5581	18.4875	18.3482	19.2883	19.2515	18.8328	18.778	18.1079	18.7914
alp6	SPBC428.20c	gamma tubulin complex GCP3 subunit Alp6	Q9USQ2	+	0.561948	1.4961	36	36	95.996	323.31	17.9818	18.5583	18.8532	25.3489	25.3954	25.4076	24.6743	24.6251	25.1667
	SPAC2F3.16	ubiquitin-protein ligase E3, implicated in DNA repair	O14099		0.560759	0.372248	2	2	49.904	2.1066	18.3814	16.9289	18.0524	16.0542	17.1476	17.1998	15.7535	17.2566	15.7092
maa1	SPBC725.01	mitochondrial aspartate aminotransferase Maa1	O94320		0.560005	0.834737	4	3	48.243	4.0287	18.6837	17.6669	18.3432	17.7638	17.5172	18.3273	16.9184	17.5634	17.4465
fma2	SPBC14C8.03	methionine aminopeptidase Fma2	O60085		0.559193	0.862508	3	3	47.271	3.6516	18.2764	19.0518	18.9578	17.8018	18.1643	17.6506	17.7445	16.8455	17.3491
npp106	SPCC1739.14	nucleoporin Npp106	O14310	+	0.557845	2.20335	11	10	105.71	22.803	18.4842	18.6601	17.9581	19.7628	19.9128	19.895	19.3897	19.1092	19.3983
pdf1	SPBC530.12c	palmitoyl protein thioesterase/ dolichol pyrophosphate phosphatase fusion protein Pdf1	O59747		0.557441	0.348063	3	3	71.195	2.9399	18.3965	17.9096	19.1584	15.7509	17.0854	17.2236	16.1252	15.3171	16.9454
acl1	SPBC1703.07	ATP citrate synthase subunit 1	Q9P7W3		0.551177	1.08161	24	24	67.203	151.38	19.243	19.3776	21.4543	22.856	22.649	22.8401	22.6766	21.9094	22.1055
sec62	SPAC17G6.09	ER protein translocation subcomplex subunit Sec62	O13787	+	0.549356	2.18192	12	12	31.585	38.902	17.8334	18.2719	18.5292	22.7845	23.0959	23.0198	22.3212	22.4461	22.4847
pom152	SPBC29A10.07	nucleoporin, transmembrane ring glycoprotein subunit Pom152	O94385	+	0.548972	1.85499	22	22	139.58	29.149	18.1774	18.5812	18.131	20.2783	20.4748	20.0944	19.8152	19.5894	19.796
nat10	SPAC20G8.09c	rRNA/tRNA cytidine N-acetyltransferase	P87115	+	0.545612	1.55314	21	21	116.46	167.3	18.9636	18.0238	18.4711	20.9919	20.8688	20.9195	20.4435	20.082	20.6178
mrs3	SPAC8C9.12c	mitochondrial carrier, iron ion Mrs3	O14281		0.543036	0.274586	2	2	32.652	4.0289	18.3308	18.0496	18.0557	16.8271	17.4604	17.4469	15.3807	16.6917	18.0328
krs1	SPBC17G9.03c	cytoplasmic lysine-tRNA ligase Krs1	Q9UUE6	+	0.542313	1.94412	18	18	67.493	40.426	20.2454	18.4434	20.2574	21.4772	21.2669	21.2337	20.9498	20.6187	20.7824
alp7	SPAC890.02c	TACC protein Alp7	Q9URY2		0.542157	1.06363	20	20	53.175	77.377	24.8746	24.272	24.4847	22.23	22.1562	21.6889	21.2779	21.3518	21.8189
hob3	SPBC725.09c	BAR adaptor protein Hob3	Q9UUM7	+	0.542097	1.46207	6	6	30.094	11.286	17.8287	18.3019	17.9873	19.7683	19.3147	19.3887	18.7603	18.9871	19.0979
mod21	SPAC806.08c	gamma tubulin complex GCP5 subunit Mod21	Q9UT52	+	0.541544	1.33449	19	19	78.426	93.058	19.1641	19.0319	18.4794	22.2596	22.5735	22.3317	21.8664	21.5526	22.1212
ssb1	SPBC660.13c	DNA replication factor A subunit Ssb1	Q92372		0.538247	0.413913	2	2	68.196	1.9538	17.4816	17.0769	18.3569	17.3134	17.3469	17.1912	17.3768	15.6476	17.2124
nop2	SPBP8B7.20c	rRNA (cytosine-C5-)-methyltransferase activity Nop2	O94268		0.531288	1.27467	7	7	68.934	7.7483	18.3941	18.8327	18.8758	18.6312	19.0012	18.79	18.3318	17.9693	18.5275
ras1	SPAC17H9.09c	GTPase Ras1	P08647		0.528392	0.829453	5	5	24.734	6.6587	18.3153	17.4299	19.0471	17.4347	17.4595	17.6135	16.4126	17.1293	17.3806
kap95	SPAC1B1.03c	karyopherin/importin beta family nuclear import signal receptor Kap95	O13864	+	0.5255	2.03775	13	13	94.746	62.201	17.7474	18.7211	17.4092	21.256	21.4016	21.4801	20.8361	20.7076	21.0175
rrp15	SPAC227.02c	rRNA processing protein Rrp15	Q9UTD7		0.522449	0.613358	2	2	23.412	5.4656	17.6441	17.4932	18.3449	17.1329	16.9717	16.8861	17.1787	16.3479	15.8967
abo2	SPBP22H7.05c	ATPase histone chaperone	Q9C0W2	+	0.51511	1.48657	37	37	137.38	307.02	17.7547	17.406	18.2061	22.9463	22.9056	23.0898	22.4347	22.2216	22.7401
pap1	SPAC1783.07c	DNA-binding transcription factor, oxidative stress-responsive Pap1/Caf3	Q01663	+	0.513935	1.31823	4	4	61.531	12.833	17.4054	17.2244	17.57	18.1474	18.6111	18.6039	17.8326	17.8501	18.1379
ypt5	SPAC6F6.15	GTPase Ypt5	P36586		0.513644	0.066549	4	4	22.985	15.32	18.5215	17.5745	18.2906	21.436	16.2747	21.168	21.1622	14.9045	21.2712
nup186	SPCC290.03c	nucleoporin Nup186	P78847	+	0.509114	1.98446	30	30	186.41	121.18	19.031	17.3973	17.5517	21.7623	22.1193	21.965	21.5244	21.4004	21.3944
srp40	SPBC1711.05	nucleocytoplasmic transport chaperone Srp40	Q9P785		0.497828	0.719734	6	6	47.427	14.176	18.3023	17.9922	17.989	20.1727	20.5217	20.4548	19.8306	19.3991	20.426
gpi16	SPBC1604.15	pig-T, Gpi16	O94380		0.495038	0.304326	2	2	62.065	2.5388	19.0419	18.3205	17.447	16.9647	17.5165	16.8097	15.3492	17.2405	17.2161
snd1	SPCC645.08c	tudor domain and nuclease, Snd1	Q9Y7U7		0.493548	0.95179	11	11	98.16	15.215	19.17	18.4234	19.3021	19.5315	20.1435	19.4084	19.3669	19.0858	19.15
str1	SPBC4F6.09	plasma membrane siderophore-iron transmembrane transporter Str1	O74395		0.492441	0.195163	3	3	68.155	3.6684	17.9398	17.3802	18.0895	17.2336	17.5553	16.6115	17.9785	14.8568	17.0878
gfh1	SPBC211.06	gamma tubulin complex GCP4 subunit Gfh1	Q9P7R5		0.491721	1.28221	22	22	66.764	178.49	18.3684	18.03	17.521	23.137	23.1589	23.2539	22.6365	22.4176	23.0206
fra1	SPAC22G7.01c	iron responsive transcriptional regulator, peptidase family	Q09795		0.491569	0.868516	3	3	66.68	3.3963	18.9033	17.0017	18.1378	17.435	17.2387	17.5528	17.3841	16.5444	16.8234
svp26	SPCC1795.10c	COPII-coated ER to Golgi transport vesicle protein Svp26	Q1MTR8		0.489576	0.177751	3	3	25.801	2.7092	17.8109	17.5054	18.3591	18.0625	19.1265	15.8524	16.7585	16.8131	18.001
pfk1	SPBC16H5.02	6-phosphofructokinase pfk1	O42938	+	0.48863	2.26947	53	53	102.55	323.31	22.2665	21.9335	22.7248	25.8785	25.6563	25.6198	25.2926	25.1632	25.233
ept1	SPAC22A12.10	diacylglycerol cholinephosphotransferase/ diacylglycerol ethanolaminesphotransferase Ept1	O13901	+	0.487889	1.47142	4	4	44.083	12.088	17.0917	18.2511	18.5663	21.4805	21.158	21.1053	20.6847	20.6382	20.9572
rrn3	SPAC18G6.11c	RNA polymerase I general transcription inititation factor subunit Rrn3	Q10110		0.487448	0.276805	4	4	68.554	6.5408	18.4159	17.4748	18.1026	15.7354	17.9006	17.3335	17.0624	16.2972	16.1476
ctt1	SPCC757.07c	catalase	P55306		0.485476	0.190505	3	3	58.279	4.5623	17.285	17.9262	18.0127	17.7768	16.3056	16.0762	17.8227	15.774	15.1055
tho3	SPCC18B5.10c	THO complex subunit Tho3	Q9USL1		0.485317	0.469318	2	2	35.037	1.5572	18.4585	18.0912	17.346	16.6118	16.4804	16.0514	15.8154	16.6507	15.2215
vid27	SPBC1685.14c	WD repeat protein, Vid27 family, conserved in fungi and plants	Q1MTR3		0.484035	1.0186	17	17	92.426	68.021	18.6233	17.9236	17.7142	21.3349	22.0437	21.7555	21.1168	21.1684	21.3969
kri1	SPAC22G7.05	ribosome biogenesis protein Kri1	Q09799		0.483497	0.332734	2	2	69.523	7.1199	18.1763	17.6368	18.5717	17.6422	16.2236	17.5432	17.3907	16.4858	16.082
nop58	SPAC23G3.06	U3 snoRNP-associated protein Nop58	Q9P7S7		0.480993	0.998725	7	7	55.758	11.667	17.8431	18.1776	18.3289	19.9368	20.1876	19.9454	19.9422	19.229	19.4556
ckb2	SPBC2G5.02c	CK2 regulatory subunit beta isoform 2, Ckb2	O94281		0.478633	0.789611	6	6	29.061	15.566	17.075	18.7328	17.5025	20.7165	20.9981	21.0546	20.1397	20.2329	20.9607
fit1	SPBC543.08	ER membrane CoA pyrophosphatase (FIT) family lipid storage protein Fit1	Q9HGM4		0.477638	0.541499	2	2	28.787	2.2301	18.1212	18.1752	18.7998	16.8638	17.3941	17.3119	16.4372	16.2868	17.413
spb1	SPAC1687.11	rRNA methyltransferase Spb1	O42832		0.475717	0.220667	2	2	90.905	4.0422	17.4333	18.0299	17.2248	16.3135	18.1617	15.8251	16.4781	16.9552	15.4399
ytm1	SPAC890.04c	ribosome biogenesis WD repeat WDR12/Ytm1 protein	Q9URY0		0.472457	1.09846	14	14	48.334	58.909	17.5132	17.1273	16.7643	20.0976	20.241	20.1683	19.7963	19.3148	19.9784
nro1	SPCC4B3.07	negative regulator of Ofd1, Nro1	Q9USJ7		0.471745	0.569222	2	2	44.449	3.1241	18.2184	19.333	19.8076	17.6203	17.023	16.4018	16.5541	16.3483	16.7275
tcg1	SPBC660.11	single-stranded telomeric binding protein Tgc1	Q9HEQ9		0.471535	1.02705	10	10	38.002	14.339	18.4271	17.8894	18.2275	20.3189	19.8393	20.2588	19.9317	19.6724	19.3983
imp1	SPBC1604.08c	importin alpha family nuclear import signal receptor adaptor Imp1	O94374	+	0.468967	1.50462	11	11	59.852	119.85	17.9829	16.5885	17.8888	21.1441	21.5361	21.4606	20.8259	20.8372	21.0708
ubp10	SPBC577.07	ubiquitin C-terminal hydrolase Ubp10	Q9USR2		0.467459	0.27628	2	2	58.885	1.5049	18.0727	17.9575	17.8542	16.8704	16.7481	15.4488	16.0026	16.6999	14.9623
utp8	SPAC1565.05	t-UTP complex subunit Utp8	Q9P3A9		0.460053	1.10173	11	11	86.679	17.688	17.4568	18.5903	17.5573	19.1978	19.6688	19.6607	19.0909	18.824	19.2322
clr3	SPBC800.03	histone deacetylase (class II) Clr3	P56523		0.458441	0.203294	4	4	76.791	5.5067	18.8264	18.348	17.9909	16.0137	16.3317	17.9127	17.5699	15.7863	15.5265
mmf1	SPBC2G2.04c	mitochondrial matrix protein, YjgF family protein Mmf1, reactive intermediate imine deaminase A homolog Mmf1	O43003		0.457468	1.00949	8	8	17.543	42.104	19.7738	19.752	21.1424	20.4964	20.0735	20.6496	19.9418	19.7368	20.1685
rsc58	SPAC1F3.07c	RSC complex subunit Rsc58	Q10412		0.456486	0.32694	2	2	44.621	1.4915	18.7404	17.2042	18.9846	16.2381	17.3948	16.5282	16.0503	15.6011	17.1403
nan1	SPAC1B3.13	U3 snoRNP-associated WD repeat protein Nan1/Utp17	O13878		0.455051	0.985215	9	9	88.937	22.118	18.2097	18.7795	17.9613	18.9539	19.6858	19.1866	18.7967	18.8512	18.8132
nop56	SPBC646.10c	U3 snoRNP-associated protein Nop56	O94514		0.450434	0.593605	16	16	55.388	49.329	18.3294	17.9948	18.6713	20.9471	21.6642	21.3061	20.9195	20.3612	21.2854
erb1	SPBC4F6.13c	WD repeat/BOP1NT protein Erb1	O74399		0.448243	0.958448	8	8	82.944	13.735	18.2452	18.3938	16.9979	19.3583	19.4896	19.1688	19.1538	18.5024	19.0158
brf1	SPBC13E7.10c	transcription factor TFIIIB complex subunit Brf1	Q9P6R0		0.447387	0.0758861	5	5	55.795	5.3205	18.8243	17.3915	17.7811	20.8902	20.829	16.8786	15.9005	20.6888	20.6664
sec13	SPBC215.15	GATOR2-SEACAT complex/COPII-coated vesicle component/nuclear pore outer ring WD repeat protein Sec13	O94319	+	0.44693	1.51709	13	13	32.568	37.779	17.9254	18.6172	19.3179	21.7638	21.853	21.8171	21.2556	21.2073	21.6302
ipi1	SPCC1393.06c	Rix1 complex armadillo-type fold Ipi1	O94718		0.443275	0.524436	3	3	46.918	6.5768	18.3613	17.8919	18.1219	16.9273	17.103	17.202	16.0246	17.2801	16.5977
leo1	SPBC13E7.08c	RNA polymerase II associated Paf1 complex subunit Leo1	Q9P6R2		0.441918	0.553378	3	3	48.733	2.1297	18.3843	18.2512	18.6173	16.5336	17.4046	16.9583	16.9888	16.1382	16.4437
kap114	SPAC22H10.03c	karyopherin/importin beta family nuclear import signal receptor Kap14	Q10297		0.441084	0.215348	2	2	111.86	1.9639	18.1965	18.6771	17.7897	16.5408	17.1168	15.425	16.4766	16.6052	14.6776
imp3	SPAC19D5.05c	U3 snoRNP-associated protein Imp3	O13835		0.438403	0.507399	2	2	21.777	2.8809	18.3646	18.3184	18.5752	17.3499	16.8516	17.3968	16.7422	16.1894	17.3515
sib1	SPAC23G3.02c	ferrichrome synthetase Sib1	Q9P7T1		0.435643	0.146123	5	5	559.84	7.0961	17.2989	18.5765	18.4245	15.7448	18.9918	16.2645	17.4627	16.3098	15.9216
gpd3	SPBC354.12	glyceraldehyde 3-phosphate dehydrogenase Gpd3	O43026	+	0.435238	1.87512	20	7	35.674	15.882	19.8446	17.6126	20.1645	20.2629	20.0756	20.0568	19.8542	19.6085	19.627
cdc7	SPBC21.06c	serine/threonine protein kinase SIN pathway Cdc7	P41892		0.434026	0.156866	3	3	119.29	1.8372	18.064	17.9748	19.1292	16.3262	17.9493	14.5353	15.913	16.3464	15.2493
ckb1	SPAC1851.03	CK2 family regulatory subunit Ckb1	P40232		0.433054	0.94723	11	11	26.677	62.104	18.5683	16.9083	18.3686	22.506	22.9786	22.8923	22.1929	22.2119	22.673
crm1	SPAC1805.17	karyopherin/importin beta family nuclear export signal receptor Crm1	P14068		0.432559	1.06828	18	18	123.57	79.681	21.8232	20.942	22.0741	20.6247	20.6609	20.6661	20.2855	19.8607	20.5079
moe1	SPAC637.07	translation initiation factor eIF3d	O94236		0.431481	1.19912	11	11	62.636	37.286	20.873	19.954	20.9537	20.5894	20.0604	20.1921	19.9637	19.7803	19.8035
dph2	SPBC17D1.02	diphthamide biosynthesis protein Dph2	Q10206		0.424932	0.24725	2	2	55.635	2.7051	18.7079	17.6464	18.1318	17.4757	15.9474	15.4315	16.2758	16.0089	15.2952
msn5	SPAC328.01c	karyopherin/importin beta family nuclear import/export signal receptor	O14116		0.424477	0.486738	4	4	140.42	6.2617	18.0453	17.713	17.8963	16.3299	17.1304	16.6187	16.4933	16.6356	15.6766
prp19	SPAC29A4.08c	Prp19 complex subunit, ubiquitin-protein ligase E4 Prp19	O14011	+	0.422829	1.87683	7	7	54.191	14.575	18.2307	16.5386	18.2249	19.3726	19.3455	19.1083	18.96	18.8075	18.7904
spt16	SPBP8B7.19	histone H2A-H2B chaperone, FACT complex subunit Spt16	O94267	+	0.421642	1.61078	28	28	116.45	63.757	17.8278	18.0476	18.7919	21.6129	21.6289	21.7693	21.3276	21.0331	21.3854
rpb1	SPBC28F2.12	RNA polymerase II large subunit Rpb1	P36594		0.417415	0.737249	3	3	194.16	6.8566	17.1141	18.0347	18.6595	17.8207	18.0174	18.2995	17.1997	17.7629	17.9227
pdr16	SPCC23B6.04c	meiotic sec14 cytosolic factor family, phospholipid-intermembrane transfer protein Pdr16	Q9UU99		0.415634	0.33433	4	4	110.72	4.002	17.7975	18.4465	17.2374	18.3278	17.5829	17.1587	17.8909	16.5743	17.3572
cog6	SPBC776.10c	Golgi transport complex peripheral subunit Cog6	O94677		0.415334	0.250856	6	6	77.326	8.697	17.2444	17.2063	18.7081	16.54	18.2382	16.8676	16.1289	16.7573	17.5136
prp43	SPBC16H5.10c	ATP-dependent RNA helicase Prp43	O42945	+	0.414303	1.43916	11	11	83.803	13.425	17.9254	17.6533	18.1353	19.6488	19.827	19.6725	19.4449	19.0599	19.4007
	SPCC777.12c	ER stress response thioredoxin family membrane disulfide oxidoreductase	O74551		0.41423	0.180115	4	4	26.889	3.1379	17.7107	18.0502	18.3117	17.4312	16.6799	17.966	16.4754	18.4883	15.8707
tpr1	SPAC27D7.14c	RNA polymerase II associated Paf1 complex subunit Tpr1	O42668		0.413471	0.207289	2	2	119.15	1.6152	18.3607	17.482	18.681	17.6149	17.6383	15.357	16.3242	16.2868	16.7587
csn1	SPBC215.03c	COP9/signalosome complex subunit Csn1	O94308		0.406325	0.202163	2	2	48.657	3.2806	19.1454	17.9031	17.636	16.5527	16.0681	18.2726	16.5314	17.2494	15.8936
scw1	SPCC16C4.07	RNA-binding protein Scw1	O74452		0.402557	0.175581	3	3	60.393	8.1351	19.2464	17.598	18.1307	17.4353	16.1294	16.4446	17.3709	16.6588	14.7719
brx1	SPBC800.06	ribosome biogenesis protein Brx1	Q9HGL6	+	0.399922	2.79831	8	8	33.899	12.774	18.2829	18.1055	18.0133	20.0696	20.0397	20.1016	19.7052	19.573	19.7329
gef2	SPAC31A2.16	RhoGEF Gef2	Q09733		0.397159	0.694997	2	2	126.54	2.0315	17.2162	18.0514	18.412	16.4339	16.8835	16.5003	16.6291	16.1075	15.8895
leu2	SPAC9E9.03	3-isopropylmalate dehydratase Leu2	O14289		0.395727	0.751896	25	25	82.782	85.577	19.9933	19.9442	20.7448	22.5965	22.4514	22.0734	21.8103	21.7767	22.3472
fft3	SPAC25A8.01c	SMARCAD1 family ATPase Fft3	O42861		0.395386	0.606377	2	2	104.5	2.6135	17.2621	16.4413	17.8738	16.3252	17.0774	16.9823	16.3358	16.1392	16.7237
rki1	SPAC144.12	ribose 5-phosphate isomerase Rki1	Q9UTL3	+	0.393695	1.89897	8	8	29.329	23.162	18.3752	17.4866	17.0116	20.4311	20.4723	20.2792	20.0709	19.8602	20.0705
arp8	SPAC664.02c	Ino80 complex actin-like protein Arp8	Q9US07		0.392241	0.30851	2	2	75.192	1.8474	17.8103	17.8977	18.6978	16.4281	16.7219	15.6896	15.0574	16.2208	16.3847
prh1	SPAC2G11.11c	ATP-dependent RNA helicase Prh1	Q03319		0.392142	0.508638	4	4	80.604	3.717	18.1285	17.2033	18.7193	16.8256	16.3007	15.894	15.5561	16.0508	16.2369
trs65	SPBC14F5.02	TRAPP II complex subunit Trs65	O60099		0.391612	0.207206	2	2	57.939	1.5941	17.8311	18.5742	18.3589	17.474	17.1923	15.5187	17.088	16.2118	15.7105
slh1	SPBC13G1.10c	ATP-dependent RNA helicase Slh1, human ASCC3 ortholog	O60072		0.390604	0.298388	3	3	218.56	6.9793	18.8138	18.0851	19.3094	16.9205	17.2079	17.1966	16.6861	15.8281	17.639
nda3	SPBC26H8.07c	tubulin beta Nda3	P05219	+	0.388692	2.3544	12	10	49.471	79.027	19.6882	17.0668	17.9247	21.7825	21.8378	21.8876	21.49	21.329	21.5228
seh1	SPAC15F9.02	GATOR2-SEACAT complex WD repeat subunit Seh1	Q10099	+	0.388482	1.78999	13	13	38.564	49.078	17.3262	17.0483	17.2699	21.3004	21.6188	21.505	21.0916	21.0352	21.1319
gyp51	SPAC26F1.09	RabGAP Gyp51	Q10496		0.388229	0.222577	3	3	116.29	1.6132	18.4129	17.1102	18.0117	16.2978	17.3628	15.3447	16.5534	15.9521	15.3351
pabp	SPAC57A7.04c	major poly(A) binding protein Pabp/Pab1	P31209		0.386831	1.20584	23	23	71.512	55.681	20.5249	20.9431	21.9623	21.9966	21.669	22.1168	21.5982	21.4023	21.6214
pil1	SPCC736.15	eisosome BAR domain protein Pil1	O74960		0.384193	1.29532	14	14	39.805	63.601	21.3168	22.0985	21.3474	22.1071	21.8311	21.8137	21.7119	21.3605	21.5269
mtx1	SPBC409.19c	metaxin 1 (Sam37)	Q9UUA5		0.382987	0.334619	2	2	51.182	1.9935	17.7968	18.102	17.6211	16.6063	15.2348	16.4646	16.0577	15.6672	15.4318
upf1	SPAC16C9.06c	ATP-dependent RNA helicase Upf1	Q09820		0.381325	0.894552	4	4	104.53	7.946	18.764	18.3203	16.6439	17.6318	18.1476	18.1819	17.5737	17.4709	17.7728
wdr74	SPBC83.15	ribosome assembly factor, WD repeat protein Nsa1/Wdr74	O94698		0.381061	1.01333	4	4	43.767	4.3566	17.8236	19.3039	17.2528	18.1488	18.0478	17.5826	17.504	17.5347	17.5973
fol2	SPAC17A5.13	GTP cyclohydrolase Fol2	O13774		0.379494	0.239947	2	2	26.492	1.7687	17.9986	17.4853	18.5633	17.6168	17.5984	15.8799	16.3246	16.5161	17.1159
tif313	SPAC1751.03	translation initiation factor eIF3m	Q09722	+	0.378649	1.75474	11	11	45.085	47.806	20.0391	19.5278	20.8632	21.9496	21.67	21.6604	21.3718	21.3503	21.4219
wrs1	SPAC2F7.13c	cytoplasmic tryptophan-tRNA ligase Wrs1	Q09692		0.378337	0.971987	9	9	44.91	13.385	17.9685	17.4112	18.4301	19.8403	19.5427	19.2296	19.1638	19.0764	19.2375
pgm1	SPBC32F12.10	phosphoglucomutase Pgm1	O74374		0.378249	0.853891	7	7	60.598	12.863	18.367	17.4964	18.4726	19.4196	19.042	18.8918	18.7948	18.4864	18.9374
ppk14	SPAC4G8.05	serine/threonine protein kinase Ppk14	Q09831		0.377527	0.490624	4	4	63.482	3.797	18.2299	18.3645	17.6107	16.7049	17.2618	16.7662	16.1801	17.0978	16.3224
pob3	SPBC609.05	histone H2A-H2B chaperone, FACT complex subunit Pob3	O94529		0.376071	0.973133	11	11	57.456	54.977	18.0386	17.3422	17.4768	20.3682	20.262	20.7756	19.9788	20.0263	20.2724
prr1	SPAC8C9.14	stress-responsive DNA-binding transcription factor Prr1	O14283	+	0.375661	2.00505	6	6	60.045	8.7484	18.2394	18.0561	18.7576	18.8357	19.0249	19.0955	18.5792	18.6581	18.5919
	SPCC569.05c	plasma membrane spermidine family transmembrane transporter	Q9Y7S4		0.375065	0.417889	4	3	63.71	19.989	18.5096	16.9456	17.6083	17.9161	17.8989	18.0786	17.2301	17.1932	18.345
naa15	SPCC338.07c	NatA N-acetyltransferase complex regulatory subunit Naa15	O74985	+	0.374585	1.57441	4	4	83.677	4.8387	18.1927	18.2901	17.8756	17.6466	17.5032	17.364	17.2747	17.0431	17.0722
ubc4	SPBC119.02	ubiquitin conjugating enzyme E2 for APC and SCF Ubc4/UbcP1	P46595		0.37071	0.121643	2	2	16.476	40.21	17.1915	18.0187	18.4358	20.0036	19.7959	19.6232	17.2515	20.8382	20.2208
sda1	SPBC106.14c	SDA1 family protein	Q10342		0.368733	0.277377	3	3	81.25	4.3919	18.3611	17.788	17.4982	15.7018	17.4376	17.1178	16.3516	16.4429	16.3565
fkh1	SPBC839.17c	FKBP-type peptidyl-prolyl cis-trans isomerase Fkh1	O42993		0.365595	0.201235	2	2	12.043	2.8573	18.9616	18.609	17.8656	17.865	15.8989	16.6146	17.1517	15.7699	16.3601
erp2	SPAC17A5.08	COPII-coated vesicle component Erp2/3/4	O13770		0.361529	0.192369	4	4	24.137	12.503	18.4861	17.879	17.402	16.3953	18.5664	16.8606	16.5622	17.4855	16.6901
has1	SPAC1F7.02c	ATP-dependent RNA helicase Has1	Q09916	+	0.359855	1.75502	9	9	65.261	28.672	17.6444	17.6266	18.4971	19.2561	19.407	19.3125	19.1276	18.8867	18.8817
pch1	SPBC32F12.06	P-TEFB associated cyclin, cyclin T Pch1	O74627		0.359077	0.285938	2	2	38.286	3.0619	18.3809	17.2707	19.0812	16.7667	16.7959	16.9133	16.1617	17.452	15.785
cdc45	SPAC17D4.02	DNA replication pre-initiation complex subunit Cdc45	O74113		0.357565	0.176751	2	2	73.378	2.4168	18.5714	17.8876	17.9081	16.0442	16.0963	17.2189	14.9724	17.2752	16.0391
rix1	SPCC4G3.18	Rix1 complex armadillo-type fold Rix1	P87243	+	0.356425	2.3257	12	12	91.995	22.046	18.2241	18.7069	18.3044	19.5123	19.6519	19.6714	19.3256	19.1966	19.2441
rrp5	SPCC1183.07	U3 snoRNP-associated protein Rrp5	O74835	+	0.354543	1.87664	34	34	187.52	97.314	17.8897	17.6466	19.6813	21.5568	21.5902	21.5028	21.0987	21.134	21.3535
cwf11	SPBC646.02	U2-type spliceosomal complex ATPase Cwf11	O94508		0.346079	0.189666	4	4	148.37	1.8874	17.6967	17.6452	17.7758	16.5542	16.9654	18.6323	17.2613	17.3891	16.4633
qrs1	SPBC342.02	cytoplasmic glutaminyl-tRNA ligase Qrs1	Q9Y7Y8		0.345114	0.149609	4	4	92.072	3.5488	18.3241	18.6505	18.0617	16.8503	17.9095	15.6779	17.0544	17.018	15.3301
ssa1	SPAC13G7.02c	Hsp70 family heat shock protein Ssa1	Q10265		0.344729	0.649901	33	8	70.142	21.57	19.0163	17.9182	18.2694	19.4764	19.0821	19.3483	18.7884	19.3747	18.7095
btb2	SPBC25B2.06c	BTB/POZ family ubiquitin-type ligase substrate adaptor Btb2	O74778		0.339782	0.0861678	3	3	31.775	3.3182	17.7303	16.8874	18.8922	19.8097	16.8575	16.7256	15.9951	17.0822	19.2961
srp101	SPBC3B9.03	signal recognition particle receptor alpha subunit Srp101	O43032		0.339478	0.343205	2	2	61.077	5.5826	17.8388	17.1043	17.3746	16.4264	16.7579	17.1919	15.8946	16.3819	17.0812
trs1	SPBC25H2.02	cytoplasmic threonine-tRNA ligase Trs1	P87144		0.337961	1.14474	29	29	80.137	147.27	18.6429	19.3917	19.4926	23.1324	22.8416	23.0137	22.4774	22.8578	22.6387
alp5	SPBP23A10.08	Ino80, NuA4 and Swr1 complex actin-like protein Arp4	Q9P7X7		0.337277	0.294531	5	5	48.772	7.3987	17.5913	17.8764	18.9549	18.3357	17.3508	18.2733	17.9993	16.9746	17.9742
sec66	SPBC409.21	ER protein translocation subcomplex subunit Sec66	Q9UUA4		0.336833	0.118997	4	4	22.135	26.923	18.6381	17.9034	18.1872	18.2132	18.2265	15.7785	17.1341	18.1325	15.9411
mpc1	SPCC1235.11	mitochondrial carrier, pyruvate Mpc1	O74847		0.336227	0.147851	3	3	16.055	4.1363	18.8604	17.9703	17.946	16.9907	17.984	16.4131	18.2112	16.1802	15.9878
apm1	SPBP16F5.07	AP-1 adaptor complex mu subunit Apm1	Q9HFE5		0.335348	0.156882	4	4	48.955	4.3577	16.6178	19.4219	18.293	18.1183	16.273	17.5433	16.3973	16.3825	18.1487
utp5	SPAC20H4.01	U3 snoRNP-associated protein Utp5	Q9HE11		0.335302	0.203138	6	6	73.697	7.1352	18.7184	17.8164	19.3684	16.6892	18.394	18.1578	17.7289	16.7161	17.7901
acl2	SPAC22A12.16	ATP-citrate synthase subunit 2	O13907		0.328998	0.910278	18	18	53.942	89.171	19.6541	19.7317	20.9475	22.4017	21.8633	21.9525	21.7031	21.7937	21.7336
atd2	SPAC922.07c	aldehyde dehydrogenase	Q9URW9		0.32795	0.18836	2	2	54.027	3.2655	17.9887	17.814	18.9404	16.4576	18.1721	16.2216	17.1185	16.2656	16.4834
utp18	SPBC29A3.06	CGI-48 family Utp18	P78750		0.327634	0.366307	2	2	62.472	3.825	18.1259	18.5333	18.5747	17.4257	16.7533	16.2848	16.1803	16.7794	16.5212
	SPBC31F10.17c	Schizosaccharomyces pombe specific protein	P87318		0.325637	0.454415	2	2	15.557	2.4845	18.9991	18.255	18.9597	17.8731	18.5888	17.8225	17.6134	17.5567	18.1374
tif6	SPCC1919.09	translation initiation factor-like ribosome biogenesis protein	O94476		0.323288	0.775022	7	7	26.232	40.307	18.9925	18.4024	18.3814	20.4857	20.4726	20.6513	20.3867	19.8466	20.4064
cdc17	SPAC20G8.01	ATP-dependent DNA replication ligase Cdc17	P12000		0.321585	0.295667	4	4	86.58	6.6025	18.1224	18.018	19.6992	16.9782	17.4481	17.1008	16.039	17.4215	17.1019
rpt5	SPAC3A11.12c	19S proteasome base subcomplex ATPase subunit Rpt5	O14126		0.320471	0.638853	21	21	48.835	106.57	18.166	17.3459	19.3534	22.4794	23.0226	23.1193	22.4173	22.7655	22.4771
uap56	SPAC17G6.14c	TREX complex subunit, ATP-dependent RNA helicase Uap56	O13792	+	0.318202	1.80051	7	7	49.231	16.117	18.0828	17.2595	18.7183	19.7419	19.9352	19.671	19.4654	19.4728	19.4553
vgl1	SPCC550.14	KH domain RNA binding protein, vigilin	O59810		0.317673	1.09744	28	28	142.61	79.607	17.7732	17.8374	17.3181	21.8297	21.5509	21.6237	21.5122	21.1469	21.3922
cft1	SPBC1709.08	mRNA cleavage and polyadenylation specificity factor complex, WD repeat protein Cft1	O74733		0.315256	0.135113	2	2	160.3	1.9461	17.9447	17.3907	18.7297	15.8679	18.6316	17.5676	17.4892	16.4599	17.1722
lon1	SPAC22F3.06c	mitochondrial matrix Lon protease	Q09769		0.310965	0.430574	2	2	118.64	2.2674	18.1026	17.7045	18.1071	17.1334	16.6824	16.2549	16.7185	16.1261	16.2932
dak1	SPAC22A12.11	dihydroxyacetone kinase Dak1	O13902		0.309326	0.509774	5	5	62.316	2.9899	16.6973	18.104	17.155	17.5232	17.3585	17.6154	16.7994	17.669	17.1007
rpb5	SPAC23C4.15	DNA-directed RNA polymerase I, II and III subunit Rpb5	Q09191		0.309224	0.697074	5	5	23.915	21.553	18.033	17.5171	18.5923	18.2746	18.9169	18.7024	18.4112	18.1787	18.3763
dip2	SPBC3D6.12	U3 snoRNA associated protein Dip2	P87177		0.308491	0.147264	8	8	103.43	11.092	19.0209	17.8316	18.1369	18.087	18.5344	16.4208	17.8507	16.4929	17.7729
vps3	SPCC364.05	CORVET complex WD repeat subunit Vps3	O59796		0.306807	0.196443	2	2	104.58	4.9261	18.3489	17.3141	17.981	16.1463	16.3287	16.1321	16.8691	16.007	14.8106
brr6	SPAC8F11.06	nuclear envelope protein Brr6/Brl1	Q9UT30	+	0.30651	1.40224	4	4	33.574	6.9681	16.8603	18.7034	18.0368	18.2412	18.2373	18.4809	17.8896	18.0888	18.0616
cul1	SPAC17G6.12	cullin 1	O13790		0.305567	0.486672	2	2	89.425	1.9693	18.2598	18.593	18.9766	16.623	17.3206	17.0273	16.8213	16.9119	16.321
cki2	SPBP35G2.05c	serine/threonine protein kinase (CK1 family) Cki2	P40234		0.304781	0.432566	4	2	49.746	1.6167	17.1989	17.8613	19.4718	16.7471	16.6253	16.9203	16.9891	16.3959	15.9935
coq8	SPBC2D10.18	ABC1 kinase family ubiquinone biosynthesis ATPase Coq8	Q92338		0.303991	0.402283	2	2	68.566	1.4847	17.9723	18.5614	17.6317	16.7462	17.2378	16.4636	16.9604	16.2329	16.3423
ggt1	SPAC664.09	gamma-glutamyltranspeptidase Ggt1	Q9US04		0.303654	0.204545	5	5	68.722	8.2796	18.7813	17.5027	18.0442	17.9807	17.9245	17.8518	16.4758	18.2745	18.0957
sum2	SPBC800.09	translation initiation inhibitor	Q9HGL3		0.303257	0.373924	2	2	46.224	4.541	17.6494	18.0636	17.8796	16.2483	16.9603	16.2202	16.6493	15.9098	15.96
hsp10	SPCC550.06c	mitochondrial heat shock protein Hsp10	O59804		0.302628	0.864313	6	6	11.282	8.4687	22.0186	21.5702	22.6474	20.0847	19.7016	19.7112	19.5778	19.3324	19.6794
atp2	SPAC222.12c	F1-FO ATP synthase beta subunit Atp2	P22068		0.301284	0.722711	23	23	56.875	247.44	21.8665	20.9623	22.1492	23.7955	23.6022	23.1599	23.1763	23.1975	23.2799
aha1	SPBC1711.08	chaperone activator Aha1	Q9P782		0.300587	1.10866	7	7	37.419	12.675	19.5175	18.8789	19.7569	19.6014	19.3901	19.1976	19.1813	19.1028	19.0031
ufd1	SPBC16A3.09c	Hrd1 ubiquitin ligase complex subunit Ufd1	O42915		0.300112	0.336153	7	7	38.226	15.206	18.9797	18.352	18.5202	18.8394	19.954	18.8665	18.8553	18.9496	18.9547
cfr1	SPAC6G9.12	exomer complex BRCT domain subunit Cfr1	Q92357		0.299887	0.679215	10	10	67.23	13.027	18.4727	17.0071	18.2314	19.5978	20.1882	20.0002	19.8279	19.523	19.5355
	SPAC977.14c	aldo/keto reductase, predicted calcium channel regulator	Q9P7U2		0.297735	1.1235	17	17	39.914	66.828	22.3642	21.0975	22.4879	22.7225	22.5037	22.7028	22.4598	22.1393	22.4367
	SPBC21B10.08c	antibiotic biosynthesis monooxygenase-like domain	P78833		0.297637	0.650561	4	4	21.833	11.791	18.5369	17.4259	18.5343	18.7029	18.1154	18.4555	18.3503	17.9524	18.0782
inp53	SPAC9G1.10c	inositol polyphosphate phosphatase Inp53	O14306		0.295179	0.101734	2	2	131.27	2.0699	18.0617	16.8768	18.3246	18.0155	16.7192	15.1848	16.6691	17.2664	15.0984
ura6	SPCC1795.05c	uridylate kinase Ura6	O59771		0.291598	0.125427	2	2	21.716	4.241	18.6813	17.245	17.8954	15.4501	16.4052	17.7082	16.9805	15.1717	16.5366
gor1	SPACUNK4.10	glyoxylate reductase	O14075		0.29096	0.895754	6	6	36.701	8.9617	18.9733	17.7216	18.2914	18.9179	19.1308	18.6654	18.6802	18.4745	18.6865
cct4	SPBC106.06	chaperonin-containing T-complex delta subunit Cct4	P50999		0.290847	0.418903	23	23	56.968	103.59	18.9374	17.813	20.2814	23.1623	23.0192	23.5419	23.0893	22.4624	23.2992
ipp1	SPAC23C11.05	inorganic pyrophosphatase Ipp1	P19117		0.289978	0.733074	13	13	32.467	68.19	19.9666	20.7164	21.5549	21.3824	20.8919	20.9465	20.8525	20.5983	20.9001
frs2	SPAC3G9.06	cytoplasmic phenylalanine-tRNA ligase alpha subunit Frs2	O42870		0.289921	0.967601	12	12	56.266	28.744	19.7607	17.7146	18.5118	20.8922	20.8205	20.5919	20.3619	20.3805	20.6925
tal1	SPCC1020.06c	transaldolase Tal1	O42700		0.288513	0.783925	18	18	35.238	323.31	22.2522	22.1958	23.4067	22.4316	22.3407	21.9451	22.0673	21.7955	21.9891
qcr2	SPCC613.10	ubiquinol-cytochrome-c reductase complex core protein Qcr2	P78761		0.287886	0.427071	7	7	45.651	12.61	17.1799	18.2005	17.8516	18.7286	18.7318	18.8383	18.9791	17.9895	18.4663
rps2602	SPAC1805.11c	40S ribosomal protein S26	Q9UTG4		0.287865	1.26881	5	4	13.862	8.8069	20.4114	19.7206	20.4584	19.491	19.513	19.2476	19.244	19.0227	19.1212
cut11	SPAC1786.03	spindle pole body docking protein Cut11	O13961		0.287306	0.448669	20	20	69.354	87.819	19.1996	16.9105	17.9877	22.3332	22.7322	22.734	21.9081	22.2872	22.7422
kap109	SPBC30B4.05	karyopherin/importin beta family nuclear export signal receptor Kap109	O13671		0.287073	0.422026	14	14	109.42	52.256	18.6248	17.661	17.4782	19.6864	19.8567	19.5468	19.9035	19.3756	18.9495
tef3	SPCC417.08	translation elongation factor eEF3	O94489	+	0.286199	1.89085	56	56	115.8	323.31	24.1076	23.7172	24.6253	25.4904	25.3121	25.3223	25.0801	25.0353	25.1509
emp46	SPBC4F6.05c	lectin family glycoprotein receptor Emp46	O42707		0.286051	0.121863	2	2	42.768	11.064	17.6963	17.4339	18.2302	15.0023	17.5349	17.1159	15.6239	16.8152	16.3559
cut15	SPCC962.03c	importin alpha family nuclear import signal receptor adaptor Cut15	O14063		0.284857	0.514775	10	10	60.425	27.444	18.6849	16.5178	18.9164	19.6823	20.1001	19.7528	19.3033	19.4108	19.9665
hsp90	SPAC926.04c	Hsp90 chaperone	P41887	+	0.283227	1.49672	45	45	80.595	323.31	23.7536	23.5793	24.759	25.409	25.2148	25.2086	25.063	24.8794	25.0403
	SPAC1805.16c	purine nucleoside phosphorylase	Q9UTG1		0.280702	0.234787	8	8	34.238	14.757	18.7346	17.2413	18.7541	18.7832	18.5905	19.0728	17.6411	19.0474	18.9159
orc3	SPAC3H1.01c	origin recognition complex subunit Orc3	Q10067		0.279762	0.212661	8	8	80.192	10.114	17.6553	17.9244	18.9248	18.4444	18.5006	19.1064	18.8689	17.4751	18.868
cct6	SPBC646.11	chaperonin-containing T-complex zeta subunit Cct6	O94515		0.277343	0.917938	19	19	58.548	262.24	18.1846	18.7378	17.8905	22.7166	22.8519	22.9257	22.8042	22.4687	22.3893
rcl1	SPAC12G12.06c	rRNA processing protein Rcl1	Q09870		0.276635	0.729205	6	6	39.525	9.9295	18.2134	18.5066	16.6195	18.8137	19.0315	19.2786	18.8825	18.5443	18.8672
int6	SPBC646.09c	translation initiation factor eIF3e	O94513	+	0.276018	1.59782	12	12	57.114	83.572	17.4878	20.1755	20.4214	20.7828	20.618	20.7952	20.5637	20.4207	20.3836
slr1	SPAC1527.03	RNA-binding protein, LARP1 family Slr1	Q9P6K0		0.274825	0.573749	6	6	53.232	9.485	18.6137	18.2281	18.5479	18.4134	17.9745	18.2303	18.2697	17.8044	17.7195
gpm1	SPAC26F1.06	monomeric 2,3-bisphosphoglycerate (BPG)-dependent phosphoglycerate mutase (PGAM), Gpm1	P36623		0.27364	1.08576	16	16	23.765	131.28	24.5476	24.34	25.1332	23.8739	23.6738	23.5095	23.4758	23.3042	23.4563
mcm2	SPBC4.04c	MCM complex subunit Mcm2	P40377		0.273485	0.0998761	2	2	92.83	1.6741	18.3795	17.344	18.3269	15.8346	17.6243	16.5561	17.9983	15.1915	16.0047
rcd1	SPAC29B12.06c	CCR4-Not complex RNA-binding protein subunit 9	Q92368		0.2704	0.215293	2	2	32.211	2.2699	17.867	18.0847	17.1097	17.8287	17.9538	18.3969	16.8791	18.3091	18.18
smp1	SPAC25B8.20	Schizosaccharomyces specific microprotein Smp1	G2TRN5		0.270043	0.127492	2	2	8.2384	3.3517	17.7724	18.1647	18.0697	17.2996	17.9583	16.3522	16.7408	18.0926	15.9665
spt5	SPAC23C4.19	DSIF transcription elongation factor complex subunit Spt5	O13936		0.269869	0.123182	3	3	109.01	9.4739	18.0721	17.644	17.5649	16.5325	17.1316	17.6997	18.1412	16.7855	15.6275
mvd1	SPAC24C9.03	diphosphomevalonate decarboxylase mvd1	O13963		0.267529	0.210406	3	3	42.755	10.882	18.3223	18.5154	17.5955	17.7448	16.8645	17.1603	17.468	16.1531	17.3459
fum1	SPCC18.18c	fumarate hydratase	O94552		0.266904	0.108017	3	3	56.321	5.0468	18.516	17.0484	17.939	16.4175	18.2116	16.4876	17.4035	17.4849	15.4276
ghs1	SPAC6G10.09	glucosidase I Ghs1	O14255		0.26442	0.73127	16	16	92.888	43.132	18.1114	17.7206	17.5497	20.1699	19.6707	19.7397	19.5285	19.5532	19.7053
erg6	SPBC16E9.05	sterol 24-C-methyltransferase Erg6	O14321		0.263658	0.508421	6	6	42.867	35.438	17.4333	17.4934	18.5886	20.3327	19.7519	19.6126	19.7412	19.5621	19.6028
mrpl12	SPCC4B3.09c	mitochondrial ribosomal protein subunit L12	Q9USJ9		0.263182	0.325516	2	2	18.966	18.073	18.3394	18.5285	17.6578	17.0376	17.4277	17.3258	16.4783	17.5543	16.9689
cct1	SPBC12D12.03	chaperonin-containing T-complex alpha subunit Cct1	O94501		0.262858	1.18249	30	30	60.046	285.94	21.4723	21.3489	21.1555	23.4532	23.3461	23.3294	22.9341	23.2674	23.1386
plb1	SPAC1A6.04c	phospholipase B homolog Plb1	P78854		0.259377	0.538126	5	5	67.118	31.828	17.9052	16.8958	19.5664	20.1006	19.664	19.3827	19.3929	19.4453	19.531
tif301	SPBC17D11.05	translation initiation factor eIF3a	O74760		0.259104	0.664423	42	42	107.07	235.21	19.3453	19.6639	20.175	23.1681	22.8226	23.3286	22.8457	22.6842	23.0121
nce103	SPBP8B7.05c	carbonic anhydrase	O94255		0.258492	0.961878	3	3	37.009	3.5465	18.6084	17.2469	17.7488	18.6015	18.7895	18.486	18.5239	18.3637	18.2139
rng8	SPAC4H3.14c	contractile ring myosin V regulator Rng8	Q10221		0.25662	0.178264	3	3	39.799	2.9882	17.6514	17.2801	18.4411	16.094	16.6047	16.3794	16.6258	16.6327	15.0496
sak1	SPAC3G9.14	DNA-binding transcription factor Sak1	P48383		0.255582	0.206818	2	2	86.404	2.0181	18.7101	18.2513	18.3087	15.8826	17.3062	16.8189	16.5117	15.9715	16.7577
rsc9	SPBC1703.02	RSC complex subunit Rsc9	Q9P7W8		0.251357	0.122099	2	2	87.994	2.9831	17.5888	17.3323	18.0719	17.7606	17.745	16.1378	17.3817	15.9203	17.5873
fib1	SPBC2D10.10c	fibrillarin, rRNA and histone methyltransferase	P35551		0.24935	0.583326	6	6	32.04	16.416	17.8137	19.8197	19.4747	19.4456	20.0581	19.7603	19.6261	19.5105	19.3795
aco2	SPBP4H10.15	mitochondrial ribosomal protein subunit L21/aconitate hydratase, fusion protein	Q9P7D4		0.247182	0.617924	17	17	99.9	49.969	17.647	18.0857	20.5669	21.461	21.5977	21.2893	21.4154	20.8983	21.2928
ade10	SPCPB16A4.03c	bifunctional IMP cyclohydrolase/phosphoribosylaminoimidazolecarboxamideformyltransferase	O74928		0.245895	0.340871	21	21	64.123	101.62	20.8081	20.5681	21.2534	21.9367	21.7288	20.9875	21.4344	21.1658	21.315
ptc3	SPAC2G11.07c	serine/threonine protein phosphatase PP2C catalytic subunit Ptc3	Q09173		0.245369	0.0863692	5	5	44.856	4.3912	16.9654	18.4639	17.8136	15.7723	19.1833	17.5157	17.4145	16.8175	17.5033
ste13	SPBC776.09	ATP-dependent RNA helicase Ste13/Dhh1	Q09181		0.243583	0.723201	7	7	54.794	20.589	18.7095	17.8533	19.2634	18.6797	18.4733	18.3918	18.4789	18.0375	18.2976
oga1	SPBC16A3.08c	ribosome preservation factor, Stm1 homolog Oga1	O42914		0.24354	0.337921	7	7	30.949	43.419	19.1996	18.3969	20.1535	18.9444	19.3296	19.6135	18.671	19.4529	19.0329
tif51	SPAC26H5.10c	translation elongation and termination factor eIF5A	P56289		0.242343	1.01603	6	6	17.152	87.936	20.5739	20.0795	20.9429	20.0584	19.7813	19.8495	19.5726	19.5863	19.8033
hcs1	SPAC4F8.14c	3-hydroxy-3-methylglutaryl-CoA synthase	P54874	+	0.242074	1.41738	12	12	49.238	42.822	20.8804	18.8914	21.6122	20.9568	20.9117	20.8471	20.7338	20.5174	20.7382
ubp16	SPCC1682.12c	ubiquitin C-terminal hydrolase Ubp16	O74442		0.240806	0.0952313	3	3	51.581	3.559	18.7289	17.885	17.5693	16.2067	17.6305	17.1876	18.2024	15.4368	16.6632
met14	SPAC1782.11	adenylyl-sulfate kinase	Q9P7G9		0.238002	0.965465	7	7	22.669	54.32	20.8469	17.9721	21.063	20.603	20.355	20.3402	20.1127	20.1211	20.3504
gbs1	SPCC825.02	glucosidase II beta subunit	Q9USH8		0.236113	0.125344	4	4	57.074	4.9813	17.8898	17.7877	18.5162	17.8254	16.9136	16.3894	17.2762	17.4282	15.7156
ggt2	SPAC56E4.06c	gamma-glutamyltranspeptidase Ggt2	O14194		0.23535	0.116671	2	2	67.825	1.6029	18.21	17.5398	17.8154	16.4524	17.5463	16.5191	16.53	17.7519	15.5298
puf1	SPBC56F2.08c	pumilio family RNA-binding protein Puf1	O60059		0.234546	0.814858	7	7	72.822	14.672	17.9751	17.4785	18.8093	18.7849	19.2287	18.9363	18.7967	18.7499	18.6997
rqc1	SPAC1142.01	ribosome quality control complex (RQC) complex subunit Rqc1	O13796		0.234464	0.193827	3	3	75.014	4.8887	17.5042	18.5042	17.6597	16.3464	17.0347	15.6014	16.2151	16.38	15.6839
kms2	SPBC947.12	mitotic and meiotic spindle pole body KASH domain protein Kms2	O43087		0.233337	0.466297	23	23	53.245	250.62	18.3817	16.9366	18.5058	23.1841	23.5218	23.5891	23.067	22.9802	23.5478
smd3	SPBC19C2.14	Sm snRNP core protein Smd3	Q9UUC6		0.232898	0.221578	2	2	11.033	5.0627	17.819	17.3816	19.3737	17.3606	16.9507	17.7723	16.8091	16.7788	17.797
spc3	SPAC56F8.11	signal peptidase subunit Spc3	Q10259		0.232529	0.230599	5	5	21.642	11.766	18.2047	18.9026	18.6892	18.599	19.7872	19.2048	19.1091	18.5755	19.2087
nbp35	SPAC637.08	CIA machinery ATPase Nbp35	O94442		0.231171	0.327642	4	4	34.261	10.045	17.4957	18.3963	17.8315	18.4808	18.3344	18.5264	17.7353	18.7195	18.1933
clr6	SPBC36.05c	histone deacetylase (class I) H3-K9 specific complex subunit Clr6	O59702		0.229795	0.463109	5	5	46.111	8.1095	18.9705	17.3779	18.3823	19.1781	19.196	19.1102	18.5087	19.185	19.1012
gud1	SPCC1672.03c	guanine deaminase Gud1	O14057		0.225188	0.095391	6	6	58.046	16.226	18.607	17.2936	17.9223	18.0684	18.4429	18.1636	16.3308	18.7342	18.9344
	SPAP8A3.07c	phospho-2-dehydro-3-deoxyheptonate aldolase	Q9UT09		0.223281	0.841287	14	13	40.638	50.382	22.2046	22.0603	22.3917	21.8312	21.6519	21.5882	21.5623	21.2684	21.5708
nog1	SPBC651.01c	ribosome export GTP binding protein Nog1	O94659	+	0.223007	1.40149	16	16	72.798	115.8	18.336	18.6728	18.2938	21.7842	21.8752	21.8706	21.6483	21.4911	21.7216
sec22	SPBC2A9.08c	SNARE Sec22	Q9Y7L0		0.222729	0.222218	2	2	24.902	3.0255	18.8299	18.1946	16.9975	17.0276	17.7046	17.049	16.4359	17.1407	17.5365
not2	SPCC4G3.15c	CCR4-Not complex NOT box subunit 2	P87240		0.222225	0.111709	8	8	34.478	16.002	18.033	17.773	17.8228	18.5951	18.368	18.6709	16.8942	18.9796	19.0936
pdc101	SPAC1F8.07c	pyruvate decarboxylase	Q92345		0.219219	0.853195	36	36	61.547	323.31	25.7573	25.4572	26.2455	26.4325	26.1816	26.0922	25.9803	25.9309	26.1374
hrp1	SPAC1783.05	CENP-A chaperone, CHD family Hrp1	Q9US25		0.217487	0.94504	5	5	158.55	5.8956	18.1896	18.8174	18.1612	17.7235	17.3661	17.4904	17.2904	17.2787	17.3584
vps32	SPAC1142.07c	ESCRT III complex subunit Vps32	Q9P7F7		0.216674	0.368545	12	12	25.301	56.847	18.5863	17.6931	18.3891	23.1674	23.1832	23.5674	22.9123	22.8514	23.5043
tif471	SPAC17C9.03	translation initiation factor eIF4G	Q10475		0.216638	0.524039	9	9	154.03	21.813	18.2334	18.185	18.2585	19.8812	19.4927	19.814	19.5349	19.2657	19.7375
gnd1	SPBC660.16	phosphogluconate dehydrogenase, decarboxylating	P78812		0.216065	0.866251	31	31	53.679	224.82	23.6459	23.479	24.3614	24.01	23.8602	23.7274	23.7952	23.5097	23.6446
obr1	SPAC3C7.14c	NAD(P)H dehydrogenase (quinone)	P30821		0.215053	0.562628	6	6	21.898	37.457	21.7787	21.5201	19.0792	21.6215	21.2684	21.2748	21.1342	20.982	21.4034
ppp1	SPBC19F5.05c	pescadillo-family BRCT domain protein Ppp1	O60164		0.214521	0.551292	8	8	69.188	11.625	17.294	17.7892	17.498	18.7583	18.3649	18.575	18.5645	18.1176	18.3725
	SPBC8D2.18c	adenosylhomocysteinase	O13639		0.213147	0.767885	18	18	47.383	193.38	21.8957	21.9691	23.0092	22.6025	22.6059	22.2547	22.3064	22.172	22.3452
erg7	SPAC13G7.01c	lanosterol synthase Erg7	Q10231		0.212353	0.122637	2	2	82.818	2.3813	18.2983	18.1199	18.9637	17.4421	17.3956	15.9552	17.521	16.2617	16.3732
	SPAC24H6.10c	phospho-2-dehydro-3-deoxyheptonate aldolase	Q09755		0.208824	0.447186	8	7	39.76	35.168	20.9407	19.5234	20.5465	20.2223	19.9679	19.7554	19.8411	19.4883	19.9898
alg8	SPAC17C9.07	dolichyl pyrophosphate Glc1Man9GlcNAc2 alpha-1,3-glucosyltransferase Alg8	Q10479		0.208798	0.829724	2	2	57.605	4.299	17.5201	17.8945	17.5069	16.7557	17.1101	17.0575	16.7243	16.8408	16.7318
spi1	SPBC1289.03c	Ran GTPase Spi1	P28748		0.206892	0.845261	7	7	24.555	31.431	20.8953	21.1184	22.0012	22.336	22.5288	22.226	22.1928	22.0191	22.2581
bip1	SPAC22A12.15c	ER heat shock protein BiP	P36604		0.202483	0.639821	43	42	73.226	323.31	25.9457	26.3544	26.1844	27.1844	27.2208	27.3189	26.7781	27.0965	27.2422
utp10	SPBC23E6.04c	U3 snoRNP-associated protein Utp10	O60179		0.200307	0.645949	29	29	186.41	68.327	18.3473	18.1458	18.4776	20.7471	20.9699	20.9746	20.7852	20.4626	20.8427
lam2	SPBC1778.05c	Ragulator complex Rag GEF subunit	Q9Y7J2		0.200012	0.0925562	3	3	17.504	3.5519	18.7157	17.4467	18.4477	18.0885	17.1567	15.9592	16.8681	17.6699	16.0663
pdc2	SPBC19G7.10c	topoisomerase II-associated deadenylation-dependent mRNA-decapping factor Pdc2	O42958		0.197642	0.117776	3	3	84.116	5.0109	17.9684	18.5037	18.1061	16.3776	16.8467	17.3154	16.6581	17.5927	15.696
san1	SPBC2A9.04c	sir antagonist, ubiquitin-protein ligase E3	Q9Y7K6		0.195236	0.20512	2	2	80.384	11.968	16.7659	17.7261	18.8219	17.7468	17.4406	17.7564	16.7893	17.5764	17.9925
pyk1	SPAC4H3.10c	pyruvate kinase	Q10208		0.193467	1.09985	35	35	55.514	323.31	25.8287	25.7732	26.4003	25.8829	25.6949	25.6452	25.5388	25.483	25.6208
gmf1	SPAC17H9.11	cofilin/tropomyosin family Glia Maturation Factor homolog Gmf1	O13808		0.192604	0.136437	2	2	16.281	3.5397	17.6852	18.5212	17.5166	17.3183	16.1985	17.1236	16.6217	17.3938	16.0471
nem2	SPBC902.03	serine/threonine protein phosphatase (Nem1-Spo7 complex) regulatory subunit	Q9USQ0		0.191372	0.07926	2	2	21.373	15.934	19.2648	18.1622	17.9947	16.0925	17.8062	15.1253	16.2072	15.5476	16.6952
	SPAC22H10.05c	mRNA cleavage and polyadenylation specificity factor complex polyribonucleotide 5'-hydroxyl-kinase subunit	Q10299		0.190743	0.116755	3	3	50.449	6.469	18.1313	17.8121	18.3921	16.7567	17.0168	15.9002	17.3177	16.0922	15.6916
	SPBC16H5.12c	DUF2433 metallo phosphatase superfamily conserved fungal protein	O42947		0.190189	0.276875	3	3	82.52	3.8155	17.2406	18.1691	18.2279	18.1058	18.2182	18.1866	18.4681	17.5205	17.9514
mcs4	SPBC887.10	response regulator Mcs4	P87323	+	0.183177	1.45184	9	9	57.239	10.435	18.2132	18.0086	17.1616	20.0546	19.9915	20.0325	19.9043	19.732	19.8928
pho8	SPBC14F5.13c	vacuolar membrane alkaline phosphatase	O60109		0.179816	0.608938	3	3	58.666	7.5443	18.4836	17.3794	17.9495	18.7955	18.5651	18.4009	18.3082	18.534	18.38
sds23	SPBC646.13	serine/threonine protein phosphatase PP2A inhibitor Sds23/Moc1	Q09826	+	0.17925	1.3317	6	6	44.288	7.8635	17.0987	18.6468	18.1551	18.3778	18.3271	18.1761	18.1489	18.0985	18.0959
naa25	SPBC1215.02c	NatB N-acetyltransferase complex regulatory subunit Naa25	Q9Y809		0.177617	0.644127	5	5	92.456	9.2862	17.7163	19.1216	18.2052	18.4112	18.6727	18.7852	18.4223	18.3605	18.5534
mrt4	SPBC11G11.03	mRNA turnover and ribosome assembly protein Mrt4	Q9USZ6		0.175893	0.922439	7	7	26.663	28.761	18.3735	17.7537	18.4585	20.5371	20.6193	20.4994	20.3755	20.2347	20.5179
osr2	SPCC965.06	potassium channel, beta subunit, aldo-keto reductase	O59826		0.175424	0.154797	2	2	38.43	7.5267	17.8759	17.9438	18.0607	16.8789	16.4566	16.9089	17.2087	15.8405	16.6689
pgk1	SPBC14F5.04c	phosphoglycerate kinase Pgk1	O60101		0.175077	0.70012	36	36	43.963	323.31	25.7106	25.519	26.4954	25.8869	25.7198	25.5472	25.6238	25.4301	25.5748
tps3	SPACUNK4.16c	alpha,alpha-trehalose-phosphate synthase	O14081		0.174979	0.355588	6	6	106.82	13.147	17.8605	17.8334	17.6149	19.167	18.9392	19.0685	18.9525	18.5183	19.179
rho3	SPAC23C4.08	Rho family GTPase Rho3	O13928		0.17411	0.674609	7	7	22.501	7.7856	18.5407	18.4294	19.4111	18.0799	18.2632	18.3195	18.1473	17.8626	18.1303
met3	SPBC15D4.09c	cystathionine gamma-synthase Met3	O74314		0.173281	0.220012	2	2	68.967	3.5728	18.6832	17.2851	17.9512	17.3437	16.4442	16.4801	16.4109	16.6348	16.7024
cdc48	SPAC1565.08	AAA family ATPase involved in ubiquitin-mediated protein degradation Cdc48	Q9P3A7		0.173216	0.539244	40	40	90.124	267.65	20.2549	21.0059	20.5586	24.3548	24.0395	24.219	24.108	23.8171	24.1686
tdh1	SPBC32F12.11	glyceraldehyde-3-phosphate dehydrogenase Tdh1	P78958		0.17284	0.650764	28	15	35.869	323.31	26.8688	26.7966	27.4169	28.5847	28.3657	28.1798	28.2272	28.1501	28.2344
atp1	SPAC14C4.14	F1-FO ATP synthase alpha subunit	P24487		0.172676	0.377927	22	22	58.587	93.449	21.7986	21.3624	21.4582	22.6235	22.1855	22.3339	22.3045	21.9282	22.3922
ade8	SPBC14F5.09c	adenylosuccinate lyase Ade8	O60105		0.172563	0.745389	19	19	54.307	55.161	20.5809	20.0257	21.1368	21.4042	21.434	21.142	21.2336	21.0566	21.1722
gly1	SPAC23H3.09c	threonine aldolase Gly1	O13940		0.172092	1.08501	18	18	41.318	162.3	21.8173	21.9733	22.6383	22.3173	22.1774	22.3762	22.1954	22.0374	22.1219
ppa2	SPBC16H5.07c	serine/threonine protein phosphatase PP2A catalytic subunit Ppa2	P23636		0.170172	0.527261	5	5	36.489	6.6986	18.26	18.3674	19.2413	19.1361	19.2293	19.4587	19.1801	18.8974	19.236
win1	SPAC1006.09	MAP kinase kinase kinase Win1	O74304		0.168707	0.215419	3	3	163.27	3.4444	17.817	17.7883	17.1932	17.0343	16.4741	16.1195	16.2158	16.6686	16.2373
rps1702	SPCC24B10.09	40S ribosomal protein S17	Q9P7J6		0.168113	1.0955	13	8	15.534	11.968	17.4735	18.2094	18.6813	20.7908	20.7599	20.747	20.6321	20.6999	20.4613
eno101	SPBC1815.01	enolase	P40370		0.165159	0.834764	24	24	47.435	323.31	26.8971	26.8451	27.5564	26.8873	26.7085	26.5993	26.604	26.4923	26.6033
lys3	SPAC227.18	saccharopine dehydrogenase Lys3	Q09694		0.162825	0.390996	9	9	41.392	25.452	18.6244	20.4896	16.9777	20.8263	20.6688	20.5078	20.7271	20.22	20.5673
asi1	SPCC16C4.02c	armadillo-type fold protein, DUF1941 family protein	O74447		0.162631	0.155423	3	3	63.036	2.4778	18.2065	18.1275	19.1734	16.6365	16.3552	17.4626	16.7055	16.9863	16.2747
mae2	SPCC794.12c	malic enzyme, malate dehydrogenase (oxaloacetate decarboxylating), Mae2	P40375		0.162596	0.654453	33	33	62.534	137.88	23.5168	23.0991	23.8496	23.6898	23.5353	23.345	23.4271	23.2584	23.3968
snd302	SPAC589.06c	SRP-independent ER targeting protein Snd3b	Q9HDZ8		0.159168	0.250438	6	6	21.742	10.543	19.2211	18.5078	19.3148	19.8892	19.3965	19.0427	19.3814	19.284	19.1855
tps1	SPAC328.03	alpha,alpha-trehalose-phosphate synthase [UDP-forming]	P40387		0.159022	0.723324	11	11	58.493	30.233	16.7025	18.3925	17.9266	21.124	20.9711	21.0124	21.0115	20.707	20.912
nrs1	SPBC1773.10c	cytoplasmic asparagine-tRNA ligase Nrs1	O94567		0.158573	0.62761	16	16	63.869	107.64	19.6979	21.3414	21.8934	22.0284	21.8118	21.8449	21.7328	21.5796	21.897
sec231	SPCC31H12.07	COPII cargo receptor subunit Sec23a	O74873		0.156932	0.567744	10	9	84.844	24.769	18.8048	17.6939	18.3515	19.4602	19.7923	19.6711	19.4323	19.3878	19.6328
	SPAC4A8.14	ribose-phosphate pyrophosphokinase	P41831		0.156223	0.164909	3	3	45.352	3.2099	17.9722	18.4528	18.1858	17.5056	16.8384	16.6363	16.7927	16.4432	17.2759
dsc2	SPAC1486.02c	Golgi Dsc E3 ligase complex transmembrane subunit, C-terminal UBA domain Dsc2	Q9UTK7		0.155699	0.211199	2	2	42.238	6.7633	17.4526	17.5492	17.5746	16.7765	17.5907	16.8069	16.912	17.0764	16.7187
tpx1	SPCC576.03c	thioredoxin peroxidase Tpx1	O74887		0.155357	0.969069	12	12	21.191	97.585	24.2869	24.4476	24.7008	23.3985	23.2994	23.4785	23.1607	23.2075	23.342
ade4	SPAC4D7.08c	amidophosphoribosyltransferase Ade4	P41390		0.154069	0.486643	10	10	59.831	15.675	17.57	16.5257	18.9395	19.7163	19.9098	19.9548	19.8562	19.4762	19.7862
dld2	SPBC713.03	mitochondrial D-lactate dehydrogenase, cytochrome Dld2	Q9C1X2		0.153959	0.0863976	3	3	58.472	5.9401	16.4812	16.7037	17.4927	17.2061	16.8867	15.7053	17.0844	16.6437	15.6081
utp21	SPCC1672.07	U3 snoRNP-associated protein Utp21	O14053		0.153889	0.32121	11	11	100.57	30.932	17.8342	17.708	18.3604	18.5975	18.6426	18.4716	18.1435	18.3252	18.7813
ptl2	SPAC1786.01c	triacylglycerol lipase ptl2	O14115		0.15144	0.361725	2	2	72.521	2.1987	18.3211	18.6149	19.6035	16.7575	17.1385	16.9203	17.0458	16.5885	16.7276
hsp78	SPBC4F6.17c	mitochondrial heat shock protein Hsp78	O74402		0.151289	0.0525381	5	5	90.153	7.0602	17.9196	17.0976	18.3069	18.0487	16.268	17.9115	18.1824	15.6454	17.9464
nda2	SPBC16A3.15c	tubulin alpha 1	P04688		0.15061	0.281256	16	7	51.152	87.695	18.7549	17.7517	19.5766	21.8372	21.732	21.7691	21.7795	21.2077	21.8993
rpl1601	SPBC839.13c	60S ribosomal protein L13/L16	O42991		0.150214	0.372631	8	3	22.17	24.413	21.6563	20.9481	21.5473	23.7651	23.5322	23.2777	23.4962	23.1913	23.4368
pda1	SPAC26F1.03	pyruvate dehydrogenase e1 component alpha subunit Pda1	Q10489		0.150058	0.633294	14	14	45.137	27.367	20.7782	20.4043	20.4664	20.5616	20.4462	20.216	20.2543	20.2028	20.3165
pam1	SPAC22F8.06	20S proteasome complex subunit beta 6 Pam1	Q9UQY2		0.149842	0.39945	4	4	25.082	22.177	18.3068	17.6154	19.063	20.0621	20.251	20.067	19.7908	19.8749	20.2649
gua1	SPBC2F12.14c	IMP dehydrogenase Gua1	O14344		0.149831	0.275697	9	9	57.026	20.217	20.4657	19.9567	21.1414	20.9497	20.3983	20.2862	20.5426	20.3396	20.3025
prw1	SPAC29A4.18	histone chaperone, Clr6 and Rpd3L complex subunit Prw1	O14021		0.149435	0.134555	3	3	48.476	3.9469	18.5615	17.4297	18.3688	17.1177	17.7238	16.4431	16.74	16.8017	17.2945
rpc40	SPBC1289.07c	DNA-directed RNA polymerase I and III subunit Rpc40	O94616		0.147149	0.336197	11	11	39.154	18.309	18.0517	20.2282	18.7946	20.5589	20.7485	20.8865	20.377	20.491	20.8844
caa1	SPAC10F6.13c	cytoplasmic aspartate aminotransferase Caa1	O42652		0.146317	0.980051	11	10	46.14	34.047	18.1399	17.2835	18.0902	20.6348	20.8403	20.6378	20.5455	20.5379	20.5905
sec18	SPAC1834.11c	secretory pathway ATPase Sec18	Q9P7Q4		0.145801	0.732749	9	8	87.553	28.835	18.4441	18.1196	18.9527	18.4693	18.5966	18.3999	18.219	18.4638	18.3456
tif307	SPBC18H10.03	translation initiation factor eIF3g	P78795		0.145314	0.788253	10	10	31.494	31.851	19.9998	18.0009	20.218	20.8522	21.058	20.9133	20.7421	20.7312	20.9142
met17	SPBC428.11	homocysteine synthase Met17	O13326		0.14447	0.266698	12	12	46.408	30.824	18.2821	18.8468	18.6054	20.4578	20.5734	19.9239	20.0189	20.2008	20.302
aru1	SPAC3H1.07	arginase Aru1	Q10066		0.144433	0.400868	8	8	35.703	27.035	19.9697	20.0603	21.1023	20.5747	20.3451	20.0886	20.0966	20.1768	20.3016
cdh1	SPBC336.02	18S rRNA dimethylase Cdh1	Q9USU2		0.144111	0.562629	6	6	34.678	53.051	18.4386	17.3442	17.7548	19.2974	19.6051	19.3699	19.4111	19.2195	19.2094
naa40	SPCC825.04c	histone N-acetyltransferase Naa40/NatD	Q9USH6		0.143815	0.0807191	2	2	24.561	1.5838	18.2491	18.6536	18.4944	15.8857	17.7619	16.7011	16.0218	17.0758	16.8197
cnx1	SPAC3C7.11c	calnexin Cnx1	P36581		0.143759	0.480977	16	16	63.465	37.74	17.6707	18.333	18.527	22.7576	22.3596	22.3803	22.3327	22.3663	22.3673
his4	SPBC418.01c	imidazoleglycerol-phosphate synthase His4	O94303		0.142351	0.233191	16	16	59.399	38.542	18.4403	17.6491	19.3561	21.1783	20.7119	20.4408	20.7771	20.4293	20.6975
his2	SPBC1711.13	histidinol dehydrogenase His2	Q9P777	+	0.141701	2.62569	7	7	47.553	20.407	17.6721	19.7338	20.4503	19.7243	19.6595	19.6805	19.5622	19.5387	19.5383
tif224	SPAC21E11.06	translation initiation factor eIF2B delta subunit	Q09924		0.14167	0.696427	4	4	51.583	10.936	17.8492	17.9829	18.5024	18.4041	18.5551	18.3623	18.1726	18.4215	18.3024
uch2	SPBC409.06	ubiquitin C-terminal hydrolase Uch2	Q9UUB6		0.140926	0.720514	11	11	34.195	44.298	18.6927	17.7191	17.0924	20.7285	20.4279	20.6186	20.4167	20.4693	20.4662
suc22	SPBC25D12.04	ribonucleotide reductase small subunit Suc22	P36603		0.139871	0.432351	11	11	45.405	30.025	17.8205	17.2712	19.5957	20.1881	19.7331	19.9582	19.7667	19.7863	19.9068
pcs60	SPCC1827.03c	acetyl-CoA ligase Pcs60	O74976		0.13951	0.536293	6	6	56.274	46	20.2934	19.8569	20.4886	20.2675	20.2469	20.1134	20.1116	19.8723	20.2254
trx1	SPAC7D4.07c	cytosolic thioredoxin Trx1	O14463		0.139184	0.224252	4	4	11.297	45.807	19.0869	19.3299	20.0799	18.8968	18.3132	18.3604	18.4528	18.0897	18.6104
mug64	SPAC56F8.05c	Golgi BAR domain protein	Q10253		0.138074	0.063787	3	3	31.747	10.117	18.5152	18.0991	18.215	18.2949	16.5456	17.3759	18.0874	17.5133	16.2014
atb2	SPBC800.05c	tubulin alpha 2	P04689		0.1377	0.28729	15	6	50.535	14.031	17.3387	17.7215	18.2788	20.6762	20.2826	20.3109	20.3258	20.0145	20.5163
	SPAC26F1.07	NADPH-dependent aldo-keto reductase	Q10494		0.137665	0.449755	8	8	36.192	23.228	17.54	17.281	20.9049	19.5946	19.4013	19.6405	19.3592	19.2472	19.617
snz1	SPAC29B12.04	pyridoxal 5'-phosphate synthase (glutamine hydrolysing)	O14027		0.135764	0.265357	16	16	31.403	30.205	20.7777	20.8555	21.3346	21.1851	20.7137	20.8283	21.0566	20.5636	20.6997
erg1	SPBC713.12	squalene monooxygenase Erg1	Q9C1W3		0.133366	0.524892	11	11	50.338	31.176	16.6766	18.0387	18.4284	20.6702	20.3803	20.3297	20.3917	20.2713	20.3171
get4	SPCC1672.12c	TRC complex (ER membrane insertion) subunit Get4	O74432		0.132948	0.112931	3	3	34.352	3.0927	18.5527	17.4788	17.9074	17.2569	16.7456	16.6138	16.5736	16.181	17.4628
rpl15	SPCC576.11	60S ribosomal protein L15	O74895		0.132851	0.284132	11	11	23.806	27.086	20.6283	16.9352	21.6141	22.0907	22.364	22.0715	21.7758	22.3386	22.0134
ght5	SPCC1235.14	plasma membrane high-affinity glucose/fructose:proton symporter Ght5	P78831		0.132769	0.0523013	2	2	60.32	2.5576	17.224	19.208	18.0092	16.3743	16.6089	15.7229	16.1586	17.5153	14.6339
pre1	SPAC31A2.04c	20S proteasome complex subunit beta 4 Pre1	Q09720		0.132746	0.609925	2	2	21.967	3.658	18.1729	18.7597	17.7398	18.8638	19.1499	19.1471	18.9625	18.8838	18.9161
end4	SPAC688.11	clathrin adaptor End4	Q9P6L5		0.131237	0.255342	12	12	124.37	22.622	17.2791	17.6904	17.61	19.5203	19.6549	19.4867	19.6793	19.034	19.5549
tpi1	SPCC24B10.21	triosephosphate isomerase	P07669		0.130704	0.363498	17	17	27.227	214.09	23.6027	23.4952	24.2225	23.7819	23.4608	23.4135	23.4935	23.2319	23.5386
but2	SPBC3D6.02	But2 family protein But2, similar to cell surface molecules	P87167		0.130163	0.333379	6	6	43.625	72.474	19.8937	19.5984	20.5126	20.7105	20.2214	20.2534	20.2791	20.2057	20.31
lat1	SPCC794.07	dihydrolipoamide S-acetyltransferase E2, Lat1	O59816		0.129686	0.326351	10	10	52.06	20.545	21.0124	21.0388	21.42	21.2235	20.7407	20.7855	20.8878	20.7718	20.701
fyu1	SPCC1322.04	UTP-glucose-1-phosphate uridylyltransferase Fyu1	P78811		0.129265	0.570252	18	18	56.429	63.835	21.4437	21.4185	21.9441	21.0702	21	20.9021	20.9393	20.6854	20.9598
ilv5	SPBC56F2.12	acetohydroxyacid reductoisomerase	P78827		0.128092	0.607767	20	20	45.188	188.09	23.9879	24.2034	24.5255	23.1709	23.1499	22.8829	22.9507	22.9039	22.9648
arp2	SPAC11H11.06	ARP2/3 actin-organizing complex actin-related protein subunit Arp2	Q9UUJ1		0.126369	0.181234	6	6	44.23	11.748	18.0074	18.6682	17.1043	18.553	18.8321	18.9045	19.0112	18.1818	18.7177
rps1901	SPBC21C3.13	40S ribosomal protein S19	P58234		0.1252	0.278104	8	2	16.15	17.298	17.5827	17.4295	18.2416	19.9063	20.0705	19.7106	19.6489	20.0653	19.5977
rpb2	SPAC23G3.01	RNA polymerase II complex subunit Rpb2	Q02061		0.123449	0.386497	11	11	137.85	10.596	18.2146	17.3003	18.6021	18.9245	19.1947	19.1048	18.7531	19.1272	18.9732
nup61	SPCC18B5.07c	nucleoporin Nup61	Q9USL4		0.120221	0.169397	2	2	59.165	10.492	18.0901	16.5091	18.1031	16.4168	16.6903	17.1267	16.7171	16.8625	16.2936
rpl1901	SPBC56F2.02	60S ribosomal protein L19	P05734		0.119932	0.662989	10	4	22.723	31.168	17.638	18.6045	17.7664	21.7942	21.7559	21.6955	21.4775	21.6802	21.728
myo1	SPBC146.13c	myosin type I	Q9Y7Z8		0.118727	0.398945	14	14	135.71	24.476	18.2778	17.859	18.7941	20.176	20.1629	20.0051	20.2208	19.8593	19.9076
pho2	SPBC15D4.15	4-phosphoerythronate phosphatase/2-phosphoglycolate phophatase, involved in detoxification of glycolytic by-products	Q00472		0.118609	0.310395	10	10	32.793	13.171	18.8753	17.6421	20.0913	20.0486	19.8173	19.5336	19.6854	19.7593	19.5989
tef101	SPCC794.09c	translation elongation factor EF-1 alpha Ef1a-a	P0CT53		0.117342	0.864254	30	1	49.66	252.85	27.0903	27.1189	27.5387	27.6014	27.5016	27.3968	27.3385	27.4105	27.3988
myp2	SPAC4A8.05c	myosin II heavy chain Myo3	O14157		0.113067	0.039391	2	2	242.57	1.6506	17.5616	17.76	19.0774	16.395	17.5733	16.8785	15.7304	16.1292	18.6479
	SPAC25B8.12c	HAD superfamily hydrolase, unknown role	Q9UTA6		0.112768	0.214219	10	10	33.85	43.194	20.5672	18.1533	22.1007	21.2878	20.8594	20.7833	21.0117	20.6029	20.9776
tif302	SPAC25G10.08	translation initiation factor eIF3b (p84)	Q10425		0.111246	0.535198	30	30	84.034	149.18	22.0017	21.4995	22.2408	22.8321	22.879	22.7085	22.8312	22.5674	22.6872
hem13	SPAC222.11	coproporphyrinogen III oxidase Hem13	Q9UTE2		0.110629	0.406537	8	8	36.244	9.2395	17.9965	18.5957	17.8787	18.1098	18.0435	18.4145	18.102	18.0876	18.0464
sar1	SPBC31F10.06c	ADP-ribosylation factor Sar1	Q01475		0.110243	0.313932	7	7	21.28	36.362	20.2772	20.2714	21.1721	21.156	21.3318	21.3164	21.1079	20.9582	21.4075
tkt1	SPBC2G5.05	transketolase Tkt1	Q9URM2		0.109962	0.373265	31	31	75.181	301.63	23.078	23.157	23.6508	23.9135	23.874	23.572	23.6685	23.5768	23.7843
	SPAC29A4.02c	translation elongation factor EF-1 gamma subunit	P40921		0.109339	0.302634	17	17	45.701	61.873	20.9276	18.2687	22.4935	22.7077	22.3767	22.391	22.4744	22.1834	22.4895
hos2	SPAC3G9.07c	histone deacetylase (class I) Hos2	O13298		0.108739	0.0559233	2	2	49.381	2.2987	17.6881	17.8652	18.0623	17.8998	17.7348	16.0687	17.7848	16.8085	16.7838
	SPAC644.13c	Rab GTPase binding	Q9P6P8		0.107122	0.0658486	3	3	25.309	4.066	18.5731	17.9505	19.4076	17.6795	17.7645	17.7483	18.2405	16.4927	18.1378
	SPCC1620.06c	ribose-phosphate pyrophosphokinase	O94413		0.106644	1.11889	8	8	34.779	44.965	18.5047	17.5704	17.9793	20.1704	20.2301	20.1863	20.0507	20.1711	20.045
fas1	SPAC926.09c	fatty acid synthase beta subunit Fas1	Q9UUG0		0.106354	0.684944	72	72	230.56	323.31	20.6049	19.5572	22.1719	24.3135	24.1512	24.3568	24.1998	24.1021	24.2007
ypt7	SPBC405.04c	GTPase Ypt7	O94655		0.106126	0.0534961	3	3	22.994	3.8332	18.6711	17.7106	17.7758	16.446	17.4556	16.8864	17.7979	16.9932	15.6785
aro1	SPAC1834.02	pentafunctional aromatic polypeptide Aro1	Q9P7R0		0.105715	1.25906	33	33	173.78	130.25	17.7533	17.0987	18.5957	21.6179	21.5678	21.5438	21.5364	21.4374	21.4386
sam1	SPBC14F5.05c	S-adenosylmethionine synthetase	O60198		0.105129	0.227899	17	17	41.831	109.5	21.0348	20.7128	22.1251	22.1607	22.3957	21.8342	22.0924	22.1136	21.8693
	SPBC30D10.05c	sepiapterin reductase	O14351		0.104987	0.177705	5	5	26.645	23.031	19.7055	19.9216	20.5626	19.8127	19.6123	19.3359	19.7596	19.5325	19.1537
cnd1	SPBC776.13	condensin complex non-SMC subunit Cnd1	O94679		0.104579	0.0484729	4	4	131.32	2.6462	18.6172	18.9309	18.52	16.8047	18.524	16.1923	16.7294	17.5442	16.9336
ilv6	SPBC14C8.04	acetolactate synthase regulatory subunit Ilv6	O60086		0.10449	0.0414798	3	3	31.834	2.3966	17.7193	20.0224	17.7702	18.3733	17.2775	17.2028	18.7319	16.0894	17.7187
	SPBC215.11c	aldo/keto reductase, unknown biological role	O94315		0.103217	0.0531332	4	4	33.922	6.7094	18.1029	17.5982	17.7703	15.9592	16.5475	16.2425	17.3872	15.2077	15.8447
puf4	SPAC6G9.14	pumilio family RNA-binding protein Puf4	Q92359		0.10179	0.0396289	3	3	73.291	5.5504	17.7695	17.5517	18.3843	15.823	16.4226	17.5626	15.3482	17.7904	16.3642
hom6	SPBC776.03	homoserine dehydrogenase Hom6	O94671		0.101628	0.171267	14	14	40.037	95.48	20.7205	20.0249	21.4914	21.7939	21.5306	21.1882	21.1226	21.5428	21.5425
arf1	SPBC4F6.18c	ADP-ribosylation factor, Arf family Arf1	P36579		0.097805	0.300334	9	9	20.618	44.979	19.7771	20.9517	21.4118	21.1719	21.2982	21.1139	20.9179	21.0464	21.3264
rpl4302	SPBC83.02c	60S ribosomal protein L37a	O94686		0.0975444	0.163267	4	1	10.38	39.168	18.197	18.6874	19.7766	20.0083	20.0645	20.1567	20.3431	19.5814	20.0124
vtc4	SPCC1322.14c	vacuolar transporter chaperone (VTC) complex subunit	P78810		0.0960077	0.29302	16	16	83.634	78.847	18.3444	17.9913	18.9591	21.0517	20.8374	20.7439	20.8614	20.5897	20.8939
tom70	SPAC6B12.12	mitochondrial TOM complex TPR repeat subunit Tom70	O14217		0.09493	0.407654	16	16	69.516	80.498	18.0159	18.8324	17.7177	20.8535	20.9003	20.9524	20.9946	20.6912	20.7355
fba1	SPBC19C2.07	fructose-bisphosphate aldolase Fba1	P36580		0.0936235	0.282724	21	21	39.57	283.85	25.3336	25.1713	26.0164	25.3444	25.1941	25.1277	25.1833	24.904	25.2981
	SPBC3B8.08	Sjogren's syndrome/scleroderma autoantigen 1 family, implicated in mitotic cell cycle process	O59716		0.0932598	0.161783	5	5	17.186	5.5271	17.7349	17.0153	17.4319	18.3218	18.571	18.4992	18.6127	17.9662	18.5334
asn1	SPBC119.10	asparagine synthetase	P78753		0.0915057	0.219358	21	21	63.24	193.98	20.2687	18.48	19.6357	22.469	22.5547	22.2231	22.5391	22.0945	22.3386
aes1	SPBPB21E7.07	phenazine biosynthesis PhzF protein family	Q8NIL3		0.0903759	0.378005	7	7	32.228	40.804	19.3098	17.8799	17.24	19.7865	19.9813	19.9256	19.9045	19.6445	19.8732
utp7	SPAC959.03c	U3 snoRNP-associated protein Utp7	Q9P4X3		0.0893529	0.0550336	2	2	59.757	2.6017	17.376	18.1392	17.8714	17.2378	17.2235	15.6745	16.9561	16.6803	16.2314
tcb3	SPAPYUK71.03c	tricalbin, C2 domain protein (phospholipid binding) ER-plasma membrane tethering protein Tcb3	Q9UT00		0.0880782	0.181388	14	14	135.78	68.538	17.8395	17.6826	18.4596	19.6649	19.2956	19.1583	19.4192	19.3602	19.0751
pvg2	SPAC27E2.07	Golgi 4,6-pyruvylated galactose (PvGal) residue biosynthesis protein Pvg2	O14001		0.0867805	0.0770515	2	2	45.065	2.4456	17.8196	17.6475	18.3527	17.0276	16.5028	16.4193	17.1882	16.5145	15.9867
idh1	SPAC11G7.03	isocitrate dehydrogenase (NAD+) subunit 1 Idh1	O13696		0.0867322	0.453148	11	11	38.758	33.035	18.0039	17.525	18.6446	20.5186	20.5991	20.6334	20.3606	20.5107	20.6197
rli1	SPBC14F5.06	iron-sulfur ATPase involved in ribosome biogenesis and translation Rli1	O60102		0.0864251	0.310026	13	13	66.589	24.605	18.0584	18.6937	19.9586	20.3179	20.3298	20.16	20.0556	20.1134	20.3795
gpd1	SPBC215.05	glycerol-3-phosphate dehydrogenase Gpd1	P21696		0.0851434	0.57499	23	23	41.995	323.31	21.6028	21.1628	22.4521	23.7295	23.5386	23.6461	23.564	23.4859	23.609
the4	SPBC26H8.11c	acyl-coenzyme A thioesterase The4	O74793		0.0845337	0.122544	2	2	19.59	1.9173	17.3336	18.7023	17.9291	17.4562	17.534	17.2897	17.7773	16.9431	17.3059
hxk2	SPAC4F8.07c	hexokinase 2	P50521		0.0842985	0.200869	24	24	50.92	99.403	21.721	19.936	22.5646	23.2202	22.7462	22.8744	22.8205	22.7533	23.0141
rho1	SPAC1F7.04	Rho family GTPase Rho1	Q09914		0.0841262	0.182546	5	5	22.523	9.408	17.6109	17.4303	18.0599	19.4531	19.6413	19.1369	19.4806	19.1509	19.3475
pre8	SPCC1442.06	20S proteasome complex subunit alpha 2, Pre8	O94579		0.0839787	0.348848	9	9	26.404	57.942	18.1867	17.7687	17.8114	20.5254	20.4132	20.4964	20.2098	20.5184	20.4548
did2	SPBC13G1.12	ESCRT III complex subunit Did2	O60074		0.0836836	0.0950453	8	8	22	46.066	17.0573	17.5699	17.3304	22.4033	22.6356	23.0597	22.3644	22.3689	23.1143
rpt3	SPCC576.10c	19S proteasome base subcomplex ATPase subunit Rpt3	O74894		0.0825297	0.121946	22	21	43.552	220.95	17.2709	18.3361	20.8623	23.37	24.137	23.4265	23.5811	23.5667	23.5381
rpn1302	SPCC16A11.16c	19S proteasome regulatory subunit Rpn13b	Q9USM1		0.0822315	0.340307	6	6	43.902	94.142	18.782	16.9737	18.1796	20.0773	19.7875	19.9797	19.7617	19.9267	19.9094
sec31	SPBC8D2.20c	COPII-coated vesicle component Sec31	O13637		0.0819677	0.403748	32	32	132.5	178.72	18.2875	17.0558	17.8801	22.1035	21.9151	21.8978	21.99	21.7989	21.8816
gdh1	SPCC622.12c	NADP-specific glutamate dehydrogenase Gdh1	P78804		0.0816479	0.763318	18	18	48.789	118.29	21.5541	21.0013	22.0596	22.3635	22.2617	22.2139	22.1825	22.1704	22.2412
cam1	SPAC3A12.14	calmodulin Cam1	P05933		0.0812022	0.0847818	6	6	16.905	132.04	17.9821	18.595	18.4588	20.1098	20.7488	20.3614	20.7296	19.7778	20.469
rpl2102	SPAC959.08	60S ribosomal protein L21	O42706		0.080588	0.171105	5	2	18.353	28.255	17.7539	16.9332	22.2378	23.2359	23.1609	22.8888	22.7589	23.0295	23.2554
rtn1	SPBC31A8.01c	reticulon Rtn1	P53694		0.0800336	0.206148	6	6	33.659	83.117	18.849	17.997	18.9014	20.9842	20.9844	20.7974	21.0413	20.5807	20.9039
zuo1	SPBC1778.01c	ribosome-associated chaperone, zuotin	Q9Y7I8		0.0796827	0.197553	6	6	50.209	9.7677	17.1817	17.1825	18.7072	18.4551	18.3456	18.1505	18.3479	18.38	17.9841
tti1	SPCC622.13c	ASTRA complex subunit, armadillo-type fold Tti1	O94600		0.0795291	0.0385073	4	4	124.76	6.6474	18.1762	19.4052	18.0568	17.2294	17.2796	15.7106	15.9864	17.5794	16.4152
aco1	SPAC24C9.06c	aconitate hydratase Aco1	O13966		0.0792065	0.242273	14	14	86.112	29.305	20.7852	20.5574	20.3762	20.1057	20.1215	19.7872	20.0462	19.924	19.8066
mug161	SPAC1F3.09	CwfJ family protein, splicing factor	Q10414		0.079106	0.257229	4	4	63.216	10.414	18.7518	17.9934	18.3434	17.1453	16.8084	16.925	16.9733	16.9298	16.7383
srm1	SPBC12C2.07c	spermidine synthase Srm1	Q09741		0.0784995	0.136417	8	8	33.149	20.297	17.3907	17.4281	17.6593	19.9171	19.5914	19.5663	19.6761	19.8884	19.2749
	SPBC1709.03	DUF3844 family transmembrane protein, conserved in fungi	O74728		0.076107	0.0403202	2	2	47.74	2.8806	17.4289	18.6758	18.8225	17.349	16.6009	16.3958	17.3898	17.1598	15.5679
fas2	SPAC4A8.11c	fatty acid synthase alpha subunit Fas2	Q10289		0.0757103	0.305194	75	75	202.17	323.31	20.0128	18.3608	20.4852	24.3768	24.2625	24.1023	24.2614	24.0522	24.2009
ade3	SPAC6F12.10c	phosphoribosylformylglycinamidine synthase Ade3	O14228		0.0752729	0.167476	15	15	144.86	32.867	17.2486	18.9643	18.7364	20.7206	20.2996	20.2008	20.3689	20.2182	20.4081
pss1	SPAC110.04c	heat shock protein Pss1	O59838		0.0750834	0.697423	38	38	80.374	172.96	22.5785	22.4917	23.3237	23.8833	23.8784	23.7605	23.7096	23.799	23.7885
vma2	SPAC637.05c	V-type ATPase V1 subunit B	P31411		0.0747725	0.254344	18	18	55.841	102.28	18.0144	17.3021	19.0203	21.6157	21.6126	21.4422	21.339	21.4283	21.6789
adf1	SPAC20G4.06c	actin depolymerizing factor, cofilin	P78929		0.0744921	0.101724	7	7	15.62	32.387	17.7436	17.4683	17.2459	19.2534	19.1923	19.2356	19.6676	18.8062	18.9841
myr1	SPBC2G2.11	N-myristoyltransferase Myr1	O43010		0.073494	0.0631615	2	2	53.696	4.8087	17.167	17.9493	18.4067	17.4851	16.8316	18.1364	17.2995	17.7028	17.2303
leu3	SPBC3E7.16c	2-isopropylmalate synthase Leu3	O59736		0.0721582	0.224857	13	13	64.041	65.746	21.6444	21.4296	21.8281	21.1486	20.9463	20.81	21.0445	20.7812	20.8627
dbp9	SPCC1494.06c	ATP-dependent RNA helicase Dbp9	O60080		0.0696322	0.17512	9	9	67.45	12.198	17.844	17.687	17.8727	18.9042	19.0547	19.3475	19.135	18.8839	19.0786
ypt1	SPBC1703.10	GTPase Ypt1	P11620		0.0647132	0.0689794	7	6	22.816	34.024	18.5445	17.122	18.3575	20.1898	20.2646	19.2461	19.8482	19.834	19.8242
sum1	SPAC4D7.05	translation initiation factor eIF3i	P79083		0.0639985	0.215197	18	18	36.811	71.849	21.422	21.3546	22.0517	22.3124	22.3658	22.3711	22.4056	22.0578	22.3939
sec24	SPAC22F8.08	coincidence detector Sec24/Sfb2 subunit	Q9UUI5		0.0639903	0.253463	9	9	101.9	41.479	18.5362	17.7648	18.6282	20.0205	19.783	19.7976	19.8793	19.8547	19.6752
pre5	SPAC6G10.04c	20S proteasome complex subunit alpha 6 Pre5	O14250		0.063338	0.39397	6	6	30.11	12.582	18.4095	17.8333	17.7343	19.857	19.8174	19.6956	19.8117	19.7206	19.6477
dug1	SPBC1198.08	dipeptidase Dug1	Q9P6I2		0.0630372	0.169998	5	5	52.84	20.227	18.4207	17.1919	19.3874	18.8932	18.7119	18.9878	19.024	18.7349	18.6449
cka1	SPAC23C11.11	serine/threonine protein kinase Cka1	P40231		0.0625807	0.0753961	21	21	39.527	323.31	19.553	18.26	19.0358	24.6941	24.393	25.1219	24.3401	24.6464	25.0346
scl1	SPBC646.16	20S proteasome complex subunit alpha 1	O94517		0.0612946	0.250235	11	11	26.539	15.604	18.1894	17.6929	17.5656	20.732	20.9339	20.6809	20.6959	20.833	20.634
ssz1	SPAC57A7.12	heat shock protein Ssz1	P87142		0.0598774	0.186635	12	12	61.285	22.625	19.1183	17.6689	18.8323	20.1346	19.9306	19.8732	20.0224	19.7331	20.0032
srp2	SPAC16.02c	guard protein for 5'-capping of pre-mRNAs Srp2/Npl3	P78814		0.0588598	0.0208373	2	2	42.566	1.8125	17.2384	18.8093	17.4552	17.0896	14.8377	17.2351	16.8551	16.8685	15.2622
put2	SPBC24C6.04	delta-1-pyrroline-5-carboxylate dehydrogenase Put2	O74766		0.0584138	0.224106	26	26	60.218	323.31	22.6229	22.2656	23.0522	23.5123	23.3632	23.2871	23.399	23.1745	23.4139
	SPBC16A3.02c	mitochondrial CH-OH group oxidoreductase, human RTN4IP1 ortholog, implicated in mitochondrial organization or tethering	O42909		0.0583588	0.0201283	2	2	38.186	1.6005	19.0723	18.243	18.1966	18.3429	17.1278	15.3094	17.5226	16.9231	16.1593
pex7	SPAC17D4.01	peroxin-7	P78798		0.0578098	0.262394	8	8	34.588	26.791	17.9789	17.5709	18.6254	19.8631	20.0418	20.1313	19.958	19.8853	20.0194
srp72	SPCC320.10	signal recognition particle subunit Srp72	O59787		0.0575205	0.116798	8	8	63.28	9.3275	18.417	17.6761	18.7584	19.3113	18.9156	18.8409	18.9526	18.7917	19.1508
lac1	SPBC3E7.15c	sphingosine N-acyltransferase Lac1	O59735		0.0571957	0.217632	6	6	45.335	153.78	17.6263	18.1119	18.2182	20.3189	20.5883	20.4214	20.2547	20.4559	20.4465
dys1	SPBC1271.04c	eIF-5A-deoxyhypusine synthase Dys1	O94337		0.0568682	0.179374	7	7	38.811	12.957	19.2387	17.7813	18.1562	18.6788	18.6197	18.8626	18.4795	18.8018	18.7092
taf9	SPAC12G12.05c	SAGA complex/transcription factor TFIID complex subunit Taf9	Q09869		0.0564582	0.0503156	2	2	18.448	2.6846	17.8843	17.6759	18.0538	16.9554	16.2804	16.5826	17.2087	16.1468	16.2936
gpt1	SPBPJ4664.06	UDP-glucose-glycoprotein glucosyltransferase Gpt1	Q09140		0.0557048	0.0522362	8	8	165.47	23.029	17.6917	17.7466	19.2541	18.1233	18.1453	18.4808	17.5761	18.2252	18.781
uge1	SPBC365.14c	UDP-glucose 4-epimerase Uge1	Q9Y7X5		0.0552088	0.0181323	3	3	39.233	6.8974	18.0346	17.5732	17.2817	17.9353	17.6106	15.261	16.414	16.2307	17.9965
rvb1	SPAPB8E5.09	ASTRA/Swr1/Ino80 complex AAA family ATPase Rvb1	Q9C0X6		0.0551599	0.475268	19	19	50.052	190.63	18.3413	18.3632	19.1629	22.5562	22.676	22.7082	22.6208	22.6005	22.5536
	SPBC1773.04	methylglyoxyl reductase (NADPH-dependent)	O94563		0.0549068	0.0255951	2	2	37.806	6.1767	18.1677	17.7157	17.7104	17.5083	15.8701	16.6214	17.4536	16.7786	15.6031
	SPAC694.02	DEAD/DEAH box helicase, human DDL60 and DDL60L ortholog, implicated in mRNA degradation	Q9P7T8		0.0531311	0.441069	19	19	195.06	55.554	17.8047	17.5137	17.9744	20.661	20.6878	20.6087	20.6088	20.5151	20.6743
ssr4	SPBP23A10.05	SWI/SNF and RSC complex subunit Ssr4	Q9P7Y0		0.0527776	0.0372751	2	2	44.254	3.0978	18.1263	18.528	17.8043	16.1816	17.189	16.7283	17.0319	17.0252	15.8835
sdg1	SPAC12B10.02c	ER resident protein acetylase Sdg1	Q10436		0.0521622	0.128347	5	5	26.934	9.7207	17.9618	17.0148	18.1208	18.7702	18.3688	18.3174	18.4519	18.3534	18.4946
aro2	SPCC1223.14	chorismate synthase Aro2	O74413		0.0511525	0.220901	9	9	42.324	23.269	18.496	17.8863	18.029	20.1783	19.9908	19.9959	20.0509	20.0871	19.8736
adh1	SPCC13B11.01	alcohol dehydrogenase Adh1	P00332		0.051	0.138694	22	22	37.396	323.31	25.6467	25.8438	26.3314	27.0013	26.6006	26.6427	26.7212	26.6044	26.766
gcn20	SPBC29A3.09c	AAA family ATPase Gcn20	O59672		0.0501258	0.0638761	3	3	83.761	4.3949	17.7407	18.2841	17.5645	17.5004	17.5854	17.9483	17.2462	17.5787	18.0588
srp54	SPCC188.06c	signal recognition particle subunit Srp54	P21565		0.0497519	0.0931901	9	9	56.697	16.865	18.7887	17.7092	18.1268	20.1211	19.7756	20.0007	19.8041	19.7098	20.2342
cdr2	SPAC57A10.02	serine/threonine protein kinase Cdr2	P87050		0.0468744	0.120749	7	7	85.971	15.884	18.67	18.1291	18.4886	19.0582	18.758	19.0918	18.7704	18.9033	19.0936
rpl44	SPAC1687.06c	60S ribosomal protein L28/L44	O14069		0.0465177	0.187528	13	13	14.755	37.009	22.1671	21.7368	21.9415	23.9649	23.8405	23.9659	23.9164	24.0012	23.7141
rps29	SPBC1685.09	40S ribosomal protein S29	O74329		0.0462825	0.150652	3	3	6.6575	6.0964	18.5295	17.89	19.2656	22.0536	22.2518	22.4011	22.147	22.1229	22.2978
rpl901	SPAC4G9.16c	60S ribosomal protein L9	Q10232		0.0459391	0.0781883	14	9	21.513	162.16	20.8338	20.0682	19.8464	23.4047	23.3148	23.4389	23.0251	23.7213	23.2741
mgl1	SPCC5E4.05c	mitochondrial acylglycerol lipase Mgl1	O94305		0.0450478	0.10252	7	7	41.623	6.7626	19.0307	17.0291	19.6	18.577	18.1701	18.3753	18.5134	18.3265	18.1473
fim1	SPBC1778.06c	fimbrin	O59945		0.0435988	0.118124	11	11	68.617	28.836	18.391	18.4529	18.5779	19.5686	19.2479	19.2279	19.3374	19.1584	19.4178
sey1	SPAC222.14c	ER fusion GTPase, atlastin Sey1	Q9UTE0		0.0434945	0.109866	14	14	87.509	39.171	18.2787	18.2927	18.1509	19.6735	19.7432	19.7339	19.8867	19.4056	19.7279
set2	SPAC29B12.02c	histone lysine H3-K36 methyltransferase Set2	O14026		0.0431296	0.0350695	3	3	90.678	3.6876	17.6775	16.9573	18.5395	16.5936	17.2994	17.6407	17.481	16.5819	17.3413
wos2	SPAC9E9.13	p23 homolog, predicted co-chaperone Wos2	Q11118		0.0429522	0.056804	4	4	20.951	14.931	20.1805	19.9169	20.4424	18.5056	18.8627	18.2088	18.8319	18.2295	18.3868
sua1	SPBC27.08c	sulfate adenylyltransferase	P78937		0.0423196	0.25832	28	28	54.754	193.88	22.4143	22.0888	22.9068	23.217	23.1449	23.0036	23.0736	23.0516	23.1133
vma5	SPAPB2B4.05	V-type ATPase V1 subunit C	Q9HDW6		0.0419544	0.0222327	3	3	44.361	2.4048	17.2224	18.4997	17.875	16.2904	17.2704	15.841	17.3532	16.0636	15.8591
cct2	SPAC1D4.04	chaperonin-containing T-complex beta subunit Cct2	Q10147		0.0418555	0.053884	19	19	56.676	197.45	18.0166	19.0214	20.9646	22.287	22.1679	22.3415	22.5933	22.3622	21.7154
fps1	SPAC6F12.13c	geranyltranstransferase Fps1	O14230		0.0416762	0.17688	9	9	39.516	16.83	17.4579	17.7539	18.0807	19.2653	19.2094	19.0111	19.1398	19.1871	19.0339
pmp20	SPCC330.06c	thioredoxin-related chaperone Pmp20	O14313		0.0413144	0.103805	6	6	16.675	47.118	20.1302	19.9904	20.9677	19.7848	19.5883	19.3577	19.6615	19.4093	19.536
ape2	SPBC1921.05	vacuolar aminopeptidase Ape2	Q9USX1		0.0412636	0.110253	19	19	99.445	50.761	18.7011	17.9509	17.8199	20.4777	20.726	20.363	20.6132	20.5014	20.3284
rps802	SPAC521.05	40S ribosomal protein S8	Q9P7B2		0.0405858	0.066886	8	2	22.564	61.153	21.0011	21.4231	22.3727	23.231	22.9801	22.884	23.3253	22.6879	22.9601
zwf1	SPAC3A12.18	glucose-6-phosphate 1-dehydrogenase Zwf1	O00091		0.0401166	0.204965	17	17	57.204	98.033	18.4234	18.7355	18.6078	21.4369	21.4115	21.2182	21.3418	21.2541	21.3503
rps101	SPAC13G6.02c	40S ribosomal protein S3a	Q09781		0.0401007	0.108184	17	8	28.488	19.896	21.2368	21.4234	20.6073	22.6678	22.5747	22.384	22.348	22.7018	22.4564
rpl35	SPCC613.05c	60S ribosomal protein L35	O74904		0.0397733	0.0975114	6	6	14.302	28.084	21.5643	21.6973	21.8366	23.6	23.2011	23.2372	23.3911	23.3637	23.1642
	SPAC26H5.09c	oxidoreductase involved in NADPH regeneration	O13991		0.0391553	0.141104	6	6	41.432	10.409	17.4022	17.3305	17.6534	19.0462	19.1944	19.1152	19.1746	18.8926	19.1712
rps1202	SPBC1685.02c	40S ribosomal protein S12	O74322		0.0378984	0.100848	6	4	15.871	76.773	17.2645	17.6405	17.5084	20.795	20.4613	20.6391	20.4637	20.5405	20.7776
taf5	SPCC5E4.03c	SAGA complex/TATA-binding protein associated factor/transcription factor TFIID complex subunit Taf5	O13282		0.0377979	0.010532	3	3	72.38	3.0385	18.3119	18.3875	18.8166	16.6596	16.9125	18.3754	16.3062	19.3862	16.1417
rpl1702	SPCC364.03	60S ribosomal protein L17	O59794		0.0376148	0.22252	12	3	20.827	42.117	22.5735	22.2561	22.9514	23.7708	23.6726	23.5966	23.6516	23.711	23.5645
dri1	SPAC17H9.04c	RNA-binding protein involved in heterochromatin assembly Dri1	O13801		0.0358995	0.0721176	9	9	66.396	14.647	18.3152	17.9887	18.1691	19.3366	19.5338	19.46	19.5603	19.0785	19.5839
rpl4301	SPBC800.04c	60S ribosomal protein L37a	Q9HGL8		0.0356057	0.104393	4	1	10.422	26.034	17.9383	17.4078	18.4621	18.4986	18.5209	18.8497	18.4946	18.6459	18.6221
pis1	SPAC1D4.08	CDP-diacylglycerol--inositol 3-phosphatidyltransferase Pis1	Q10153		0.035525	0.028982	4	4	26.924	93.824	17.894	16.9945	18.108	19.5115	19.9905	20.511	20.3553	19.3915	20.1597
	SPAC323.04	mitochondrial ATPase	Q9UT95		0.0354118	0.0264111	2	2	54.841	4.3665	17.9163	16.7048	18.886	17.1207	16.7249	15.7796	16.8708	16.1456	16.5026
mot2	SPAC16C9.04c	CCR4-Not complex ubiquitin-protein ligase E3 subunit 4	Q09818		0.0348822	0.0758175	9	9	54.417	14.331	18.9436	17.7985	18.5543	20.2887	20.2218	20.5334	20.065	20.3634	20.5108
met16	SPAC13G7.06	phosphoadenosine phosphosulfate reductase	Q10270		0.0345834	0.0761844	3	3	30.56	5.3095	17.8725	18.3958	17.9385	18.3227	17.9432	17.8691	18.0625	18.1077	17.861
met26	SPAC9.09	homocysteine methyltransferase Met26	Q9UT19		0.0344321	0.116602	50	50	85.339	294.46	23.2468	23.1838	24.4839	24.6765	24.5799	24.3973	24.5617	24.3805	24.6082
osh42	SPBC354.07c	sterol transfer protein Osh42	O43021		0.0336469	0.0203966	2	2	45.066	6.3571	16.9849	17.4071	18.9741	16.2782	17.0417	16.9673	17.7124	16.295	16.1789
slt1	SPAC17G6.13	Schizosaccharomyces specific protein Slt1	O13791		0.0335318	0.197374	12	12	49.136	72.427	18.1013	17.0728	20.9263	21.2103	21.2216	21.2496	21.0656	21.248	21.2673
rps2402	SPBC17G9.07	40S ribosomal protein S24	O59865		0.0328217	0.0767738	10	5	15.539	85.025	21.4585	21.3253	21.845	23.2051	22.7469	22.8356	22.9155	22.9793	22.7942
nrf1	SPBC21B10.04c	vacuolar transporter chaperone (VTC) complex, GTPase regulator subunit Nrf1	Q9UR17		0.0324968	0.0897063	3	3	13.388	3.8284	17.8991	16.9674	18.4267	19.6127	19.5239	19.5113	19.5364	19.2914	19.7227
vtc2	SPAC14C4.11	vacuolar transporter chaperone (VTC) complex polyphosphate synthetase subunit Vtc2/3	O13718		0.0321846	0.194992	18	18	85.444	27.204	17.9457	17.7608	18.5081	20.73	20.8074	20.8179	20.8669	20.694	20.698
srp68	SPCC1682.05c	signal recognition particle subunit	O74436		0.032135	0.0715532	5	5	67.859	13.661	19.0758	18.1357	17.7259	20.3001	20.7481	20.4221	20.2937	20.5582	20.522
ppi1	SPBC28F2.03	cyclophilin family peptidyl-prolyl cis-trans isomerase Cyp2	P18253		0.031601	0.187044	10	10	17.402	49.329	23.5678	23.3211	23.5414	21.9226	21.7253	21.7406	21.7424	21.7662	21.785
erg27	SPBC1709.07	3-keto sterol reductase Erg27	O74732		0.0314445	0.0182891	2	2	38.724	2.3887	18.1375	17.9153	17.1325	16.3232	17.5367	17.4193	17.711	17.2013	16.2725
rpl301	SPAC17A5.03	60S ribosomal protein L3	P40372		0.0309881	0.0822113	22	1	43.802	185.47	21.6424	21.4628	22.2099	24.309	24.2446	24.0503	24.3387	24.204	23.9683
rix7	SPBC16E9.10c	ribosome assembly ATPase Rix7	O14325		0.0304413	0.144496	21	21	86.178	59.403	17.5206	19.1976	18.1732	21.5373	21.4889	21.6942	21.5121	21.4802	21.6368
rps602	SPAPB1E7.12	40S ribosomal protein S6	Q9C0Z7		0.0304082	0.0657578	10	1	27.475	2.8481	18.5411	17.1254	17.4266	19.5855	19.8959	19.7487	19.978	19.5474	19.6134
	SPCC1450.15	pig-F/3-ketosphinganine reductase fusion protein	Q9Y7P2		0.0289942	0.125675	8	8	55.643	12.951	18.1618	17.9062	17.6199	19.8496	19.6568	19.6995	19.8071	19.7155	19.5964
erg10	SPBC215.09c	acetyl-CoA C-acetyltransferase Erg10	Q9UQW6		0.0287984	0.0776194	16	16	40.997	104.37	22.2118	22.3985	22.78	22.7215	22.3333	22.3588	22.5046	22.3771	22.4455
pup1	SPAC23D3.07	20S proteasome complex subunit beta 2 Pup1	Q09841		0.027743	0.0892512	5	5	29.337	39.825	17.3086	17.2326	17.5849	19.2162	19.4025	19.291	19.3719	19.3718	19.0827
ste24	SPAC3H1.05	ER membrane protease Ste24	Q10071		0.0264079	0.0491596	5	5	54.001	6.9977	19.0005	17.5857	17.9949	20.1057	20.081	20.1398	20.4121	19.7781	20.0571
rps5	SPAC8C9.08	40S ribosomal protein S5	O14277		0.0258147	0.180243	13	1	22.224	323.31	22.8367	22.5208	23.0778	24.6762	24.5571	24.5527	24.5109	24.6365	24.5612
tcb1	SPCC962.01	tricalbin, C2 domain protein (phospholipid binding) ER-plasma membrane tethering protein Tcb1	O14065		0.0257918	0.0796448	21	21	156.03	76.751	17.2096	17.2237	17.6236	20.8419	21.0889	20.8128	20.9329	20.7455	20.9878
ccr4	SPCC31H12.08c	CCR4-Not complex 3'-5'-exoribonuclease subunit 6	O74874		0.0241572	0.0257224	10	10	76.455	56.183	17.7814	16.2125	18.5038	19.1378	20.1188	19.4693	19.5115	19.3546	19.7874
arc2	SPAC6F6.10c	ARP2/3 actin-organizing complex subunit Arc34	O14241		0.0240625	0.133016	8	8	36.974	39.873	18.1315	17.2425	17.5557	19.7066	19.8045	19.922	19.7513	19.8317	19.778
rpl3802	SPAC30D11.12	60S ribosomal protein L38	Q09900		0.022864	0.0918878	3	2	8.3388	31.734	21.4156	19.5946	17.7564	22.0167	21.8991	21.8617	21.777	21.8942	22.0378
tfg3	SPAC22H12.02	TFIID, TFIIF, Ino80, SWI/SNF, and NuA4 complex YEATS family subunit Tfg3	O94436		0.0226917	0.0540965	3	3	27.638	18.068	17.358	18.0969	18.7623	18.0313	18.4688	18.309	18.3356	18.1143	18.2911
	SPAC20G8.04c	mitochondrial electron transfer flavoprotein-ubiquinone oxidoreductase Cir2	P87111		0.0214354	0.104812	5	5	69.472	7.4174	17.6268	17.8237	18.0223	18.7162	18.6721	18.5211	18.6328	18.5314	18.6809
tyr1	SPCC1494.04c	prephenate dehydrogenase Tyr1	O60078		0.0200405	0.0177351	3	3	48.905	6.4024	17.9844	18.3135	18.781	16.6163	17.2969	17.0098	16.8988	17.5332	16.431
ala1	SPAC23C11.09	mitochondrial and cytoplasmic alanine-tRNA ligase Ala1	O13914		0.019509	0.034279	16	16	107.38	31.469	18.9919	17.971	20.2736	20.1489	19.8003	19.4937	19.832	19.8265	19.726
tif5	SPAC2F7.05c	translation initiation factor eIF5, Tif5	Q09689		0.0185591	0.0113805	2	2	44.944	2.4359	18.7778	18.1916	18.5908	16.62	17.0542	17.6499	17.8672	16.3166	17.0846
dfr1	SPCC1223.08c	dihydrofolate reductase/ lysophospholipase fusion protein Dfr1	P36591		0.0176188	0.0634167	31	31	51.522	323.31	23.7193	23.9353	24.234	25.0775	24.9332	25.1045	24.8608	25.0833	25.1183
ndk1	SPAC806.07	nucleoside diphosphate kinase Ndk1	P49740		0.0172733	0.00574583	2	2	17.012	3.6571	18.2585	17.2744	17.4705	17.2007	16.4483	15.4866	17.6149	16.7331	14.7358
tom40	SPBC27B12.13	mitochondrial TOM complex subunit Tom40	O13656		0.017011	0.127772	7	7	37.552	19.231	18.1931	18.0509	17.8683	19.7608	19.748	19.8396	19.8165	19.6879	19.793
rps1601	SPBC18H10.14	40S ribosomal protein S16	P0CT64		0.0137005	0.0951957	10	10	15.395	69.322	22.9836	22.7588	23.3339	24.5851	24.4131	24.502	24.4746	24.5131	24.4714
lcf1	SPBC18H10.02	long-chain-fatty-acid-CoA ligase Lcf1	O60135		0.0136356	0.0478417	9	9	75.965	16.05	17.6911	18.1713	19.0521	20.4136	20.2236	20.2918	20.4565	20.2206	20.211
vma6	SPAC17A2.03c	V-type ATPase V0 subunit d	O13753		0.0131493	0.0321317	9	9	39.323	31.979	18.6066	18.0049	17.4553	20.4298	20.1246	20.3638	20.3661	20.0909	20.4217
rvb2	SPBC83.08	ASTRA/Swr1/Ino80 complex AAA family ATPase Rvb2	O94692		0.0122293	0.104098	25	25	51.561	89.657	18.2718	17.8393	18.8158	22.8119	22.789	22.9006	22.8055	22.7884	22.8709
erm1	SPCC1259.02c	ER metallopeptidase Erm1	O94702		0.0115058	0.0524256	12	12	91.841	148.8	18.4091	17.8921	17.8497	21.7782	21.9121	21.7539	21.7263	21.7681	21.9152
rpl3001	SPAC9G1.03c	60S ribosomal protein L30	P52808		0.0112502	0.0696813	10	10	11.591	37.198	21.09	18.3499	21.4779	23.3661	23.4184	23.3352	23.3572	23.4526	23.2763
ura3	SPAC57A10.12c	mitochondrial dihydroorotate dehydrogenase Ura3	P32747		0.0101325	0.0313944	14	14	48.295	89.491	19.421	18.1223	18.2419	21.0434	20.9869	20.7299	20.9047	20.8256	20.9995
lsc2	SPCC1620.08	succinate-CoA ligase beta subunit Lsc2	O94415		0.00958316	0.0354806	12	12	47.287	30.497	16.7766	16.8482	18.199	20.4728	20.5702	20.6069	20.3856	20.5699	20.6657
pgi1	SPBC1604.05	glucose-6-phosphate isomerase	P78917		0.00887044	0.0260888	16	16	60.883	98.692	21.072	17.6759	21.8	22.6103	22.2609	22.2818	22.3576	22.4022	22.3665
dld1	SPAC1002.09c	dihydrolipoamide dehydrogenase Dld1	O00087		0.00785319	0.0182201	13	13	54.731	20.898	21.0525	19.5274	21.1134	20.8573	20.5537	20.3933	20.6832	20.5517	20.5459
rps1802	SPCC1259.01c	40S ribosomal protein S18	P0CT67		0.00766118	0.0345634	10	10	17.435	41.334	23.257	23.011	23.2787	24.6496	24.4492	24.4612	24.4466	24.5765	24.5139
zrg17	SPBC16E9.14c	Golgi zinc importer, CDF family, Zrg17	O14329		0.00751368	0.00552571	4	4	43.089	5.3952	17.2031	17.2796	18.1066	18.3257	18.2012	16.9828	17.8306	17.6152	18.0414
ole1	SPCC1281.06c	acyl-coA desaturase	O94523		0.00621351	0.0542174	8	8	54.438	13.064	18.427	17.3684	18.0269	21.0557	20.9744	20.9609	21.0268	20.9399	21.0057
tif303	SPAC4A8.16c	translation initiation factor eIF3c	O14164		0.00512441	0.0268966	25	25	104.37	60.266	18.305	17.8471	18.8216	22.593	22.4896	22.6812	22.5689	22.5359	22.6438
sec10	SPAC13F5.06c	exocyst complex subunit Sec10	O13705		0.00457191	0.010589	2	2	92.515	2.1231	17.9053	17.3211	18.8129	17.0906	17.0285	17.1951	17.2763	17.1865	16.8377
zip3	SPAP8A3.03	ER zinc exporter, ZIP family Zip3	Q9UT11		0.00191371	0.0029874	6	6	50.277	48.435	17.8034	17.5739	17.7073	20.5645	19.911	20.0305	20.049	20.2201	20.2312
thf1	SPBC839.16	C1-5,6,7,8-tetrahydrofolate (THF) synthase, trifunctional enzyme Thf1	Q8WZJ7		0.0010891	0.00197303	29	28	101.2	96.12	18.2266	17.2502	20.3956	22.3495	21.8292	21.8438	22.0826	22.041	21.8956
	SPAC521.03	short chain dehydrogenase, human DHRS7 family	Q9P7B4		0.00093778	0.00186412	10	10	28.148	28.677	18.0908	17.8512	19.2143	19.9144	19.8985	19.4342	19.8258	19.6649	19.7535
arg4	SPBC215.08c	arginine specific carbamoyl-phosphate synthase Arg4	O94313		-0.000809352	0.00264578	33	32	127.48	238.9	22.8652	22.7437	23.3317	22.8969	22.7197	22.686	22.814	22.6207	22.8703
idp1	SPAC6G10.08	isocitrate dehydrogenase Idp1	O14254		-0.00087738	0.00234273	17	17	49.478	36.362	21.6718	21.7808	21.961	21.7892	21.6884	21.4617	21.7863	21.5303	21.6253
nem1	SPBC3B8.10c	serine/threonine protein phosphatase (Nem1-Spo7 complex) catalytic subunit Nem1	O59718		-0.00110435	0.00147188	6	6	54.597	7.2035	18.9353	17.2836	18.7676	18.2755	18.5606	18.8667	18.2851	18.5315	18.8895
his5	SPBC21H7.07c	imidazoleglycerol-phosphate dehydratase His5	P40374		-0.00187429	0.00272992	6	6	23.52	11.134	18.2743	18.0614	17.7669	19.2293	19.6546	18.9686	19.1642	19.4882	19.2057
sad1	SPBC12D12.01	spindle pole body SUN domain protein Sad1	Q09825		-0.00209936	0.0107768	23	23	58.077	259.76	17.648	18.6709	17.7505	23.85	23.8007	23.7748	23.7337	23.9296	23.7687
aah3	SPCC63.02c	cell wall alpha-amylase homolog Aah3	Q9Y7S9		-0.00341098	0.0013064	2	2	63.205	1.5005	18.9113	17.48	17.3648	16.8214	16.5554	16.5463	16.9469	17.9366	15.0499
ado1	SPCC338.14	adenosine kinase	P78825		-0.00429408	0.00590232	6	6	36.708	65.937	18.5758	17.7915	19.24	19.8823	19.3343	19.3009	19.5482	19.2399	19.7423
	SPBC83.16c	protein with a role in clearing protein aggregates	O94699		-0.00479476	0.00261887	2	2	63.484	1.9256	17.3915	17.6571	18.1863	15.9769	17.291	17.314	16.0796	17.4141	17.1026
rpl502	SPBC11C11.09c	60S ribosomal protein L5	O74306		-0.0050176	0.0181373	19	19	33.485	159.91	21.4982	19.9383	21.6255	24.7344	24.8418	24.6003	24.7493	24.6189	24.8234
por1	SPAC1635.01	mitochondrial outer membrane voltage-dependent anion-selective channel Por1	Q9P544		-0.00528781	0.00924732	8	8	29.653	56.662	18.292	17.9479	20.6375	22.0402	21.5678	21.5137	21.8095	21.5402	21.7878
rps1101	SPAC31G5.03	40S ribosomal protein S11	P0CT73		-0.00641505	0.0473722	12	12	17.5	142.76	24.7282	24.4171	24.688	24.7998	24.771	24.6503	24.7457	24.7346	24.76
arg12	SPBC428.05c	argininosuccinate synthase Arg12	O94354		-0.00694148	0.0107133	13	13	46.084	46.454	20.9861	20.7694	20.6461	22.2875	21.6691	21.685	21.7685	21.9025	21.9915
ofd1	SPBC6B1.08c	hypoxic oxygen sensor, prolyl-3,4-dihydroxylase Ofd1	Q11120		-0.00709979	0.00434355	2	2	59.177	3.0125	17.9399	17.0124	19.0628	16.5021	17.253	16.873	16.6426	17.8247	16.1821
pre6	SPBC106.16	20S proteasome complex subunit alpha 4 Pre6	Q10329		-0.00741704	0.0230354	8	8	28.277	21.13	17.9558	18.1785	18.1869	20.144	20.3016	20.1172	20.3254	20.2395	20.0201
rpl35A02	SPBC1921.01c	60S ribosomal protein L35A	Q9USX4		-0.00903066	0.0274151	9	6	12.187	42.146	22.579	22.3951	22.0016	22.5237	22.2968	22.3469	22.3917	22.5511	22.2516
sec61	SPBC354.02c	translocon alpha subunit Sec61	P79088		-0.00953738	0.0191443	5	5	53.253	11.689	18.8194	17.5849	18.442	18.7912	19.062	19.3479	19.1575	19.0361	19.0361
eca39	SPBC428.02c	branched chain amino acid aminotransferase Eca39	O14370		-0.0101382	0.0316799	15	15	47.855	106.96	22.3397	22.5616	23.0028	22.208	22.1887	22.0156	22.0554	22.062	22.3253
rpn2	SPBC17D11.07c	19S proteasome regulatory subunit Rpn2	O74762		-0.0101617	0.0125388	44	44	107.28	221.42	18.4749	18.4797	19.4	23.6334	23.9963	24.0195	23.6279	24.3655	23.6862
	SPBC11C11.06c	Schizosaccharomyces specific protein	Q10195		-0.0103601	0.0146144	3	3	19.126	3.4657	17.2466	18.0857	17.6608	17.9608	17.5115	17.2671	17.5125	17.4368	17.8212
uba1	SPBC1604.21c	ubiquitin activating enzyme E1 Uba1	O94609		-0.0112158	0.0270504	15	15	112.95	46.695	19.1724	17.452	18.4055	20.6186	20.494	20.2229	20.6069	20.3695	20.3928
rpc2	SPAC4G9.08c	DNA-directed RNA polymerase III complex subunit Rpc2	Q10233		-0.0119991	0.0240001	19	19	130.24	27.204	18.1875	17.827	17.6843	19.7324	20.012	20.1521	19.8051	20.1899	19.9375
rpl2801	SPBC776.11	60S ribosomal protein L27/L28	P57728		-0.0123959	0.0495459	10	3	16.685	51.03	21.3515	21.0336	21.955	23.6779	23.454	23.4243	23.478	23.5857	23.5297
rpl3002	SPAC1250.05	60S ribosomal protein L30	Q9UTP0		-0.0134271	0.0448498	5	5	12.242	7.9411	19.0734	18.6261	19.5067	19.7147	19.7267	19.5222	19.6993	19.5201	19.7844
	SPAC6F6.11c	pyridoxine-pyridoxal-pyridoxamine kinase	O14242		-0.0152512	0.0131757	3	3	33.998	7.5524	19.3309	17.5826	18.5625	16.3014	16.6208	16.6192	16.1716	17.2642	16.1513
mts4	SPBP19A11.03c	19S proteasome regulatory subunit Rpn1/Mts4	P87048		-0.015632	0.0534801	44	44	97.998	323.31	18.7942	17.8987	18.8953	24.4889	24.3805	24.5813	24.3657	24.6493	24.4826
ser3	SPCC364.07	D-3 phosphoglycerate dehydrogenase Ser3	P87228		-0.0169455	0.0926436	16	16	50.882	52.963	19.1387	19.8745	19.9294	22.0772	22.1437	21.9916	22.1361	21.9915	22.1359
arg1	SPCC777.09c	acetylornithine aminotransferase	O74548		-0.0175381	0.0579734	24	24	47.509	211.62	23.1166	23.1866	23.4427	23.0896	22.9012	23.0538	22.9911	22.9062	23.1999
sty1	SPAC24B11.06c	MAP kinase Sty1	Q09892		-0.0178655	0.0904172	8	8	40.222	10.133	17.7513	17.7171	17.9832	19.3751	19.4427	19.2466	19.438	19.3816	19.2984
sap62	SPBC21C3.05	U2 snRNP-associated protein Sap62	Q9P7L8		-0.0181109	0.0147771	3	3	24.986	2.7318	17.4103	17.9094	17.6966	16.1695	17.0287	16.1927	16.7094	15.9035	16.8323
gln1	SPAC23H4.06	glutamate-ammonia ligase Gln1	Q09179		-0.0181541	0.0554898	6	6	40.018	15.57	19.3803	17.6088	18.8847	19.7155	19.5516	19.4195	19.5904	19.4481	19.7026
rpl101	SPCC1183.08c	60S ribosomal protein L10a	O74836		-0.019467	0.176079	13	7	23.917	56.782	20.8181	20.5656	21.5016	23.8792	23.8916	23.828	23.8534	23.9599	23.844
zpr1	SPAC15A10.04c	EF-1 alpha folding chaperone, zinc finger protein Zpr1	O13724		-0.0204589	0.0655775	4	4	51.376	7.5511	18.2727	17.0669	17.4552	18.2636	18.4007	18.2219	18.4479	18.3664	18.1332
rpl701	SPBC18H10.12c	RNase MRP subunit, ribosomal protein L7-like Rpl701	O60143		-0.0219771	0.23312	15	11	28.73	260.74	22.0385	21.698	22.5539	24.3421	24.2608	24.2431	24.3324	24.3166	24.263
rps20	SPCC576.09	40S ribosomal protein S20	O74893		-0.0236085	0.181811	6	6	13.544	21.202	22.495	22.2927	22.5539	23.4507	23.4149	23.3612	23.4716	23.4775	23.3485
pdi2	SPAC17H9.14c	ER protein disulfide isomerase Pdi2	O13811		-0.0240377	0.0781773	9	9	40.691	29.067	18.1722	17.4423	18.0965	20.9026	20.7341	20.6767	20.7009	20.7208	20.9637
rpl2501	SPBC106.18	60S ribosomal protein L25	Q10330		-0.0241152	0.23508	9	9	15.835	225.69	22.9053	22.7729	23.128	23.5676	23.4692	23.464	23.5361	23.5556	23.4815
emc3	SPBC1711.03	ER membrane protein complex subunit Emc3	Q9P787		-0.0242736	0.0779302	4	4	28.883	4.6284	17.9236	17.8873	17.6664	19.1924	19.2271	18.9681	19.1407	19.2872	19.0326
gyp10	SPBC651.03c	RabGAP Gyp10	O94661		-0.0248973	0.0964921	4	4	42.548	10.176	17.8982	16.5022	18.2791	18.6192	18.9155	18.8122	18.8016	18.7559	18.8641
rpl2702	SPCC74.05	60S ribosomal protein L27	O74538		-0.0255623	0.0775549	8	4	15.305	23.272	21.7451	21.6331	21.4003	22.1002	21.8538	21.7026	21.9029	21.9065	21.9239
egd2	SPBC25H2.05	nascent polypeptide-associated complex alpha subunit Egd2	P87147		-0.0265465	0.0485291	10	10	18.785	39.896	20.9686	20.7539	21.4389	20.9248	20.5226	20.8608	20.9879	20.5234	20.8765
hxk1	SPAC24H6.04	hexokinase 1	Q09756		-0.0265541	0.12928	13	13	53.597	69.903	18.3462	17.9428	18.2788	20.6699	20.8202	20.7051	20.763	20.6517	20.8602
lys4	SPBC1105.02c	homocitrate synthase	Q9Y823		-0.0268974	0.0979691	20	20	46.292	311.62	22.4866	22.0776	22.9224	23.4015	23.3446	23.3503	23.4546	23.2027	23.5198
nap1	SPCC364.06	histone H2A-H2B chaperone Nap1	O59797		-0.0269426	0.111985	8	8	44.347	85.183	20.1508	18.5584	18.0836	20.6738	20.518	20.4535	20.6819	20.5603	20.4839
vps24	SPAC9E9.14	ESCRT III complex subunit Vps24	O14296		-0.0270596	0.0349848	12	12	26.365	130.27	17.3493	17.3271	19.0945	22.0904	22.1057	22.4917	22.0309	22.0291	22.7089
tda1	SPBC1677.03c	threonine ammonia-lyase Tda1	O94634		-0.0276375	0.203075	16	16	66.543	42.485	18.7425	18.7417	21.0142	20.6802	20.8054	20.6553	20.7853	20.7007	20.7378
ade2	SPAC144.03	adenylosuccinate synthetase Ade2	Q02787		-0.028307	0.0501049	16	16	47.876	63.884	17.5341	17.6791	19.2633	21.7773	21.3086	21.1703	21.4104	21.362	21.5686
	SPBC16H5.08c	ribosome biogenesis ATPase, Arb family ABCF2-like	O42943		-0.0306384	0.111637	17	17	69.212	147.02	17.8805	18.5736	18.6972	22.1821	22.0999	21.8781	22.047	22.165	22.04
ysp2	SPAC13A11.05	peptidase family M17 cytoplasmic leucyl aminopeptidase yspII (LAP yspII)	Q09735		-0.0331294	0.111595	10	10	56.194	16.206	18.1125	19.2335	18.5044	19.3137	19.1694	18.9941	19.282	19.0923	19.2023
ppk31	SPBC725.06c	serine/threonine protein kinase Ppk31	O94324		-0.0337861	0.0227534	3	3	120.27	2.2396	17.7822	17.5848	19.2442	16.3435	16.5856	15.9168	17.0632	15.4901	16.394
rpl2701	SPBC685.07c	60S ribosomal protein L27	O14388		-0.0339845	0.126464	9	5	15.389	27.96	23.0485	22.3361	22.9882	24.0245	23.805	23.788	23.8962	24.0193	23.8039
mak1	SPAC1834.08	phosphorelay sensor kinase Mak1	Q9P7Q7		-0.0345001	0.0936223	13	13	184.58	13.046	18.5529	16.733	17.9283	19.3837	19.0589	19.0781	19.2444	19.0568	19.323
abc1	SPAC9E9.12c	ABC transmembrane transporter Abc1/Ybt1	Q92337		-0.0348209	0.0142357	3	3	160.61	4.6568	17.7322	17.6905	17.7734	15.9894	17.8756	15.4902	16.6165	15.8128	17.0303
rps102	SPAC22H12.04c	40S ribosomal protein S3a	O94438		-0.0348256	0.144381	21	12	28.521	71.38	23.8265	23.6287	23.9434	24.9848	24.7987	24.8123	24.9184	25.0052	24.7767
erg9	SPBC646.05c	farnesyldiphosphate:farnesyldiphosphatefarnesyltransferase (squalene synthase) Erg9	P36596		-0.0365003	0.123741	16	16	53.321	61.905	18.5315	17.1943	18.8766	21.99	21.691	21.7304	21.7544	21.8287	21.9378
rpl702	SPAC3H5.07	60S ribosomal protein L7b	P25457		-0.0369593	0.0329137	18	13	28.449	73.492	23.7967	20.2303	23.3135	25.5992	24.5927	25.2147	25.5626	24.7347	25.2202
sqt1	SPAC25H1.08c	ribosome assembly protein Sqt1	O13982		-0.0374406	0.172056	7	7	43.431	29.529	19.0936	17.6476	17.8677	19.5751	19.5309	19.6763	19.6652	19.4967	19.7328
vps17	SPAPJ696.01c	retromer complex subunit Vps17	Q9URW7		-0.0381114	0.024224	3	3	60.92	1.6448	17.2622	17.671	18.2217	17.3019	16.7568	15.7939	16.7685	17.0874	16.1109
ubi3	SPAC6G10.11c	ribosomal-ubiquitin fusion protein Ubi3	P0C016		-0.0382767	0.152126	9	5	17.258	227.66	22.4666	22.2966	23.1029	24.0272	24.3144	24.0498	24.1335	24.1914	24.1813
sdh1	SPAC1556.02c	succinate dehydrogenase Sdh1	Q9UTJ7		-0.0389729	0.134419	13	13	70.465	44.013	17.1824	17.756	18.1785	20.3243	20.1336	20.1589	20.3496	20.0685	20.3156
aip1	SPAC9G1.05	actin binding WD repeat protein Aip1	O14301		-0.0393613	0.0846654	13	13	65.266	35.435	20.7187	20.6614	21.4957	19.7875	20.1755	20.338	20.1244	20.1125	20.1822
tor2	SPBC216.07c	TORC1 serine/threonine protein kinase Tor2	Q9Y7K2		-0.0397854	0.0133307	6	6	266.38	6.8498	18.5535	18.091	17.7715	16.5283	17.9021	15.3956	16.6855	17.7896	15.4703
atd1	SPAC9E9.09c	aldehyde dehydrogenase	O14293		-0.0409641	0.199575	24	24	54.768	143.33	21.9064	21.9841	22.5649	23.1044	22.9866	23.1722	23.0458	23.1012	23.2392
	SPAC9.07c	GTPase Obg family, involved in cytoplasmic translation Rbg1	Q9UT21		-0.0415446	0.128024	8	8	40.375	21.461	17.4891	18.3882	17.95	19.8822	20.1431	19.7539	20.0308	19.9511	19.9219
erf1	SPAC1834.01	cytoplasmic translation release factor class I eRF1	P79063		-0.0419547	0.179132	14	14	48.803	47.676	22.8365	23.1126	23.0378	21.2713	21.5475	21.3506	21.3661	21.4465	21.4826
	SPAC1F5.03c	FAD-dependent oxidoreductase involved in late endosome to Golgi transport	Q10058		-0.0421759	0.0315309	5	5	41.501	12.728	17.9306	17.453	19.256	17.4263	17.7552	17.7986	16.8516	17.9672	18.2878
pmm1	SPAC1556.07	phosphomannomutase Pmm1	Q9UTJ2		-0.0424232	0.0999683	4	4	29.223	8.0236	17.7293	18.1773	18.5285	19.2662	19.1475	19.1232	19.4548	18.9535	19.2558
rpl22	SPAC11E3.15	60S ribosomal protein L22	Q09668		-0.0427322	0.373237	5	5	13.32	29.454	21.7146	21.4393	22.2875	23.4016	23.275	23.3097	23.3145	23.4138	23.3861
rps1201	SPCC962.04	40S ribosomal protein S12	O14062		-0.0434284	0.0812135	11	9	15.616	323.31	17.2144	17.8529	21.3057	24.0928	23.5154	23.9033	23.9101	23.7253	24.0065
rps2601	SPAC806.03c	40S ribosomal protein S26	Q9UT56		-0.0438334	0.0532924	3	2	13.876	6.756	18.5698	17.9013	17.9607	18.4855	18.7274	17.7846	18.3412	18.3993	18.3886
cct7	SPBC25H2.12c	chaperonin-containing T-complex eta subunit Cct7	P87153		-0.0448939	0.0963906	18	18	60.686	82.123	19.2194	17.5517	19.4622	20.965	20.8474	20.5595	20.6545	21.0493	20.8027
mrpl9	SPAC644.17c	mitochondrial ribosomal protein subunit L3	Q9P6P6		-0.0470813	0.0149858	3	3	28.567	6.9267	17.7432	16.8782	18.3208	15.9589	16.4289	18.6167	18.3269	16.5163	16.3026
gst2	SPCC965.07c	glutathione S-transferase Gst2	O59827		-0.0472488	0.111443	5	5	26.843	6.4207	18.2807	17.8003	18.5471	18.8013	18.3518	18.4212	18.659	18.6092	18.4478
rpl14	SPAC1805.13	60S ribosomal protein L14	O94238		-0.0476672	0.12094	7	7	15.21	19.287	21.7544	21.1164	22.4637	23.6122	23.4692	23.5859	23.3514	23.8222	23.6368
sum3	SPCC1795.11	translation initiation RNA helicase Sum3	O13370		-0.0478598	0.120055	34	33	69.758	323.31	23.1924	21.6452	22.9955	24.1557	24.3171	24.5469	24.3335	24.2648	24.5649
rpb3	SPCC1442.10c	RNA polymerase II subunit 3	P37382		-0.0482229	0.0692295	5	5	33.716	36.973	17.8654	17.8404	18.7732	18.4051	18.2725	18.6625	18.0879	18.5792	18.8177
rps402	SPBC21B10.10	40S ribosomal protein S4	Q9USW5		-0.0483634	0.272948	19	2	29.658	88.686	22.6636	22.2284	23.1802	24.5446	24.3497	24.3521	24.5015	24.4846	24.4054
pdi1	SPAC1F5.02	ER protein disulfide isomerase	Q10057		-0.0493488	0.18367	14	14	54.88	57.512	17.4392	18.1734	18.3861	21.6351	21.3821	21.4766	21.6419	21.4083	21.5916
nog2	SPAC6F6.03c	ribosome export GTPase Nog2	O14236		-0.0501169	0.159444	9	9	59.913	17.553	17.8494	17.1391	17.7807	19.4821	19.6241	19.8033	19.5417	19.7672	19.7509
cpc2	SPAC6B12.15	ribosome-associated signalling scaffold, receptor of activated C kinase (RACK1) ortholog Cpc2	Q10281		-0.051637	0.499736	21	21	34.851	301.51	22.9799	22.9238	23.9008	25.2706	25.1817	25.2189	25.2256	25.2527	25.3478
rfc2	SPAC23D3.02	DNA replication factor C complex subunit Rfc2	Q09843		-0.0517114	0.0872095	6	6	37.876	79.842	18.5122	18.251	18.9845	18.9338	19.2774	19.2104	18.9728	19.0496	19.5543
fhn1	SPBC1685.13	eisosome assembly protein Fhn1	O74333		-0.0518138	0.168514	4	4	20.273	6.541	17.9498	17.8431	18.0267	21.09	21.0451	21.371	21.1857	21.3291	21.1467
vps35	SPCC777.13	retromer complex subunit Vps35	O74552		-0.0522607	0.189411	8	8	96.407	9.9796	17.6812	19.2203	18.3085	18.3465	18.679	18.5631	18.5939	18.5061	18.6453
	SPAC56E4.03	aromatic aminotransferase	O14192		-0.0527306	0.115169	12	12	53.166	71.241	16.7145	18.0645	18.7253	20.8334	20.9476	20.594	20.9136	20.5934	21.0263
rpl35A01	SPCP31B10.08c	60S ribosomal protein L35A	Q9USG6		-0.0533155	0.117084	6	3	12.108	4.4271	21.6887	21.7133	21.4041	21.1028	21.2015	20.7085	21.0828	21.1625	20.9275
nus1	SPBC2A9.06c	di-trans,poly-cis-decaprenylcistransferase Nus1	Q9Y7K8		-0.0541547	0.128113	4	4	29.862	8.5483	17.878	16.8374	17.8224	19.1687	19.5924	19.1604	19.247	19.4546	19.3824
lrs1	SPAC26F1.13c	cytoplasmic leucine-tRNA ligase Lrs1	Q10490		-0.0564702	0.039098	31	31	126.45	106.75	19.6064	18.7915	19.4652	22.2445	21.1956	21.0748	22.1965	21.1677	21.3201
pts1	SPAC4A8.13c	20S proteasome complex subunit beta 5	P30655		-0.0567055	0.300588	5	5	29.986	23.887	18.7177	17.3693	18.2483	19.491	19.6567	19.7143	19.6497	19.7513	19.6311
car2	SPBC21C3.08c	ornithine transaminase Car2	Q9P7L5		-0.0570825	0.171029	22	22	48.247	90.942	22.0934	21.8887	22.8943	23.4461	23.1878	23.2535	23.5169	23.173	23.3688
far8	SPBC1773.01	SIP/FAR complex WD repeat (scaffold) subunit, striatin, Far8/Csc3	O94560		-0.0582523	0.213536	15	15	69.494	37.583	18.131	16.8597	17.8465	20.258	20.6058	20.359	20.4208	20.478	20.4987
	SPAC5H10.03	phosphoglycerate mutase/6-phosphofructo-2-kinase family	Q09676		-0.0584793	0.116754	7	7	24.716	21.6	19.57	19.5209	20.0261	19.5126	19.0427	19.2701	19.4778	19.092	19.4311
rpl401	SPBC1711.06	60S ribosomal protein L4	Q9P784		-0.0587864	0.709945	21	9	39.91	323.31	23.1636	22.9218	23.6581	25.0774	25.0155	24.9708	25.117	25.0816	25.0415
npl4	SPBC1711.10c	Hrd1 ubiquitin ligase complex subunit Npl4	Q9P780		-0.0590426	0.15003	5	5	63.618	21.137	17.778	17.2276	18.4347	18.9002	19.0764	18.5814	18.9325	18.8656	18.9372
wtf14	SPCC663.02	wtf element Wtf14	O74512		-0.0596806	0.0381525	2	2	26.108	1.9306	18.6362	17.5125	18.468	16.096	16.7781	17	17.5118	16.6022	15.9391
rps001	SPBC685.06	40S ribosomal protein S0A (p40)	Q9Y7L8		-0.0611776	0.142916	14	11	31.759	140.78	21.2931	21.2245	22.0582	23.7619	23.882	23.5511	23.5411	23.9193	23.9182
rpl13	SPAC664.05	60S ribosomal protein L13	O74175		-0.0618394	0.190399	10	10	23.529	91.251	22.7973	22.2563	23.0397	23.8953	23.7625	23.6792	24.0508	23.774	23.6977
cyp4	SPBP8B7.25	cyclophilin family peptidyl-prolyl cis-trans isomerase Cyp4	O94273		-0.0627149	0.0590509	4	4	22.156	9.0841	19.432	17.854	17.5642	16.7645	16.7208	17.1479	16.3642	16.91	17.5471
mri1	SPBC23E6.10c	methylthioribose-1-phosphate isomerase Mri1	O60185		-0.0661386	0.0823968	7	7	39.379	12.437	17.5266	18.0273	18.6512	19.2145	19.2735	18.9874	19.4037	19.5763	18.6936
ilv3	SPAC17G8.06c	dihydroxy-acid dehydratase Ilv3	Q10318		-0.0663789	0.340097	14	14	63.926	49.876	20.8247	17.6679	21.2699	20.6945	20.6369	20.6232	20.8578	20.7065	20.5894
rpl1102	SPBC17G9.10	60S ribosomal protein L11	P0CT78		-0.0669556	0.425821	9	9	19.891	44.756	22.492	22.0116	22.731	24.2557	24.1773	24.0907	24.2226	24.3313	24.1707
rpl1802	SPAPB17E12.13	60S ribosomal protein L18	Q8TFH1		-0.0690269	0.113162	7	3	21.184	127.03	20.6968	20.5913	21.6001	22.9689	22.7392	22.8068	22.6006	23.3104	22.8111
rpp101	SPAC644.15	ribosomal protein P1 Rpp101	P17476		-0.0697689	0.0968009	3	3	11.141	76.409	17.4897	17.1878	21.2608	22.3049	21.8057	21.7777	22.2757	21.6515	22.1705
lys2	SPAC343.16	homoaconitate hydratase Lys2	Q9UT74		-0.0707118	0.167506	12	12	78.024	21.759	17.9609	18.2771	18.7028	19.6232	19.28	19.3992	19.7375	19.3171	19.4599
vps33	SPBC1703.15c	HOPS/CORVET complex subunit, vacuolar sorting protein Vps33	Q9P7V6		-0.0711543	0.138048	5	5	67.599	10.116	18.1713	17.7355	17.7741	18.4696	18.3354	18.9105	18.7752	18.5046	18.6493
	SPAC23A1.14c	pyridoxal phosphate-dependent transferase, unknown specificity, implicated in sulfur compound metabolism	O42851		-0.0712582	0.0457798	3	3	43.284	4.7896	17.7838	18.6604	18.5588	16.2727	16.5262	16.8193	16.3568	17.59	15.8852
erp5	SPBC16E9.09c	COPII vesicle coat component Erp5/Erp6/Erp1	O14324		-0.0714067	0.233147	6	6	24.845	21.461	18.3962	17.9591	18.9355	19.9717	19.7872	19.7251	20.085	19.8396	19.7736
mcm3	SPCC1682.02c	MCM complex subunit Mcm3	P30666		-0.0718772	0.238278	8	8	97.48	27.032	17.8249	17.9992	17.9905	19.5122	19.6088	19.8168	19.6409	19.6394	19.8732
far10	SPBC3H7.13	SIP/FAR complex FHA domain subunit Far10/Csc1	O74388		-0.0720164	0.24596	7	7	33.904	5.479	18.2851	18.3845	17.8829	17.8392	18.0679	17.9949	17.9351	17.9557	18.2271
svf1	SPCC584.11c	ER to Golgi ceramide transport protein, lipocalin superfamily Svf1	Q09885		-0.0726064	0.0930209	2	2	42.961	3.3179	19.861	17.2026	19.1501	16.5905	16.3697	17.2595	16.7758	16.7004	16.9613
pet801	SPAC12B10.09	mitochondrial carrier, S-adenosylmethionine	Q10442		-0.0736853	0.0517217	2	2	38.451	5.2915	17.6321	17.8529	17.3418	16.498	17.9761	16.7797	17.4471	17.2178	16.81
pre10	SPCC1795.04c	20S proteasome complex subunit alpha 7, Pre10	O59770		-0.0737254	0.216437	5	5	28.031	40.938	18.7954	17.7916	18.0185	20.4897	20.3359	20.561	20.3072	20.6376	20.6631
hom2	SPCC1827.06c	aspartate semialdehyde dehydrogenase Hom2	P78780		-0.0739454	0.220752	19	19	38.55	131.95	22.1991	22.066	22.5728	23.286	22.8761	22.9692	23.167	23.0368	23.1494
rps1701	SPBC839.05c	40S ribosomal protein S17	O42984		-0.0753975	0.405887	13	8	15.514	40.148	22.0489	21.5501	22.2269	23.6501	23.502	23.5934	23.7661	23.6673	23.5384
rpl3202	SPAC3H5.10	60S ribosomal protein L32	P79015		-0.0762094	0.13385	5	2	14.458	5.8569	20.6502	17.3667	17.5719	20.8168	20.7404	20.994	20.5533	21.216	21.0107
orm1	SPBC119.09c	ORMDL family protein Orm1	O42901		-0.0778402	0.0706435	3	3	21.467	7.3393	18.4316	17.7316	17.696	16.5764	17.5085	17.5477	17.0944	17.046	17.7257
rps1402	SPBC18H10.13	40S ribosomal protein S14	P0CT57		-0.0780226	0.568407	8	8	14.699	81.122	22.266	22.3613	22.8854	24.1896	24.2087	24.1648	24.1943	24.2186	24.3842
pol5	SPBC14C8.14c	rRNA processing protein Pol5	O60094		-0.0797787	0.0326333	3	3	109.72	3.4991	18.4336	18.3495	18.3605	15.8662	18.3554	16.0168	16.8471	16.5097	17.1209
tpp1	SPAC19G12.15c	trehalose-6-phosphate phosphatase Tpp1	P78875		-0.0798639	0.0606931	6	6	93.876	8.127	18.6642	19.0403	19.033	18.6513	17.1375	18.2087	18.2153	18.0814	17.9404
rpl3201	SPBC16C6.11	60S ribosomal protein L32	O42935		-0.0806173	0.249387	6	3	14.445	159.72	22.8585	22.3264	22.1873	22.8113	22.7491	22.4843	22.852	22.8313	22.6033
pre4	SPBC577.10	20S proteasome complex subunit beta 7, Pre4	Q9USQ9		-0.0807991	0.410257	4	4	29.22	16.718	18.6687	17.6669	17.6509	18.616	18.5822	18.562	18.7872	18.7052	18.5102
psh3	SPBC409.20c	ER packaging chaperone for amino acid permeases Psh3	Q9Y876		-0.0808773	0.199858	4	4	24.06	35.796	18.2386	18.0114	17.7997	20.2779	20.0028	19.9912	19.9433	20.199	20.3721
cta4	SPACUNK4.07c	P-type ATPase family V, transmembrane protein dislocase/calcium transporting ATPase Cta4	O14072		-0.0811132	0.44677	26	26	136.26	145.69	18.2473	18.3686	16.8626	22.0012	22.1009	21.9418	22.1327	21.9733	22.1811
rps601	SPAC13G6.07c	40S ribosomal protein S6	P05752		-0.0827452	0.327359	10	1	27.499	85.85	21.5826	18.3386	21.6604	23.0693	22.9228	22.7615	23.1017	22.9827	22.9175
rps3	SPBC16G5.14c	40S ribosomal protein S3	O60128		-0.0832354	0.855269	20	20	27.553	219.09	23.0531	23.1925	23.3938	25.2902	25.1805	25.2077	25.2865	25.3706	25.271
rps2202	SPAC5D6.01	40S ribosomal protein S15a	P0CT59		-0.0834395	0.26946	9	9	14.76	50.136	22.3223	22.0293	22.4334	24.0133	23.7171	23.7207	23.8522	24.0488	23.8004
rrp12	SPAPB8E5.07c	rRNA processing protein Rrp12	Q9C0X8		-0.0848115	0.400253	17	17	130.53	31.99	17.551	17.5619	18.8386	20.4022	20.3567	20.2207	20.4866	20.269	20.4784
rpp0	SPCC18.14c	60S acidic ribosomal protein Rpp0	O74864		-0.0850239	0.437785	9	9	33.565	290.75	21.3196	19.7829	22.489	24.6871	24.4901	24.6963	24.7399	24.6135	24.7753
tif1	SPAC1006.07	translation initiation factor eIF4A tif1	P47943		-0.0856972	0.790843	24	23	44.436	196.88	21.5137	21.8622	22.9261	23.5425	23.5029	23.4754	23.5798	23.6781	23.52
cdc3	SPAC4A8.15c	profilin	P39825		-0.085804	0.284681	4	4	13.411	28.82	19.6467	19.6685	18.4139	19.5174	19.2811	19.1573	19.3159	19.3782	19.5192
ifa38	SPAC4G9.15	ketoreductase involved in fatty acid elongation	Q10245		-0.0865116	0.845638	7	7	37.307	8.8074	18.001	17.2348	17.19	19.6894	19.6953	19.755	19.8356	19.8488	19.7148
gas1	SPAC19B12.02c	cell wall 1,3-beta-glucanosyltransferase Gas1	Q9P378		-0.0865218	0.0322778	2	2	58.115	22.979	18.8927	16.4444	17.1116	15.7862	16.8946	17.3112	16.9849	15.2953	17.9714
erv41	SPBC2G5.04c	COPII-coated vesicle component Erv41	O94283		-0.0870682	0.0379688	2	2	37.609	4.425	17.103	18.8359	17.1664	17.5492	16.472	15.4587	17.161	16.9757	15.6043
rps902	SPBC29A3.12	40S ribosomal protein S9	O59675		-0.0871283	0.530501	14	2	22.245	43.013	22.6289	22.5171	23.2135	24.5017	24.3325	24.3493	24.4129	24.5748	24.4571
tif306	SPBC4C3.07	translation initiation factor eIF3f	O43060		-0.0878169	0.196818	10	10	33.251	31.453	19.9411	20.3209	20.2951	21.2651	20.9574	20.9527	21.1406	20.912	21.386
did4	SPAC4F8.01	ESCRT III complex subunit Did4	O14177		-0.0887349	0.140685	12	12	23.928	75.652	18.7749	17.5596	17.9243	22.6197	22.8371	22.9506	22.8791	22.5295	23.265
cwf10	SPBC215.12	U5 snRNP GTPase subunit Cwf10	O94316		-0.0888545	0.301804	10	9	111.31	11.694	17.1602	17.0136	18.0272	19.1037	18.9995	19.068	19.1777	18.9315	19.3286
rpl6	SPCC622.18	60S ribosomal protein L6	P79071		-0.0898469	0.339866	11	11	21.248	148.53	23.2807	22.5918	23.1601	24.7393	24.5789	24.4895	24.6034	24.8547	24.6192
rps7	SPAC18G6.14c	40S ribosomal protein S7	Q10101		-0.0899658	0.566897	13	13	21.947	196.65	23.0352	22.3902	23.2731	24.536	24.4371	24.612	24.7142	24.5884	24.5523
	SPBC2G5.01	ER membrane chaperone for multipass membrane proteins, PAT complex subunit, and TMCO1 translocon subunit (human CCDC47 ortholog)	O94280		-0.0906925	0.410629	9	9	43.097	55.68	18.7438	17.5214	17.8586	20.1642	20.2376	20.4507	20.4104	20.2995	20.4147
alg1	SPAC23C4.14	mannosyltransferase complex subunit Alg1	O13933		-0.0907129	0.0493156	2	2	48.726	4.7374	18.9091	17.5675	17.869	17.4667	17.3287	16.1978	17.7328	16.1348	17.3977
bub3	SPAC23H3.08c	mitotic spindle checkpoint WD repeat protein Bub3	O42860		-0.0912167	0.0430891	2	2	35.803	3.386	17.5941	17.4143	18.5454	16.1388	17.4981	15.1894	16.7088	16.5549	15.8362
elp1	SPBC36.07	elongator complex WD repeat protein Elp1	O59704		-0.092104	0.767023	16	16	141.61	47.431	18.0355	17.4214	18.483	20.1562	20.2637	20.1941	20.2912	20.221	20.3781
rps1902	SPBC649.02	40S ribosomal protein S19	P79016		-0.0926037	0.259102	8	2	16.062	56.909	21.6188	20.8815	22.0689	23.0309	22.8865	22.8006	22.8153	23.2386	22.942
hmg1	SPCC162.09c	3-hydroxy-3-methylglutaryl-CoA reductase Hmg1	Q10283		-0.0935237	1.06902	27	27	114.88	112.65	17.6706	18.5891	18.7489	23.4228	23.4438	23.4532	23.5606	23.4545	23.5853
brr2	SPAC9.03c	U5 snRNP complex ATPase subunit Brr2	Q9UT24		-0.0938034	0.208667	17	17	248.81	24.964	18.8775	16.9174	18.3423	19.0086	19.3769	19.1829	19.0124	19.3753	19.4621
rpp103	SPCP1E11.09c	ribosomal protein P1 Rpp103	Q9UU78		-0.0943451	0.226654	3	3	11.216	149.51	17.2689	18.1367	18.3475	21.4518	21.5529	21.2728	21.7856	21.3062	21.4688
rpl402	SPBP8B7.03c	60S ribosomal protein L4	P35679		-0.0951646	0.412423	20	8	39.767	53.478	21.7102	21.2723	22.4648	23.7201	23.684	23.682	23.9834	23.7167	23.6715
tif211	SPAC3G9.09c	translation initiation factor eIF2 alpha subunit	P56286		-0.0952504	0.45733	14	14	34.525	56.556	21.782	17.637	17.3451	20.874	20.8705	20.9295	21.138	20.9879	20.8338
mdj1	SPCC4G3.14	mitochondrial DNAJ domain protein Mdj1	P87239		-0.0954291	0.362382	9	9	57.188	35.391	18.5821	17.8947	18.9015	19.7804	19.7934	19.9413	19.7825	19.9043	20.1146
oac1	SPAC139.02c	mitochondrial carrier, ocaloacetate family anion	Q9UTN1		-0.0962029	0.289036	13	13	35.547	26.026	18.0946	17.6341	17.6142	21.03	21.15	21.0644	21.3765	20.934	21.2225
cdc6	SPBC336.04	DNA polymerase delta catalytic subunit Cdc6	P30316		-0.0966778	0.0262466	5	5	123.57	7.18	17.6121	16.6803	18.2382	14.6722	17.5191	16.9386	17.9184	16.6139	14.8876
rpt1	SPBC16C6.07c	19S proteasome base subcomplex ATPase subunit Rpt1	O42931		-0.0966791	0.101784	29	29	48.965	219.26	17.9928	17.7029	18.6679	23.4276	23.3507	24.0223	23.4404	24.2315	23.4188
	SPAC8E11.10	sorbose reductase	Q9Y6Z9		-0.0966829	0.439454	5	5	27.437	23.774	20.0044	17.5043	20.7679	19.7921	19.9486	19.6696	19.8979	19.8166	19.9858
scj1	SPBC1347.05c	Hsp40 family ER-associated DNAJ domain protein Scj1	O94625		-0.0988204	0.30528	9	9	44.287	27.33	18.3398	17.6441	17.8765	19.7295	20.0821	20.0998	20.0046	20.0285	20.1749
sdh2	SPAC140.01	succinate dehydrogenase (ubiquinone) iron-sulfur protein subunit	P21911		-0.100099	0.244686	3	3	31.425	3.437	18.7442	17.877	17.8561	18.7879	18.768	18.785	19.1252	18.5755	18.9405
pre9	SPAC13C5.01c	20S proteasome complex subunit alpha 3 Pre9	Q09682		-0.101682	0.321371	5	5	27.925	9.137	18.3455	17.2024	17.6404	19.1448	19.1145	18.8511	19.0854	19.3144	19.0157
scs22	SPAC17C9.12	VAP family protein Scs22	Q10484		-0.101921	0.324344	6	6	34.005	14.73	18.6141	18.6063	18.6355	19.5167	19.4897	19.7853	19.5814	19.6447	19.8714
anp1	SPBC1734.04	Golgi mannan polymerase I complex subunit Anp1	O74745		-0.102042	0.391855	8	8	48.99	10.654	16.6372	17.4056	19.161	19.1916	19.5395	19.3179	19.4359	19.3886	19.5305
rps13	SPAC6F6.07c	40S ribosomal protein S13	P28189		-0.102217	0.290977	9	9	16.953	32.874	22.1027	21.5855	22.3342	23.7666	23.7483	23.7623	23.6364	24.1239	23.8235
rpl1202	SPCC31H12.04c	60S ribosomal protein L12.1/L12A	P0CT84		-0.102982	1.28752	7	7	17.666	323.31	21.9458	22.057	22.6112	24.3397	24.4188	24.4128	24.5031	24.5356	24.4416
rfc5	SPBC83.14c	DNA replication factor C complex subunit Rfc5	O94697		-0.104034	0.207945	8	8	40.403	14.179	18.034	16.6562	18.1229	19.629	19.6083	20.0664	19.7624	19.7357	20.1178
rpn1301	SPBC342.04	19S proteasome regulatory subunit Rpn13a	Q9Y7Y6		-0.104975	0.398579	6	6	31.82	64.118	18.2057	18.2046	17.2293	19.6129	19.5338	19.8953	19.7738	19.8232	19.7599
rpl2302	SPCC1322.11	60S ribosomal protein L23	P0CT61	+	-0.107645	1.49011	5	5	14.882	64.872	21.6929	21.5961	21.6818	22.8538	22.7463	22.8338	22.9085	22.9219	22.9265
pre3	SPBC4C3.10c	20S proteasome complex subunit beta 1 Pre3	O43063		-0.108271	0.926113	8	8	24.564	33.767	18.5827	18.1925	17.7356	19.1603	19.1956	19.0189	19.2498	19.2227	19.2271
clc1	SPBC9B6.08	clathrin light chain Clc1	Q9USP6		-0.108884	0.0998608	2	2	25.863	1.8285	17.7409	18.3451	17.6703	17.8055	17.8397	16.772	17.2341	17.7812	17.7285
rpp201	SPBP8B7.06	60S acidic ribosomal protein A2	P08094		-0.109185	0.298105	7	4	11.158	190.5	19.5915	17.5275	20.8747	22.8465	22.4602	22.4782	22.5461	22.7874	22.779
tsc13	SPBC646.07c	enoyl-[acyl-carrier-protein] reductase	O94511		-0.109891	0.499611	7	7	34.64	16.396	18.5869	17.8326	20.9403	21.8795	21.8818	21.8836	21.8263	22.1591	21.9891
gtp1	SPBC354.01	cytoplasmic translation associated GTP binding protein Gtp1	P32235		-0.110566	0.264665	8	8	40.749	20.063	17.5916	18.1384	19.3292	19.1927	19.0976	19.0112	19.2017	19.4899	18.9415
	SPCC126.08c	lectin family glycoprotein receptor	O94401		-0.11087	0.292303	7	7	35.128	72.963	17.957	17.5899	17.9501	19.7425	19.4441	19.4873	19.5714	19.5238	19.9114
vma1	SPAC343.05	V-type ATPase V1 domain, subunit A	P31406		-0.110895	0.539573	26	26	68.805	118.93	17.8609	17.9167	19.1662	22.6989	22.6346	22.68	22.6971	22.6898	22.9594
rpl2402	SPCC330.14c	60S ribosomal protein L24	O74884		-0.111726	0.58367	3	3	16.912	4.7066	20.2511	20.3347	19.0172	20.3929	20.4359	20.1663	20.4634	20.4091	20.4577
rpl803	SPBC839.04	60S ribosomal protein L8/L2	P0CT72		-0.111773	0.279846	7	7	27.1	78.942	21.976	21.2679	22.1753	23.2468	22.9694	22.9016	23.3928	23.018	23.0421
abz1	SPBP8B7.29	para-aminobenzoate synthase	O94277		-0.112043	0.353863	11	11	80.598	17.346	19.3936	18.1495	19.4117	18.5109	18.892	18.7957	18.7708	18.7892	18.9747
rps2	SPCC576.08c	40S ribosomal protein S2	O74892	+	-0.112581	1.50639	15	15	27.637	323.31	22.8606	22.7491	23.3439	24.744	24.7443	24.727	24.783	24.889	24.881
mrs1	SPBC25B2.09c	mitochondrial and cytoplasmic arginine-tRNA ligase Rrs1/Mrs1	O74781		-0.112829	0.41098	15	15	70.689	31.857	17.4903	17.8358	17.6656	20.6994	20.5665	20.33	20.6976	20.5574	20.6794
vrs1	SPBC1709.02c	cytoplasmic valine-tRNA ligase Vrs1/Vas1	O75005		-0.114394	0.367384	27	27	111.32	77.18	19.3676	18.0834	19.5708	22.0732	21.7047	21.6713	21.9686	21.9062	21.9177
sec2302	SPBC776.04	COPII cargo receptor subunit Sec23b	O94672		-0.114578	0.0713448	6	5	85.381	14.525	17.9388	18.1071	18.9739	16.2336	17.5472	17.8141	17.6934	16.7699	17.4753
rpl3703	SPAPB17E12.05	60S ribosomal protein L37	P59289		-0.114691	0.677519	4	1	9.9605	12.838	18.4526	18.3475	18.7409	18.7934	18.8005	18.8524	19.0478	18.9509	18.7918
rpn3	SPBC119.01	19S proteasome regulatory subunit Rpn3	O42897		-0.115106	0.512686	16	16	57.346	194.5	18.6291	16.8618	18.1443	22.6304	22.52	22.5767	22.5713	22.8743	22.6269
rps002	SPAPJ698.02c	40S ribosomal protein S0B	Q9P546	+	-0.115474	1.74592	18	15	31.42	291.83	22.7961	22.4284	22.9028	24.8653	24.8816	24.8073	24.9286	24.9927	24.9792
cts1	SPAC10F6.03c	CTP synthase Cts1	O42644		-0.115596	0.408357	18	18	66.867	48.508	17.4377	17.5012	20.6481	21.7465	21.7031	22.0566	21.9158	21.8963	22.0409
cyc2	SPAC17H9.12c	mitochondrial cytochrome c-heme linkage protein Cyc2	O13809		-0.116678	0.449985	7	7	29.375	22.808	19.9019	18.5242	20.002	19.5496	19.7144	19.6052	19.6769	19.6057	19.9366
	SPBC18E5.01	unknown with similarity to bacterial carboxy-cis,cis-muconate cyclase	O59681		-0.116694	0.363756	11	11	38.22	63.434	18.918	16.2857	18.4056	21.4375	21.1813	21.3798	21.3614	21.3206	21.6666
lys12	SPAC31G5.04	homoisocitrate dehydrogenase Lys12	O14104		-0.117404	0.626356	15	15	39.256	136.88	21.7293	22.0484	22.2803	21.787	21.6753	21.6796	21.9729	21.7125	21.8086
rpl8	SPBC29A3.04	60S ribosomal protein L7a/L8	O13672		-0.11985	0.810617	18	18	28.606	178.71	21.9256	21.8002	22.425	24.0039	23.8306	23.8853	23.9361	24.0793	24.064
orc4	SPBP23A10.13	origin recognition complex subunit Orc4	Q9Y794		-0.120093	0.134551	3	3	108.61	2.5102	18.4529	17.5769	18.9836	16.2138	15.7393	16.7115	16.5548	16.4681	16.002
tif225	SPAC8C9.15c	translation initiation factor eIF2B epsilon subunit	P56287		-0.120669	0.334663	9	9	76.325	12.923	17.374	17.1016	18.6867	18.5944	18.8966	19.0676	18.8735	18.9853	19.0619
cab5	SPCC14G10.01	dephospho-CoA kinase	O74414		-0.120736	0.10939	3	3	26.828	3.966	18.3105	17.0154	17.5914	17.5921	16.8959	17.718	16.92	17.7272	17.921
rpl902	SPCC613.06	60S ribosomal protein L9	O74905		-0.120958	0.347612	9	4	21.382	43.853	17.96	18.4267	18.206	21.2485	21.3248	21.5591	21.2951	21.5274	21.6728
his1	SPAC25G10.05c	ATP phosphoribosyltransferase	P40373		-0.121796	0.32371	8	8	34.029	32.468	18.1539	18.1595	18.9513	20.7709	20.5558	20.3584	20.8802	20.5822	20.588
	SPAC8F11.08c	ER membrane associated esterase/lipase	Q9UT29		-0.121899	0.575655	4	4	41.754	4.6637	17.1938	18.761	17.8911	18.2464	18.2459	18.0133	18.2147	18.2628	18.3938
rpl2802	SPCC5E4.07	60S ribosomal protein L27/L28	P36585		-0.121923	0.279581	10	3	16.653	4.6282	20.1739	19.4426	20.0013	21.7149	21.1648	21.3612	21.6637	21.4233	21.5197
mis4	SPAC31A2.05c	cohesin loading factor (adherin) Mis4/Scc2	Q09725		-0.12295	0.444184	12	12	180.72	9.2222	17.3483	17.394	18.1554	17.42	17.753	17.6054	17.6655	17.8535	17.6282
ggc1	SPCC1682.09c	mitochondrial carrier, guanine nucleotide Ggc1	O74439		-0.123987	0.553715	8	8	33.047	12.115	18.3927	18.1018	19.7059	19.5388	19.4566	19.471	19.7867	19.5958	19.4558
	SPBC1703.13c	mitochondrial carrier, inorganic phosphate/copper	Q9P7V8		-0.124664	0.833949	11	11	33.843	36.612	18.6549	17.7014	18.6574	21.4229	21.5668	21.5293	21.7004	21.5239	21.6687
erg26	SPBC3F6.02c	3 beta-hydroxysteroid dehydrogenase/delta 5-->4-isomerase Erg26	O43050		-0.125545	1.16584	6	6	38.317	15.496	17.8008	16.6596	18.1688	20.6369	20.6793	20.6201	20.8642	20.7087	20.74
coy1	SPCC364.04c	CASP family protein involved in Golgi vesicle transport Coy1	O59795		-0.126084	0.130574	5	5	72.182	13.816	18.4842	18.389	17.8513	17.124	16.3583	17.3416	17.2591	16.6825	17.2606
eft202	SPCP31B10.07	translation elongation factor 2 (EF-2) Eft2,B	O14460	+	-0.126538	1.3683	54	53	93.23	323.31	25.0375	24.9544	25.5408	26.3434	26.3551	26.2898	26.3834	26.5131	26.4714
ist2	SPBC691.05c	anoctamin calcium-activated chloride channel OR Ca(2+)-activated phospholipid scramblase involved in ER-plasma membrane tethering Ist2	O13621		-0.126588	0.180562	5	5	76.67	17.016	18.6322	18.1086	17.7366	18.8718	18.9487	18.9724	19.5868	18.8165	18.7693
tif222	SPAC343.14c	translation initiation factor eIF2B beta subunit	Q9UT76		-0.126706	0.54954	4	4	43.221	16.355	17.5802	17.9117	18.2334	18.8522	18.5411	18.7551	18.8074	18.7902	18.9309
erg25	SPAC630.08c	C-4 methylsterol oxidase Erg25	Q9UUH4		-0.12734	0.715772	5	5	35.802	6.7183	18.6273	17.1991	18.2752	20.0717	19.9616	19.8139	20.1366	20.0268	20.0658
elf1	SPAC3C7.08c	AAA family ATPase Elf1	O14134		-0.127691	0.454528	29	29	116.7	91.462	18.6295	17.2429	19.052	21.7331	21.7681	22.079	22.0382	21.8862	22.0389
mrpl22	SPCC1739.02c	mitochondrial ribosomal protein subunit L22	O74464		-0.128564	0.06091	4	4	28.903	3.1236	16.7845	18.3045	19.5004	16.0153	17.1825	15.7956	17.4268	16.5687	15.3837
rpl3402	SPCC1322.15	60S ribosomal protein L34	Q9URT8		-0.12908	0.429462	4	4	12.8	8.6788	22.7959	22.8549	22.6071	23.0363	22.9312	22.7867	23.1947	22.841	23.1057
thi20	SPBP8B7.17c	phosphomethylpyrimidine kinase Thi20	O94265		-0.129191	0.0449747	4	4	55.753	5.5853	17.9991	18.0416	18.5576	18.3423	18.7541	16.7211	16.5484	18.7912	18.8654
rga9	SPAC1952.16	RhoGAP Rga9	Q9UUJ3		-0.130062	0.0840742	5	5	76.867	13.054	18.1464	17.0777	17.0498	15.9112	16.9839	17.4659	17.4479	16.4157	16.8875
grn1	SPBC26H8.08c	GTPase Grn1	O74791		-0.130522	0.24641	13	13	52.434	73.63	19.1339	17.1282	18.7646	20.7504	20.3361	20.6668	20.5437	20.5523	21.0489
rps27	SPBC1685.10	40S ribosomal protein S27	O74330		-0.130547	0.456438	5	5	9.1718	9.9895	21.045	20.1102	20.6531	22.4504	22.7629	22.7746	22.7106	22.9164	22.7525
rqc2	SPCC132.01c	ribosome quality control complex subunit Rqc2	Q9USN8		-0.130909	0.314317	14	14	114.24	39.724	17.6309	17.4292	18.6094	20.0228	19.7966	19.9484	19.7415	20.1827	20.2363
hgh1	SPAC26F1.12c	chaperone for translation factor EF2, armadillo-type fold, Hgh1	Q10498		-0.131793	0.115856	3	3	41.26	6.7895	17.959	16.5562	17.8465	18.0057	16.955	18.0041	17.3489	18.0459	17.9654
cdc2	SPBC11B10.09	cyclin-dependent protein kinase Cdk1/Cdc2	P04551	+	-0.134776	1.46024	12	11	34.358	23.072	17.9193	18.7105	17.9167	20.8091	20.8343	20.7677	20.972	20.8623	20.9812
sfb3	SPBC4.03c	COPII-coated vesicle component Sfb3	Q9USS7		-0.135594	0.212106	6	6	98.068	6.0907	17.4399	16.7863	18.732	18.3611	18.4042	17.788	18.5248	18.0313	18.404
rpn9	SPAC607.05	19S proteasome regulatory subunit Rpn9	Q9US13		-0.135619	0.599227	18	18	43.457	178.81	17.6656	17.7351	18.209	22.458	22.2576	22.3906	22.3688	22.6534	22.4908
utp20	SPBC56F2.04	U3 snoRNP-associated protein Utp20	O60055		-0.136106	0.348008	15	15	285.22	25.865	17.9544	17.389	17.8332	19.1587	19.5126	19.5973	19.616	19.3809	19.6801
apl2	SPBC947.02	AP-1 adaptor complex beta subunit Apl2	O43079		-0.13712	0.33557	10	10	76.681	13.111	17.0096	18.3159	18.7911	18.908	19.0121	19.4047	19.1368	19.211	19.3883
	SPBC21C3.15c	aldehyde dehydrogenase, implicated in cellular detoxification	Q9P7K9		-0.13737	0.565403	12	12	57.571	55.516	18.3737	18.1987	18.5984	20.6827	20.5867	20.415	20.7099	20.565	20.8217
erv25	SPAC23H4.03c	COPII-coated vesicle component Erv25	O13946		-0.138422	0.578523	4	4	24.485	8.2794	17.6529	17.52	18.4332	19.3584	19.7125	19.5797	19.6429	19.7345	19.6885
dcn1	SPBC839.03c	neddylation protein Dcn1	Q8WZK4		-0.14071	0.145386	2	2	28.915	2.6074	18.0981	16.7673	16.9796	16.8456	16.8838	17.1932	17.7927	16.6925	16.8596
thr1	SPBC4C3.03	homoserine kinase Thr1	O43056		-0.141569	0.429876	6	6	36.608	5.814	17.5437	18.079	19.0067	19.1424	18.9395	18.6916	18.9667	19.0823	19.1492
rpn12	SPBC16G5.01	19S proteasome regulatory subunit Rpn12	P50524	+	-0.142063	1.74362	10	10	30.899	54.663	16.7823	19.0186	19.0013	21.8966	21.9029	21.8194	22.051	22.0273	21.9668
tup12	SPAC630.14c	transcriptional corepressor Tup12	Q9UUG8		-0.143526	0.086183	3	3	65.56	3.2188	18.113	17.4315	17.196	17.5291	17.6181	16.3067	17.4377	16.5199	17.9268
ade1	SPBC405.01	phosphoribosylamine-glycine ligase/phosphoribosylformylglycinamidine cyclo-ligase	P20772		-0.143585	1.1387	17	17	85.23	32.687	18.27	17.2038	18.3668	20.7241	20.7059	20.6479	20.8464	20.9254	20.7369
tif213	SPBC17G9.09	translation initiation factor eIF2 gamma subunit	Q09130		-0.143835	0.481553	10	10	48.78	76.465	21.0211	19.3454	20.542	20.4216	20.5055	20.6218	20.5374	20.8922	20.5507
sec15	SPCC1183.01	exocyst complex subunit Sec15	O75006		-0.143927	0.113218	5	5	88.549	6.8607	16.8823	17.5471	18.8512	16.8013	17.5441	17.2486	17.6794	16.5309	17.8154
cwh43	SPAC589.12	glycosylceramide biosynthesis protein Cwh43	Q9HDZ2		-0.144219	0.767969	21	21	110.03	225.85	17.277	17.2352	17.7372	22.7247	22.964	22.9906	23.0523	23.0014	23.0583
rpl1001	SPBC18E5.04	60S ribosomal protein L10	Q09127		-0.145277	0.834363	11	1	25.373	39.523	21.0817	20.9003	21.1675	23.7243	23.724	23.6619	24.0044	23.7807	23.761
rad24	SPAC8E11.02c	14-3-3 protein Rad24	P42656		-0.146146	0.582662	21	18	30.082	312.42	22.2581	22.3779	23.0028	24.1638	24.3917	24.0685	24.3857	24.4343	24.2423
dca7	SPBC17D11.08	WD repeat protein, DDB1 and CUL4-associated factor Dca7	O74763	+	-0.146182	1.51062	12	12	47.742	62.229	21.16	21.7224	21.4243	21.0552	21.1512	21.164	21.2423	21.2397	21.327
cmp7	SPBC1604.18c	ESCRT III complex subunit Cmp7	O94730		-0.146262	0.373287	8	8	50.787	47.214	18.7395	18.2121	18.1222	18.3551	18.7057	18.8037	18.5962	18.7974	18.9097
not3	SPAC1B3.05	CCR4-Not complex NOT box subunit 3/5	O13870		-0.147235	0.501708	15	15	72.759	55.874	18.1987	18.323	18.6286	19.8313	20.0281	20.0148	19.9902	19.9976	20.3282
ptr1	SPAC19D5.04	HECT-type ubiquitin-protein ligase E3 Ptr1	O13834		-0.147603	0.0948668	7	7	365.03	13.916	17.6428	18.8416	18.7152	16.3532	16.5874	17.0177	17.776	16.6287	15.9964
cys11	SPBC36.04	cysteine synthase	O59701		-0.153213	0.21554	6	6	37.853	44.248	17.8646	16.8728	17.0272	19.6842	19.6382	18.8339	19.5608	19.5309	19.5242
erg5	SPAC19A8.04	C-22 sterol desaturase Erg5	O13820		-0.15331	1.16404	25	25	62.27	77.424	17.9863	18.1626	18.1037	22.68	22.759	22.6154	22.8323	22.7616	22.9205
alg9	SPAC1834.05	mannosyltransferase complex subunit Alg9	Q9P7Q9		-0.153421	0.373235	7	7	66.27	10.795	18.6316	17.5269	17.9334	19.7974	19.5417	19.5316	19.5732	19.6913	20.0664
anc1	SPBC530.10c	mitochondrial carrier, ATP:ADP antiporter Anc1	Q09188		-0.153664	1.0022	12	12	35.02	128.64	20.8695	21.0263	21.8074	22.8616	22.9725	22.7507	22.9676	23	23.0781
lys9	SPBC3B8.03	saccharopine dehydrogenase	O59711		-0.153942	0.344839	18	18	49.938	127.23	20.5832	20.6141	21.9647	23.0475	22.5054	22.5252	22.919	22.7458	22.8751
rga2	SPAC26A3.09c	RhoGAP Rga2	Q10164		-0.154658	0.0842593	3	3	143.59	2.3293	17.3902	17.0483	17.6184	16.504	17.1872	16.0895	17.5734	15.6649	17.0064
cop1	SPBPJ4664.04	coatomer alpha subunit Cop1	Q96WV5		-0.154997	0.604381	41	41	136.37	171.49	18.7945	17.9956	18.0275	22.8236	23.0772	23.0911	23.0377	23.1254	23.2938
txl1	SPBC577.08c	thioredoxin-like I protein Txl1	Q9USR1		-0.1552	0.0717383	2	2	31.889	5.7081	18.0838	18.8142	17.9629	15.429	17.7212	15.5262	16.5005	16.4995	16.142
msy2	SPAC2C4.17c	MS ion channel protein 2	O14050		-0.155969	1.18459	7	7	94.643	12.957	17.5877	17.387	17.6912	19.3411	19.204	19.2922	19.4871	19.3409	19.4772
rps1501	SPCC1393.03	40S ribosomal protein S15	O94715		-0.15608	0.241348	7	3	17.519	86.466	22.0803	18.8773	21.8566	23.4147	23.0102	23.008	23.0477	23.7308	23.1227
dbl8	SPBC29A10.10c	ATP-dependent RNA helicase Dbl8	O94387		-0.156132	0.160912	3	3	222.21	2.4692	18.4705	17.1393	18.5779	16.6125	16.8879	15.8449	16.2639	16.9135	16.6364
rps1002	SPBP22H7.08	40S ribosomal protein S10	O13614	+	-0.156583	1.50322	10	5	16.443	105.03	23.504	23.4584	23.9523	23.9462	23.7966	23.9223	24.0548	24.0609	24.0191
ade7	SPBC409.10	phosphoribosylamidoimidazolesuccinocarboxamide synthase, SAICAR synthetase, Ade7	Q9UUB4		-0.156654	0.136586	2	2	33.913	5.4107	18.3432	18.1282	17.7114	17.9377	16.8574	17.255	17.7826	16.9419	17.7955
mdn1	SPCC737.08	midasin, Mdn1	O94248		-0.156982	0.828975	28	28	537.78	49.471	18.5369	18.4978	18.9212	20.4252	20.5776	20.6949	20.7453	20.6449	20.7784
gus1	SPAC17A5.15c	cytoplasmic glutamate-tRNA ligase Gus1	O13775		-0.156987	0.416685	24	24	80.749	155.25	19.5613	19.5792	19.4614	22.4919	22.6424	22.1925	22.4178	22.6925	22.6875
oca8	SPCC16A11.10c	cytochrome b5	Q9USM6		-0.157003	0.287267	4	4	14.252	12.861	17.7885	17.5422	17.7618	20.2862	20.0955	19.8853	20.6217	20.0509	20.0655
frs1	SPAC23A1.12c	cytoplasmic phenylalanine-tRNA ligase beta subunit Frs1	O42849		-0.15741	0.250507	15	15	66.849	27.774	19.1491	17.3905	19.7769	21.2607	21.02	21.1226	21.759	20.97	21.1464
vac8	SPBC354.14c	vacuolar protein-membrane adaptor Vac8	O43028		-0.157768	0.512346	16	16	60.232	90.337	18.1299	18.1071	17.8993	20.7964	21.2206	21.1719	21.1887	21.2371	21.2363
rps2401	SPAC17G6.06	40S ribosomal protein S24	O13784		-0.161409	0.31962	9	4	15.47	16.323	17.4669	18.8461	18.1667	20.5567	20.1791	20.1463	20.7672	20.2392	20.3599
npt1	SPAC1486.06	nicotinate phosphoribosyltransferase Npt1	Q9UTK3		-0.161487	0.0534064	3	3	46.694	2.4587	19.1117	17.9796	18.9857	16.6663	17.5197	15.8354	15.6924	18.6578	16.1557
grs1	SPAC3F10.03	mitochondrial and cytoplasmic glycine-tRNA ligase Grs1	Q10179		-0.163247	0.598334	33	33	74.004	228.52	21.8593	20.7986	21.4687	23.4583	23.6325	23.4685	23.5888	23.5613	23.8989
wdr44	SPAC3H5.08c	WD repeat protein, human WDR44 family	Q6LA54		-0.163758	0.122983	3	3	103.69	3.2419	17.3764	17.3841	18.2985	16.989	16.4137	16.0778	17.363	15.9516	16.6573
ogm4	SPBC16C6.09	ER membrane protein O-mannosyltransferase Ogm4	O42933		-0.164457	0.610616	10	10	90.09	21.657	18.985	18.6238	17.618	20.0124	19.878	19.6564	19.9469	19.9562	20.1371
erg32	SPBC27B12.03c	C-5 sterol desaturase Erg32	O13666		-0.164852	0.983462	5	5	39.063	6.6319	18.4214	16.8399	17.6633	18.5426	18.5096	18.3917	18.6347	18.5417	18.762
rpl31	SPAC890.08	60S ribosomal protein L31	Q9URX6		-0.165946	0.644416	9	9	13.261	54.999	22.143	21.1663	22.4381	23.3665	23.3803	23.3113	23.3171	23.7131	23.5258
trp3	SPCC1442.09	anthranilate synthase component I Trp3	O94582		-0.166826	0.643702	13	13	54.959	21.682	17.2928	18.0633	17.6466	20.1699	20.1331	20.1899	20.5307	20.3332	20.1294
les1	SPAC23C4.05c	nuclear bridge Ish domain protein Les1	O94559		-0.167233	0.291043	10	10	49.532	22.363	22.0321	22.5979	22.9276	20.5882	21.1365	20.6024	21.1916	20.9528	20.6844
pyr1	SPBC17G9.11c	pyruvate carboxylase Pyr1	Q9UUE1		-0.16768	0.681508	46	46	130.86	297.16	18.3769	18.7763	19.0425	23.5552	23.4303	23.2005	23.4972	23.5523	23.6396
drs1	SPCC1223.07c	cytoplasmic aspartate-tRNA ligase Drs1	O74407		-0.168102	0.225924	22	22	66.67	46.435	19.289	19.4298	20.7565	21.9652	21.609	21.3781	22.144	21.361	21.9516
pmd1	SPCC663.03	leptomycin transmembrane transporter Pmd1	P36619	+	-0.169653	1.42186	13	13	149.63	15.208	18.4923	17.4535	17.859	19.5583	19.4882	19.3756	19.6133	19.6503	19.6675
hmt1	SPCC737.09c	vacuolar phytochelatin and glutathione S-conjugate ABC family transmembrane transporter Hmt1	Q02592		-0.170955	1.06217	9	9	93.993	12.362	17.3385	18.0651	18.9333	18.9992	18.9174	18.7619	19.102	19.0838	19.0055
sec21	SPAC57A7.10c	coatomer gamma subunit Sec21	P87140		-0.171593	1.05487	31	31	100.93	138.43	18.1137	17.8547	16.98	22.697	22.893	22.8966	22.959	22.9646	23.0776
ade6	SPCC1322.13	phosphoribosylaminoimidazole carboxylase Ade6	P15567		-0.172194	1.23053	20	20	60.013	62.908	17.6921	17.1862	19.3283	22.4569	22.3884	22.2483	22.5054	22.5222	22.5826
chc1	SPAC26A3.05	clathrin heavy chain Chc1	Q10161		-0.17336	0.342768	51	51	190.02	284.84	18.2023	17.7042	19.4475	23.831	23.2562	23.8969	23.925	23.7551	23.8242
vph1	SPAC16E8.07c	V-type ATPase V0 subunit a	O13742		-0.17412	1.29853	11	11	94.158	89.689	17.0442	17.5601	17.7627	20.4738	20.33	20.4183	20.674	20.5484	20.5221
tup11	SPAC18B11.10	transcriptional corepressor Tup11	Q09715		-0.175787	0.0904886	2	2	67.33	4.2851	17.9195	18.1723	18.3887	16.1838	17.5633	16.2316	17.3909	17.3261	15.789
sec6102	SPBC19G7.17	translocon subunit Sec61 homolog	O42965		-0.176319	1.284	8	8	52.438	14.771	18.3976	17.5778	18.2456	20.6452	20.7258	20.6793	20.7825	20.8188	20.9779
ubr11	SPAC15A10.11	ubiquitin-protein ligase E3 (UBR family) Ubr11	O13731		-0.176704	0.115459	10	10	234.04	12.882	17.1271	17.8876	18.0241	18.1479	16.7242	18.3963	18.078	18.1728	17.5477
abc4	SPAC30.04c	vacuolar phytochelatin and glutathione S-conjugate ABC family transmembrane transporter Abc4	Q9P7V2		-0.182756	0.944164	16	16	164.79	56.981	18.4878	18.8189	18.3116	20.8734	20.885	20.7155	21.034	20.8712	21.1169
	SPBC887.17	plasma membrane guanine and adenine transmembrane transporter	O94300		-0.183572	0.784784	7	7	68.562	6.8837	18.7361	18.6378	17.8193	18.8156	18.5618	18.4708	18.8577	18.7922	18.749
cit1	SPAC6C3.04	citrate synthase Cit1	Q10306		-0.183818	0.390102	12	12	54.16	17.317	22.6409	23.1535	22.8476	22.7147	22.4801	22.27	22.9708	22.5678	22.4776
vps10	SPBC16C6.06	sorting receptor for vacuolar proteins, Vps10	O42930		-0.185239	0.116419	2	2	165.06	5.8458	18.0094	17.785	18.2248	16.3853	17.0263	16.4896	16.1861	16.3703	17.9005
asc1	SPAC30C2.04	cofactor for cytoplasmic methionyl-and glutamyl-tRNA synthetases Asc1	Q9P6K7		-0.186213	0.57347	14	14	50.606	136.93	20.2231	20.0978	19.883	21.9873	21.9758	22.1214	22.2692	22.419	21.9549
rpp203	SPAC1071.08	60S acidic ribosomal protein A2	O14317		-0.186277	0.646364	7	4	11.114	57.706	18.866	19.2507	17.0101	21.8383	21.667	21.9544	22.1999	21.9518	21.8668
wbp1	SPCC338.15	dolichyl-di-phosphooligosaccharide-protein glycotransferase subunit Wbp1	O59866		-0.186977	0.75157	19	19	48.898	113.02	17.9159	17.8777	18.9993	22.7536	22.7333	22.5006	22.8181	22.7285	23.0019
gdh2	SPCC132.04c	NAD-dependent glutamate dehydrogenase Gdh2	Q9USN5		-0.188121	0.525706	12	12	125.71	46.202	20.0697	19.8756	20.3421	19.4206	19.8904	19.5078	19.8447	19.6694	19.8691
ret2	SPCC285.08	coatomer delta subunit Ret2	O74496		-0.18891	0.889861	8	8	27.097	23.407	17.156	17.482	19.1087	20.9375	20.9601	20.9769	21.311	21.1592	20.9711
emp24	SPCC24B10.17	COPII-coated vesicle component Emp24	Q9P7I9	+	-0.189444	1.32168	4	4	23.138	5.7417	19.3048	16.9316	18.0348	19.1624	19.0334	19.0972	19.1774	19.3241	19.3598
mdh1	SPCC306.08c	malate dehydrogenase Mdh1	Q9Y7R8		-0.189961	0.288774	17	17	35.787	195.87	17.4501	17.9148	17.4146	22.5588	23.0666	23.374	23.1091	23.0362	23.4239
shm1	SPAC24C9.12c	serine hydroxymethyltransferase Shm1	O13972	+	-0.190475	1.69137	31	31	51.86	282.18	22.6525	22.8764	23.1714	24.0537	24.1082	24.1804	24.2883	24.2527	24.3727
ykt6	SPBC13G1.11	SNARE Ykt6	O60073		-0.190476	0.919131	6	6	22.651	8.4994	18.0647	17.5417	17.8582	18.6086	18.3705	18.3851	18.6394	18.5467	18.7495
mnn9	SPAC4F10.10c	Golgi mannan polymerase I complex subunit Mnn9	O36022		-0.190697	0.70571	4	4	38.296	15.043	17.2299	18.1359	18.5187	19.0189	19.0186	19.2043	19.4748	19.2249	19.1141
prs1	SPBC19C7.06	cytoplasmic proline-tRNA ligase Prs1	O60155		-0.19101	0.830711	26	26	78.874	186.66	20.7904	21.0942	21.5055	22.1572	21.9631	21.9537	22.0896	22.1839	22.3735
yrs1	SPCC1672.05c	cytoplasmic tyrosine-tRNA ligase Yrs1	O14055		-0.191621	0.208979	2	2	44.575	9.7285	18.2883	18.335	18.0121	17.9107	16.886	17.9869	17.77	17.794	17.7943
cpy1	SPAC19G12.10c	vacuolar carboxypeptidase Y	O13849		-0.193244	0.217291	4	4	114.24	15.664	18.1385	17.8968	17.1598	18.5254	19.6563	19.4226	19.3666	19.3612	19.4561
tif308	SPAC821.05	translation initiation factor eIF3h (p40)	Q9UT48		-0.193497	0.874722	7	7	39.78	88.818	20.5859	16.6629	17.9356	20.9416	20.6906	20.6581	20.9012	20.9113	21.0583
rpl2001	SPAC3A12.10	60S ribosomal protein L20A	P0CT68		-0.194425	0.527293	14	14	20.599	115.29	23.1947	22.616	23.0627	23.7419	23.5138	23.5277	24.0331	23.8005	23.533
dnm1	SPBC12C2.08	mitochondrial dynamin family scission GTPase Dnm1	Q09748		-0.195579	0.157082	4	3	87.008	3.5575	17.3807	18.025	18.0791	16.2434	17.3706	16.1509	17.1242	16.937	16.2904
mot1	SPBC1826.01c	TATA-binding protein-associated transcription initiation factor Mot1	O43065	+	-0.19567	1.36114	10	10	217.63	17.353	18.1129	18.8442	18.0812	18.3417	18.4725	18.5552	18.7006	18.6413	18.6145
zhf1	SPAC23C11.14	ER zinc importer, CDF family, Zhf1	O13918		-0.196335	0.533895	3	3	42.941	18.818	18.2391	17.2804	18.6565	19.4141	19.2562	19.1192	19.2055	19.4934	19.6796
tif223	SPAC4D7.09	translation initiation factor eIF2B gamma subunit	P56288	+	-0.197429	1.5833	13	13	50.461	107.02	17.8519	18.1755	18.0304	21.0478	21.024	21.1575	21.2432	21.2255	21.3529
emc1	SPAC25H1.07	ER membrane protein complex subunit Emc1	O13981		-0.199461	0.85656	15	15	100.92	31.092	18.1871	17.717	17.1889	21.2073	21.057	21.1478	21.3562	21.1565	21.4978
ssa2	SPCC1739.13	Hsp70 family heat shock protein Ssa2	O59855	+	-0.200675	1.66432	55	30	70.232	323.31	28.1404	28.2562	28.3843	27.8671	27.933	27.9011	27.9985	28.1601	28.1447
ost3	SPAPB17E12.11	oligosaccharyltransferase gamma subunit Ost3	Q8TFH3		-0.202151	0.810932	6	6	34.983	14.931	18.3884	19.3614	17.6325	20.8615	21.2441	20.9876	21.2455	21.1848	21.2693
pup2	SPAC323.02c	20S proteasome complex subunit alpha 5, Pup2	Q9UT97		-0.202972	0.922687	8	8	27.573	23.946	18.5261	19.9934	20.6498	20.1089	20.2168	20.0209	20.3074	20.4723	20.1758
tra1	SPBP16F5.03c	SAGA complex/ASTRA complex, phosphatidylinositol pseudokinase Tra1	Q9HFE8		-0.203212	0.229175	5	5	422.33	12.606	17.7405	16.7554	18.5858	17.5179	16.3918	17.0298	17.0828	17.0446	17.4218
its8	SPBC839.08c	pig-N	Q8WZK2		-0.203381	0.681693	13	13	106.4	39.877	16.491	17.9905	19.4404	21.2889	21.4295	21.3298	21.4275	21.4199	21.8108
rpn502	SPAPB8E5.02c	19S proteasome regulatory subunit Rpn502	P0CU18		-0.203858	0.221334	26	26	51.618	323.31	20.1951	21.5335	19.8599	24.1311	23.1252	24.1582	24.0186	23.8027	24.2047
vps16	SPAC824.05	HOPS/CORVET complex subunit Vps16	Q9UT38		-0.20711	0.126625	2	2	95.188	1.5186	17.7986	18.1672	17.954	15.555	16.0699	16.9985	17.1159	15.6473	16.4816
rps2501	SPBC3D6.15	40S ribosomal protein S25	O74172		-0.208116	0.722236	4	4	9.8194	10.708	20.1864	19.9216	20.7529	21.7014	21.4493	21.4157	21.7303	21.8969	21.5637
	SPAC9E9.04	bcap family homolog, implicated in vesicle-mediated transport	O14290		-0.208131	0.806778	5	5	21.238	18.116	18.0819	18.2311	18.0684	19.9292	20.1515	19.8664	20.1372	20.0825	20.3519
pef1	SPCC16C4.11	cyclin-dependent protein kinase Pho85/PhoA-like Pef1	O74456		-0.209713	0.779194	7	6	32.736	9.4032	18.1704	18.0309	18.8719	18.5266	18.5072	18.8601	18.8805	18.7461	18.8964
mug157	SPAC12B10.16c	alpha-mannosidase GH125 family Mug157	Q10449		-0.210136	0.11613	2	2	57.153	4.2573	18.6176	16.6723	18.145	17.3897	16.2194	15.9664	17.6681	16.0063	16.5315
gpd2	SPAC23D3.04c	glycerol-3-phosphate dehydrogenase Gpd2	Q09845		-0.211032	1.21282	12	12	40.874	111.57	21.4322	21.2906	21.4894	20.9623	21.165	20.9737	21.1502	21.272	21.3119
amf1	SPBC1683.03c	plasma membrane ammonium transmembrane transporter Amf1	Q9P6J7		-0.213034	0.792428	3	3	56.954	23.572	18.1717	17.3698	17.9296	19.5474	19.6046	19.8937	19.8132	20.0181	19.8535
gua2	SPAP7G5.02c	GMP synthase [glutamine-hydrolyzing] Gua2	Q9P772		-0.213265	0.598213	22	22	60.044	87.486	20.6008	20.1047	21.4209	22.1463	21.825	21.7721	21.9113	22.2499	22.2221
sec27	SPBC16C6.13c	coatomer beta' subunit	O42937		-0.214067	1.05775	29	29	89.802	259.93	17.5414	17.257	17.6983	22.7506	22.8632	22.8425	22.876	23.0398	23.1827
aat1	SPBC359.03c	plasma membrane amino acid transmembrane transporter Aat1	Q9P5N2		-0.216325	0.830888	4	3	63.259	12.577	17.8144	16.9069	18.205	18.715	18.7751	18.8898	18.8696	18.9343	19.225
ubi2	SPAC1805.12c	ribosomal-ubiquitin fusion protein Ubi2	P0CH07		-0.216804	0.0768241	5	1	14.595	1.811	17.3167	17.9452	18.7742	16.5077	17.7321	16.6142	16.8165	15.7929	18.895
rps2302	SPBP4H10.13	40S ribosomal protein S23	P0CT76		-0.216858	0.975836	5	5	15.655	68.492	22.765	21.9389	22.1987	22.9731	22.688	22.75	23.1356	22.9524	22.9736
rps21	SPBC18E5.06	40S ribosomal protein S21	P05764		-0.217378	0.447371	5	5	9.6166	40.935	19.7545	19.3472	20.5811	21.8615	21.2333	21.7009	21.8388	21.6494	21.9597
gsa1	SPAC3F10.04	glutathione synthetase large and small subunit Gsa1	P35669		-0.218449	0.110853	5	5	56.152	9.4226	18.4557	17.5579	19.0688	16.6316	17.8291	15.6801	17.3522	17.2066	16.2374
lys1	SPAP7G5.04c	aminoadipate-semialdehyde dehydrogenase	P40976		-0.218702	0.193295	31	31	156.89	148.66	18.9527	18.5998	19.1735	22.1829	22.0393	22.415	22.9607	21.6018	22.7309
ogm2	SPAPB1E7.09	protein O-mannosyltransferase Ogm2	Q9C100		-0.219033	0.758082	7	7	85.036	15.552	17.7341	17.7711	18.3402	19.5604	19.3577	19.3348	19.7668	19.7292	19.414
sir1	SPAC10F6.01c	sulfite reductase beta subunit Sir1	Q1K9C2		-0.219922	0.817953	52	52	163.84	323.31	18.6031	19.2004	20.0909	23.7457	23.8953	23.4941	23.87	24.0129	23.912
alt1	SPBC582.08	alanine aminotransferase Alt1	Q10334	+	-0.220466	1.45532	6	6	56.627	11.073	17.6398	17.3854	18.8867	18.451	18.6636	18.5855	18.8184	18.8219	18.721
ssc1	SPAC664.11	mitochondrial (2Fe-2S) cluster assembly chaperone Ssc1	P22774	+	-0.222066	1.60598	45	45	72.976	323.31	26.7149	26.8534	26.8938	25.2744	25.3606	25.4511	25.5224	25.5779	25.652
elp3	SPAC29A4.20	elongator complex tRNA uridine(34) acetyltransferase subunit Elp3	O14023	+	-0.222787	1.92008	7	7	61.849	31.291	17.4862	17.7171	17.9397	18.9313	18.9206	18.8062	19.1668	19.0576	19.102
pro1	SPAC821.11	gamma-glutamyl phosphate reductase Pro1	Q9UT44		-0.223166	0.734114	14	14	48.706	20.854	18.5243	17.3837	18.1592	20.6983	20.6974	20.5398	20.6379	21.0839	20.8833
	SPBC17A3.05c	DNAJ/DUF1977, human DNAJB12 homolog, Hsp70 co-chaperone	O13633		-0.223862	1.10745	18	18	46.399	42.716	17.3202	17.9776	18.5117	22.3646	22.6075	22.6007	22.6593	22.7472	22.8378
hrp3	SPAC3G6.01	CHD family chromatin remodeller Hrp3	O14139		-0.225174	0.205763	3	3	159.38	2.2254	18.6684	17.2273	18.6294	15.7057	16.3597	15.9209	16.2875	16.8369	15.5374
gad8	SPCC24B10.07	serine/threonine protein kinase (AGC family) Gad8	Q9P7J8		-0.225921	0.328168	4	4	63.769	3.7893	18.3289	18.4136	17.3983	15.8556	16.0299	16.3372	16.7772	15.9594	16.1638
slc1	SPAC1851.02	1-acylglycerol-3-phosphate O-acyltransferase Slc1	Q9US20		-0.226595	0.502631	6	6	31.393	51.925	19.1364	17.9213	18.3494	19.8618	20.0645	20.4834	20.3739	20.4841	20.2314
erg11	SPAC13A11.02c	lanosterol 14-demethylase (cytochrome P450) Erg11	Q09736		-0.227193	0.964093	15	15	56.331	166.33	18.3304	17.7006	18.1467	22.6115	22.8636	22.685	22.8981	22.838	23.1056
apl4	SPCP1E11.06	AP-1 adaptor complex gamma subunit Apl4	Q9UU81		-0.22827	1.28585	17	17	96.04	67.07	18.9177	17.4782	17.5168	20.4204	20.605	20.5792	20.644	20.8106	20.8348
rpn7	SPBC582.07c	19S proteasome regulatory subunit Rpn7	Q10335		-0.228566	1.03742	18	18	46.68	203.73	18.2259	17.7931	17.926	22.7025	22.5842	22.7076	22.7039	22.9702	23.006
	SPBC428.15	Obg-like ATPase, human OLA1 ortholog	O94362		-0.229243	0.400659	6	6	44.461	19.906	17.955	16.8596	18.5041	18.0738	18.7228	18.7041	18.7498	18.5214	18.9174
rpl26	SPBC29B5.03c	60S ribosomal protein L26	P78946		-0.229387	0.749866	6	6	14.341	19.994	22.3281	22.4192	21.3834	22.4928	22.2734	22.1023	22.4377	22.4332	22.6858
rpt2	SPBC4.07c	19S proteasome base subcomplex ATPase subunit Rpt2	P36612		-0.230659	0.806785	26	26	50.06	283.16	18.5092	18.8011	18.1687	23.3835	23.7208	23.737	23.7272	23.9513	23.8547
rps1502	SPAC1071.07c	40S ribosomal protein S15	Q9UTQ6		-0.231582	0.392102	6	2	17.633	4.376	20.0198	20.0339	19.978	21.8851	21.5031	21.2727	21.9156	21.9992	21.4409
abc2	SPAC3F10.11c	vacuolar phytochelatin and glutathione S-conjugate ABC family transmembrane transporter Abc2	Q10185	+	-0.233754	1.55523	18	18	166.94	26.065	17.9925	17.2991	18.0406	19.9153	20.0255	20.0186	20.3259	20.1206	20.2143
nop9	SPAC6G9.02c	pumilio family RNA-binding protein Nop9	Q92347		-0.235238	0.16988	2	2	75.439	3.0471	18.5355	18.2552	17.8849	15.4618	16.4414	16.0235	16.5567	15.338	16.7377
sec28	SPBC24C6.05	coatomer epsilon subunit	O74767		-0.235979	0.683413	8	8	31.774	64.75	17.7213	17.0206	18.4597	20.7536	20.7328	21.105	21.2222	20.9008	21.1764
mpg2	SPBC13G1.02	mannose-1-phosphate guanyltransferase	O60064		-0.237223	0.476638	17	17	46.096	110.33	19.0775	19.226	19.8362	22.1656	22.124	22.6502	22.3787	22.8159	22.4569
rpn11	SPAC31G5.13	19S proteasome regulatory subunit, ubiquitin-specific protease subunit Rpn11	P41878		-0.238482	1.26469	14	14	34.572	58.75	17.9531	18.6113	19.4411	21.8506	21.6448	21.9023	21.994	22.1188	22.0003
gcs2	SPCC737.06c	glutamate-cysteine ligase regulatory subunit Gcs2	O94246		-0.238653	1.06765	7	7	32.66	21.111	18.5114	17.3475	17.5345	19.9236	19.8815	19.8161	19.971	20.3063	20.0599
idh2	SPBC902.05c	isocitrate dehydrogenase (NAD+) subunit 2	Q9USP8		-0.238682	0.152027	3	3	41.188	2.9088	18.222	17.4434	18.9133	17.1304	17.5599	16.17	17.9668	17.0764	16.5331
ura1	SPAC22G7.06c	carbamoyl-phosphate synthase (glutamine hydrolyzing), aspartate carbamoyltransferase Ura1	Q09794	+	-0.238774	1.45869	132	131	248.31	323.31	24.2055	25.0104	24.974	27.4706	27.2466	27.3908	27.55	27.6808	27.5935
rps1001	SPAC31G5.17c	40S ribosomal protein S10	O14112	+	-0.239514	1.87863	9	4	16.275	13.238	21.8739	21.8316	22.4164	22.1365	22.1323	22.129	22.2861	22.352	22.4783
sof1	SPBC1A4.07c	U3 snoRNP-associated protein Sof1	O74340		-0.239647	0.159772	2	2	49.994	8.816	19.1431	18.0295	18.0801	16.3	15.9499	17.1783	16.6219	17.4998	16.0254
rpb11	SPAC3A12.07	RNA polymerase II complex subunit Rpb11	P87123		-0.242866	0.363761	2	2	14.127	2.2536	18.0948	19.021	18.5489	16.4734	16.0341	16.8624	16.6511	16.9678	16.4796
dnf2	SPAC24B11.12c	plasma membrane phospholipid-translocating ATPase complex, ATPase subunit Dnf2	Q09891		-0.245454	0.765004	9	9	159.35	18.14	18.8397	17.1944	17.8071	18.97	18.6105	19.0449	19.0062	19.2186	19.1372
rpn10	SPAC637.10c	19S proteasome regulatory subunit Rpn10	O94444		-0.2456	0.904131	6	6	27.14	27.461	18.296	17.0216	18.4512	20.3103	20.2449	20.2715	20.3596	20.436	20.7679
pdb1	SPBC30D10.13c	pyruvate dehydrogenase e1 component beta subunit Pdb1	Q09171	+	-0.245928	1.79237	7	7	39.623	58.416	20.8365	18.5908	18.1151	20.7919	20.6692	20.5884	20.9378	20.9528	20.8967
gmh5	SPAC637.06	Gmh5 alpha-1,2-galactosyltransferase	P78817		-0.247313	0.201511	3	3	41.127	2.2912	18.3912	18.1052	17.2355	16.4083	16.7768	16.7438	16.2891	16.5919	17.7899
taf12	SPAC15A10.02	SAGA complex/transcription factor TFIID complex subunit A Taf12	O13722		-0.249632	0.18994	2	2	49.195	1.5769	17.3189	18.2054	19.2819	16.4291	16.7917	15.3099	16.6579	15.9611	16.6606
mba1	SPAC13G7.11	mitochondrial membrane-associated ribosome receptor Mba1	Q10275		-0.250989	0.222194	2	2	31.691	2.4877	18.1937	17.0079	18.0226	16.9922	16.9777	16.194	17.1883	16.2818	17.4468
myo51	SPBC2D10.14c	myosin type V	O74805		-0.251167	0.320918	12	11	167.66	33.837	17.8489	18.3633	18.246	18.8921	18.9896	19.2538	18.6968	19.5293	19.6629
rpn6	SPAC23G3.11	19S proteasome regulatory subunit Rpn6	Q9P7S2	+	-0.252162	2.06739	18	18	47.341	161.67	18.2248	17.9891	17.4013	22.8666	22.8599	22.9384	23.1176	23.229	23.0748
stt4	SPBC577.06c	1-phosphatidylinositol 4-kinase Stt4	Q9USR3		-0.25292	0.709666	10	10	213.96	34.547	18.3179	18.069	18.8162	20.0988	20.4201	20.3153	20.4177	20.3803	20.795
tlc4	SPAC17A2.02c	TLC domain-containing protein Tlc4	O13752		-0.254474	0.895972	4	4	33.042	6.4638	18.6327	18.0648	19.3572	20.7201	20.4295	20.3353	20.8748	20.7114	20.6621
act1	SPBC32H8.12c	actin Act1	P10989		-0.254658	0.983691	24	24	41.764	323.31	25.5492	26.0575	26.2019	27.5985	27.9088	27.9456	28.0167	28.026	28.1742
coa2	SPAC15A10.17	cytochrome c oxidase assembly protein Coa2	G2TRM8		-0.254745	0.0858527	2	2	9.4438	1.7822	18.3246	17.5034	17.9631	17.482	16.8521	16.557	19.1662	15.7406	16.7486
erj5	SPAC2E1P5.03	ER DNAJ domain protein Erj5	Q9P7C1	+	-0.256851	1.51468	6	6	34.787	17.701	17.3833	18.2526	18.1246	19.3681	19.4541	19.4542	19.7286	19.7789	19.5394
rna1	SPAC22E12.07	RanGAP Rna1	P41391		-0.257717	0.474814	5	5	43.235	7.2507	19.3263	17.228	18.0106	18.771	18.6418	18.041	18.8181	18.8054	18.6036
arg11	SPAC4G9.09c	N-acetyl-gamma-glutamyl-phosphate reductase/acetylglutamate kinase	P31318	+	-0.258729	1.82638	9	9	97.704	18.904	19.623	19.3738	18.2791	19.4892	19.3264	19.416	19.6888	19.5884	19.7305
stt3	SPBC1271.02	oligosaccharyltransferase subunit Stt3	O94335		-0.259431	0.936767	9	9	84.973	16.254	17.1145	17.2312	17.6911	20.7831	20.87	20.8805	20.9635	20.9935	21.3549
	SPBC56F2.07c	ribosome biogenesis factor recycling AAA family ATPase	O60058		-0.261634	1.25765	10	9	88.471	51.284	18.7987	18.049	16.6249	18.9435	19.042	19.1496	19.1589	19.3405	19.4205
elo2	SPAC1B2.03c	fatty acid elongase Elo2	Q9UTF7		-0.262345	0.34734	3	3	38.337	206.32	18.9097	17.2557	17.9804	20.8309	20.909	20.6985	20.6923	20.8505	21.6826
fes1	SPBC3B9.01	Hsp70 nucleotide exchange factor Fes1	O43030		-0.262632	0.133932	5	5	32.744	5.1963	17.4347	18.0546	17.7554	16.9692	17.6358	15.8193	17.3673	17.7322	16.1127
vps1302	SPBC16C6.02c	intermembrane lipid transfer protein, chorein family Vps1302	O42926		-0.262685	0.18551	4	4	339.01	4.8946	17.2264	17.5359	19.2631	16.6115	17.1962	18.0053	18.2024	17.4253	16.9734
rpl3601	SPCC970.05	60S ribosomal protein L36	Q92365		-0.263158	1.07588	4	4	11.263	37.863	21.1074	20.8972	21.2792	22.5125	22.3083	22.1982	22.6422	22.6975	22.4688
ekc1	SPCC663.01c	serine/threonine protein phosphatase PP6 regulatory subunit Ekc1	O74511		-0.265474	0.500816	10	10	94.966	44.934	17.7404	18.0177	18.4335	18.6825	19.2088	19.1336	19.0764	19.1473	19.5976
cut14	SPBP4H10.06c	condensin complex SMC subunit Smc2	P41003		-0.266125	0.257828	5	5	134.14	17.641	17.5145	16.7589	18.4072	16.6454	16.4384	16.3544	16.8249	16.0139	17.3978
gid5	SPAC26H5.04	GID complex armadillo repeat subunit Gid5	O13986		-0.266989	0.952952	14	14	90.407	25.038	17.2207	17.0442	18.0681	19.4023	19.4839	19.7018	19.6208	19.817	19.9512
bfr1	SPCC18B5.01c	plasma membrane brefeldin A efflux transporter Bfr1	P41820	+	-0.267087	3.20367	36	36	171.75	127.32	18.8361	17.5593	18.0446	22.7318	22.7623	22.7181	23.0038	22.963	23.0466
srs1	SPAC29A4.15	cytoplasmic serine-tRNA ligase Srs1	O14018		-0.271516	0.563742	17	17	51.642	97.058	18.3835	19.4831	20.3496	20.9889	21.6146	21.3748	21.3952	21.7814	21.6163
rad25	SPAC17A2.13c	14-3-3 protein Rad25	P42657		-0.272401	1.0874	20	17	30.369	245.03	21.0723	20.7904	21.2024	23.6332	23.5144	23.5165	23.6522	24.0331	23.7961
mtr10	SPBC11G11.07	karyopherin/importin-beta family nuclear import receptor Mtr10	Q9USZ2		-0.272633	0.671887	11	11	108.17	30.013	15.8273	17.8882	17.5592	19.4047	19.9794	19.5413	19.8121	19.9043	20.0269
dga1	SPCC1235.15	diacylglycerol O-acyltransferase Dga1	O74850		-0.27442	0.407538	2	2	39.485	2.2679	18.0853	17.4003	17.1113	16.9875	17.1303	16.8011	17.6543	16.7381	17.3497
rnc1	SPCC757.09c	KH domain RNA-binding protein Rnc1	O74919		-0.274785	0.637779	15	15	43.377	73.652	19.0313	20.3601	20.9642	22.5068	22.474	22.2945	22.7225	22.3726	23.0046
csn2	SPAPB17E12.04c	COP9/signalosome complex subunit Csn2	Q9HFR0	+	-0.275916	1.39352	5	5	51.375	4.3221	19.812	18.6142	18.6184	18.2571	18.3265	18.3644	18.4183	18.6797	18.6779
csr102	SPAC3H8.02	sec14 cytosolic factor family, phospholipid-intermembrane transfer protein Csr102	Q10138		-0.27628	0.875508	11	11	51.473	14.889	18.9481	18.8263	18.9908	20.2466	20.3512	20.4401	20.6371	20.3798	20.8497
acs1	SPCC191.02c	acetyl-CoA ligase	P78773		-0.276536	0.852686	24	24	73.035	110	19.8855	16.9571	21.0636	22.0968	22.0454	21.9666	22.1556	22.6042	22.1786
alg2	SPBC11B10.01	mannosyltransferase complex subunit Alg2	Q96WW6		-0.277118	0.750045	7	7	57.166	9.0722	18.8379	18.8232	17.6392	19.3654	19.1281	19.3563	19.857	19.4602	19.3639
ufe1	SPCC895.04c	SNARE Ufe1	O94531		-0.277875	1.29479	7	7	36.371	12.399	17.1846	17.9577	18.7325	19.7023	19.6246	19.8374	19.8475	20.1136	20.0368
hem2	SPAC1805.06c	porphobilinogen synthase Hem2	P78974		-0.279467	0.166837	3	3	36.12	3.4197	18.1629	17.2887	17.7247	16.6695	16.2516	17.3114	16.6121	18.1153	16.3436
usp105	SPBC4B4.09	U1 snRNP-associated protein Usp105	O74970		-0.27954	0.198779	3	3	71.246	1.5545	16.9789	19.1318	18.7338	15.6128	16.7437	16.8347	17.4102	16.4181	16.2015
mmb1	SPBC25B2.07c	mitochondrial microtubule binder Mmb1	O74779		-0.280034	0.5018	18	18	53.762	42.929	24.0772	24.1534	23.9354	21.2319	21.9249	21.2323	21.5875	21.8393	21.8023
itr2	SPAC20G8.03	myo-inositol transmembrane transporter	P87110		-0.283494	0.989774	7	7	61.136	9.9154	18.0042	18.7269	19.0908	19.7737	19.8387	20.1839	20.2797	20.1343	20.2327
csi2	SPAC4D7.07c	mitotic chromosome segregation protein Csi2	O14173		-0.284978	1.02083	24	24	69.537	323.31	18.4052	18.4349	18.9345	24.7212	25.0588	24.9391	25.029	25.223	25.3221
gtr2	SPCC777.05	RagC/D GTPase Gtr2	O74544		-0.285476	0.751929	3	3	35.591	5.0461	17.3369	17.3682	18.1791	18.2422	18.4574	18.4184	18.6615	18.377	18.9359
lcb2	SPAC21E11.08	serine palmitoyltransferase Lcb2	Q09925	+	-0.285805	1.39706	13	13	67.518	32.393	17.3529	17.4808	18.6002	20.4262	20.3759	20.1699	20.6812	20.6449	20.5033
	SPAC24H6.13	calcium ion transmembrane transporter	Q09766		-0.286723	1.16264	13	13	98.441	29.084	17.8407	17.7461	18.3978	19.7691	19.9462	19.5494	20.0095	20.0509	20.0645
rrb1	SPBC1711.07	assembly chaperone for ribosomal protein Rpl3, WD repeat protein Rrb1	Q9P783		-0.287657	0.12616	2	2	53.834	3.7445	17.8944	17.6696	18.3961	18.3216	16.041	16.7067	16.6086	17.0721	18.2516
rpl1801	SPBC11C11.07	60S ribosomal protein L18	Q10192		-0.288041	0.906578	6	2	21.19	14.683	16.9046	17.171	20.588	20.9306	20.9722	20.6293	21.0805	21.3279	20.9878
ccc2	SPBC29A3.01	Golgi copper transporting ATPase Ccc2	O59666		-0.288205	0.512131	8	8	97.894	11.778	17.6641	18.7932	17.5019	18.7741	18.226	18.7196	19.0246	18.5127	19.0469
pho84	SPBC8E4.01c	plasma membrane inorganic phosphate transmembrane transporter	O42885	+	-0.289492	1.42381	9	9	63.645	37.716	17.9714	17.7212	18.0002	20.5721	20.7841	20.7211	21.0946	20.8515	20.9998
glt1	SPAPB1E7.07	glutamate synthase (GOGAT) Glt1	Q9C102		-0.291503	0.363969	61	61	232.85	323.31	18.9393	20.1909	18.215	23.7458	23.128	22.59	23.4583	23.4109	23.4691
dpm1	SPAC31G5.16c	dolichyl-phosphate beta-D-mannosyltransferase catalytic subunit Dpm1	O14466		-0.292742	0.482527	5	5	26.672	10.601	17.3518	18.2368	17.6718	18.8791	18.821	18.5646	18.8226	18.7825	19.5379
rkr1	SPBC21D10.09c	RQC complex ubiquitin-protein ligase E3 Rkr1	O74349		-0.293223	1.24591	22	22	184.37	89.231	17.1594	18.7569	17.7224	21.3832	21.3818	21.4432	21.4798	21.8228	21.7854
ost1	SPAC27F1.07	dolichyl-diphospho-oligosaccharide-protein glycosyltransferase Ost1	Q10176		-0.293342	1.20794	10	10	51.683	45.134	19.0979	18.6458	18.3122	20.4699	20.7609	20.4045	20.8503	20.7781	20.887
ilv1	SPBP35G2.07	acetolactate synthase catalytic subunit	P36620	+	-0.294842	1.46704	33	33	73.193	223.68	22.8672	23.3878	23.3347	24.8953	25.1334	25.1753	25.312	25.3518	25.4248
swp1	SPCC553.06	oligosaccharyltransferase delta subunit Swp1	O74943	+	-0.29697	1.41827	6	6	29.329	12.46	17.7382	17.375	18.8096	20.4672	20.2194	20.2968	20.5313	20.5949	20.7482
snd301	SPBC16H5.04	SRP-independent ER targeting protein Snd3a	O42940	+	-0.298264	2.35056	5	5	21.964	7.802	18.4506	18.054	18.7514	19.1593	19.3076	19.1544	19.5162	19.4816	19.5183
cis4	SPAC17D4.03c	Golgi zinc importer, CDF family, Cis4	Q9HGQ3		-0.300428	0.666063	6	6	82.739	22.633	17.9503	17.856	17.556	18.6267	19.008	19.1755	18.9964	19.3039	19.4111
	SPCC613.01	transmembrane transporter	O74901		-0.300675	1.0924	5	5	55.125	6.6056	17.8781	17.6605	16.9929	18.6331	18.5959	18.5165	19.0396	18.9719	18.6361
mtr4	SPAC6F12.16c	TRAMP complex ATP-dependent RNA helicase subunit Mtr4	O14232		-0.301523	0.145706	2	2	126.19	2.1202	18.5049	17.023	18.6792	16.8857	16.1189	16.8776	16.1187	18.377	16.291
ltc2	SPAC19A8.02	ER-plasma membrane tethering protein Ltc2	O13818		-0.302306	1.25656	11	11	140.56	12.69	18.6681	17.6969	18.3873	18.785	19.0862	19.1039	19.2107	19.3048	19.3664
crn1	SPAC23C4.02	actin binding WD repeat protein, coronin Crn1	O13923		-0.303798	0.229138	8	8	67.015	23.274	18.4129	16.6015	17.621	18.2287	16.6304	18.1128	18.1012	17.8735	17.9085
leu1	SPBC1A4.02c	3-isopropylmalate dehydrogenase Leu1	P18869		-0.304196	1.13064	18	18	39.732	218.58	17.892	17.857	19.2639	23.4839	23.549	23.8274	23.8759	23.8345	24.0625
tif52	SPAC56F8.03	translation initiation factor eIF5B Tif52	Q10251		-0.308858	0.445207	17	17	119.93	46.127	17.7987	18.6272	17.4982	21.1104	20.9022	21.4865	21.9588	21.1735	21.2935
mce1	SPAC19G12.05	mitochondrial carrier, citrate	O13844		-0.308976	1.20526	13	13	31.573	83.389	18.2751	18.0444	17.7757	20.9572	21.2176	20.8829	21.4563	21.2831	21.2452
hem1	SPAC2F3.09	5-aminolevulinate synthase Hem1	O14092		-0.31375	1.02826	9	9	60.959	18.167	17.7033	17.7497	17.8363	20.2772	20.2713	20.6334	20.568	20.7149	20.8402
bch1	SPBC31F10.16	exomer complex ChAPs family (Chs5p-Arf1p-binding) protein Bch1	P87317		-0.314827	0.191609	4	4	74.094	2.9418	17.7674	17.866	19.1549	16.2746	18.298	16.7742	17.108	17.5953	17.5879
tim44	SPBC14C8.02	TIM23 translocase complex subunit Tim44	O60084		-0.316061	0.398041	16	16	48.549	39.625	18.4795	18.439	18.9542	21.196	21.1882	22.1299	22.0471	21.6256	21.7895
los1	SPBP8B7.09c	karyopherin/importin-beta family nuclear import receptor Los1	O94258		-0.31757	0.621239	14	14	110.11	49.466	17.8221	17.1905	17.6829	20.1624	20.9442	20.5529	20.8545	20.805	20.9527
rpt6	SPBC23G7.12c	19S proteasome base subcomplex ATPase subunit Rpt6	P41836	+	-0.317908	2.50781	25	24	45.069	212.3	18.7028	18.0951	18.5361	23.194	23.195	23.1947	23.4131	23.5544	23.5699
bio2	SPCC1235.02	biotin synthase	O59778	+	-0.31871	1.51862	7	7	40.65	13.959	19.9956	19.445	19.5384	20.464	20.7454	20.6183	20.8245	20.9616	20.9977
	SPAC977.12	L-asparaginase	Q9UTS7		-0.319894	0.812718	15	1	38.115	161.26	17.2827	18.1398	17.5425	23.9417	24.4991	24.1669	24.6687	24.5192	24.3795
idn1	SPAC4G9.12	gluconokinase	Q10242		-0.32033	0.142918	3	3	21.648	4.3085	17.8716	17.7238	18.8555	16.5255	18.155	18.2652	16.7562	18.7197	18.4309
sup35	SPCC584.04	cytoplasmic translation release factor class II, GTPase eRF3	O74718	+	-0.324028	1.75703	22	22	72.555	48.736	19.9076	20.579	20.8919	20.9791	21.2186	21.0935	21.4351	21.4927	21.3354
pro3	SPAPYUG7.05	delta-1-pyrroline-5-carboxylate reductase Pro3	Q9P7Y7		-0.325452	0.711136	5	5	29.875	17.69	17.2154	17.9623	17.5227	18.6993	18.5119	18.3876	19.2245	18.5985	18.7521
lnp1	SPCC1620.07c	lunapark Lnp1	O94414		-0.325562	0.787269	11	11	37.436	35.604	17.4505	17.6741	18.4248	21.0318	21.4532	21.3504	21.4132	21.5159	21.8829
bop1	SPAP32A8.03c	ubiquitin-protein ligase E3, human RNF126 ortholog	Q9C1X4		-0.326553	0.318821	3	3	55.198	8.3818	18.7179	17.8551	18.9484	17.7093	16.6129	17.1434	17.8251	17.6833	16.9369
rpn8	SPCC1682.10	19S proteasome regulatory subunit Rpn8	O74440	+	-0.3267	1.39878	12	12	35.595	143.77	17.6752	17.1191	18.7316	22.3201	22.1431	22.4179	22.4961	22.6148	22.7502
caf1	SPCC18.06c	CCR4-Not complex CAF1 family ribonuclease subunit 7/8	O74856		-0.327433	0.128006	3	3	37.533	3.3009	17.6714	17.8691	18.0453	15.7872	16.613	17.3379	17.9858	17.4472	15.2873
scs2	SPBC16G5.05c	VAP family protein Scs2	O60119	+	-0.332799	3.07703	12	12	41.234	46.445	18.4196	17.8105	17.5002	21.5612	21.6086	21.5773	21.909	21.8593	21.9772
sal3	SPCC1840.03	karyopherin/importin beta family nuclear import signal receptor Sal3	O74476	+	-0.334353	2.47924	21	21	121.87	153.17	19.0459	16.8344	18.3055	21.4254	21.4319	21.4303	21.7242	21.8691	21.6974
dlc1	SPAC1805.08	dynein light chain Dlc1	Q9UTS6		-0.339132	0.636808	9	9	12.254	169.15	17.9579	17.9585	18.0308	22.9373	23.0335	23.3313	23.1352	23.3448	23.8396
srp102	SPAC23H4.07c	signal recognition particle receptor beta subunit Srp102	O13950	+	-0.340595	2.01253	10	10	25.611	15.476	17.9382	18.039	17.5337	19.7263	19.8683	19.9295	20.1089	20.1828	20.2542
ogm1	SPAC22A12.07c	ER membrane protein O-mannosyltransferase Ogm1	O13898	+	-0.341766	2.87629	12	12	101.33	30.643	18.6929	17.3707	19.0595	20.6789	20.6356	20.7553	21.0351	20.9875	21.0725
tea3	SPAC6G10.02c	cell end marker Tea3	O14248	+	-0.345034	1.96922	12	12	127.75	33.744	18.0683	17.7702	17.6174	19.4273	19.2854	19.3213	19.7424	19.5632	19.7635
ero11	SPBC4F6.16c	ER oxidoreductin Ero1a	O74401		-0.345658	0.149927	3	3	54.625	4.6108	17.515	17.9002	17.8411	16.1899	17.8554	16.8833	17.7338	15.9378	18.294
hal3	SPAC15E1.04	thymidylate synthase / phosphopantothenoylcysteine decarboxylase / protein phosphatase inhibitor moonlighting protein Hal3/Tds1	Q9UTI7		-0.347594	0.237938	2	2	69.893	10.084	18.8704	17.494	18.6744	15.8593	16.5447	16.9845	17.0687	17.4691	15.8935
sec72	SPAC30.01c	ArfGEF Sec72	Q9P7V5	+	-0.348047	1.3346	46	46	206.8	261.35	18.0467	18.4377	17.7984	22.7158	22.9599	23.0543	23.1229	23.3471	23.3041
pcl1	SPBC1683.10c	vacuolar ferrous iron/manganese transmembrane transporter Pcl1	Q9P6J2		-0.349234	0.366482	3	3	25.625	4.2829	16.6515	18.1234	18.1084	19.0205	17.7519	18.6024	19.0773	18.6153	18.7299
lcf2	SPBP4H10.11c	long-chain-fatty-acid-CoA ligase	Q9P7D7	+	-0.349329	1.31054	25	25	75.79	198.97	18.2369	17.2922	17.87	22.7082	22.6214	22.9429	22.9562	23.2279	23.1364
yea6	SPAC227.03c	mitochondrial carrier, NAD Yea6	Q9UTD6		-0.350858	0.133224	2	2	41.328	1.615	18.3325	18.3303	17.8379	16.4726	17.4916	15.5603	16.7653	15.5341	18.2776
cut6	SPAC56E4.04c	acetyl-CoA/biotin carboxylase	P78820		-0.351206	0.788891	79	79	256.84	323.31	17.9011	18.7652	19.0467	24.1209	24.6865	24.0415	24.6754	24.5722	24.6549
	SPBC106.03	mitochondrial Rossman fold DUF1776 family protein	Q9URV8		-0.352006	0.537451	15	15	40.006	120.16	17.8151	16.4395	19.2282	22.6823	23.2574	23.5254	23.2264	23.5708	23.7239
izh3	SPAC30D11.11	ER membrane Haemolysin-III family protein involved in zinc homeostasis Izh3	Q09910		-0.353398	0.640369	8	8	51.056	27.718	19.3356	16.4631	18.7237	18.8248	19.0575	19.0553	18.8674	19.4887	19.6418
fta6	SPAC11H11.05c	Mis6-Sim4 complex subunit Fta6	Q9UTP3		-0.355584	1.00566	2	2	6.7388	2.0398	17.8624	18.9585	18.6037	16.6858	16.1775	16.5543	16.8633	16.7009	16.9202
	SPCC126.11c	RNA-binding protein, rrm type	O94403		-0.356348	0.155816	2	2	19.765	1.9597	17.6427	17.8591	18.0432	15.9624	17.8218	16.679	18.3895	16.1062	17.0365
tim50	SPBC17A3.01c	TIM23 translocase complex subunit Tim50	O13636		-0.35663	0.14591	3	3	52.571	2.3974	18.4169	18.3492	18.43	17.4096	17.6041	15.7026	17.9659	17.9149	15.9055
ubc8	SPBC211.07c	ubiquitin conjugating enzyme E2 Ubc8	Q9P7R4		-0.357154	0.194634	5	5	20.99	10.087	18.1637	17.9575	18.3975	18.0427	17.3091	18.2212	16.9738	18.5196	19.151
trp2	SPAC19A8.15	tryptophan synthase	O13831	+	-0.357606	2.80705	38	38	75.436	323.31	23.1078	23.3547	23.4275	24.1081	24.0547	24.1193	24.518	24.3733	24.4635
rpl1701	SPBC2F12.04	60S ribosomal protein L17	O14339		-0.357751	0.750479	12	3	20.814	7.6815	18.1141	17.5042	17.582	22.2007	21.9298	21.9096	21.986	22.4851	22.6422
pdi3	SPBC3D6.13c	ER associated protein disulfide isomerase Pdi3	P87178		-0.358441	0.466719	8	8	81.236	9.7857	18.1361	17.1134	18.0707	18.3126	19.2096	18.9702	19.5782	19.0404	18.9492
pgr1	SPBC17A3.07	mitochondrial glutathione reductase Pgr1	P78965		-0.360647	0.309872	3	3	49.999	4.0591	18.0927	17.2274	18.3309	17.1376	18.4212	18.656	18.5349	18.3553	18.4066
enp1	SPBC13G1.09	bystin family U3 and U14 snoRNA associated protein Enp1	O60071		-0.363894	0.661761	5	5	51.365	6.1865	18.9326	17.4111	17.7589	17.0381	17.1818	17.6472	17.317	17.8079	17.8339
	SPAC1B3.01c	uracil phosphoribosyltransferase	O13867	+	-0.364026	1.66929	7	7	24.466	49.739	18.2124	17.7379	19.8527	20.3049	20.4968	20.5673	20.7	20.8654	20.8956
gap1	SPBC646.12c	RasGAP Gap1	P33277		-0.364536	0.520007	8	8	87.539	15.576	17.5106	17.1603	18.2019	19.1113	19.8582	20.0268	19.835	20.2635	19.9913
oca3	SPBC15C4.01c	ER membrane protein complex subunit Emc2/TPR repeat protein Oca3	O60110		-0.367863	0.436161	2	2	32.822	5.5435	18.554	17.1024	18.1876	16.9889	16.7002	16.079	16.8058	16.6349	17.431
ppr8	SPBC1289.06c	mitochondrial PPR repeat protein Ppr8	O94615		-0.368519	0.919322	7	7	54.652	22.258	16.9558	18.4137	18.6503	19.0614	19.2546	19.0769	19.8491	19.3686	19.2806
alg12	SPBC1734.12c	dolichyl pyrophosphate Man7GlcNAc2 alpha-1,6-mannosyltransferase Alg12	Q9USD4		-0.372295	0.806707	3	3	62.88	6.087	18.9992	17.7542	18.1053	18.1339	18.8464	18.3619	18.7807	18.8953	18.7831
uso1	SPAC29E6.03c	ER to Golgi tether Uso1	Q09857	+	-0.372522	1.78035	20	20	121.57	38.692	17.9307	17.7837	18.415	19.7964	20.058	19.9003	20.2664	20.396	20.2099
cdc22	SPAC1F7.05	ribonucleoside reductase large subunit Cdc22	P36602	+	-0.373567	2.56255	34	34	91.998	143.28	20.0642	19.8085	21.3459	23.265	23.2996	23.2276	23.5327	23.6822	23.6981
prt1	SPBC530.05	DNA-binding transcription factor	O59741	+	-0.374123	1.4112	7	7	85.198	17.348	18.5708	17.2109	18.5199	18.4562	18.3982	18.4906	18.5817	18.9314	18.9541
drp1	SPBC691.02c	RINT1 family protein	Q9C0W8		-0.374322	1.09734	17	17	79.406	88.67	17.4193	17.5357	18.7589	20.6227	20.9116	21.0506	21.1706	21.1064	21.4309
ccr1	SPBC29A10.01	NADPH-cytochrome p450 reductase	P36587	+	-0.375682	1.94557	22	22	76.774	129.38	17.8847	18.3189	18.7027	22.4365	22.6278	22.5577	22.8056	22.9178	23.0257
cho2	SPBC26H8.03	phosphatidylethanolamine N-methyltransferase Cho2	O74787	+	-0.376191	1.31972	16	16	102.76	278.34	18.513	17.7001	18.7279	21.0268	21.4858	21.2247	21.61	21.646	21.6099
gst3	SPAC688.04c	glutathione S-transferase Gst3	Q9P6M1		-0.376892	0.588781	2	2	28.113	11.985	17.9023	17.0309	18.6135	16.1677	16.4852	16.2468	16.1839	16.7346	17.1119
sec63	SPBC36B7.03	ER protein translocation subcomplex subunit Sec63	Q9HGN7		-0.377224	1.26092	7	7	69.725	13.855	17.3533	19.0693	18.1952	19.444	19.3199	19.2451	19.8945	19.4666	19.7795
ssn6	SPBC23E6.09	transcriptional corepressor Ssn6	O60184		-0.383547	0.560682	5	5	121.52	6.0767	17.3822	17.4727	18.3756	16.8098	16.4364	16.2977	17.4195	16.6865	16.5886
dea2	SPBC1198.02	adenine deaminase Dea2	Q9P6I7	+	-0.384562	1.43955	7	7	41.198	12.097	17.5759	18.5701	18.4793	19.8038	19.88	19.9563	20.3039	20.4432	20.0467
sly1	SPCC74.01	SNARE binding protein Sly1	O74534	+	-0.388295	1.43398	18	18	71.664	82.041	18.7876	18.0859	18.7014	21.5933	22.016	21.8619	22.1692	22.2126	22.2543
mas5	SPBC1734.11	Hsp40 family DNAJ domain protein Mas5	O74752		-0.390848	0.896187	21	21	44.821	180.78	20.1048	19.5172	20.1726	23.8176	23.7232	23.8606	23.8439	24.1958	24.5342
mss116	SPBC691.04	mitochondrial ATP-dependent RNA helicase Mss116	O13622		-0.392206	0.32375	7	7	59.449	18.906	17.8758	17.3397	18.429	17.3446	18.8631	18.7676	18.7476	18.567	18.8372
mpg1	SPCC1906.01	mannose-1-phosphate guanyltransferase Mpg1	O74484	+	-0.392298	1.81577	16	16	39.718	280.21	22.7083	23.1029	23.1361	24.2763	24.34	24.527	24.661	24.868	24.7912
gfa1	SPBC12C2.11	glutamine-fructose-6-phosphate transaminase Gfa1	Q09740	+	-0.393037	1.6793	28	28	77.321	198.47	17.862	18.8048	19.2017	22.9692	22.9057	23.1979	23.2999	23.4753	23.4767
pup3	SPCC63.12c	20S proteasome complex subunit beta 3, Pup3	Q9Y7T8		-0.393145	0.166762	2	2	22.661	3.2434	18.2975	19.3201	18.1863	16.802	16.452	18.1944	18.1064	16.1283	18.3932
ags1	SPCC1281.01	cell wall alpha-1,3-glucan synthase Ags1	Q9USK8	+	-0.393548	1.62221	23	22	272.12	63.224	19.0073	18.1201	18.0248	21.0419	21.3513	21.1219	21.445	21.6424	21.6085
sac11	SPBC19F5.03	inositol polyphosphate phosphatase	O60162		-0.39577	1.0405	16	16	68.712	53.802	17.9555	18.0171	17.7793	20.8247	21.3378	20.9781	21.2552	21.53	21.5426
sks2	SPBC1709.05	heat shock protein, Hsp70 family, ribosome associated Sks2	Q10284	+	-0.398038	2.08869	40	40	67.205	323.31	27.4458	27.4113	27.5509	26.828	26.9326	26.9234	27.1442	27.3747	27.3592
spo14	SPBC3H7.01	WD repeat protein Spo14	Q10659	+	-0.398091	2.05535	8	8	45.077	30.822	17.9121	18.2512	18.6507	20.3634	20.4746	20.2322	20.6705	20.8252	20.7688
ifs1	SPAC3G6.03c	Maf-like protein, nucleoside-triphosphate diphosphatase, human ASMTL ortholog	O14141	+	-0.399948	1.61008	4	4	26.894	12.06	19.0295	17.3979	18.0349	18.5139	18.8925	18.7526	19.1676	19.0743	19.1169
sec71	SPAC4D7.01c	ArfGEF	Q9UT02		-0.401872	1.23562	34	34	206.93	103.12	18.8124	18.5841	18.4689	20.8776	21.1897	21.2516	21.3183	21.6555	21.5508
sec20	SPAC23A1.15c	SNARE Sec20	O42852	+	-0.40207	1.87453	8	8	26.289	43.128	18.7811	18.1713	18.5874	19.7624	19.9929	19.9833	20.1992	20.378	20.3675
ght2	SPBC4B4.08	plasma membrane glucose/fructose:proton symporter Ght2	O74969		-0.40408	1.2446	9	9	58.845	24.935	17.6591	18.3355	19.0215	20.3319	20.6626	20.1822	20.7957	20.893	20.7002
etf1	SPAC27D7.06	electron transfer flavoprotein alpha subunit EtfA	P78790		-0.406211	0.488021	2	2	36.393	2.7157	17.8817	17.9288	18.8436	15.9562	16.4965	16.9388	17.0022	17.1764	16.4315
taf6	SPCC16C4.18c	SAGA complex/transcription factor TFIID complex histone H4-like subunit Taf6	O74462		-0.40643	0.634284	2	2	50.272	17.537	18.3091	18.1184	18.4634	16.5356	16.7459	16.8824	16.6352	17.1795	17.5684
	SPAC19B12.01	TPR repeat protein, implicated in translation or RNA processing, human TTC27 ortholog	O36033	+	-0.406487	1.68777	8	8	94.268	28.109	18.0127	18.984	18.9506	18.9947	19.1421	19.107	19.5627	19.2899	19.6108
bgs4	SPCC1840.02c	cell wall and secondary septum 1,6 branched 1,3-beta-glucan synthase catalytic subunit Bgs4	O74475	+	-0.407043	1.96537	35	29	225.18	136.95	18.3535	16.9958	18.388	21.9688	22.2005	22.1534	22.4363	22.4833	22.6242
bzz1	SPBC12C2.05c	F-BAR domain protein Bzz1	Q09746		-0.416405	0.533706	3	3	72.216	1.8921	17.2916	17.9432	18.1303	16.8218	16.5225	16.2674	16.4377	17.4912	16.932
rpb7	SPACUNK4.06c	DNA-directed RNA polymerase complex II subunit Rpb7	O14459		-0.420233	0.437114	3	3	19.103	3.7522	17.838	18.2697	18.8844	17.1212	16.1234	17.4552	17.3984	17.4381	17.1239
bst1	SPAC824.02	GPI inositol deacylase Bst1	Q9UT41		-0.420691	0.595065	2	2	129.41	11.016	17.7005	17.7202	18.3493	16.2297	16.6867	17.1536	16.8374	17.4217	17.0731
abc3	SPBC359.05	vacuolar heme ABC transmembrane exporter Abc3	Q9P5N0		-0.425838	0.388673	5	5	166.61	8.1311	18.0173	18.2992	17.6343	16.2268	16.5469	17.0345	17.5029	16.2386	17.3441
rpt4	SPCC1682.16	19S proteasome base subcomplex ATPase subunit Rpt4	O74445		-0.42895	0.988439	24	23	43.608	119.71	18.6862	18.2041	19.4415	22.9609	22.8789	23.514	23.4679	23.5999	23.5729
rer2	SPAC4D7.04c	cis-prenyltransferase	O14171		-0.430037	1.24237	7	7	30.543	13.252	19.0816	18.3525	18.253	19.1474	19.4746	19.6381	19.7192	19.9785	19.8525
nas6	SPAC6C3.08	proteasome assembly chaperone, gankyrin	Q10311		-0.431347	1.17311	4	4	25.93	8.0234	17.8008	18.2292	18.6007	17.9675	17.7066	18.1411	18.2717	18.6048	18.2327
rrp7	SPBC776.17	rRNA processing protein Rrp7	O94683		-0.432585	0.240079	2	2	27.974	2.5157	17.8364	17.6509	18.265	16.4413	16.0916	17.3454	17.97	15.9164	17.2897
cct5	SPAC1420.02c	chaperonin-containing T-complex epsilon subunit Cct5	Q9UTM4		-0.436321	0.760898	25	25	59.377	181.94	18.2634	18.2279	17.6737	21.9359	21.6767	22.5647	22.4918	22.4842	22.5102
sam50	SPAC17C9.06	mitochondrial sorting and assembly machinery complex subunit Sam50	Q10478		-0.437887	0.161251	3	3	51.762	6.5062	17.3864	18.8606	18.4583	16.5086	17.3892	15.203	16.3973	15.6717	18.3455
tuf1	SPBC9B6.04c	mitochondrial translation elongation factor EF-Tu Tuf1	Q9Y700		-0.438615	0.840602	23	23	48.282	190.92	20.5718	20.3386	19.8553	23.112	23.3144	23.064	23.2372	23.5427	24.0262
bbl1	SPBC13A2.03	ER phosphatidate cytidylyltransferase Bbl1	Q9P381		-0.439484	1.19485	5	5	49.936	6.5002	17.4812	18.588	18.9796	19.0104	18.8359	18.9132	19.4929	19.5546	19.0305
doa10	SPBC14F5.07	ER ubiquitin-protein ligase E3 Doa10	O60103	+	-0.440451	2.46609	22	22	142.36	69.328	17.5536	17.994	18.9132	21.3852	21.4529	21.5199	21.8708	22.0051	21.8034
ltc1	SPBC20F10.07	sterol transfer protein Ltc1	O42976		-0.440707	0.376829	4	4	85.354	7.6772	18.9646	17.6931	18.2874	16.9946	18.4111	18.5085	18.34	18.4239	18.4723
urk1	SPCC162.11c	uridine kinase/uracil phosphoribosyltransferase	O74427	+	-0.443897	1.39125	13	13	51.389	23.521	18.5309	17.3624	17.6203	19.3632	19.861	19.7078	20.0445	20.114	20.1052
knd1	SPAC1565.07c	Cullin-associated NEDD8-dissociated protein Knd1	Q9P3A8		-0.446466	1.08009	21	21	137.88	104.87	18.0473	18.3665	18.4483	19.9476	20.467	20.5314	20.6569	20.8651	20.7634
phb1	SPAC1782.06c	prohibitin Phb1	Q9P7H3		-0.447121	0.201355	5	5	31.053	15.492	18.0366	17.7414	17.7033	18.2808	16.4804	17.4225	16.4954	18.3494	18.6803
avt3	SPAC3H1.09c	vacuolar amino acid transmembrane transporter Avt3	Q10074		-0.448547	0.809279	2	2	73.06	2.7726	17.7849	17.8071	18.1656	16.8708	16.6204	16.7056	16.8035	17.097	17.642
ret3	SPCC576.07	coatomer zeta subunit	O74891		-0.449343	1.0447	3	3	21.686	4.9468	18.3207	18.3743	18.409	18.673	18.621	18.9973	18.8854	19.3947	19.3593
arg5	SPBC56F2.09c	arginine specific carbamoyl-phosphate synthase subunit Arg5	O60060		-0.45089	0.687935	17	17	45.661	153.02	19.5828	20.1566	19.031	23.6741	23.3063	23.5234	23.5878	23.7694	24.4992
	SPCC594.02c	DUF2456 family conserved fungal protein	O74505	+	-0.452393	2.04778	8	8	54.866	12.499	17.693	18.2828	18.7162	19.6645	19.5415	19.3413	19.9543	19.9962	19.954
rpl3801	SPBC577.02	60S ribosomal protein L38	Q9USR7		-0.453979	0.267711	2	1	8.4919	3.0702	16.7039	18.0697	17.9957	16.9537	17.1093	16.5584	17.196	16.2597	18.5277
kms1	SPAC3A11.05c	meiotic spindle pole body KASH domain protein Kms1	P87245	+	-0.454976	1.35541	40	40	69.24	323.31	17.4062	18.1817	17.2047	25.006	25.3782	25.4021	25.6058	25.6494	25.8961
mbf1	SPBC83.17	multiprotein bridging factor Mbf1	O94700	+	-0.455898	1.95188	6	6	15.979	5.9391	20.3912	20.7504	20.523	19.4062	19.5035	19.3045	20.0289	19.7615	19.7915
paa1	SPAP8A3.09c	serine/threonine protein phosphatase PP2A scaffold subunit Paa1	Q9UT08	+	-0.456241	1.63721	18	18	66.616	167.52	19.4157	17.2339	18.7111	21.8385	22.2135	22.1733	22.4542	22.5283	22.6116
cct8	SPBC337.05c	chaperonin-containing T-complex theta subunit Cct8	P78921		-0.456648	0.842025	24	24	59.955	107.33	19.9263	19.8854	17.4343	22.5418	22.1577	23.0193	23.0365	22.9649	23.0874
pno1	SPAC2C4.11c	KH domain RNA-binding protein Pno1	O14044		-0.457231	0.396914	2	2	26.393	3.9485	17.0812	17.8759	18.5383	17.1978	15.6439	16.1919	16.4548	16.9656	16.9849
	SPBC19F5.04	aspartate kinase	O60163	+	-0.458555	2.05237	20	20	56.812	174.94	23.0101	23.026	23.0328	23.6686	23.6084	23.5362	24.0495	24.2221	23.9173
pex6	SPAC17A5.01	peroxin-6 ATPase subunit	O13764		-0.458711	0.769503	8	8	106.5	10.903	18.5157	18.6756	18.763	17.5543	17.3218	18.2283	18.0993	18.231	18.1503
dbp10	SPAC31A2.07c	ATP-dependent RNA helicase Dbp10	Q09719		-0.463104	0.180485	2	2	94.66	1.7356	18.0397	18.374	18.4813	15.9009	17.6893	15.4239	17.8888	16.9957	15.5189
erv29	SPCC970.06	COPII adaptor Erv29	O74559		-0.46649	0.352829	2	2	34.385	10.57	18.247	17.5622	18.0253	16.2567	17.1593	17.5286	18.0388	16.6877	17.6176
rps2802	SPCC285.15c	40S ribosomal protein S28, Rps2802	P0CT80		-0.467753	0.453456	4	4	7.6638	7.5032	20.4333	20.4754	21.0378	22.8369	21.553	22.7417	22.6209	23.165	22.7489
dus2	SPBC1709.06	tRNA/mRNA dihydrouridine synthase Dus2	O74731		-0.46861	0.374306	3	3	53.146	6.8653	19.0961	17.0333	18.3459	16.2409	15.545	16.3423	17.049	16.8915	15.5936
alp41	SPAC22F3.05c	GTP-binding protein involved in beta-tubulin folding Alp41	Q09767		-0.468681	0.61113	2	2	21.235	2.1611	18.3821	17.0987	18.6372	16.8752	16.2958	17.2473	17.289	16.9139	17.6214
yos9	SPAC227.11c	sensor for misfolded ER glycoproteins Yos9	Q9UTC8		-0.470322	1.24301	8	8	35.393	37.962	17.1947	18.0487	18.8111	19.336	19.6846	19.6235	19.8471	19.909	20.2991
aly3	SPCC584.15c	arrestin-related substrate adaptor Aly3	Q09889		-0.471014	0.432589	2	2	65.326	10.796	17.4631	17.5998	18.811	16.3504	16.1569	16.9291	16.7645	16.361	17.7239
bgs3	SPAC19B12.03	cell wall 1,3-beta-glucan synthase catalytic subunit Bgs3	Q9P377	+	-0.471057	1.53943	17	15	210.83	67.793	17.5582	16.9138	17.7108	20.1263	20.3941	20.1562	20.6855	20.507	20.8973
kgd1	SPBC3H7.03c	2-oxoglutarate dehydrogenase (lipoamide) (e1 component of oxoglutarate dehydrogenase complex)	O74378		-0.472965	0.732886	5	5	114.16	7.2671	17.272	17.1689	17.7155	15.8432	16.772	16.3193	16.944	16.8707	16.5387
alg11	SPCC330.08	GDP-Man:Man3GlcNAc2-PP-Dol alpha-1,2-mannosyltransferase Alg11	O74878	+	-0.474516	1.62528	16	16	53.277	80.278	17.8387	16.9316	18.009	22.4932	22.8351	22.8502	23.0711	23.2753	23.2558
rfc3	SPAC27E2.10c	DNA replication factor C complex subunit Rfc3	O14003		-0.475913	0.164944	5	5	38.439	4.9998	17.6247	18.2003	18.4478	19.4371	17.1064	16.847	16.8575	19.0509	18.9099
rar1	SPBC17A3.04c	cytoplasmic methionine-tRNA ligase Mrs1	Q9UUF2	+	-0.477441	1.43405	37	37	88.88	234.01	18.5825	19.1201	20.2213	23.6757	23.8279	24.1771	24.3837	24.2889	24.4404
cct3	SPBC1A4.08c	chaperonin-containing T-complex gamma subunit Cct3	O74341		-0.47822	0.622666	28	28	58.48	206.58	17.3071	17.9116	19.9778	23.0051	22.33	23.2724	23.1382	23.1533	23.7506
apt1	SPAC23A1.03	adenine phosphoribosyltransferase (APRT) Apt1	O42842		-0.478377	0.282257	2	2	20.746	5.2036	17.8092	17.7391	16.9766	17.3767	16.2729	15.1782	17.2505	16.4348	16.5777
dms1	SPCC1739.04c	meiotic spindle pole body protein Dms1	O74466	+	-0.478635	1.63396	10	10	30.653	177.38	17.7585	17.7829	18.7986	23.0864	23.4056	23.2949	23.6157	23.6783	23.9288
	SPAC10F6.17c	mitochondrial pyruvate dehydrogenase (lipoamide) phosphatase	O14189		-0.478862	0.350947	3	3	49.74	1.695	18.4708	17.6344	18.9715	16.9559	17.0483	15.5808	16.9688	17.5621	16.4907
ade9	SPBC2G2.08	C-1-tetrahydrofolatesynthase/methylenetetrahydrof olatedehydrogenase/methylenetetrahydrofolatecyclohydrolase/ formyltetrahydrofolatesynthetase Ade9	O43007		-0.478952	1.23799	15	14	105.76	48.358	17.0702	17.9406	18.0653	19.5294	19.5081	19.9542	20.1079	20.3469	19.9738
lcb1	SPBC18E5.02c	serine palmitoyltransferase complex subunit	O59682	+	-0.479199	2.96818	19	19	57.468	112.67	17.5255	17.6713	18.3414	21.8271	21.7966	21.8406	22.1992	22.3135	22.3892
pep3	SPCC790.02	HOPS/CORVET complex subunit, ubiquitin-protein ligase E3 Pep3/Vps18	O74925		-0.479644	0.970683	4	4	103.72	5.9903	18.3184	18.6148	18.332	17.1454	16.5014	17.0884	17.2451	17.5972	17.3318
sec26	SPBC146.14c	coatomer beta subunit	Q9UUF7		-0.481259	0.944734	29	29	104.7	305.02	18.2927	17.579	18.4568	22.8977	22.375	23.147	23.1984	23.237	23.4282
sec39	SPAC7D4.11c	secretory pathway protein Sec39	O14266	+	-0.482113	2.07105	19	19	87.51	134	18.1786	18.2412	18.4438	21.1207	21.3789	21.2587	21.6443	21.696	21.8644
not1	SPAC20G8.06	CCR4-Not complex scaffold subunit 1	P87112		-0.484927	0.970529	44	44	237.13	251.75	17.8782	16.9438	19.5048	22.0062	22.2992	22.8068	22.8403	22.8532	22.8735
sct1	SPBC1718.04	glycerol-3-phosphate O-acyltransferase Sct1/Gpt1	Q9P7P0	+	-0.485273	1.35239	12	12	76.627	25.764	18.0735	18.6855	17.7526	20.6758	21.0769	20.8361	21.107	21.4707	21.467
use1	SPAC17G6.07c	SNARE Use1	O13785	+	-0.486812	3.48878	8	8	25.829	29.143	18.4395	17.9114	18.171	19.604	19.5175	19.58	20.0785	20.0957	19.9877
rpp202	SPBC23G7.15c	60S acidic ribosomal protein P2	P17478		-0.491421	0.506478	3	1	11.12	2.9168	17.6775	18.0382	18.1117	17.3253	16.5278	17.0155	17.11	17.0745	18.1585
scs7	SPAC19G12.08	ER sphingosine hydroxylase Scs7	O13846	+	-0.492685	2.24097	6	6	40.229	45.477	18.5475	18.4022	18.2921	20.156	20.0797	20.2913	20.5392	20.7661	20.6996
	SPBC1E8.02	ER ubiquitin family protein	O42967	+	-0.494115	2.23357	8	8	66.566	36.736	17.7094	17.1297	18.3489	20.354	20.6045	20.5363	20.9033	20.9844	21.0895
msy1	SPCC1183.11	MS calcium ion channel protein Msy1	O74839	+	-0.494528	1.59434	25	25	114.27	74.118	17.977	18.6001	18.3888	21.819	22.0219	22.2158	22.3502	22.6321	22.5581
vht1	SPAC1B3.16c	plasma membrane vitamin H transmembrane transporter Vht1	O13880	+	-0.4963	1.94875	9	9	62.821	47.546	18.3692	17.0126	19.0458	20.8296	20.7928	21.0471	21.367	21.2609	21.5305
gcn1	SPAC18G6.05c	translation initiation regulator, HEAT repeat protein Gcn1	Q10105	+	-0.503176	1.35737	89	89	297.33	323.31	18.0409	18.4466	18.1742	24.1033	24.5346	24.6717	24.8879	24.9718	24.9596
ura5	SPBC725.15	orotate phosphoribosyltransferase Ura5	O94331		-0.504497	0.265246	3	3	23.716	42.699	17.7814	18.2007	17.9869	17.3982	15.7345	15.9228	16.4869	17.9348	16.1473
hrd302	SPAC1B3.10c	ERAD E3 ligase adaptor subunit Hrd3	O13875		-0.504834	1.28261	6	6	76.906	8.4024	16.9074	18.0417	17.9767	19.2907	19.7807	19.7836	19.955	20.1857	20.2288
	SPBC651.07	Schizosaccharomyces specific protein	W6JQK2		-0.505471	0.44528	2	2	30.102	5.5468	18.0229	18.4701	17.855	16.7939	15.7983	17.0389	16.7918	16.6956	17.6602
spt7	SPBC25H2.11c	SAGA complex bromodomain subunit Spt7	P87152		-0.507485	0.240496	2	2	112.9	2.4586	19.156	17.6063	18.8003	16.6592	14.9396	17.4864	16.9152	17.468	16.2245
sei1	SPAC3A11.04	ER-associated lipid droplet biogenesis protein, seipin Sei1	O14119		-0.51066	0.212881	3	3	28.672	3.2416	17.8249	17.9331	18.6106	19.3158	19.0086	16.958	19.3336	17.8239	19.6569
csc4	SPAC2C4.10c	SIP/FAR complex subunit Csc4	O14043		-0.511875	0.305596	3	3	19.686	4.416	16.97	17.9247	18.9057	15.788	17.5629	17.8342	17.1551	17.9551	17.6106
	SPBC12C2.04	NAD binding dehydrogenase family protein	Q09745		-0.512498	0.30502	3	3	43.031	5.717	18.579	18.1021	18.7484	16.0196	17.3572	17.0726	17.174	16.4633	18.3496
bgs1	SPBC19G7.05c	primary septum and spore wall linear 1,3-beta-glucan synthase catalytic subunit Bgs1	Q10287	+	-0.515875	1.31373	16	12	199.67	24.971	17.8519	18.2557	18.5001	19.51	19.9868	19.9468	20.1438	20.3501	20.4972
	SPAC29E6.06c	cytoplasmic cysteine-tRNA ligase Crs1	Q09860		-0.519185	0.539461	3	3	85.554	6.9706	17.4452	16.9635	17.6996	17.1175	16.1375	16.6635	17.0289	17.7605	16.6866
pop3	SPBC21B10.05c	TORC1/2 complex WD repeat protein Pop3/Wat1/Lst8	O74184		-0.523626	0.429861	5	5	35.132	5.9379	17.8951	18.0452	18.091	18.4545	16.6777	17.8173	18.1209	18.2407	18.1589
ser1	SPAC1F12.07	phosphoserine aminotransferase	Q10349	+	-0.524359	1.90659	16	16	42.797	70.99	19.6312	17.8747	19.6019	22.2372	22.0054	22.2807	22.6949	22.8497	22.5518
tyw1	SPCC1020.08	wybutosine biosynthesis protein Tyw1	O59761	+	-0.526042	1.58924	15	15	78.187	29.987	17.7911	18.3362	17.8258	20.6736	20.33	20.8249	21.0676	21.1311	21.2079
ymc1	SPAC4G9.20c	mitochondrial carrier, glutamate/glycine	Q10248		-0.526239	0.321693	4	4	32.743	5.0687	18.5785	17.5995	18.0013	17.6279	16.7343	15.3509	16.9224	17.2937	17.0757
ecm29	SPAC1782.01	proteasome assembly chaperone Ecm29	Q9P7H8	+	-0.528435	1.68209	12	12	190.97	44.6	17.6091	17.9164	19.0457	20.4175	20.5906	20.692	21.0571	21.3161	20.9123
bem46	SPBC32H8.03	palmitoyl-(protein) hydrolase	P54069		-0.529655	0.282924	4	4	33.133	3.5897	18.0428	17.2012	18.1091	17.7897	15.5923	17.9044	17.6668	17.6923	17.5161
mtm1	SPBP23A10.06	mitochondrial carrier, glutathione Mtm1	Q9P7X9		-0.532859	0.529428	4	4	36.404	2.3073	17.5081	17.7117	16.2096	16.7959	16.8015	16.593	17.7788	16.3923	17.6179
grx4	SPBC26H8.06	CIA machinery monothiol glutaredoxin Grx4	O74790	+	-0.536226	1.62798	6	6	27.099	10.22	19.096	18.6029	18.7391	19.2637	19.302	18.9249	19.5318	19.7225	19.8451
	SPAC23D3.13c	GEF	Q09853	+	-0.542175	1.35822	20	20	181.45	63.522	17.9223	19.4545	17.1327	20.0329	20.4501	20.5484	20.6958	21.0298	20.9324
pog1	SPCC24B10.22	mitochondrial DNA polymerase, gamma subunit Pog1	Q12704		-0.543357	0.45296	2	2	116.04	1.9279	18.2493	17.1716	16.9961	15.7581	17.2357	16.1295	16.3882	17.1751	17.1901
wis2	SPAC1B3.03c	cyclophilin family peptidyl-prolyl cis-trans isomerase Wis2	Q11004		-0.549026	0.364993	2	2	40.161	2.3294	17.5435	18.0758	17.321	15.9205	16.4002	16.0499	17.8562	15.8126	16.3488
svf2	SPBC36B7.02	ER to Golgi ceramide transport, lipocalin superfamily Svf2	Q9HGN8		-0.554352	1.24143	4	4	40.333	23.615	19.0196	18.7195	18.0184	17.2139	17.8459	17.8316	18.1816	18.2276	18.1452
eti1	SPAC12G12.09	WD repeat protein associated with stress granule	Q09872		-0.563667	0.422741	2	2	109.71	2.6805	18.4759	18.7247	18.8319	16.5616	17.1972	15.7451	16.3045	17.5288	17.3616
kap123	SPBC14F5.03c	karyopherin/importin beta family nuclear import signal receptor Kap123	O60100	+	-0.572489	1.59222	43	43	117.83	323.31	19.2213	18.4491	17.9276	23.2768	23.6669	23.8291	24.1366	24.154	24.1996
utp6	SPBC244.02c	U3 snoRNP-associated protein Utp6	O60188		-0.573009	0.490766	7	7	55.644	10.862	18.2007	17.5719	18.3976	18.3887	18.3171	16.9312	18.1936	18.8078	18.3547
hmt2	SPBC2G5.06c	sulfide-quinone oxidoreductase	O94284		-0.578458	1.30186	17	17	51.574	238.46	22.1825	22.4399	22.7709	21.4047	22.0238	21.9585	22.2358	22.4418	22.4448
	SPAP11E10.01	ornithine cyclodeaminase-like protein	Q9HDZ0		-0.581036	0.393136	4	4	35.799	2.693	19.2718	17.6542	17.6022	15.9518	15.8714	16.8065	17.4107	17.2629	15.6992
kap111	SPAC22G7.02	karyopherin/importin beta family nuclear import signal receptor Kap111	Q09796	+	-0.581416	1.91283	13	13	111.47	38.45	17.2669	18.2195	17.5612	19.6701	19.7842	20.0891	20.4578	20.336	20.4938
pma1	SPAC1071.10c	plasma membrane P-type proton exporting ATPase, P3-type Pma1	P09627	+	-0.582663	3.17275	42	42	99.883	323.31	22.877	22.3132	23.5816	27.6911	27.786	27.606	28.2575	28.2341	28.3395
spt6	SPAC1F7.01c	histone H3-H4 chaperone Spt6	Q09915		-0.584269	0.558949	3	3	157.21	3.1907	18.0343	18.5542	17.9654	15.7041	16.5843	16.8625	17.3022	16.3587	17.2427
lap2	SPCC1322.05c	vacuolar aminopeptidase Lap2	O94544		-0.585546	0.62241	4	4	69.521	6.1085	17.9803	16.7562	18.1031	17.4265	16.2595	16.2905	17.0139	17.1254	17.5939
sbh1	SPBC2G2.03c	translocon beta subunit Sbh1	O43002	+	-0.586018	1.57818	4	4	10.444	6.8454	17.7674	17.6738	17.8168	19.9136	19.4043	19.6781	20.4048	20.243	20.1062
cut9	SPAC6F12.15c	anaphase-promoting complex TPR lobe subcomplex subunit Cut9/Apc6	P41889		-0.591531	0.581532	3	3	75.888	3.7804	18.9144	17.1889	18.6121	16.3708	17.3419	15.7909	17.0959	17.1444	17.0379
hrd3	SPBC28F2.08c	Hrd1 ubiquitin ligase complex SEL1/TPR repeat subunit	Q9USV0	+	-0.591818	1.6959	13	13	80.259	50.025	18.5368	17.0671	18.3803	19.6969	20.1007	20.0965	20.7243	20.4569	20.4883
phb2	SPCC1322.16	prohibitin Phb2	O94550		-0.592014	0.622239	5	5	32.338	10.385	17.6618	18.9085	18.1747	18.2191	17.8679	16.9759	17.9057	18.2834	18.6498
	SPAC1399.02	transmembrane transporter	Q9HE13		-0.597305	0.657497	2	2	63.512	1.7136	18.2479	18.2621	17.3931	15.854	17.1041	15.9317	17.0095	16.9186	16.7536
fft2	SPCC1235.05c	SMARCAD1 family ATPase Fft2	O74842		-0.597383	0.405778	3	3	143.67	2.2668	17.4853	17.0387	17.9373	15.7697	16.4486	15.3568	16.2545	15.6425	17.4702
bag102	SPBC530.03c	BAG family molecular chaperone regulator Bag102	O59739		-0.601545	1.07777	8	8	23.325	26.901	18.3508	17.4655	18.9901	20.0044	20.6795	20.634	20.8226	20.9813	21.3186
vps1	SPAC767.01c	dynamin family protein Vps1	Q9URZ5	+	-0.603905	2.45982	17	16	75.79	59.295	17.7345	17.0237	18.0027	21.4083	21.2611	21.3027	21.9317	22.0771	21.775
	SPCC1672.11c	P-type ATPase P5 type	O74431		-0.60481	0.24634	4	4	148.78	5.5495	17.3887	18.672	17.6622	16.828	15.9276	14.6724	15.897	15.4663	17.8792
lsh1	SPAC1F5.06	ER heat shock protein Lsh1	Q10061	+	-0.608353	1.83019	9	9	94.897	21.954	17.7751	18.032	17.9889	18.9902	18.9016	18.9859	19.6111	19.7948	19.2969
	SPCC16C4.04	Schizosaccharomyces specific protein	O74449		-0.612494	0.576128	3	3	30.734	3.054	18.038	17.382	18.2131	16.539	16.4948	16.7258	17.338	17.9313	16.3278
rps3002	SPBC19G7.03c	40S ribosomal protein S30	P0CT63		-0.612593	0.192941	2	2	6.9101	3.1991	18.8158	17.1339	17.9113	16.7807	17.3298	14.5542	15.3326	16.8132	18.3566
	SPAC6B12.04c	2-aminoadipate transaminase/kynurenine-oxoglutarate transaminase	O14209		-0.618915	0.678774	3	3	47.569	17.153	18.338	18.3114	18.2801	16.485	16.8582	16.8102	17.5944	16.5568	17.859
wis4	SPAC9G1.02	MAP kinase kinase kinase Wis4	O14299		-0.621144	1.06929	3	3	160.54	4.2241	16.9978	17.6927	19.3942	15.9364	16.333	16.0027	17.1354	16.7098	16.2904
pbn1	SPCC1919.02	pig-X, glycosylphosphatidylinositol-mannosyltransferase I complex subunit	O94472		-0.62246	0.305559	3	3	38.482	3.6861	17.7748	18.8491	18.1124	18.2997	15.851	16.3901	17.9282	16.7386	17.7414
scp1	SPBC3B9.15c	Sre1 cleavage activating protein, Scap Scp1	O43043	+	-0.624913	2.18992	11	11	125.13	15.457	17.2407	18.333	18.7707	20.089	20.4762	20.182	20.825	20.9201	20.8768
spn4	SPAC9G1.11c	mitotic septin Spn4	P48009		-0.62911	0.91348	4	4	44.773	2.5157	17.8208	16.9051	17.3694	16.6642	16.6246	16.1101	17.3007	16.565	17.4205
hrd1	SPBC17D11.02c	Hrd1 ubiquitin ligase complex E3 subunit Hrd1	O74757	+	-0.636851	1.90619	12	12	75.656	104.89	17.0598	17.5914	17.7411	20.5502	21.0253	20.7019	21.3109	21.4107	21.4663
rad8	SPAC13G6.01c	ATP-dependent chromatin remodeller/ubiquitin-protein ligase E3 Rad8	P36607		-0.639065	1.28274	52	52	128.61	323.31	26.4388	26.7294	26.4038	23.924	23.8501	24.274	24.5195	25.037	24.4087
	SPAC806.02c	CIA machinery CIA1/CFD1 fusion protein	Q9UT57		-0.64001	0.689942	8	8	67.68	16.195	18.2273	18.2515	18.3896	18.6868	19.4151	19.5314	20.236	19.1958	20.1217
trm732	SPCC1494.07	tRNA (cytosine 32-2'-O)-methyltransferase regulator Trm732	O60081	+	-0.641504	1.69405	16	16	171.17	54.832	17.8808	17.4343	17.8499	19.8513	20.1758	20.4152	20.7182	20.7559	20.8927
csn5	SPAC1687.13c	COP9/signalosome complex protease subunit Csn5	O94454	+	-0.647583	2.33953	3	3	34.393	3.9225	17.8698	18.0964	18.0206	16.4227	16.362	16.1351	17.0838	16.8378	16.9409
gea1	SPBC211.03c	ArfGEF	Q9P7R8		-0.647874	1.10426	18	18	165.43	34.338	18.8676	17.0572	17.2472	19.4804	20.3578	20.1599	20.5038	20.6858	20.7521
	SPBC365.16	mitochondrial membrane protein, conserved in yeast and apicomplexa	Q9Y7X4	+	-0.648636	2.84149	7	7	30.406	16.806	19.1111	19.3802	19.4041	19.8764	20.0609	20.0014	20.7182	20.6587	20.5078
spo5	SPBC29A10.02	meiotic RNA-binding protein 1	Q2L4W6		-0.654476	0.284318	2	2	62.945	2.147	18.141	19.0212	18.1535	16.5367	17.1585	16.037	16.5702	16.1698	18.9556
kap104	SPAC2F3.06c	karyopherin/importin beta family nuclear import signal receptor Kap104	O14089	+	-0.659704	1.97559	13	13	101.72	98.28	17.2001	17.9917	18.3177	20.4474	20.7396	20.9226	21.3248	21.4533	21.3106
nse1	SPCC550.05	Smc5-6 complex ubiquitin-protein ligase E3 subunit Nse1	Q53EK2		-0.661631	0.342464	2	2	27.051	3.5718	18.1967	18.5033	16.5699	16.5693	16.5284	16.0144	16.5361	18.5603	16.0007
cox5	SPCC338.10c	cytochrome c oxidase subunit V	O74988		-0.665758	0.203503	3	3	20.735	3.0096	19.1336	17.8284	18.4388	15.4142	17.0686	18.5123	18.4236	15.8891	18.6797
orc6	SPBC2A9.12	origin recognition complex subunit Orc6	O74796		-0.667868	0.678735	2	2	30.703	2.0964	17.4514	17.8714	18.1563	16.079	16.9798	15.5892	16.5475	17.1836	16.9206
dop1	SPAPB21F2.02	Dopey family protein Dop1	Q9C0Z4	+	-0.699048	1.78424	24	24	192.65	102.45	18.0792	17.5484	18.7229	20.3103	20.8047	20.6802	21.111	21.4121	21.3693
pmr1	SPBC31E1.02c	plasma membrane P-type ATPase, calcium transporting Pmr1	O59868		-0.699252	0.304725	9	9	98.358	17.517	18.6021	17.5647	17.9461	18.3838	18.5709	15.6824	18.1632	18.266	18.3055
hhp1	SPBC3H7.15	serine/threonine protein kinase (CK1 family) Hhp1	P40235		-0.702009	0.667751	4	3	42.45	2.5692	19.4808	18.384	18.0245	16.0396	16.7291	17.545	17.5112	17.1181	17.7903
tam9	SPBC1711.18	mitochondrial ribosomal protein subunit L31	G2TRQ8		-0.705158	0.444385	2	2	9.8022	3.0112	17.2023	17.967	18.7519	16.9283	16.4712	15.447	16.4445	18.0321	16.4854
kap113	SPCC1322.06	karyopherin/importin beta family nuclear import signal receptor Kap113	O94545	+	-0.706073	1.83	9	9	112.93	15.144	18.6511	17.7295	17.2712	18.4775	18.6743	18.9243	19.2809	19.625	19.2885
sip1	SPBC27B12.08	Pof6 interacting protein Sip1, predicted AP-1 accessory protein	O42998		-0.707925	0.188088	5	5	217.69	5.5735	17.5834	18.3998	19.296	16.7218	16.099	19.0163	19.3507	18.8722	15.7379
par1	SPCC188.02	serine/threonine protein phosphatase PP2A regulatory subunit B-56 Par1	Q10428		-0.713093	0.845928	2	2	63.345	4.7564	17.8567	17.8513	18.965	16.7277	16.7175	15.5651	17.1801	16.9671	17.0023
rpl39	SPCC663.04	60S ribosomal protein L39	P05767		-0.713224	0.410156	2	2	6.3084	3.1993	19.3822	17.5623	19.6103	18.6629	16.6755	18.5311	19.4015	18.3093	18.2984
cki3	SPAC1805.05	serine/threonine protein kinase (CK1 family) Cki3	O74135		-0.714329	0.524267	8	6	50.214	9.6382	17.6288	17.5119	19.0073	16.4803	17.7304	18.4362	18.3545	17.9184	18.5169
	SPBC16A3.12c	triglyceride lipase-cholesterol esterase	P78898	+	-0.715186	1.87006	9	9	51.547	16.864	17.5442	16.8583	17.9803	19.682	19.7699	19.7938	20.1373	20.5739	20.6801
get3	SPAC1142.06	GET complex (ER membrane insertion) ATPase subunit Get3	Q9P7F8		-0.72653	0.263749	2	2	36.548	7.8256	17.917	17.1783	18.4423	18.8942	15.9887	16.6663	17.7428	19.1305	16.8554
psy2	SPBC216.01c	serine/threonine protein phosphatase PP4 regulatory subunit 3 Psy2	Q9Y7J8		-0.727415	0.709631	5	5	95.445	7.521	18.1495	17.5846	18.3498	16.2512	17.0353	16.4944	17.2985	18.0365	16.6282
	SPCC320.05	sulfate transmembrane transporter	O59782		-0.727947	0.511628	4	4	73.467	8.4491	17.4295	18.1907	19.0014	16.3213	17.4479	16.2756	16.5006	17.5388	18.1893
sec16	SPAC29B12.07	multidomain vesicle coat component Sec16	O14029	+	-0.729342	1.94534	3	3	218.09	3.6919	17.752	18.7273	18.0691	16.8084	16.5922	16.6834	17.2958	17.2496	17.7266
sno1	SPAC222.08c	glutamine aminotransferase subunit Sno1	Q9UTE4		-0.731481	1.23552	10	10	25.901	133.22	18.5349	17.3601	21.2959	22.6393	22.7258	22.9447	23.1128	23.3893	24.0021
	SPBC428.14	1-acylglycerol-3-phosphate acyltransferase	O94361		-0.732871	1.17729	5	5	41.354	15.786	19.1007	17.3369	18.322	17.6635	17.768	16.8569	18.0958	18.1247	18.2665
skp1	SPBC409.05	SCF ubiquitin ligase complex subunit Skp1	Q9Y709		-0.74123	0.851626	2	2	18.772	3.201	17.6953	17.9709	18.7399	15.7521	16.5986	16.4333	16.8379	17.6034	16.5663
rga8	SPAC13A11.01c	RhoGAP Rga8	Q09697		-0.742256	0.438839	11	11	88.207	16.658	18.5117	18.2919	17.0137	18.707	16.4485	18.4978	18.4858	18.6174	18.7769
ght8	SPCC548.06c	plasma membrane hexose:proton symporter, unknown specificity Ght8	Q9P3U7	+	-0.742439	2.46061	12	12	60.176	87.833	18.0708	17.1812	17.9091	22.6374	22.7344	22.613	23.1848	23.5683	23.459
spo15	SPAC1F3.06c	mitotic and meiotic spindle pole body protein, gamma tubulin complex linker-related Spo15	Q10411		-0.744489	1.09151	96	96	222.78	323.31	17.1448	18.9577	21.2791	23.7177	23.9223	24.0286	24.1951	25.2264	24.4807
nmd5	SPCC550.11	karyopherin/importin beta family nuclear import/export signal receptor Nmd5	O59809	+	-0.746134	1.71077	21	21	116.47	217.67	17.6845	18.39	18.6874	21.4565	21.8966	22.0863	22.443	22.6671	22.5677
ptr2	SPBC13A2.04c	plasma membrane PTR family peptide transmembrane transporter Ptr2	Q9P380	+	-0.749036	2.10883	14	14	68.499	93.69	18.3785	18.8103	18.0698	20.6698	21.1289	21.01	21.5683	21.7858	21.7017
sec67	SPAC2F3.02	ER protein translocation subcomplex subunit Sec67	O14085		-0.755175	0.6467	2	2	21.657	4.7148	17.4653	18.5544	18.0549	16.8084	18.3025	18.4435	18.5054	18.5776	18.737
ubp2	SPAC328.06	ubiquitin C-terminal hydrolase Ubp2	Q9P3U0		-0.766046	0.745538	2	2	130.3	2.4841	17.764	17.845	17.1707	16.7691	15.5832	16.6061	16.9381	17.6469	16.6715
gpi17	SPAC1F12.09	pig-S	Q10351		-0.773751	0.576558	5	5	63.961	8.4871	17.2841	17.88	17.5878	17.2044	17.5994	15.8276	18.0966	17.1884	17.6675
cbr1	SPCC970.03	NADH-dependent reductase for Dph3, Cbr1	O74557	+	-0.774689	2.37233	17	17	33.723	192.15	18.0484	18.4127	17.1933	23.3202	23.6718	23.71	24.2709	24.4278	24.3273
fet5	SPAC4D7.12c	predicted GTPase with a role in RNA polymerase localization	O14443		-0.778542	0.624136	3	3	31.536	31.216	17.2504	17.8776	19.1773	18.1152	17.0386	18.8885	18.6991	18.5657	19.1131
	SPAC9E9.06c	threonine synthase	Q42598		-0.7799	0.40493	6	6	57.631	7.1709	18.3659	18.0004	19.0818	19.3327	16.7077	18.8792	19.2592	18.9035	19.0964
	SPBC1105.01	rRNA processing protein Rrp12-like	Q9Y824	+	-0.789414	1.75354	15	15	112.87	91.369	18.5414	17.7427	17.1234	19.7763	20.0761	20.2729	20.5525	20.9199	21.0211
thi1	SPAC1486.10	DNA-binding transcription factor Thi1	P36598	+	-0.790689	1.46693	7	7	88.059	8.1295	18.5584	18.5528	17.7962	17.1482	17.1114	17.8788	18.1881	18.1556	18.1668
mtd1	SPBC1711.04	methylenetetrahydrofolate reductase Mtd1	Q9P786		-0.794426	0.502755	3	3	35.814	2.7846	17.7142	17.7117	18.0853	18.2833	17.7456	16.0015	18.0759	18.245	18.0927
efr3	SPCC794.08	phosphatidylinositol-4 kinase plasma membrane scaffold Efr3	O59817		-0.797707	0.813294	4	4	90.382	8.0515	18.5684	16.7847	18.1991	16.6031	16.035	17.5159	17.7398	17.254	17.5533
sre1	SPBC19C2.09	DNA-binding transcription factor, sterol regulatory element binding protein Sre1	Q9UUD1	+	-0.798573	1.4994	13	13	98.485	47.202	17.9722	17.4777	17.3065	19.8205	20.2599	20.6093	20.9326	20.9381	21.2147
cue1	SPCC4G3.13c	Hrd1 ubiquitin ligase complex, CUE domain protein Cue1	P87238		-0.802108	0.87147	3	3	23.524	4.2034	17.6406	17.8837	18.9512	16.5726	17.0476	15.9688	17.0861	17.916	16.9932
met10	SPCC584.01c	sulfite reductase NADPH flavoprotein subunit	Q09878	+	-0.80273	1.77643	40	40	111.35	323.31	16.9483	18.5901	19.6735	24.2656	23.8997	23.6877	24.5909	24.9699	24.7004
msh2	SPBC19G7.01c	MutS protein homolog 2	O74773		-0.803716	0.320541	4	4	109.74	1.9993	18.0152	17.6537	18.5699	17.4621	16.5729	16.7636	16.0017	17.7708	19.4373
fmo1	SPBP16F5.08c	ER flavin-containing N,N-dimethylaniline monooxygenase activity Fmo1	Q9HFE4		-0.808677	0.300006	5	5	49.889	7.2946	18.8865	18.138	17.7917	14.4904	17.8302	16.3366	17.623	16.0004	17.4597
trp1	SPBC1539.09c	anthranilate synthase component II, multifunctional enzyme Trp1	Q92370	+	-0.808942	2.23947	24	24	83.039	58.484	19.1269	20.6326	18.5679	21.6117	21.6346	21.6325	22.597	22.5734	22.1352
	SPAC11D3.02c	ELLA family acetyltransferase	Q10081		-0.815062	0.772617	3	3	17.414	2.0575	17.7289	18.0647	17.8172	18.4866	17.2835	16.9091	18.4167	18.1872	18.5206
cnt5	SPBC17G9.08c	centaurin Cnt5	Q9UUE2		-0.817415	1.22559	3	3	99.081	3.6556	17.6608	18.3393	18.3638	15.5386	16.4303	15.5136	16.6159	16.8049	16.5138
mms19	SPAC1071.02	CIA machinery protein Mms19	Q9UTR1	+	-0.825656	2.07514	26	26	114.67	89.54	18.1387	17.5686	17.1291	20.8846	21.3233	21.4017	21.9985	22.1391	21.949
vps11	SPAC823.12	HOPs/CORVET complex ubiquitin protein ligase E3 subunit Vps11	Q9P6N4	+	-0.827721	1.50062	6	6	102.52	9.0031	17.9274	18.057	18.4942	16.3559	16.4491	16.339	17.6829	17.1254	16.8189
irs1	SPBC8D2.06	cytoplasmic isoleucine-tRNA ligase Irs1	O13651	+	-0.828693	1.84654	30	30	122.91	147.03	19.5815	18.9778	19.6108	22.3112	21.9944	21.831	23.1558	22.7121	22.7548
ecm33	SPAC1705.03c	extracellular leucine-rich repeat domain, receptor L domain-like Ecm33	O13960		-0.833295	0.412341	3	3	43.345	4.4778	17.4672	17.1476	18.4402	19.0908	19.1255	16.5737	19.3143	19.1796	18.796
nte1	SPCC4B3.04c	lysophospholipase	Q9USJ4	+	-0.845929	1.46484	17	17	147.84	35.543	17.123	18.1154	18.4535	19.3712	20.2123	19.9479	20.5278	20.6669	20.8744
tel1	SPCC23B6.03c	ATM checkpoint kinase	O74630		-0.849756	1.0691	3	3	327.14	1.6004	18.3089	17.6605	18.2309	16.0809	16.2916	15.8949	17.5284	16.9885	16.2997
gas5	SPAC11E3.13c	cell wall 1,3-beta-glucanosyltransferase Gas5	O13692		-0.856305	0.83733	2	2	53.692	1.6885	18.9475	18.0479	18.3439	15.3833	16.7598	15.9432	17.3743	16.7698	16.5112
erg2	SPAC20G8.07c	C-8 sterol isomerase Erg2	P87113		-0.859791	0.900607	2	2	24.671	2.623	17.2996	17.5174	18.7147	17.0284	16.8788	16.6401	17.5872	17.0312	18.5083
cul3	SPAC24H6.03	cullin 3	Q09760		-0.862494	0.619844	3	3	90.511	5.0064	16.916	16.6077	18.1304	17.3845	15.4812	17.2379	17.5368	17.8036	17.3507
ptl1	SPCC1450.16c	triacylglycerol lipase ptl1	Q9Y7P3		-0.868322	0.629191	5	5	62.545	7.694	18.0224	18.5561	17.2918	17.1553	18.1408	16.0458	17.9233	17.772	18.2514
rpe1	SPAC31G5.05c	ribulose phosphate 3-epimerase Rpe1	O14105		-0.871358	0.511858	2	2	25.205	6.8377	18.8575	17.2275	18.0275	15.5199	16.3247	16.9297	17.6239	17.8754	15.889
erg28	SPBC337.09	Erg28 protein	O74820		-0.874709	0.482026	2	2	15.252	88.78	17.573	18.5962	18.6001	16.7869	16.2653	17.0616	16.9606	16.699	19.0784
ypp1	SPAC637.04	phosphatidylinositol-4 kinase plasma membrane scaffold Erf3 partner Ypp1	O94441		-0.877422	1.06333	8	8	98.306	28.84	18.2828	16.6708	17.6476	18.3131	17.253	18.4944	18.8524	18.9234	18.917
och1	SPAC1006.05c	Golgi alpha-1,6-mannosyltransferase Och1	Q9UTR6		-0.879943	0.560544	5	5	45.929	7.3204	17.8841	18.4056	17.373	18.8068	16.7345	18.6822	18.6004	19.0276	19.2353
myo52	SPCC1919.10c	myosin type V	O94477		-0.904128	0.567718	11	10	175.15	20.243	17.3589	17.1572	17.7212	16.1301	18.269	18.2338	18.3923	18.4617	18.4913
rad50	SPAC1556.01c	DNA repair protein Rad50	Q9UTJ8		-0.920943	1.06889	7	7	149.03	5.4796	17.529	17.7513	17.9539	16.5049	17.4833	16.6224	18.2879	17.3962	17.6893
trm7	SPAC4F10.03c	tRNA 2'-O-ribose methyltransferase Trm7	O36015		-0.932732	0.666574	6	6	31.466	29.615	17.2853	17.8307	18.1373	16.5179	18.3351	18.2111	18.1819	19.0206	18.6598
cat1	SPAC869.11	plasma membrane arginine/lysine amino acid transmembrane transporter Cat1	Q9URZ4		-0.950543	0.468586	4	3	64.478	7.4245	18.0756	18.4618	18.0104	17.3708	15.3807	14.9345	16.7688	17.6758	16.093
Tf2-13	SPCC1494.11c	retrotransposable element/transposon Tf2-type			-0.95787	1.20633	4	4	154.8	2.3226	19.0081	18.2371	17.1565	16.3422	16.4284	16.5614	16.6728	17.6833	17.8496
ubp15	SPBC713.02c	ubiquitin C-terminal hydrolase Ubp15	Q9UTT1		-0.965789	0.967195	3	3	130.83	4.8886	19.0096	17.6607	18.5292	16.7371	16.6079	15.8368	17.2622	18.0505	16.7665
pqr1	SPAC6B12.07c	ubiquitin-protein ligase E3 with SPX domain Pqr1/Spx1	O14212		-0.973052	0.501542	3	3	53.403	2.8645	17.9396	16.9815	17.9445	17.5767	17.2591	15.0064	17.2478	18.0835	17.4301
mfs3	SPBC36.03c	plasma membrane spermidine transmembrane transporter Mfs3	O59700		-0.982229	1.16976	6	6	59.169	12.474	17.0408	18.1089	18.5816	17.9174	17.0061	18.3199	18.6018	18.7467	18.8416
	SPBC36.02c	spermidine family transmembrane transporter	O59699		-0.984678	0.897092	3	2	63.692	3.0844	18.085	18.7118	18.4157	15.6539	16.8796	16.2239	16.7411	17.9599	17.0104
xdj1	SPBC405.06	DNAJ protein Xdj1	O94657		-1.00256	0.357586	2	2	46.126	2.8275	18.6459	18.0263	18.2243	16.7061	17.4451	19.5546	17.3138	19.6145	19.7851
rps403	SPAC959.07	40S ribosomal protein S4	Q9P4W9		-1.00348	1.1362	17	1	29.674	12.001	17.7385	17.8348	17.2124	15.5844	16.3479	16.6542	17.0126	16.8586	17.7257
vps60	SPCC162.06c	vacuolar sorting protein Vps60	O74422	+	-1.03017	2.23593	6	6	23.591	12.671	17.6943	17.8776	17.4052	18.8644	19.191	19.1226	20.4002	19.8428	20.0254
smc5	SPAC14C4.02c	Smc5-6 complex SMC P-loop ATPase subunit Smc5	O13710		-1.03123	0.249164	2	2	124.26	1.906	17.5119	18.6927	18.4377	16.8764	17.0215	16.6514	16.7504	15.7879	21.1048
cdc8	SPAC27F1.02c	tropomyosin	Q02088		-1.03222	0.612853	4	4	18.964	5.5477	18.0156	17.3487	18.254	17.1647	15.6328	17.9519	17.4475	17.8313	18.5671
tef103	SPBC839.15c	translation elongation factor EF-1 alpha Ef1a-c	P0CT55		-1.03638	0.512526	30	1	49.674	22.628	17.8606	17.1119	18.9165	16.9102	17.1539	17.327	17.753	16.8955	19.8517
crb3	SPAC13G7.08c	Rix1 complex WD repeat subunit Crb3	Q10272		-1.06901	0.838335	5	5	49.506	7.3944	18.3336	18.4474	17.8974	17.6742	15.9604	16.0817	17.4141	18.066	17.4431
syo2	SPBC1703.03c	armadillo repeat protein, involved in nucleocytoplasmic transport Syo2	Q9P7W7		-1.07565	1.15883	3	3	74.81	1.8985	18.2397	17.4101	17.8123	16.609	16.1105	15.314	16.9111	17.5236	16.8258
	SPAC1002.12c	succinate-semialdehyde dehydrogenase [NAD(P)+]	Q9US47	+	-1.07791	1.46026	4	4	58.833	4.9652	18.5925	17.6646	18.5627	15.9192	15.9801	16.5533	17.0751	16.8451	17.7662
prp1	SPBC6B1.07	U4/U6 x U5 tri-snRNP complex subunit Prp1	Q12381		-1.08315	0.500656	13	12	103	18.891	18.4011	17.8094	17.9345	19.2952	16.6013	19.5446	19.4351	19.6951	19.5603
rpl1002	SPAP7G5.05	60S ribosomal protein L10	Q9P769		-1.08952	0.585438	11	1	25.359	6.7059	18.4767	17.6018	18.0876	16.9711	16.7925	15.5945	16.6387	17.0472	18.9407
pbr1	SPAC19A8.06	ER oxidoreductase Pbr1, implicated in lipid metabolism	O13822		-1.08992	0.949974	2	2	45.226	2.1269	19.311	18.021	16.8296	15.9178	16.8449	15.3858	17.6846	17.1776	16.5561
sod22	SPAC3A11.09	plasma membrane sodium ion/proton antiporter Sod22	O14123		-1.11347	0.945286	2	2	85.486	2.7649	18.7523	17.7975	17.923	15.5973	16.403	16.5212	17.956	16.3847	17.5211
nop16	SPBC1539.10	ribosome biogenesis protein Nop16	Q9Y7Z1		-1.11837	1.15573	2	2	23.946	3.2765	19.239	17.5028	17.3304	16.2621	16.0186	14.8262	16.8482	16.6332	16.9807
cyt1	SPBC29A3.18	cytochrome c1 Cyt1	O59680		-1.13148	0.679582	3	3	34.34	10.731	18.8281	18.7005	18.9751	18.3449	16.0928	16.0694	17.9256	17.8995	18.0765
pdx1	SPCC1259.09c	pyruvate dehydrogenase protein x component, Pdx1	O94709		-1.13274	0.763293	4	4	50.883	9.7148	17.9507	17.4065	18.8236	17.5843	17.5014	15.5181	18.1456	18.0492	17.8071
elo1	SPAC1639.01c	fatty acid elongase Elo1	Q7LKX0	+	-1.14047	2.36367	3	3	41.54	10.796	17.8613	17.6369	18.6068	16.2888	16.6445	16.7168	17.5048	17.9748	17.5919
lag1	SPAC1A6.09c	sphingosine N-acyltransferase Lag1	P78970		-1.16151	0.959005	5	5	45.668	4.9393	17.805	18.4055	18.4206	18.4406	16.6368	18.132	18.722	18.8826	19.0894
ost2	SPAC6F6.05	oligosaccharyltransferase epsilon subunit Ost2	O14238		-1.19202	0.664247	2	2	13.333	10.451	17.802	17.5845	17.264	16.2785	16.4858	17.3714	17.7343	16.7135	19.264
otg3	SPBC4C3.09	alpha-1,3-galactosyltransferase Otg3	O43062	+	-1.2227	2.02983	2	2	44.095	1.9753	18.2509	18.0501	18.2035	16.9294	16.5112	16.0454	17.6211	17.7383	17.7947
are2	SPCP1E11.05c	acyl-coA-sterol acyltransferase Are2	Q9UU82		-1.23775	0.902322	6	6	55.156	4.5275	18.5417	17.7016	17.6328	17.9002	16.1961	15.8454	18.0377	17.8633	17.754
arg41	SPBC1539.03c	argininosuccinate lyase	P50514		-1.27765	0.550859	7	7	51.571	12.071	18.3824	17.9406	18.5153	19.5069	16.148	18.7689	19.5795	19.1739	19.5033
mam301	SPCC4B3.03c	multi-pass membrane and CBS domain protein, implicated in magnesium homeostasis and endomembrane organization	Q9USJ3		-1.27979	1.00691	5	5	74.305	31.723	19.3491	18.0727	18.1845	16.7631	15.9276	17.9277	18.0606	17.9717	18.4254
mcm7	SPBC25D12.03c	MCM complex subunit Mcm7	O75001		-1.2891	0.474562	9	9	85.621	19.542	18.7882	17.6	18.5186	19.1857	15.818	19.4941	19.4165	19.5347	19.414
fip1	SPAC1F7.07c	plasma membrane iron transmembrane transporter Fip1	Q09919	+	-1.2917	1.76069	3	3	44.314	4.2218	17.5099	17.4718	18.4315	16.9205	17.6249	17.7112	18.3382	19.0833	18.7101
tel2	SPAC458.03	Tel2/Rad-5/Clk-2 family protein Tel2	Q9P3W5		-1.32286	0.675964	9	9	99.049	18.385	17.2488	18.1287	17.0816	16.371	19.1179	18.8928	19.2079	19.5698	19.5727
erg12	SPAC13G6.11c	mevalonate kinase Erg12	Q09780	+	-1.3266	1.47058	6	6	43.406	22.205	18.1924	18.7304	17.8282	16.6843	18.084	17.439	18.8543	18.5159	18.8169
mga2	SPAC26H5.05	membrane sensing transcription coactivator, ankyrin repeat containing Mga2	O13987	+	-1.33614	1.81275	6	6	127.7	8.0996	18.1069	18.0966	17.9797	16.5355	16.28	16.194	17.4302	18.2937	17.294
pex11	SPBC582.09	peroxisomal biogenesis factor 11	Q10333		-1.36546	1.00206	2	2	26.478	12.575	18.9589	17.8605	17.3237	17.0656	17.9099	19.2575	19.426	19.5104	19.393
ufd2	SPAC20H4.10	ubiquitin-protein ligase E4 Ufd2	Q9HE05		-1.36886	0.405681	3	3	115.28	2.3782	18.019	17.7089	17.4055	16.6574	17.5775	17.3573	17.453	16.8906	21.355
ryh1	SPAC4C5.02c	Rab family GTPase Ryh1	P17608		-1.37824	0.531224	3	3	23.136	3.6499	17.7194	17.9531	18.8803	16.2538	16.6747	15.1495	18.3498	18.5523	15.3105
ppe1	SPCC1739.12	serine/threonine protein phosphatase PP6 catalytic subunit Ppe1	P36614		-1.38259	1.25418	4	4	35.259	54.836	18.545	18.3322	18.4052	17.6265	16.2503	15.9475	18.0198	18.0196	17.9327
tom22	SPAC17H9.16	mitochondrial TOM complex subunit Tom22	O13813		-1.39794	1.25451	2	2	15.912	5.2895	18.2182	18.0881	18.6926	16.188	16.1207	16.3317	18.0523	18.2054	16.5765
pdr1	SPAPB24D3.09c	ABC transmembrane transporter Pdr1	Q9C0Y5		-1.46244	1.28424	6	6	159.32	8.3722	18.5102	18.6005	18.0043	16.5923	18.3403	17.089	18.5863	19.0053	18.8173
yhm2	SPBC83.13	mitochondrial carrier, tricarboxylic acid Yhm2	P78763		-1.46733	0.639735	5	5	31.575	12.409	17.7087	18.2509	17.9213	19.419	20.0074	16.6572	20.2663	20.1834	20.036
vac14	SPBC25H2.03	PAS complex subunit, involved in phosphoinositide metabolism Vac14	P87145		-1.52916	0.667948	5	5	92.452	3.2713	17.8378	17.7644	18.281	17.2115	16.447	15.6692	16.106	19.075	18.7341
coq11	SPCC1840.09	ubiquinone biosynthesis protein Coq11	O74482		-1.54263	0.768506	2	2	29.919	2.6192	17.6964	17.7288	18.3073	15.5873	16.5325	17.5781	17.7997	17.0386	19.4875
	SPBC15C4.04c	amino acid transmembrane transporter	O60113		-1.58807	0.485032	4	4	59.726	5.8535	17.2348	17.2199	17.9786	18.9795	15.0183	16.1319	19.2862	18.89	16.7177
mae1	SPAPB8E5.03	plasma membrane malate/succinate:proton symporter Mae1	P50537		-1.60331	0.838544	5	5	49.304	7.1206	18.7907	18.0216	17.7902	19.1826	16.4615	19.0493	19.7391	19.8437	19.9205
ire1	SPAC167.01	serine/threonine protein kinase, sensor for unfolded proteins in the ER Ire1	O94537		-1.67401	1.16244	8	8	121.22	9.1763	18.0317	18.5919	18.4887	17.3909	19.0799	16.8667	19.3485	19.3328	19.6782
rpl102	SPBC30D10.18c	60S ribosomal protein L10a	O14363		-1.78303	0.501963	9	3	23.884	4.9597	18.2293	17.4077	18.6684	20.1452	19.978	15.4133	20.4669	20.2233	20.1953
rps401	SPBC19F8.08	40S ribosomal protein S4	P87158		-1.94239	0.640607	18	0	29.688	11.031	17.9561	17.9888	17.989	17.1944	16.4485	16.6732	17.3569	17.3712	21.4152
pho842	SPAC23D3.12	plasma membrane inorganic phosphate transmembrane transporter Pho842	Q09852		-2.00896	0.823649	3	3	62.315	7.0226	17.8707	17.8999	18.1212	15.7389	16.509	16.3618	16.0334	18.979	19.6241
	SPBC36.01c	spermidine family transmembrane transporter	O59698	+	-2.19351	1.5056	4	4	64.183	5.7581	17.9944	18.1273	17.2651	17.9731	15.7159	16.492	18.8961	18.717	19.1484
cia2	SPAC144.16	CIA machinery protein Cia2	Q9UTL0	+	-2.19969	2.52316	3	3	20.226	7.8445	18.7612	17.7527	17.5341	16.7988	16.7915	15.7803	18.6146	18.6014	18.7536
rps901	SPAC24H6.07	40S ribosomal protein S9	Q09757		-2.24915	0.950984	14	2	22.161	16.968	19.2359	17.8942	19.6834	20.3797	17.1187	17.1562	19.9918	20.7382	20.6722
rps502	SPAC328.10c	40S ribosomal protein S5	Q9P3T6		-2.25565	1.02395	13	1	22.357	2.7162	19.521	18.094	18.6496	17.1792	15.6634	15.5941	17.1978	17.854	20.1519

## Sheet: B
Protein Name	Systematic ID	Description	UNIPROT ID	Student's T-test significant	Student's T-test Difference (Untagged – Sad1-3V5)	-Log Student's T-test p-value (Untagged – Sad1-3V5)	Peptides	Unique peptides	Sequence coverage [%]	Score	Untagged 1 LFQ Intensity	Untagged 2 LFQ Intensity	Untagged 3 LFQ Intensity	Sad1-3V5 1 LFQ Intensity	Sad1-3V5 2 LFQ Intensity	Sad1-3V5 3 LFQ Intensity	Sad1-4A-3V5 1 LFQ Intensity	Sad1-4A-3V5 2 LFQ Intensity	Sad1-4A-3V5 3 LFQ Intensity
qcr1	SPBP23A10.15c	mitochondrial processing peptidase (MPP) complex beta subunit Mas1	Q9P7X1	+	-9.67665	4.30979	28	28	50.737	323.31	17.5886	17.6031	19.0268	27.3398	27.9099	27.9988	21.555	21.1271	21.4121
mas2	SPBC18E5.12c	mitochondrial processing peptidase (MPP) complex alpha subunit Mas2	O94745	+	-9.44256	4.57379	22	22	55.577	323.31	18.1791	16.9825	18.208	26.9094	27.3668	27.4211	20.5317	20.5736	20.6107
gtb1	SPBC32F12.04	gamma-tubulin Gtb1	P25295	+	-7.7362	4.06506	28	28	49.965	323.31	18.4152	17.4336	19.0661	25.9199	26.1506	26.053	25.339	25.2233	25.7492
kms1	SPAC3A11.05c	meiotic spindle pole body KASH domain protein Kms1	P87245	+	-7.66456	4.72143	40	40	69.24	323.31	17.4062	18.1817	17.2047	25.006	25.3782	25.4021	25.6058	25.6494	25.8961
csi1	SPBC2G2.14	mitotic centromere-SPB clustering protein Csi1	O43013	+	-6.96127	4.95801	33	33	59.582	282.82	18.2651	17.379	17.7849	24.7962	24.7338	24.7828	23.7229	23.6749	24.2703
alp6	SPBC428.20c	gamma tubulin complex GCP3 subunit Alp6	Q9USQ2	+	-6.91955	4.94974	36	36	95.996	323.31	17.9818	18.5583	18.8532	25.3489	25.3954	25.4076	24.6743	24.6251	25.1667
lem2	SPAC18G6.10	LEM domain nuclear inner membrane protein Heh1/Lem2	Q10109	+	-6.76584	4.34926	37	37	78.178	317.84	17.7036	18.1579	18.899	24.8808	25.0894	25.0878	24.1139	24.075	24.6169
cdc31	SPCC1682.04	spindle pole body half bridge protein, centrin Cdc31	O74435	+	-6.76317	4.59597	12	12	20.47	32.947	17.8289	18.71	18.6125	24.9352	25.1222	25.3835	24.6113	23.9156	25.0614
nur1	SPCC4G3.11	Lem2-Nur1 complex subunit Nur1	P87236	+	-6.66867	5.22815	16	16	37.137	53.52	17.9284	18.4743	17.8495	24.6025	24.8419	24.8138	23.9195	23.8391	24.2066
	SPAC977.12	L-asparaginase	Q9UTS7	+	-6.54758	4.57815	15	1	38.115	161.26	17.2827	18.1398	17.5425	23.9417	24.4991	24.1669	24.6687	24.5192	24.3795
csi2	SPAC4D7.07c	mitotic chromosome segregation protein Csi2	O14173	+	-6.31488	5.23868	24	24	69.537	323.31	18.4052	18.4349	18.9345	24.7212	25.0588	24.9391	25.029	25.223	25.3221
gcn1	SPAC18G6.05c	translation initiation regulator, HEAT repeat protein Gcn1	Q10105	+	-6.21599	5.12052	89	89	297.33	323.31	18.0409	18.4466	18.1742	24.1033	24.5346	24.6717	24.8879	24.9718	24.9596
mts4	SPBP19A11.03c	19S proteasome regulatory subunit Rpn1/Mts4	P87048	+	-5.95418	4.29834	44	44	97.998	323.31	18.7942	17.8987	18.8953	24.4889	24.3805	24.5813	24.3657	24.6493	24.4826
pcp1	SPAC6G9.06c	gamma tubulin complex linker, pericentrin/kendrin Pcp1	Q92351	+	-5.94439	4.59579	63	63	140.76	312.67	18.0252	18.9024	18.4779	24.2243	24.4878	24.5265	23.5745	23.2723	24.1097
mis18	SPCC970.12	kinetochore protein Mis18	Q9P802	+	-5.84443	3.34849	15	15	22.541	84.332	18.6194	16.7451	17.9909	23.5835	23.6697	23.6354	16.3051	15.9423	16.0903
cka1	SPAC23C11.11	serine/threonine protein kinase Cka1	P40231	+	-5.7867	3.74899	21	21	39.527	323.31	19.553	18.26	19.0358	24.6941	24.393	25.1219	24.3401	24.6464	25.0346
sad1	SPBC12D12.01	spindle pole body SUN domain protein Sad1	Q09825	+	-5.7854	4.22754	23	23	58.077	259.76	17.648	18.6709	17.7505	23.85	23.8007	23.7748	23.7337	23.9296	23.7687
cut6	SPAC56E4.04c	acetyl-CoA/biotin carboxylase	P78820	+	-5.71195	3.85473	79	79	256.84	323.31	17.9011	18.7652	19.0467	24.1209	24.6865	24.0415	24.6754	24.5722	24.6549
cbr1	SPCC970.03	NADH-dependent reductase for Dph3, Cbr1	O74557	+	-5.68252	3.92436	17	17	33.723	192.15	18.0484	18.4127	17.1933	23.3202	23.6718	23.71	24.2709	24.4278	24.3273
ppc89	SPAC4H3.11c	spindle pole body protein Ppc89	Q10218	+	-5.63989	4.09759	35	35	89.187	270.34	19.0722	17.9696	18.4512	23.9183	24.1429	24.3514	23.2845	22.9049	23.7997
alp4	SPBC365.15	gamma tubulin complex GCP2 subunit Alp4	Q9Y705	+	-5.58218	2.42347	38	38	90.157	323.31	20.0313	17.7133	20.3426	25.2652	24.14	25.4285	23.3832	23.3704	23.7753
met10	SPCC584.01c	sulfite reductase NADPH flavoprotein subunit	Q09878	+	-5.54701	2.62355	40	40	111.35	323.31	16.9483	18.5901	19.6735	24.2656	23.8997	23.6877	24.5909	24.9699	24.7004
kms2	SPBC947.12	mitotic and meiotic spindle pole body KASH domain protein Kms2	O43087	+	-5.49032	3.34493	23	23	53.245	250.62	18.3817	16.9366	18.5058	23.1841	23.5218	23.5891	23.067	22.9802	23.5478
rpt1	SPBC16C6.07c	19S proteasome base subcomplex ATPase subunit Rpt1	O42931	+	-5.47903	3.98285	29	29	48.965	219.26	17.9928	17.7029	18.6679	23.4276	23.3507	24.0223	23.4404	24.2315	23.4188
cwh43	SPAC589.12	glycosylceramide biosynthesis protein Cwh43	Q9HDZ2	+	-5.47664	5.14173	21	21	110.03	225.85	17.277	17.2352	17.7372	22.7247	22.964	22.9906	23.0523	23.0014	23.0583
rae1	SPBC16A3.05c	RNA export factor, nucleoporin Rae1	P41838	+	-5.46543	3.55984	16	16	38.626	113.82	17.2702	18.2862	16.8654	22.6707	23.2506	22.8968	21.4488	21.3778	21.9128
mdh1	SPCC306.08c	malate dehydrogenase Mdh1	Q9Y7R8	+	-5.4066	4.32908	17	17	35.787	195.87	17.4501	17.9148	17.4146	22.5588	23.0666	23.374	23.1091	23.0362	23.4239
did2	SPBC13G1.12	ESCRT III complex subunit Did2	O60074	+	-5.38033	4.6114	8	8	22	46.066	17.0573	17.5699	17.3304	22.4033	22.6356	23.0597	22.3644	22.3689	23.1143
	SPBC106.03	mitochondrial Rossman fold DUF1776 family protein	Q9URV8	+	-5.32741	2.49462	15	15	40.006	120.16	17.8151	16.4395	19.2282	22.6823	23.2574	23.5254	23.2264	23.5708	23.7239
sec27	SPBC16C6.13c	coatomer beta' subunit	O42937	+	-5.31988	5.62275	29	29	89.802	259.93	17.5414	17.257	17.6983	22.7506	22.8632	22.8425	22.876	23.0398	23.1827
leu1	SPBC1A4.02c	3-isopropylmalate dehydrogenase Leu1	P18869	+	-5.28247	3.42925	18	18	39.732	218.58	17.892	17.857	19.2639	23.4839	23.549	23.8274	23.8759	23.8345	24.0625
gfh1	SPBC211.06	gamma tubulin complex GCP4 subunit Gfh1	Q9P7R5	+	-5.21015	4.51182	22	22	66.764	178.49	18.3684	18.03	17.521	23.137	23.1589	23.2539	22.6365	22.4176	23.0206
chc1	SPAC26A3.05	clathrin heavy chain Chc1	Q10161	+	-5.21004	3.13842	51	51	190.02	284.84	18.2023	17.7042	19.4475	23.831	23.2562	23.8969	23.925	23.7551	23.8242
abo2	SPBP22H7.05c	ATPase histone chaperone	Q9C0W2	+	-5.19161	4.58099	37	37	137.38	307.02	17.7547	17.406	18.2061	22.9463	22.9056	23.0898	22.4347	22.2216	22.7401
sec21	SPAC57A7.10c	coatomer gamma subunit Sec21	P87140	+	-5.17938	3.91936	31	31	100.93	138.43	18.1137	17.8547	16.98	22.697	22.893	22.8966	22.959	22.9646	23.0776
dms1	SPCC1739.04c	meiotic spindle pole body protein Dms1	O74466	+	-5.14894	3.88022	10	10	30.653	177.38	17.7585	17.7829	18.7986	23.0864	23.4056	23.2949	23.6157	23.6783	23.9288
alg11	SPCC330.08	GDP-Man:Man3GlcNAc2-PP-Dol alpha-1,2-mannosyltransferase Alg11	O74878	+	-5.1331	3.88049	16	16	53.277	80.278	17.8387	16.9316	18.009	22.4932	22.8351	22.8502	23.0711	23.2753	23.2558
rpt2	SPBC4.07c	19S proteasome base subcomplex ATPase subunit Rpt2	P36612	+	-5.12074	4.72618	26	26	50.06	283.16	18.5092	18.8011	18.1687	23.3835	23.7208	23.737	23.7272	23.9513	23.8547
dlc1	SPAC1805.08	dynein light chain Dlc1	Q9UTS6	+	-5.11829	5.72841	9	9	12.254	169.15	17.9579	17.9585	18.0308	22.9373	23.0335	23.3313	23.1352	23.3448	23.8396
hmg1	SPCC162.09c	3-hydroxy-3-methylglutaryl-CoA reductase Hmg1	Q10283	+	-5.10374	3.95987	27	27	114.88	112.65	17.6706	18.5891	18.7489	23.4228	23.4438	23.4532	23.5606	23.4545	23.5853
rpn2	SPBC17D11.07c	19S proteasome regulatory subunit Rpn2	O74762	+	-5.09819	3.97924	44	44	107.28	221.42	18.4749	18.4797	19.4	23.6334	23.9963	24.0195	23.6279	24.3655	23.6862
cut12	SPBC649.05	spindle pole body cell cycle signalling scaffold Cut12	O59755	+	-5.08787	4.41461	23	23	61.957	48.472	17.838	16.983	17.3768	22.3453	22.5701	22.5461	21.0298	20.8781	21.976
vps32	SPAC1142.07c	ESCRT III complex subunit Vps32	Q9P7F7	+	-5.08319	4.14314	12	12	25.301	56.847	18.5863	17.6931	18.3891	23.1674	23.1832	23.5674	22.9123	22.8514	23.5043
kap123	SPBC14F5.03c	karyopherin/importin beta family nuclear import signal receptor Kap123	O60100	+	-5.05827	3.60565	43	43	117.83	323.31	19.2213	18.4491	17.9276	23.2768	23.6669	23.8291	24.1366	24.154	24.1996
rps1201	SPCC962.04	40S ribosomal protein S12	O14062	+	-5.04622	1.76908	11	9	15.616	323.31	17.2144	17.8529	21.3057	24.0928	23.5154	23.9033	23.9101	23.7253	24.0065
rpn6	SPAC23G3.11	19S proteasome regulatory subunit Rpn6	Q9P7S2	+	-5.01656	4.46548	18	18	47.341	161.67	18.2248	17.9891	17.4013	22.8666	22.8599	22.9384	23.1176	23.229	23.0748
lcf2	SPBP4H10.11c	long-chain-fatty-acid-CoA ligase	Q9P7D7	+	-4.95779	4.15599	25	25	75.79	198.97	18.2369	17.2922	17.87	22.7082	22.6214	22.9429	22.9562	23.2279	23.1364
ght8	SPCC548.06c	plasma membrane hexose:proton symporter, unknown specificity Ght8	Q9P3U7	+	-4.94122	4.24194	12	12	60.176	87.833	18.0708	17.1812	17.9091	22.6374	22.7344	22.613	23.1848	23.5683	23.459
sid4	SPBC244.01c	SIN component scaffold protein Sid4	O60187	+	-4.86615	2.843	22	22	74.472	79.375	17.7416	17.2901	19.3236	22.8364	23.0188	23.0985	22.1146	21.733	22.5854
ckb1	SPAC1851.03	CK2 family regulatory subunit Ckb1	P40232	+	-4.84394	3.05882	11	11	26.677	62.104	18.5683	16.9083	18.3686	22.506	22.9786	22.8923	22.1929	22.2119	22.673
rpt3	SPCC576.10c	19S proteasome base subcomplex ATPase subunit Rpt3	O74894	+	-4.82141	1.93564	22	21	43.552	220.95	17.2709	18.3361	20.8623	23.37	24.137	23.4265	23.5811	23.5667	23.5381
sec72	SPAC30.01c	ArfGEF Sec72	Q9P7V5	+	-4.8157	4.6555	46	46	206.8	261.35	18.0467	18.4377	17.7984	22.7158	22.9599	23.0543	23.1229	23.3471	23.3041
pma1	SPAC1071.10c	plasma membrane P-type proton exporting ATPase, P3-type Pma1	P09627	+	-4.7704	3.67782	42	42	99.883	323.31	22.877	22.3132	23.5816	27.6911	27.786	27.606	28.2575	28.2341	28.3395
spo15	SPAC1F3.06c	mitotic and meiotic spindle pole body protein, gamma tubulin complex linker-related Spo15	Q10411	+	-4.76236	1.78109	96	96	222.78	323.31	17.1448	18.9577	21.2791	23.7177	23.9223	24.0286	24.1951	25.2264	24.4807
sec62	SPAC17G6.09	ER protein translocation subcomplex subunit Sec62	O13787	+	-4.75521	4.53838	12	12	31.585	38.902	17.8334	18.2719	18.5292	22.7845	23.0959	23.0198	22.3212	22.4461	22.4847
rpt6	SPBC23G7.12c	19S proteasome base subcomplex ATPase subunit Rpt6	P41836	+	-4.74991	4.89944	25	24	45.069	212.3	18.7028	18.0951	18.5361	23.194	23.195	23.1947	23.4131	23.5544	23.5699
cop1	SPBPJ4664.04	coatomer alpha subunit Cop1	Q96WV5	+	-4.72478	4.17023	41	41	136.37	171.49	18.7945	17.9956	18.0275	22.8236	23.0772	23.0911	23.0377	23.1254	23.2938
did4	SPAC4F8.01	ESCRT III complex subunit Did4	O14177	+	-4.71619	3.64773	12	12	23.928	75.652	18.7749	17.5596	17.9243	22.6197	22.8371	22.9506	22.8791	22.5295	23.265
rpn3	SPBC119.01	19S proteasome regulatory subunit Rpn3	O42897	+	-4.6973	3.05387	16	16	57.346	194.5	18.6291	16.8618	18.1443	22.6304	22.52	22.5767	22.5713	22.8743	22.6269
sec26	SPBC146.14c	coatomer beta subunit	Q9UUF7	+	-4.69711	3.73607	29	29	104.7	305.02	18.2927	17.579	18.4568	22.8977	22.375	23.147	23.1984	23.237	23.4282
rpn7	SPBC582.07c	19S proteasome regulatory subunit Rpn7	Q10335	+	-4.68313	5.39534	18	18	46.68	203.73	18.2259	17.7931	17.926	22.7025	22.5842	22.7076	22.7039	22.9702	23.006
pyr1	SPBC17G9.11c	pyruvate carboxylase Pyr1	Q9UUE1	+	-4.66345	4.53699	46	46	130.86	297.16	18.3769	18.7763	19.0425	23.5552	23.4303	23.2005	23.4972	23.5523	23.6396
erg11	SPAC13A11.02c	lanosterol 14-demethylase (cytochrome P450) Erg11	Q09736	+	-4.66082	4.68463	15	15	56.331	166.33	18.3304	17.7006	18.1467	22.6115	22.8636	22.685	22.8981	22.838	23.1056
fas2	SPAC4A8.11c	fatty acid synthase alpha subunit Fas2	Q10289	+	-4.6276	2.68943	75	75	202.17	323.31	20.0128	18.3608	20.4852	24.3768	24.2625	24.1023	24.2614	24.0522	24.2009
nup189	SPAC1486.05	nucleoporin Nup98 and Nup96	Q9UTK4	+	-4.61617	3.87445	35	35	192.2	138.19	18.5223	17.7905	18.7326	22.7144	23.2116	22.9679	21.7155	21.6434	22.0934
hht2	SPBC8D2.04	histone H3 h3.2	P09988	+	-4.60537	1.93413	5	5	15.357	10.673	18.0787	18.4967	19.0007	22.3838	25.1309	21.8774	21.6553	21.2112	21.8014
nup155	SPAC890.06	nucleoporin, WD repeat Nup155	Q9URX8	+	-4.60093	3.81513	36	36	147.63	219.15	19.1514	18.0232	18.5114	23.0747	23.1905	23.2237	22.0734	22.003	22.2088
erg5	SPAC19A8.04	C-22 sterol desaturase Erg5	O13820	+	-4.60062	6.58486	25	25	62.27	77.424	17.9863	18.1626	18.1037	22.68	22.759	22.6154	22.8323	22.7616	22.9205
bfr1	SPCC18B5.01c	plasma membrane brefeldin A efflux transporter Bfr1	P41820	+	-4.59074	3.60447	36	36	171.75	127.32	18.8361	17.5593	18.0446	22.7318	22.7623	22.7181	23.0038	22.963	23.0466
	SPBC17A3.05c	DNAJ/DUF1977, human DNAJB12 homolog, Hsp70 co-chaperone	O13633	+	-4.58775	3.6907	18	18	46.399	42.716	17.3202	17.9776	18.5117	22.3646	22.6075	22.6007	22.6593	22.7472	22.8378
rar1	SPBC17A3.04c	cytoplasmic methionine-tRNA ligase Mrs1	Q9UUF2	+	-4.58559	3.08985	37	37	88.88	234.01	18.5825	19.1201	20.2213	23.6757	23.8279	24.1771	24.3837	24.2889	24.4404
rpt5	SPAC3A11.12c	19S proteasome base subcomplex ATPase subunit Rpt5	O14126	+	-4.58534	2.76	21	21	48.835	106.57	18.166	17.3459	19.3534	22.4794	23.0226	23.1193	22.4173	22.7655	22.4771
cut11	SPAC1786.03	spindle pole body docking protein Cut11	O13961	+	-4.56719	2.60518	20	20	69.354	87.819	19.1996	16.9105	17.9877	22.3332	22.7322	22.734	21.9081	22.2872	22.7422
cct6	SPBC646.11	chaperonin-containing T-complex zeta subunit Cct6	O94515	+	-4.56047	4.23526	19	19	58.548	262.24	18.1846	18.7378	17.8905	22.7166	22.8519	22.9257	22.8042	22.4687	22.3893
rvb2	SPBC83.08	ASTRA/Swr1/Ino80 complex AAA family ATPase Rvb2	O94692	+	-4.52485	4.03887	25	25	51.561	89.657	18.2718	17.8393	18.8158	22.8119	22.789	22.9006	22.8055	22.7884	22.8709
rpn9	SPAC607.05	19S proteasome regulatory subunit Rpn9	Q9US13	+	-4.49881	4.81201	18	18	43.457	178.81	17.6656	17.7351	18.209	22.458	22.2576	22.3906	22.3688	22.6534	22.4908
cct3	SPBC1A4.08c	chaperonin-containing T-complex gamma subunit Cct3	O74341	+	-4.47033	2.193	28	28	58.48	206.58	17.3071	17.9116	19.9778	23.0051	22.33	23.2724	23.1382	23.1533	23.7506
rpn8	SPCC1682.10	19S proteasome regulatory subunit Rpn8	O74440	+	-4.45173	3.12505	12	12	35.595	143.77	17.6752	17.1191	18.7316	22.3201	22.1431	22.4179	22.4961	22.6148	22.7502
sir1	SPAC10F6.01c	sulfite reductase beta subunit Sir1	Q1K9C2	+	-4.41357	3.22574	52	52	163.84	323.31	18.6031	19.2004	20.0909	23.7457	23.8953	23.4941	23.87	24.0129	23.912
gfa1	SPBC12C2.11	glutamine-fructose-6-phosphate transaminase Gfa1	Q09740	+	-4.40144	3.38183	28	28	77.321	198.47	17.862	18.8048	19.2017	22.9692	22.9057	23.1979	23.2999	23.4753	23.4767
wbp1	SPCC338.15	dolichyl-di-phosphooligosaccharide-protein glycotransferase subunit Wbp1	O59866	+	-4.39822	3.51271	19	19	48.898	113.02	17.9159	17.8777	18.9993	22.7536	22.7333	22.5006	22.8181	22.7285	23.0019
vma1	SPAC343.05	V-type ATPase V1 domain, subunit A	P31406	+	-4.35658	3.28586	26	26	68.805	118.93	17.8609	17.9167	19.1662	22.6989	22.6346	22.68	22.6971	22.6898	22.9594
rpt4	SPCC1682.16	19S proteasome base subcomplex ATPase subunit Rpt4	O74445	+	-4.34069	3.33958	24	23	43.608	119.71	18.6862	18.2041	19.4415	22.9609	22.8789	23.514	23.4679	23.5999	23.5729
cnx1	SPAC3C7.11c	calnexin Cnx1	P36581	+	-4.32226	3.92972	16	16	63.465	37.74	17.6707	18.333	18.527	22.7576	22.3596	22.3803	22.3327	22.3663	22.3673
vps24	SPAC9E9.14	ESCRT III complex subunit Vps24	O14296	+	-4.3056	2.69954	12	12	26.365	130.27	17.3493	17.3271	19.0945	22.0904	22.1057	22.4917	22.0309	22.0291	22.7089
ade6	SPCC1322.13	phosphoribosylaminoimidazole carboxylase Ade6	P15567	+	-4.29566	2.56755	20	20	60.013	62.908	17.6921	17.1862	19.3283	22.4569	22.3884	22.2483	22.5054	22.5222	22.5826
rpl1701	SPBC2F12.04	60S ribosomal protein L17	O14339	+	-4.27991	4.43804	12	3	20.814	7.6815	18.1141	17.5042	17.582	22.2007	21.9298	21.9096	21.986	22.4851	22.6422
tif303	SPAC4A8.16c	translation initiation factor eIF3c	O14164	+	-4.26338	3.92313	25	25	104.37	60.266	18.305	17.8471	18.8216	22.593	22.4896	22.6812	22.5689	22.5359	22.6438
not1	SPAC20G8.06	CCR4-Not complex scaffold subunit 1	P87112	+	-4.26179	2.25522	44	44	237.13	251.75	17.8782	16.9438	19.5048	22.0062	22.2992	22.8068	22.8403	22.8532	22.8735
seh1	SPAC15F9.02	GATOR2-SEACAT complex WD repeat subunit Seh1	Q10099	+	-4.25995	5.34076	13	13	38.564	49.078	17.3262	17.0483	17.2699	21.3004	21.6188	21.505	21.0916	21.0352	21.1319
ccr1	SPBC29A10.01	NADPH-cytochrome p450 reductase	P36587	+	-4.23859	4.19914	22	22	76.774	129.38	17.8847	18.3189	18.7027	22.4365	22.6278	22.5577	22.8056	22.9178	23.0257
sec31	SPBC8D2.20c	COPII-coated vesicle component Sec31	O13637	+	-4.23102	3.48476	32	32	132.5	178.72	18.2875	17.0558	17.8801	22.1035	21.9151	21.8978	21.99	21.7989	21.8816
cct4	SPBC106.06	chaperonin-containing T-complex delta subunit Cct4	P50999	+	-4.23056	2.35506	23	23	56.968	103.59	18.9374	17.813	20.2814	23.1623	23.0192	23.5419	23.0893	22.4624	23.2992
bgs4	SPCC1840.02c	cell wall and secondary septum 1,6 branched 1,3-beta-glucan synthase catalytic subunit Bgs4	O74475	+	-4.19513	3.08197	35	29	225.18	136.95	18.3535	16.9958	18.388	21.9688	22.2005	22.1534	22.4363	22.4833	22.6242
cta4	SPACUNK4.07c	P-type ATPase family V, transmembrane protein dislocase/calcium transporting ATPase Cta4	O14072	+	-4.18847	3.00397	26	26	136.26	145.69	18.2473	18.3686	16.8626	22.0012	22.1009	21.9418	22.1327	21.9733	22.1811
mis16	SPCC1672.10	histone H4 chaperone, CENP-A recruiting complex CENP-A chaperone Mis16	O94244	+	-4.17174	7.04378	15	15	48.434	127.17	17.9566	17.9972	18.08	22.165	22.2391	22.1449	17.2652	16.9705	16.092
rpl2102	SPAC959.08	60S ribosomal protein L21	O42706	+	-4.12019	1.17275	5	2	18.353	28.255	17.7539	16.9332	22.2378	23.2359	23.1609	22.8888	22.7589	23.0295	23.2554
nup97	SPCC1620.11	nucleoporin Nic96 homolog	O94418	+	-4.10614	5.27393	20	20	97.563	86.415	17.5357	17.8502	17.4978	21.7094	21.8459	21.6468	20.9097	20.8792	20.9627
glt1	SPAPB1E7.07	glutamate synthase (GOGAT) Glt1	Q9C102	+	-4.03956	2.42634	61	61	232.85	323.31	18.9393	20.1909	18.215	23.7458	23.128	22.59	23.4583	23.4109	23.4691
vgl1	SPCC550.14	KH domain RNA binding protein, vigilin	O59810	+	-4.0252	4.5921	28	28	142.61	79.607	17.7732	17.8374	17.3181	21.8297	21.5509	21.6237	21.5122	21.1469	21.3922
rvb1	SPAPB8E5.09	ASTRA/Swr1/Ino80 complex AAA family ATPase Rvb1	Q9C0X6	+	-4.02433	3.9015	19	19	50.052	190.63	18.3413	18.3632	19.1629	22.5562	22.676	22.7082	22.6208	22.6005	22.5536
cct5	SPAC1420.02c	chaperonin-containing T-complex epsilon subunit Cct5	Q9UTM4	+	-4.00409	3.60049	25	25	59.377	181.94	18.2634	18.2279	17.6737	21.9359	21.6767	22.5647	22.4918	22.4842	22.5102
alp16	SPCC4G3.19	gamma tubulin complex GCP6 subunit Alp16	P87244	+	-4.00068	4.76134	20	19	87.235	57.808	17.8735	18.3908	18.321	22.1771	22.2599	22.1504	21.4982	21.438	21.8757
lcb1	SPBC18E5.02c	serine palmitoyltransferase complex subunit	O59682	+	-3.97535	4.02825	19	19	57.468	112.67	17.5255	17.6713	18.3414	21.8271	21.7966	21.8406	22.1992	22.3135	22.3892
cdc11	SPCC1739.11c	SIN component scaffold protein, centriolin ortholog Cdc11	O74473	+	-3.96119	3.68481	24	24	118.63	106.26	18.0177	17.268	18.207	21.6193	21.7656	21.9913	20.9396	20.4654	21.3146
nup186	SPCC290.03c	nucleoporin Nup186	P78847	+	-3.95553	2.76105	30	30	186.41	121.18	19.031	17.3973	17.5517	21.7623	22.1193	21.965	21.5244	21.4004	21.3944
arg5	SPBC56F2.09c	arginine specific carbamoyl-phosphate synthase subunit Arg5	O60060	+	-3.91117	3.47656	17	17	45.661	153.02	19.5828	20.1566	19.031	23.6741	23.3063	23.5234	23.5878	23.7694	24.4992
imp1	SPBC1604.08c	importin alpha family nuclear import signal receptor adaptor Imp1	O94374	+	-3.89356	2.95117	11	11	59.852	119.85	17.9829	16.5885	17.8888	21.1441	21.5361	21.4606	20.8259	20.8372	21.0708
mas5	SPBC1734.11	Hsp40 family DNAJ domain protein Mas5	O74752	+	-3.86894	4.27549	21	21	44.821	180.78	20.1048	19.5172	20.1726	23.8176	23.7232	23.8606	23.8439	24.1958	24.5342
nup82	SPBC13A2.02	nucleoporin, WD repeat Nup82	Q9P382	+	-3.84738	3.58343	18	18	90.611	98.536	17.5047	18.3856	17.8882	21.4548	22.1007	21.7652	20.8136	20.8836	21.2525
trs1	SPBC25H2.02	cytoplasmic threonine-tRNA ligase Trs1	P87144	+	-3.82022	3.77105	29	29	80.137	147.27	18.6429	19.3917	19.4926	23.1324	22.8416	23.0137	22.4774	22.8578	22.6387
erm1	SPCC1259.02c	ER metallopeptidase Erm1	O94702	+	-3.76442	4.44979	12	12	91.841	148.8	18.4091	17.8921	17.8497	21.7782	21.9121	21.7539	21.7263	21.7681	21.9152
aro1	SPAC1834.02	pentafunctional aromatic polypeptide Aro1	Q9P7R0	+	-3.76056	3.01117	33	33	173.78	130.25	17.7533	17.0987	18.5957	21.6179	21.5678	21.5438	21.5364	21.4374	21.4386
rpl1901	SPBC56F2.02	60S ribosomal protein L19	P05734	+	-3.74556	3.6009	10	4	22.723	31.168	17.638	18.6045	17.7664	21.7942	21.7559	21.6955	21.4775	21.6802	21.728
vps1	SPAC767.01c	dynamin family protein Vps1	Q9URZ5	+	-3.7371	3.64847	17	16	75.79	59.295	17.7345	17.0237	18.0027	21.4083	21.2611	21.3027	21.9317	22.0771	21.775
sno1	SPAC222.08c	glutamine aminotransferase subunit Sno1	Q9UTE4	+	-3.70633	1.46937	10	10	25.901	133.22	18.5349	17.3601	21.2959	22.6393	22.7258	22.9447	23.1128	23.3893	24.0021
rpl502	SPBC11C11.09c	60S ribosomal protein L5	O74306	+	-3.70483	2.60589	19	19	33.485	159.91	21.4982	19.9383	21.6255	24.7344	24.8418	24.6003	24.7493	24.6189	24.8234
msy1	SPCC1183.11	MS calcium ion channel protein Msy1	O74839	+	-3.69696	4.16651	25	25	114.27	74.118	17.977	18.6001	18.3888	21.819	22.0219	22.2158	22.3502	22.6321	22.5581
rps29	SPBC1685.09	40S ribosomal protein S29	O74329	+	-3.67386	3.06658	3	3	6.6575	6.0964	18.5295	17.89	19.2656	22.0536	22.2518	22.4011	22.147	22.1229	22.2978
scs2	SPBC16G5.05c	VAP family protein Scs2	O60119	+	-3.67225	3.76906	12	12	41.234	46.445	18.4196	17.8105	17.5002	21.5612	21.6086	21.5773	21.909	21.8593	21.9772
	SPBC16H5.08c	ribosome biogenesis ATPase, Arb family ABCF2-like	O42943	+	-3.66958	3.77106	17	17	69.212	147.02	17.8805	18.5736	18.6972	22.1821	22.0999	21.8781	22.047	22.165	22.04
vid27	SPBC1685.14c	WD repeat protein, Vid27 family, conserved in fungi and plants	Q1MTR3	+	-3.62437	3.34137	17	17	92.426	68.021	18.6233	17.9236	17.7142	21.3349	22.0437	21.7555	21.1168	21.1684	21.3969
paa1	SPAP8A3.09c	serine/threonine protein phosphatase PP2A scaffold subunit Paa1	Q9UT08	+	-3.62154	2.28472	18	18	66.616	167.52	19.4157	17.2339	18.7111	21.8385	22.2135	22.1733	22.4542	22.5283	22.6116
nda3	SPBC26H8.07c	tubulin beta Nda3	P05219	+	-3.6094	2.02271	12	10	49.471	79.027	19.6882	17.0668	17.9247	21.7825	21.8378	21.8876	21.49	21.329	21.5228
rpn12	SPBC16G5.01	19S proteasome regulatory subunit Rpn12	P50524	+	-3.60552	2.07958	10	10	30.899	54.663	16.7823	19.0186	19.0013	21.8966	21.9029	21.8194	22.051	22.0273	21.9668
dlc2	SPAC926.07c	dynein light chain Dlc2	Q9UR05	+	-3.60513	3.59503	6	6	9.8224	10.182	18.4857	17.6085	17.6422	21.3892	21.5837	21.579	21.0958	20.3984	20.9087
erg9	SPBC646.05c	farnesyldiphosphate:farnesyldiphosphatefarnesyltransferase (squalene synthase) Erg9	P36596	+	-3.60301	2.63776	16	16	53.321	61.905	18.5315	17.1943	18.8766	21.99	21.691	21.7304	21.7544	21.8287	21.9378
cdc48	SPAC1565.08	AAA family ATPase involved in ubiquitin-mediated protein degradation Cdc48	Q9P3A7	+	-3.59797	3.96338	40	40	90.124	267.65	20.2549	21.0059	20.5586	24.3548	24.0395	24.219	24.108	23.8171	24.1686
mms19	SPAC1071.02	CIA machinery protein Mms19	Q9UTR1	+	-3.59108	3.37437	26	26	114.67	89.54	18.1387	17.5686	17.1291	20.8846	21.3233	21.4017	21.9985	22.1391	21.949
tcb1	SPCC962.01	tricalbin, C2 domain protein (phospholipid binding) ER-plasma membrane tethering protein Tcb1	O14065	+	-3.56222	4.60179	21	21	156.03	76.751	17.2096	17.2237	17.6236	20.8419	21.0889	20.8128	20.9329	20.7455	20.9878
nmd5	SPCC550.11	karyopherin/importin beta family nuclear import/export signal receptor Nmd5	O59809	+	-3.55917	3.27336	21	21	116.47	217.67	17.6845	18.39	18.6874	21.4565	21.8966	22.0863	22.443	22.6671	22.5677
elf1	SPAC3C7.08c	AAA family ATPase Elf1	O14134	+	-3.55195	2.50736	29	29	116.7	91.462	18.6295	17.2429	19.052	21.7331	21.7681	22.079	22.0382	21.8862	22.0389
rkr1	SPBC21D10.09c	RQC complex ubiquitin-protein ligase E3 Rkr1	O74349	+	-3.5232	2.77711	22	22	184.37	89.231	17.1594	18.7569	17.7224	21.3832	21.3818	21.4432	21.4798	21.8228	21.7854
rpp103	SPCP1E11.09c	ribosomal protein P1 Rpp103	Q9UU78	+	-3.50814	3.30254	3	3	11.216	149.51	17.2689	18.1367	18.3475	21.4518	21.5529	21.2728	21.7856	21.3062	21.4688
stt3	SPBC1271.02	oligosaccharyltransferase subunit Stt3	O94335	+	-3.49891	4.39665	9	9	84.973	16.254	17.1145	17.2312	17.6911	20.7831	20.87	20.8805	20.9635	20.9935	21.3549
pdi1	SPAC1F5.02	ER protein disulfide isomerase	Q10057	+	-3.49835	3.53167	14	14	54.88	57.512	17.4392	18.1734	18.3861	21.6351	21.3821	21.4766	21.6419	21.4083	21.5916
mod21	SPAC806.08c	gamma tubulin complex GCP5 subunit Mod21	Q9UT52	+	-3.49648	3.96047	19	19	78.426	93.058	19.1641	19.0319	18.4794	22.2596	22.5735	22.3317	21.8664	21.5526	22.1212
fas1	SPAC926.09c	fatty acid synthase beta subunit Fas1	Q9UUG0	+	-3.49588	1.99399	72	72	230.56	323.31	20.6049	19.5572	22.1719	24.3135	24.1512	24.3568	24.1998	24.1021	24.2007
nsp1	SPAC26A3.15c	nucleoporin Nsp1	Q10168	+	-3.49519	3.43262	20	20	60.73	111.69	18.8622	17.8967	18.3142	21.5683	21.9911	21.9992	20.6703	20.4337	21.0448
cct8	SPBC337.05c	chaperonin-containing T-complex theta subunit Cct8	P78921	+	-3.49091	1.81231	24	24	59.955	107.33	19.9263	19.8854	17.4343	22.5418	22.1577	23.0193	23.0365	22.9649	23.0874
	SPBC18E5.01	unknown with similarity to bacterial carboxy-cis,cis-muconate cyclase	O59681	+	-3.46306	1.89056	11	11	38.22	63.434	18.918	16.2857	18.4056	21.4375	21.1813	21.3798	21.3614	21.3206	21.6666
spt16	SPBP8B7.19	histone H2A-H2B chaperone, FACT complex subunit Spt16	O94267	+	-3.44789	3.50833	28	28	116.45	63.757	17.8278	18.0476	18.7919	21.6129	21.6289	21.7693	21.3276	21.0331	21.3854
vma2	SPAC637.05c	V-type ATPase V1 subunit B	P31411	+	-3.4446	2.62763	18	18	55.841	102.28	18.0144	17.3021	19.0203	21.6157	21.6126	21.4422	21.339	21.4283	21.6789
rpp203	SPAC1071.08	60S acidic ribosomal protein A2	O14317	+	-3.44426	2.10807	7	4	11.114	57.706	18.866	19.2507	17.0101	21.8383	21.667	21.9544	22.1999	21.9518	21.8668
emc1	SPAC25H1.07	ER membrane protein complex subunit Emc1	O13981	+	-3.43971	3.52911	15	15	100.92	31.092	18.1871	17.717	17.1889	21.2073	21.057	21.1478	21.3562	21.1565	21.4978
lnp1	SPCC1620.07c	lunapark Lnp1	O94414	+	-3.42863	3.36231	11	11	37.436	35.604	17.4505	17.6741	18.4248	21.0318	21.4532	21.3504	21.4132	21.5159	21.8829
rpp0	SPCC18.14c	60S acidic ribosomal protein Rpp0	O74864	+	-3.42736	1.91786	9	9	33.565	290.75	21.3196	19.7829	22.489	24.6871	24.4901	24.6963	24.7399	24.6135	24.7753
kap95	SPAC1B1.03c	karyopherin/importin beta family nuclear import signal receptor Kap95	O13864	+	-3.42002	2.99382	13	13	94.746	62.201	17.7474	18.7211	17.4092	21.256	21.4016	21.4801	20.8361	20.7076	21.0175
pfk1	SPBC16H5.02	6-phosphofructokinase pfk1	O42938	+	-3.40992	3.82351	53	53	102.55	323.31	22.2665	21.9335	22.7248	25.8785	25.6563	25.6198	25.2926	25.1632	25.233
nog1	SPBC651.01c	ribosome export GTP binding protein Nog1	O94659	+	-3.40909	4.98923	16	16	72.798	115.8	18.336	18.6728	18.2938	21.7842	21.8752	21.8706	21.6483	21.4911	21.7216
mal2	SPAC25B8.14	CENP-O ortholog Mal2	Q10290	+	-3.39718	3.18083	15	15	34.515	54.19	17.5739	17.3539	18.4611	21.2116	21.0048	21.3639	20.2741	20.3639	20.5502
thf1	SPBC839.16	C1-5,6,7,8-tetrahydrofolate (THF) synthase, trifunctional enzyme Thf1	Q8WZJ7	+	-3.38334	1.63505	29	28	101.2	96.12	18.2266	17.2502	20.3956	22.3495	21.8292	21.8438	22.0826	22.041	21.8956
tif301	SPBC17D11.05	translation initiation factor eIF3a	O74760	+	-3.37834	3.54336	42	42	107.07	235.21	19.3453	19.6639	20.175	23.1681	22.8226	23.3286	22.8457	22.6842	23.0121
its8	SPBC839.08c	pig-N	Q8WZK2	+	-3.37541	1.77766	13	13	106.4	39.877	16.491	17.9905	19.4404	21.2889	21.4295	21.3298	21.4275	21.4199	21.8108
sal3	SPCC1840.03	karyopherin/importin beta family nuclear import signal receptor Sal3	O74476	+	-3.36727	2.18039	21	21	121.87	153.17	19.0459	16.8344	18.3055	21.4254	21.4319	21.4303	21.7242	21.8691	21.6974
tps1	SPAC328.03	alpha,alpha-trehalose-phosphate synthase [UDP-forming]	P40387	+	-3.36201	2.57447	11	11	58.493	30.233	16.7025	18.3925	17.9266	21.124	20.9711	21.0124	21.0115	20.707	20.912
mis20	SPBC776.16	centromere protein Mis20/Eic2	O94682	+	-3.35937	3.01299	12	12	28.725	31.803	18.4201	17.2606	18.4178	21.3767	21.3536	21.4462	15.6292	17.6156	17.1609
sfi1	SPBC8D2.05c	spindle pole body half bridge protein Sfi1	O13652	+	-3.35837	4.86755	16	16	102.03	42.269	18.1006	18.054	17.9291	21.1599	21.4299	21.569	20.451	20.2279	21.1057
rpp101	SPAC644.15	ribosomal protein P1 Rpp101	P17476	+	-3.31667	1.18007	3	3	11.141	76.409	17.4897	17.1878	21.2608	22.3049	21.8057	21.7777	22.2757	21.6515	22.1705
cts1	SPAC10F6.03c	CTP synthase Cts1	O42644	+	-3.30639	1.44233	18	18	66.867	48.508	17.4377	17.5012	20.6481	21.7465	21.7031	22.0566	21.9158	21.8963	22.0409
lys1	SPAP7G5.04c	aminoadipate-semialdehyde dehydrogenase	P40976	+	-3.30373	4.10658	31	31	156.89	148.66	18.9527	18.5998	19.1735	22.1829	22.0393	22.415	22.9607	21.6018	22.7309
oac1	SPAC139.02c	mitochondrial carrier, ocaloacetate family anion	Q9UTN1	+	-3.30049	4.47666	13	13	35.547	26.026	18.0946	17.6341	17.6142	21.03	21.15	21.0644	21.3765	20.934	21.2225
doa10	SPBC14F5.07	ER ubiquitin-protein ligase E3 Doa10	O60103	+	-3.29907	2.91871	22	22	142.36	69.328	17.5536	17.994	18.9132	21.3852	21.4529	21.5199	21.8708	22.0051	21.8034
sly1	SPCC74.01	SNARE binding protein Sly1	O74534	+	-3.29874	3.69867	18	18	71.664	82.041	18.7876	18.0859	18.7014	21.5933	22.016	21.8619	22.1692	22.2126	22.2543
mis19	SPBC27B12.02	kinetochore protein Mis19/Eic1	O42995	+	-3.29661	2.95873	5	5	13.426	16.543	17.5925	18.8078	17.6978	21.2353	21.4232	21.3294	17.4483	16.0566	16.9519
hrd1	SPBC17D11.02c	Hrd1 ubiquitin ligase complex E3 subunit Hrd1	O74757	+	-3.29504	3.71989	12	12	75.656	104.89	17.0598	17.5914	17.7411	20.5502	21.0253	20.7019	21.3109	21.4107	21.4663
ept1	SPAC22A12.10	diacylglycerol cholinephosphotransferase/ diacylglycerol ethanolaminesphotransferase Ept1	O13901	+	-3.27826	2.6763	4	4	44.083	12.088	17.0917	18.2511	18.5663	21.4805	21.158	21.1053	20.6847	20.6382	20.9572
rix7	SPBC16E9.10c	ribosome assembly ATPase Rix7	O14325	+	-3.27637	2.57829	21	21	86.178	59.403	17.5206	19.1976	18.1732	21.5373	21.4889	21.6942	21.5121	21.4802	21.6368
lsc2	SPCC1620.08	succinate-CoA ligase beta subunit Lsc2	O94415	+	-3.27539	2.67136	12	12	47.287	30.497	16.7766	16.8482	18.199	20.4728	20.5702	20.6069	20.3856	20.5699	20.6657
rpn502	SPAPB8E5.02c	19S proteasome regulatory subunit Rpn502	P0CU18	+	-3.27533	2.22582	26	26	51.618	323.31	20.1951	21.5335	19.8599	24.1311	23.1252	24.1582	24.0186	23.8027	24.2047
rpp201	SPBP8B7.06	60S acidic ribosomal protein A2	P08094	+	-3.26372	1.53195	7	4	11.158	190.5	19.5915	17.5275	20.8747	22.8465	22.4602	22.4782	22.5461	22.7874	22.779
ade2	SPAC144.03	adenylosuccinate synthetase Ade2	Q02787	+	-3.25988	2.29804	16	16	47.876	63.884	17.5341	17.6791	19.2633	21.7773	21.3086	21.1703	21.4104	21.362	21.5686
fhn1	SPBC1685.13	eisosome assembly protein Fhn1	O74333	+	-3.22881	5.01863	4	4	20.273	6.541	17.9498	17.8431	18.0267	21.09	21.0451	21.371	21.1857	21.3291	21.1467
mex67	SPBC1921.03c	mRNA export receptor, Tap, nucleoporin Mex67	Q9Y8G3	+	-3.21722	2.88346	17	17	66.534	99.513	17.7619	18.8982	18.3285	21.086	21.7709	21.7833	20.1421	20.2874	20.4431
tif52	SPAC56F8.03	translation initiation factor eIF5B Tif52	Q10251	+	-3.19168	2.96565	17	17	119.93	46.127	17.7987	18.6272	17.4982	21.1104	20.9022	21.4865	21.9588	21.1735	21.2935
sec13	SPBC215.15	GATOR2-SEACAT complex/COPII-coated vesicle component/nuclear pore outer ring WD repeat protein Sec13	O94319	+	-3.19114	2.86203	13	13	32.568	37.779	17.9254	18.6172	19.3179	21.7638	21.853	21.8171	21.2556	21.2073	21.6302
bqt4	SPBC19C7.10	bouquet formation protein Bqt4	O60158	+	-3.18403	2.21195	20	20	47.826	82.065	18.0559	19.5743	17.7641	21.2233	21.9481	21.7749	20.8454	20.5249	21.7658
rpl902	SPCC613.06	60S ribosomal protein L9	O74905	+	-3.17988	4.37958	9	4	21.382	43.853	17.96	18.4267	18.206	21.2485	21.3248	21.5591	21.2951	21.5274	21.6728
	SPBC1703.13c	mitochondrial carrier, inorganic phosphate/copper	Q9P7V8	+	-3.16844	3.22751	11	11	33.843	36.612	18.6549	17.7014	18.6574	21.4229	21.5668	21.5293	21.7004	21.5239	21.6687
rps1202	SPBC1685.02c	40S ribosomal protein S12	O74322	+	-3.1607	4.56534	6	4	15.871	76.773	17.2645	17.6405	17.5084	20.795	20.4613	20.6391	20.4637	20.5405	20.7776
ckb2	SPBC2G5.02c	CK2 regulatory subunit beta isoform 2, Ckb2	O94281	+	-3.15298	2.46562	6	6	29.061	15.566	17.075	18.7328	17.5025	20.7165	20.9981	21.0546	20.1397	20.2329	20.9607
rrp5	SPCC1183.07	U3 snoRNP-associated protein Rrp5	O74835	+	-3.14408	2.0935	34	34	187.52	97.314	17.8897	17.6466	19.6813	21.5568	21.5902	21.5028	21.0987	21.134	21.3535
ser1	SPAC1F12.07	phosphoserine aminotransferase	Q10349	+	-3.13851	2.22944	16	16	42.797	70.99	19.6312	17.8747	19.6019	22.2372	22.0054	22.2807	22.6949	22.8497	22.5518
rpl901	SPAC4G9.16c	60S ribosomal protein L9	Q10232	+	-3.13664	3.31748	14	9	21.513	162.16	20.8338	20.0682	19.8464	23.4047	23.3148	23.4389	23.0251	23.7213	23.2741
rpn11	SPAC31G5.13	19S proteasome regulatory subunit, ubiquitin-specific protease subunit Rpn11	P41878	+	-3.13074	2.6946	14	14	34.572	58.75	17.9531	18.6113	19.4411	21.8506	21.6448	21.9023	21.994	22.1188	22.0003
sec28	SPBC24C6.05	coatomer epsilon subunit	O74767	+	-3.12996	2.71283	8	8	31.774	64.75	17.7213	17.0206	18.4597	20.7536	20.7328	21.105	21.2222	20.9008	21.1764
sac11	SPBC19F5.03	inositol polyphosphate phosphatase	O60162	+	-3.1296	4.31151	16	16	68.712	53.802	17.9555	18.0171	17.7793	20.8247	21.3378	20.9781	21.2552	21.53	21.5426
ndc80	SPBC11C11.03	Ndc80 complex subunit Ndc80	Q10198	+	-3.12561	6.06486	19	19	71.858	103.64	18.3422	18.4413	18.2423	21.4461	21.5077	21.4488	20.5356	20.6124	20.8997
erg26	SPBC3F6.02c	3 beta-hydroxysteroid dehydrogenase/delta 5-->4-isomerase Erg26	O43050	+	-3.10231	2.61761	6	6	38.317	15.496	17.8008	16.6596	18.1688	20.6369	20.6793	20.6201	20.8642	20.7087	20.74
mlo3	SPBC1D7.04	RNA binding protein Mlo3	Q09330	+	-3.08915	1.76722	11	11	21.791	60.153	19.7823	17.6255	20.0672	22.1179	22.072	22.5526	21.2749	21.3784	21.636
nda2	SPBC16A3.15c	tubulin alpha 1	P04688	+	-3.08502	2.36699	16	7	51.152	87.695	18.7549	17.7517	19.5766	21.8372	21.732	21.7691	21.7795	21.2077	21.8993
rpl3001	SPAC9G1.03c	60S ribosomal protein L30	P52808	+	-3.06732	1.44734	10	10	11.591	37.198	21.09	18.3499	21.4779	23.3661	23.4184	23.3352	23.3572	23.4526	23.2763
mak3	SPCC74.06	phosphorelay sensor kinase Mak3	O74539	+	-3.06402	3.63401	6	6	266.85	5.1252	18.4392	18.1234	18.5714	21.8484	21.2843	21.1933	17.0205	16.5163	16.542
tif223	SPAC4D7.09	translation initiation factor eIF2B gamma subunit	P56288	+	-3.0572	5.12841	13	13	50.461	107.02	17.8519	18.1755	18.0304	21.0478	21.024	21.1575	21.2432	21.2255	21.3529
ole1	SPCC1281.06c	acyl-coA desaturase	O94523	+	-3.05621	3.22619	8	8	54.438	13.064	18.427	17.3684	18.0269	21.0557	20.9744	20.9609	21.0268	20.9399	21.0057
csm1	SPAC11E3.03	microtubule-site clamp monopolin complex subunit Csm1/Pcs1	O13684	+	-3.04933	2.69532	12	12	30.418	91.654	18.6549	17.4396	18.4015	20.8591	21.5891	21.1959	20.198	20.4175	21.0851
ret2	SPCC285.08	coatomer delta subunit Ret2	O74496	+	-3.0426	2.13682	8	8	27.097	23.407	17.156	17.482	19.1087	20.9375	20.9601	20.9769	21.311	21.1592	20.9711
snu13	SPAC607.03c	U3 snoRNP-associated protein Snu13	O74690	+	-3.03468	4.19243	4	4	13.535	21.208	17.4557	17.2815	17.7438	20.3528	20.4988	20.7334	19.7348	16.947	20.03
ytm1	SPAC890.04c	ribosome biogenesis WD repeat WDR12/Ytm1 protein	Q9URY0	+	-3.03406	3.79412	14	14	48.334	58.909	17.5132	17.1273	16.7643	20.0976	20.241	20.1683	19.7963	19.3148	19.9784
vac8	SPBC354.14c	vacuolar protein-membrane adaptor Vac8	O43028	+	-3.01751	4.41154	16	16	60.232	90.337	18.1299	18.1071	17.8993	20.7964	21.2206	21.1719	21.1887	21.2371	21.2363
spc7	SPCC1020.02	NMS complex subunit, Spc105/KNL-1 family member, blinkin, Spc7	O59757	+	-3.01268	2.51107	20	20	153.59	38.428	17.7194	17.4093	18.9053	21.1486	20.782	21.1414	20.0518	19.7806	20.4805
los1	SPBP8B7.09c	karyopherin/importin-beta family nuclear import receptor Los1	O94258	+	-2.98801	3.26575	14	14	110.11	49.466	17.8221	17.1905	17.6829	20.1624	20.9442	20.5529	20.8545	20.805	20.9527
mce1	SPAC19G12.05	mitochondrial carrier, citrate	O13844	+	-2.98745	4.14705	13	13	31.573	83.389	18.2751	18.0444	17.7757	20.9572	21.2176	20.8829	21.4563	21.2831	21.2452
nop56	SPBC646.10c	U3 snoRNP-associated protein Nop56	O94514	+	-2.97397	3.32428	16	16	55.388	49.329	18.3294	17.9948	18.6713	20.9471	21.6642	21.3061	20.9195	20.3612	21.2854
scl1	SPBC646.16	20S proteasome complex subunit alpha 1	O94517	+	-2.9663	3.87436	11	11	26.539	15.604	18.1894	17.6929	17.5656	20.732	20.9339	20.6809	20.6959	20.833	20.634
sec39	SPAC7D4.11c	secretory pathway protein Sec39	O14266	+	-2.96489	4.95761	19	19	87.51	134	18.1786	18.2412	18.4438	21.1207	21.3789	21.2587	21.6443	21.696	21.8644
drp1	SPBC691.02c	RINT1 family protein	Q9C0W8	+	-2.95699	2.56893	17	17	79.406	88.67	17.4193	17.5357	18.7589	20.6227	20.9116	21.0506	21.1706	21.1064	21.4309
	SPAC56E4.03	aromatic aminotransferase	O14192	+	-2.9569	2.10123	12	12	53.166	71.241	16.7145	18.0645	18.7253	20.8334	20.9476	20.594	20.9136	20.5934	21.0263
asn1	SPBC119.10	asparagine synthetase	P78753	+	-2.95414	2.28555	21	21	63.24	193.98	20.2687	18.48	19.6357	22.469	22.5547	22.2231	22.5391	22.0945	22.3386
vph1	SPAC16E8.07c	V-type ATPase V0 subunit a	O13742	+	-2.95172	3.76431	11	11	94.158	89.689	17.0442	17.5601	17.7627	20.4738	20.33	20.4183	20.674	20.5484	20.5221
nup40	SPAC19E9.01c	nucleoporin Nup40	O13838	+	-2.94078	2.77543	9	9	40.254	97.25	17.4404	18.692	18.3889	21.0014	21.3238	21.0184	19.775	19.3125	20.4607
mpg2	SPBC13G1.02	mannose-1-phosphate guanyltransferase	O60064	+	-2.93338	3.28653	17	17	46.096	110.33	19.0775	19.226	19.8362	22.1656	22.124	22.6502	22.3787	22.8159	22.4569
cho2	SPBC26H8.03	phosphatidylethanolamine N-methyltransferase Cho2	O74787	+	-2.93209	3.00242	16	16	102.76	278.34	18.513	17.7001	18.7279	21.0268	21.4858	21.2247	21.61	21.646	21.6099
cct2	SPAC1D4.04	chaperonin-containing T-complex beta subunit Cct2	Q10147	+	-2.93129	1.55692	19	19	56.676	197.45	18.0166	19.0214	20.9646	22.287	22.1679	22.3415	22.5933	22.3622	21.7154
nup120	SPBC3B9.16c	nucleoporin, WD repeat Nup120	O43044	+	-2.91082	4.35984	18	18	129.78	46.911	18.084	18.2227	18.026	20.7675	21.2513	21.0464	20.0099	20.0194	20.4349
gus1	SPAC17A5.15c	cytoplasmic glutamate-tRNA ligase Gus1	O13775	+	-2.90827	4.53302	24	24	80.749	155.25	19.5613	19.5792	19.4614	22.4919	22.6424	22.1925	22.4178	22.6925	22.6875
tuf1	SPBC9B6.04c	mitochondrial translation elongation factor EF-Tu Tuf1	Q9Y700	+	-2.9082	3.68833	23	23	48.282	190.92	20.5718	20.3386	19.8553	23.112	23.3144	23.064	23.2372	23.5427	24.0262
rpl101	SPCC1183.08c	60S ribosomal protein L10a	O74836	+	-2.90454	3.31039	13	7	23.917	56.782	20.8181	20.5656	21.5016	23.8792	23.8916	23.828	23.8534	23.9599	23.844
	SPAC694.02	DEAD/DEAH box helicase, human DDL60 and DDL60L ortholog, implicated in mRNA degradation	Q9P7T8	+	-2.88825	4.53015	19	19	195.06	55.554	17.8047	17.5137	17.9744	20.661	20.6878	20.6087	20.6088	20.5151	20.6743
tim44	SPBC14C8.02	TIM23 translocase complex subunit Tim44	O60084	+	-2.88046	2.90771	16	16	48.549	39.625	18.4795	18.439	18.9542	21.196	21.1882	22.1299	22.0471	21.6256	21.7895
mrs1	SPBC25B2.09c	mitochondrial and cytoplasmic arginine-tRNA ligase Rrs1/Mrs1	O74781	+	-2.86807	4.39038	15	15	70.689	31.857	17.4903	17.8358	17.6656	20.6994	20.5665	20.33	20.6976	20.5574	20.6794
pdi2	SPAC17H9.14c	ER protein disulfide isomerase Pdi2	O13811	+	-2.8674	3.5409	9	9	40.691	29.067	18.1722	17.4423	18.0965	20.9026	20.7341	20.6767	20.7009	20.7208	20.9637
kap104	SPAC2F3.06c	karyopherin/importin beta family nuclear import signal receptor Kap104	O14089	+	-2.86668	2.87265	13	13	101.72	98.28	17.2001	17.9917	18.3177	20.4474	20.7396	20.9226	21.3248	21.4533	21.3106
caa1	SPAC10F6.13c	cytoplasmic aspartate aminotransferase Caa1	O42652	+	-2.86645	3.25543	11	10	46.14	34.047	18.1399	17.2835	18.0902	20.6348	20.8403	20.6378	20.5455	20.5379	20.5905
ima1	SPCC737.03c	inner nuclear membrane protein Ima1	O13681	+	-2.86211	3.35887	15	15	70.433	73.29	18.5075	17.608	18.0276	20.86	20.827	21.0423	18.7908	18.1675	19.1651
cdc22	SPAC1F7.05	ribonucleoside reductase large subunit Cdc22	P36602	+	-2.85785	2.41169	34	34	91.998	143.28	20.0642	19.8085	21.3459	23.265	23.2996	23.2276	23.5327	23.6822	23.6981
pob3	SPBC609.05	histone H2A-H2B chaperone, FACT complex subunit Pob3	O94529	+	-2.8494	3.37531	11	11	57.456	54.977	18.0386	17.3422	17.4768	20.3682	20.262	20.7756	19.9788	20.0263	20.2724
bgs3	SPAC19B12.03	cell wall 1,3-beta-glucan synthase catalytic subunit Bgs3	Q9P377	+	-2.8313	3.40356	17	15	210.83	67.793	17.5582	16.9138	17.7108	20.1263	20.3941	20.1562	20.6855	20.507	20.8973
ani1	SPBC1347.02	CENP-A amino terminus domain (NTD) isomerase Ani1	O74191	+	-2.82885	3.20299	8	8	39.301	19.43	17.7716	17.9195	18.6644	20.9577	21.1001	20.7843	20.2804	19.8523	20.5838
vrs1	SPBC1709.02c	cytoplasmic valine-tRNA ligase Vrs1/Vas1	O75005	+	-2.80916	2.36103	27	27	111.32	77.18	19.3676	18.0834	19.5708	22.0732	21.7047	21.6713	21.9686	21.9062	21.9177
mis15	SPBP22H7.09c	CENP-N ortholog Mis15	Q9C0W0	+	-2.80417	3.4787	13	13	47.393	83.797	18.092	18.7209	18.0735	21.0909	20.894	21.314	20.3287	20.3872	20.6555
far8	SPBC1773.01	SIP/FAR complex WD repeat (scaffold) subunit, striatin, Far8/Csc3	O94560	+	-2.79523	2.6612	15	15	69.494	37.583	18.131	16.8597	17.8465	20.258	20.6058	20.359	20.4208	20.478	20.4987
pho84	SPBC8E4.01c	plasma membrane inorganic phosphate transmembrane transporter	O42885	+	-2.79482	4.86776	9	9	63.645	37.716	17.9714	17.7212	18.0002	20.5721	20.7841	20.7211	21.0946	20.8515	20.9998
ags1	SPCC1281.01	cell wall alpha-1,3-glucan synthase Ags1	Q9USK8	+	-2.78767	2.98702	23	22	272.12	63.224	19.0073	18.1201	18.0248	21.0419	21.3513	21.1219	21.445	21.6424	21.6085
rki1	SPAC144.12	ribose 5-phosphate isomerase Rki1	Q9UTL3	+	-2.76975	2.62555	8	8	29.329	23.162	18.3752	17.4866	17.0116	20.4311	20.4723	20.2792	20.0709	19.8602	20.0705
	SPBC1E8.02	ER ubiquitin family protein	O42967	+	-2.76893	2.81346	8	8	66.566	36.736	17.7094	17.1297	18.3489	20.354	20.6045	20.5363	20.9033	20.9844	21.0895
zwf1	SPAC3A12.18	glucose-6-phosphate 1-dehydrogenase Zwf1	O00091	+	-2.76665	4.76811	17	17	57.204	98.033	18.4234	18.7355	18.6078	21.4369	21.4115	21.2182	21.3418	21.2541	21.3503
elo2	SPAC1B2.03c	fatty acid elongase Elo2	Q9UTF7	+	-2.76418	2.33719	3	3	38.337	206.32	18.9097	17.2557	17.9804	20.8309	20.909	20.6985	20.6923	20.8505	21.6826
tsc13	SPBC646.07c	enoyl-[acyl-carrier-protein] reductase	O94511	+	-2.76168	1.37744	7	7	34.64	16.396	18.5869	17.8326	20.9403	21.8795	21.8818	21.8836	21.8263	22.1591	21.9891
uch2	SPBC409.06	ubiquitin C-terminal hydrolase Uch2	Q9UUB6	+	-2.75693	2.36219	11	11	34.195	44.298	18.6927	17.7191	17.0924	20.7285	20.4279	20.6186	20.4167	20.4693	20.4662
acl1	SPBC1703.07	ATP citrate synthase subunit 1	Q9P7W3	+	-2.75675	1.73197	24	24	67.203	151.38	19.243	19.3776	21.4543	22.856	22.649	22.8401	22.6766	21.9094	22.1055
por1	SPAC1635.01	mitochondrial outer membrane voltage-dependent anion-selective channel Por1	Q9P544	+	-2.7481	1.47871	8	8	29.653	56.662	18.292	17.9479	20.6375	22.0402	21.5678	21.5137	21.8095	21.5402	21.7878
vht1	SPAC1B3.16c	plasma membrane vitamin H transmembrane transporter Vht1	O13880	+	-2.7473	1.98416	9	9	62.821	47.546	18.3692	17.0126	19.0458	20.8296	20.7928	21.0471	21.367	21.2609	21.5305
ade1	SPBC405.01	phosphoribosylamine-glycine ligase/phosphoribosylformylglycinamidine cyclo-ligase	P20772	+	-2.74578	2.74006	17	17	85.23	32.687	18.27	17.2038	18.3668	20.7241	20.7059	20.6479	20.8464	20.9254	20.7369
erg1	SPBC713.12	squalene monooxygenase Erg1	Q9C1W3	+	-2.7455	2.14694	11	11	50.338	31.176	16.6766	18.0387	18.4284	20.6702	20.3803	20.3297	20.3917	20.2713	20.3171
mis17	SPBC21.01	CENP-U ortholog Mis17	O94643	+	-2.74496	2.47273	10	10	49.665	60.43	17.0319	18.1286	18.4495	20.5107	20.5242	20.8099	19.7323	19.6507	20.0494
mis6	SPAC1687.20c	CENP-I ortholog, inner centromere connector Mis6	P87227	+	-2.74224	2.14119	16	16	78.512	40.565	19.0377	17.8208	17.22	20.7719	20.6038	20.9296	19.8521	20.1842	20.376
nup85	SPBC17G9.04c	nucleoporin Nup85	Q9UUE5	+	-2.73801	3.21157	15	15	78.021	82.624	18.0647	18.6942	18.9133	21.0892	21.4962	21.3008	20.816	20.4393	20.8104
acs1	SPCC191.02c	acetyl-CoA ligase	P78773	+	-2.73422	1.0518	24	24	73.035	110	19.8855	16.9571	21.0636	22.0968	22.0454	21.9666	22.1556	22.6042	22.1786
vtc2	SPAC14C4.11	vacuolar transporter chaperone (VTC) complex polyphosphate synthetase subunit Vtc2/3	O13718	+	-2.71357	3.5564	18	18	85.444	27.204	17.9457	17.7608	18.5081	20.73	20.8074	20.8179	20.8669	20.694	20.698
tom70	SPAC6B12.12	mitochondrial TOM complex TPR repeat subunit Tom70	O14217	+	-2.7134	2.90166	16	16	69.516	80.498	18.0159	18.8324	17.7177	20.8535	20.9003	20.9524	20.9946	20.6912	20.7355
sct1	SPBC1718.04	glycerol-3-phosphate O-acyltransferase Sct1/Gpt1	Q9P7P0	+	-2.69238	3.08335	12	12	76.627	25.764	18.0735	18.6855	17.7526	20.6758	21.0769	20.8361	21.107	21.4707	21.467
rpl702	SPAC3H5.07	60S ribosomal protein L7b	P25457	+	-2.68868	1.09467	18	13	28.449	73.492	23.7967	20.2303	23.3135	25.5992	24.5927	25.2147	25.5626	24.7347	25.2202
aco2	SPBP4H10.15	mitochondrial ribosomal protein subunit L21/aconitate hydratase, fusion protein	Q9P7D4	+	-2.68284	1.37149	17	17	99.9	49.969	17.647	18.0857	20.5669	21.461	21.5977	21.2893	21.4154	20.8983	21.2928
irs1	SPBC8D2.06	cytoplasmic isoleucine-tRNA ligase Irs1	O13651	+	-2.65551	3.35278	30	30	122.91	147.03	19.5815	18.9778	19.6108	22.3112	21.9944	21.831	23.1558	22.7121	22.7548
rpl1001	SPBC18E5.04	60S ribosomal protein L10	Q09127	+	-2.65357	5.27624	11	1	25.373	39.523	21.0817	20.9003	21.1675	23.7243	23.724	23.6619	24.0044	23.7807	23.761
rps1702	SPCC24B10.09	40S ribosomal protein S17	Q9P7J6	+	-2.64448	2.77623	13	8	15.534	11.968	17.4735	18.2094	18.6813	20.7908	20.7599	20.747	20.6321	20.6999	20.4613
sre1	SPBC19C2.09	DNA-binding transcription factor, sterol regulatory element binding protein Sre1	Q9UUD1	+	-2.64446	3.02164	13	13	98.485	47.202	17.9722	17.4777	17.3065	19.8205	20.2599	20.6093	20.9326	20.9381	21.2147
atb2	SPBC800.05c	tubulin alpha 2	P04689	+	-2.64359	3.03342	15	6	50.535	14.031	17.3387	17.7215	18.2788	20.6762	20.2826	20.3109	20.3258	20.0145	20.5163
ura1	SPAC22G7.06c	carbamoyl-phosphate synthase (glutamine hydrolyzing), aspartate carbamoyltransferase Ura1	Q09794	+	-2.63936	3.20886	132	131	248.31	323.31	24.2055	25.0104	24.974	27.4706	27.2466	27.3908	27.55	27.6808	27.5935
hem1	SPAC2F3.09	5-aminolevulinate synthase Hem1	O14092	+	-2.63088	4.50834	9	9	60.959	18.167	17.7033	17.7497	17.8363	20.2772	20.2713	20.6334	20.568	20.7149	20.8402
tyw1	SPCC1020.08	wybutosine biosynthesis protein Tyw1	O59761	+	-2.62514	3.48031	15	15	78.187	29.987	17.7911	18.3362	17.8258	20.6736	20.33	20.8249	21.0676	21.1311	21.2079
rpl1801	SPBC11C11.07	60S ribosomal protein L18	Q10192	+	-2.62283	1.03438	6	2	21.19	14.683	16.9046	17.171	20.588	20.9306	20.9722	20.6293	21.0805	21.3279	20.9878
pro1	SPAC821.11	gamma-glutamyl phosphate reductase Pro1	Q9UT44	+	-2.62281	2.81623	14	14	48.706	20.854	18.5243	17.3837	18.1592	20.6983	20.6974	20.5398	20.6379	21.0839	20.8833
cdc2	SPBC11B10.09	cyclin-dependent protein kinase Cdk1/Cdc2	P04551	+	-2.62155	3.23296	12	11	34.358	23.072	17.9193	18.7105	17.9167	20.8091	20.8343	20.7677	20.972	20.8623	20.9812
sec6102	SPBC19G7.17	translocon subunit Sec61 homolog	O42965	+	-2.60973	3.30332	8	8	52.438	14.771	18.3976	17.5778	18.2456	20.6452	20.7258	20.6793	20.7825	20.8188	20.9779
mcp60	SPAC12G12.04	mitochondrial heat shock protein Hsp60/Mcp60	Q09864	+	-2.59156	4.01543	41	41	62.167	323.31	23.1884	23.1692	23.507	26.1271	25.7583	25.7539	25.24	24.9623	25.3513
utp10	SPBC23E6.04c	U3 snoRNP-associated protein Utp10	O60179	+	-2.57361	4.52127	29	29	186.41	68.327	18.3473	18.1458	18.4776	20.7471	20.9699	20.9746	20.7852	20.4626	20.8427
ost3	SPAPB17E12.11	oligosaccharyltransferase gamma subunit Ost3	Q8TFH3	+	-2.57029	2.12898	6	6	34.983	14.931	18.3884	19.3614	17.6325	20.8615	21.2441	20.9876	21.2455	21.1848	21.2693
apl4	SPCP1E11.06	AP-1 adaptor complex gamma subunit Apl4	Q9UU81	+	-2.56398	2.23739	17	17	96.04	67.07	18.9177	17.4782	17.5168	20.4204	20.605	20.5792	20.644	20.8106	20.8348
pre8	SPCC1442.06	20S proteasome complex subunit alpha 2, Pre8	O94579	+	-2.55607	4.31381	9	9	26.404	57.942	18.1867	17.7687	17.8114	20.5254	20.4132	20.4964	20.2098	20.5184	20.4548
mtr10	SPBC11G11.07	karyopherin/importin-beta family nuclear import receptor Mtr10	Q9USZ2	+	-2.55021	1.73765	11	11	108.17	30.013	15.8273	17.8882	17.5592	19.4047	19.9794	19.5413	19.8121	19.9043	20.0269
hxk1	SPAC24H6.04	hexokinase 1	Q09756	+	-2.54248	4.35882	13	13	53.597	69.903	18.3462	17.9428	18.2788	20.6699	20.8202	20.7051	20.763	20.6517	20.8602
rad25	SPAC17A2.13c	14-3-3 protein Rad25	P42657	+	-2.53299	4.41796	20	17	30.369	245.03	21.0723	20.7904	21.2024	23.6332	23.5144	23.5165	23.6522	24.0331	23.7961
slt1	SPAC17G6.13	Schizosaccharomyces specific protein Slt1	O13791	+	-2.52706	1.03	12	12	49.136	72.427	18.1013	17.0728	20.9263	21.2103	21.2216	21.2496	21.0656	21.248	21.2673
idh1	SPAC11G7.03	isocitrate dehydrogenase (NAD+) subunit 1 Idh1	O13696	+	-2.52592	2.82498	11	11	38.758	33.035	18.0039	17.525	18.6446	20.5186	20.5991	20.6334	20.3606	20.5107	20.6197
ptr2	SPBC13A2.04c	plasma membrane PTR family peptide transmembrane transporter Ptr2	Q9P380	+	-2.51669	3.22777	14	14	68.499	93.69	18.3785	18.8103	18.0698	20.6698	21.1289	21.01	21.5683	21.7858	21.7017
lcb2	SPAC21E11.08	serine palmitoyltransferase Lcb2	Q09925	+	-2.51269	2.46874	13	13	67.518	32.393	17.3529	17.4808	18.6002	20.4262	20.3759	20.1699	20.6812	20.6449	20.5033
sdh1	SPAC1556.02c	succinate dehydrogenase Sdh1	Q9UTJ7	+	-2.49999	2.97479	13	13	70.465	44.013	17.1824	17.756	18.1785	20.3243	20.1336	20.1589	20.3496	20.0685	20.3156
nup107	SPBC428.01c	nucleoporin Nup107	Q10331	+	-2.49831	1.73146	13	13	93.262	18.608	16.9954	17.1832	19.0179	20.1734	20.4105	20.1075	19.7186	19.4929	19.4695
trp3	SPCC1442.09	anthranilate synthase component I Trp3	O94582	+	-2.49674	3.43858	13	13	54.959	21.682	17.2928	18.0633	17.6466	20.1699	20.1331	20.1899	20.5307	20.3332	20.1294
nup44	SPBC19G7.15	nucleoporin Nup44	O42963	+	-2.49051	2.54889	15	15	44.483	49.152	17.5943	18.8746	18.0624	20.5686	20.8073	20.6269	19.9018	19.6242	20.0422
sec71	SPAC4D7.01c	ArfGEF	Q9UT02	+	-2.48449	4.0683	34	34	206.93	103.12	18.8124	18.5841	18.4689	20.8776	21.1897	21.2516	21.3183	21.6555	21.5508
dop1	SPAPB21F2.02	Dopey family protein Dop1	Q9C0Z4	+	-2.48157	2.58709	24	24	192.65	102.45	18.0792	17.5484	18.7229	20.3103	20.8047	20.6802	21.111	21.4121	21.3693
zip3	SPAP8A3.03	ER zinc exporter, ZIP family Zip3	Q9UT11	+	-2.47382	3.51395	6	6	50.277	48.435	17.8034	17.5739	17.7073	20.5645	19.911	20.0305	20.049	20.2201	20.2312
mde4	SPBC6B1.04	microtubule-site clamp monopolin complex subunit Mde4	O43068	+	-2.4731	3.68354	12	12	47.663	22.247	18.1622	17.5885	17.6053	20.2525	20.3193	20.2036	19.6985	19.1707	20.0263
lac1	SPBC3E7.15c	sphingosine N-acyltransferase Lac1	O59735	+	-2.45741	3.61251	6	6	45.335	153.78	17.6263	18.1119	18.2182	20.3189	20.5883	20.4214	20.2547	20.4559	20.4465
rpl15	SPCC576.11	60S ribosomal protein L15	O74895		-2.4496	0.792557	11	11	23.806	27.086	20.6283	16.9352	21.6141	22.0907	22.364	22.0715	21.7758	22.3386	22.0134
vtc4	SPCC1322.14c	vacuolar transporter chaperone (VTC) complex subunit	P78810	+	-2.44605	2.92585	16	16	83.634	78.847	18.3444	17.9913	18.9591	21.0517	20.8374	20.7439	20.8614	20.5897	20.8939
nat10	SPAC20G8.09c	rRNA/tRNA cytidine N-acetyltransferase	P87115	+	-2.44056	3.05817	21	21	116.46	167.3	18.9636	18.0238	18.4711	20.9919	20.8688	20.9195	20.4435	20.082	20.6178
rpl301	SPAC17A5.03	60S ribosomal protein L3	P40372	+	-2.42962	3.28348	22	1	43.802	185.47	21.6424	21.4628	22.2099	24.309	24.2446	24.0503	24.3387	24.204	23.9683
trm732	SPCC1494.07	tRNA (cytosine 32-2'-O)-methyltransferase regulator Trm732	O60081	+	-2.42579	3.43203	16	16	171.17	54.832	17.8808	17.4343	17.8499	19.8513	20.1758	20.4152	20.7182	20.7559	20.8927
ser3	SPCC364.07	D-3 phosphoglycerate dehydrogenase Ser3	P87228	+	-2.42334	3.14071	16	16	50.882	52.963	19.1387	19.8745	19.9294	22.0772	22.1437	21.9916	22.1361	21.9915	22.1359
rpl2101	SPBC365.03c	60S ribosomal protein L21	Q9UUC1		-2.40042	0.601037	4	1	18.38	17.36	17.8497	17.6293	17.6435	21.9358	16.5348	21.8532	21.8252	16.7363	17.1483
oca8	SPCC16A11.10c	cytochrome b5	Q9USM6	+	-2.39153	4.1666	4	4	14.252	12.861	17.7885	17.5422	17.7618	20.2862	20.0955	19.8853	20.6217	20.0509	20.0655
rps601	SPAC13G6.07c	40S ribosomal protein S6	P05752	+	-2.39066	1.022	10	1	27.499	85.85	21.5826	18.3386	21.6604	23.0693	22.9228	22.7615	23.1017	22.9827	22.9175
nup184	SPAP27G11.10c	nucleoporin Nup184	Q9P7M8	+	-2.38974	2.88092	18	18	176.96	51.006	17.3642	18.33	18.1411	20.3011	20.4147	20.2887	19.3001	19.4645	19.7927
ecm29	SPAC1782.01	proteasome assembly chaperone Ecm29	Q9P7H8	+	-2.37628	2.23066	12	12	190.97	44.6	17.6091	17.9164	19.0457	20.4175	20.5906	20.692	21.0571	21.3161	20.9123
tif308	SPAC821.05	translation initiation factor eIF3h (p40)	Q9UT48	+	-2.36864	0.956732	7	7	39.78	88.818	20.5859	16.6629	17.9356	20.9416	20.6906	20.6581	20.9012	20.9113	21.0583
ape2	SPBC1921.05	vacuolar aminopeptidase Ape2	Q9USX1	+	-2.36494	2.88357	19	19	99.445	50.761	18.7011	17.9509	17.8199	20.4777	20.726	20.363	20.6132	20.5014	20.3284
frs1	SPAC23A1.12c	cytoplasmic phenylalanine-tRNA ligase beta subunit Frs1	O42849	+	-2.36226	1.52052	15	15	66.849	27.774	19.1491	17.3905	19.7769	21.2607	21.02	21.1226	21.759	20.97	21.1464
mrt4	SPBC11G11.03	mRNA turnover and ribosome assembly protein Mrt4	Q9USZ6	+	-2.35669	3.32877	7	7	26.663	28.761	18.3735	17.7537	18.4585	20.5371	20.6193	20.4994	20.3755	20.2347	20.5179
swp1	SPCC553.06	oligosaccharyltransferase delta subunit Swp1	O74943	+	-2.35357	2.2413	6	6	29.329	12.46	17.7382	17.375	18.8096	20.4672	20.2194	20.2968	20.5313	20.5949	20.7482
rpn10	SPAC637.10c	19S proteasome regulatory subunit Rpn10	O94444	+	-2.35265	2.18301	6	6	27.14	27.461	18.296	17.0216	18.4512	20.3103	20.2449	20.2715	20.3596	20.436	20.7679
nup146	SPAC23D3.06c	nucleoporin, WD repeat Nup146	Q09847	+	-2.34926	3.47476	14	14	145.78	33.367	17.6707	17.5706	18.0792	19.9742	20.3913	20.0028	17.4237	15.977	19.7167
fta1	SPAC4F10.12	CENP-L ortholog Fta1	O36024	+	-2.34883	2.4566	6	6	32.337	49.211	16.9673	17.6792	18.2009	19.953	19.7454	20.1954	19.2191	19.3945	19.2086
cdc16	SPAC6F6.08c	two-component GAP Cdc16	P36618	+	-2.34448	2.83898	7	7	33.988	29.647	18.0814	17.2258	17.7376	19.9004	19.8188	20.3591	19.5919	18.5863	19.5476
rrp12	SPAPB8E5.07c	rRNA processing protein Rrp12	Q9C0X8	+	-2.34269	2.25547	17	17	130.53	31.99	17.551	17.5619	18.8386	20.4022	20.3567	20.2207	20.4866	20.269	20.4784
rtn1	SPBC31A8.01c	reticulon Rtn1	P53694	+	-2.33956	2.83786	6	6	33.659	83.117	18.849	17.997	18.9014	20.9842	20.9844	20.7974	21.0413	20.5807	20.9039
pis1	SPAC1D4.08	CDP-diacylglycerol--inositol 3-phosphatidyltransferase Pis1	Q10153	+	-2.33887	2.19614	4	4	26.924	93.824	17.894	16.9945	18.108	19.5115	19.9905	20.511	20.3553	19.3915	20.1597
rpl3802	SPAC30D11.12	60S ribosomal protein L38	Q09900	+	-2.33699	1.03808	3	2	8.3388	31.734	21.4156	19.5946	17.7564	22.0167	21.8991	21.8617	21.777	21.8942	22.0378
ura3	SPAC57A10.12c	mitochondrial dihydroorotate dehydrogenase Ura3	P32747	+	-2.32503	2.26321	14	14	48.295	89.491	19.421	18.1223	18.2419	21.0434	20.9869	20.7299	20.9047	20.8256	20.9995
rpl3202	SPAC3H5.10	60S ribosomal protein L32	P79015	+	-2.32086	1.02344	5	2	14.458	5.8569	20.6502	17.3667	17.5719	20.8168	20.7404	20.994	20.5533	21.216	21.0107
ogm1	SPAC22A12.07c	ER membrane protein O-mannosyltransferase Ogm1	O13898	+	-2.31559	1.96717	12	12	101.33	30.643	18.6929	17.3707	19.0595	20.6789	20.6356	20.7553	21.0351	20.9875	21.0725
rnc1	SPCC757.09c	KH domain RNA-binding protein Rnc1	O74919	+	-2.30656	1.79719	15	15	43.377	73.652	19.0313	20.3601	20.9642	22.5068	22.474	22.2945	22.7225	22.3726	23.0046
sim4	SPBC18E5.03c	CENP-K ortholog Sim4	O94494	+	-2.29676	3.26961	9	9	31.73	64.708	17.6072	17.962	18.3708	20.364	20.2875	20.1788	19.2731	19.9343	19.7154
his4	SPBC418.01c	imidazoleglycerol-phosphate synthase His4	O94303	+	-2.29515	1.8859	16	16	59.399	38.542	18.4403	17.6491	19.3561	21.1783	20.7119	20.4408	20.7771	20.4293	20.6975
srp40	SPBC1711.05	nucleocytoplasmic transport chaperone Srp40	Q9P785	+	-2.2886	3.97821	6	6	47.427	14.176	18.3023	17.9922	17.989	20.1727	20.5217	20.4548	19.8306	19.3991	20.426
	SPBC16A3.12c	triglyceride lipase-cholesterol esterase	P78898	+	-2.28764	2.65161	9	9	51.547	16.864	17.5442	16.8583	17.9803	19.682	19.7699	19.7938	20.1373	20.5739	20.6801
abc4	SPAC30.04c	vacuolar phytochelatin and glutathione S-conjugate ABC family transmembrane transporter Abc4	Q9P7V2	+	-2.28519	3.87206	16	16	164.79	56.981	18.4878	18.8189	18.3116	20.8734	20.885	20.7155	21.034	20.8712	21.1169
vma6	SPAC17A2.03c	V-type ATPase V0 subunit d	O13753	+	-2.28385	2.56789	9	9	39.323	31.979	18.6066	18.0049	17.4553	20.4298	20.1246	20.3638	20.3661	20.0909	20.4217
gea1	SPBC211.03c	ArfGEF	Q9P7R8	+	-2.27536	1.64096	18	18	165.43	34.338	18.8676	17.0572	17.2472	19.4804	20.3578	20.1599	20.5038	20.6858	20.7521
pre10	SPCC1795.04c	20S proteasome complex subunit alpha 7, Pre10	O59770	+	-2.26042	2.71984	5	5	28.031	40.938	18.7954	17.7916	18.0185	20.4897	20.3359	20.561	20.3072	20.6376	20.6631
nuf2	SPAC27F1.04c	Ndc80 complex subunit Nuf2	Q10173	+	-2.25179	2.44307	11	11	51.911	43.709	18.5177	17.8942	17.2689	20.1056	20.0437	20.2868	19.4191	19.2083	19.4767
nup132	SPAC1805.04	nucleoporin, WD repeat Nup132	Q9UTH0	+	-2.24329	2.51861	13	13	132.07	25.651	17.364	17.866	18.2287	19.6819	19.9904	20.5162	19.2316	16.1329	19.285
	SPBC2G5.01	ER membrane chaperone for multipass membrane proteins, PAT complex subunit, and TMCO1 translocon subunit (human CCDC47 ortholog)	O94280	+	-2.2429	2.40807	9	9	43.097	55.68	18.7438	17.5214	17.8586	20.1642	20.2376	20.4507	20.4104	20.2995	20.4147
grn1	SPBC26H8.08c	GTPase Grn1	O74791	+	-2.24223	1.62884	13	13	52.434	73.63	19.1339	17.1282	18.7646	20.7504	20.3361	20.6668	20.5437	20.5523	21.0489
	SPBC1105.01	rRNA processing protein Rrp12-like	Q9Y824	+	-2.23929	2.17002	15	15	112.87	91.369	18.5414	17.7427	17.1234	19.7763	20.0761	20.2729	20.5525	20.9199	21.0211
ifa38	SPAC4G9.15	ketoreductase involved in fatty acid elongation	Q10245	+	-2.23795	2.97394	7	7	37.307	8.8074	18.001	17.2348	17.19	19.6894	19.6953	19.755	19.8356	19.8488	19.7148
mcs4	SPBC887.10	response regulator Mcs4	P87323	+	-2.23174	2.64092	9	9	57.239	10.435	18.2132	18.0086	17.1616	20.0546	19.9915	20.0325	19.9043	19.732	19.8928
elp1	SPBC36.07	elongator complex WD repeat protein Elp1	O59704	+	-2.22473	2.70329	16	16	141.61	47.431	18.0355	17.4214	18.483	20.1562	20.2637	20.1941	20.2912	20.221	20.3781
lrs1	SPAC26F1.13c	cytoplasmic leucine-tRNA ligase Lrs1	Q10490	+	-2.21729	2.10817	31	31	126.45	106.75	19.6064	18.7915	19.4652	22.2445	21.1956	21.0748	22.1965	21.1677	21.3201
abc2	SPAC3F10.11c	vacuolar phytochelatin and glutathione S-conjugate ABC family transmembrane transporter Abc2	Q10185	+	-2.20911	3.09607	18	18	166.94	26.065	17.9925	17.2991	18.0406	19.9153	20.0255	20.0186	20.3259	20.1206	20.2143
rps001	SPBC685.06	40S ribosomal protein S0A (p40)	Q9Y7L8	+	-2.20641	2.82876	14	11	31.759	140.78	21.2931	21.2245	22.0582	23.7619	23.882	23.5511	23.5411	23.9193	23.9182
rps1501	SPCC1393.03	40S ribosomal protein S15	O94715	+	-2.20624	0.993675	7	3	17.519	86.466	22.0803	18.8773	21.8566	23.4147	23.0102	23.008	23.0477	23.7308	23.1227
pgi1	SPBC1604.05	glucose-6-phosphate isomerase	P78917		-2.20167	0.797247	16	16	60.883	98.692	21.072	17.6759	21.8	22.6103	22.2609	22.2818	22.3576	22.4022	22.3665
srm1	SPBC12C2.07c	spermidine synthase Srm1	Q09741	+	-2.19891	4.00819	8	8	33.149	20.297	17.3907	17.4281	17.6593	19.9171	19.5914	19.5663	19.6761	19.8884	19.2749
rpl1202	SPCC31H12.04c	60S ribosomal protein L12.1/L12A	P0CT84	+	-2.18579	3.33918	7	7	17.666	323.31	21.9458	22.057	22.6112	24.3397	24.4188	24.4128	24.5031	24.5356	24.4416
rpl701	SPBC18H10.12c	RNase MRP subunit, ribosomal protein L7-like Rpl701	O60143	+	-2.18521	3.02078	15	11	28.73	260.74	22.0385	21.698	22.5539	24.3421	24.2608	24.2431	24.3324	24.3166	24.263
trp1	SPBC1539.09c	anthranilate synthase component II, multifunctional enzyme Trp1	Q92370	+	-2.18377	1.62017	24	24	83.039	58.484	19.1269	20.6326	18.5679	21.6117	21.6346	21.6325	22.597	22.5734	22.1352
ade4	SPAC4D7.08c	amidophosphoribosyltransferase Ade4	P41390	+	-2.18187	1.44305	10	10	59.831	15.675	17.57	16.5257	18.9395	19.7163	19.9098	19.9548	19.8562	19.4762	19.7862
srp68	SPCC1682.05c	signal recognition particle subunit	O74436	+	-2.17761	2.17644	5	5	67.859	13.661	19.0758	18.1357	17.7259	20.3001	20.7481	20.4221	20.2937	20.5582	20.522
	SPCC1620.06c	ribose-phosphate pyrophosphokinase	O94413	+	-2.17745	2.88526	8	8	34.779	44.965	18.5047	17.5704	17.9793	20.1704	20.2301	20.1863	20.0507	20.1711	20.045
	SPAC23D3.13c	GEF	Q09853	+	-2.17402	1.44409	20	20	181.45	63.522	17.9223	19.4545	17.1327	20.0329	20.4501	20.5484	20.6958	21.0298	20.9324
	SPBC21C3.15c	aldehyde dehydrogenase, implicated in cellular detoxification	Q9P7K9	+	-2.17123	3.99992	12	12	57.571	55.516	18.3737	18.1987	18.5984	20.6827	20.5867	20.415	20.7099	20.565	20.8217
bag102	SPBC530.03c	BAG family molecular chaperone regulator Bag102	O59739	+	-2.17051	1.9337	8	8	23.325	26.901	18.3508	17.4655	18.9901	20.0044	20.6795	20.634	20.8226	20.9813	21.3186
arc2	SPAC6F6.10c	ARP2/3 actin-organizing complex subunit Arc34	O14241	+	-2.16785	2.89844	8	8	36.974	39.873	18.1315	17.2425	17.5557	19.7066	19.8045	19.922	19.7513	19.8317	19.778
kap111	SPAC22G7.02	karyopherin/importin beta family nuclear import signal receptor Kap111	Q09796	+	-2.16528	2.66547	13	13	111.47	38.45	17.2669	18.2195	17.5612	19.6701	19.7842	20.0891	20.4578	20.336	20.4938
rfc5	SPBC83.14c	DNA replication factor C complex subunit Rfc5	O94697	+	-2.16357	1.91417	8	8	40.403	14.179	18.034	16.6562	18.1229	19.629	19.6083	20.0664	19.7624	19.7357	20.1178
fta2	SPAC1783.03	CENP-P ortholog Fta2	Q9US26	+	-2.16249	2.71665	12	12	40.505	15.656	17.9022	17.9116	18.7641	20.3299	20.2215	20.5139	19.3903	19.3207	19.5804
leu2	SPAC9E9.03	3-isopropylmalate dehydratase Leu2	O14289	+	-2.14634	2.68182	25	25	82.782	85.577	19.9933	19.9442	20.7448	22.5965	22.4514	22.0734	21.8103	21.7767	22.3472
rps1901	SPBC21C3.13	40S ribosomal protein S19	P58234	+	-2.14451	2.86651	8	2	16.15	17.298	17.5827	17.4295	18.2416	19.9063	20.0705	19.7106	19.6489	20.0653	19.5977
grs1	SPAC3F10.03	mitochondrial and cytoplasmic glycine-tRNA ligase Grs1	Q10179	+	-2.14422	2.61468	33	33	74.004	228.52	21.8593	20.7986	21.4687	23.4583	23.6325	23.4685	23.5888	23.5613	23.8989
rps002	SPAPJ698.02c	40S ribosomal protein S0B	Q9P546	+	-2.14223	3.90768	18	15	31.42	291.83	22.7961	22.4284	22.9028	24.8653	24.8816	24.8073	24.9286	24.9927	24.9792
rpl1601	SPBC839.13c	60S ribosomal protein L13/L16	O42991	+	-2.14108	2.91781	8	3	22.17	24.413	21.6563	20.9481	21.5473	23.7651	23.5322	23.2777	23.4962	23.1913	23.4368
his1	SPAC25G10.05c	ATP phosphoribosyltransferase	P40373	+	-2.14013	2.74307	8	8	34.029	32.468	18.1539	18.1595	18.9513	20.7709	20.5558	20.3584	20.8802	20.5822	20.588
scp1	SPBC3B9.15c	Sre1 cleavage activating protein, Scap Scp1	O43043	+	-2.13424	1.98025	11	11	125.13	15.457	17.2407	18.333	18.7707	20.089	20.4762	20.182	20.825	20.9201	20.8768
rps2401	SPAC17G6.06	40S ribosomal protein S24	O13784	+	-2.13413	2.15273	9	4	15.47	16.323	17.4669	18.8461	18.1667	20.5567	20.1791	20.1463	20.7672	20.2392	20.3599
cys11	SPBC36.04	cysteine synthase	O59701	+	-2.13054	2.17099	6	6	37.853	44.248	17.8646	16.8728	17.0272	19.6842	19.6382	18.8339	19.5608	19.5309	19.5242
frs2	SPAC3G9.06	cytoplasmic phenylalanine-tRNA ligase alpha subunit Frs2	O42870	+	-2.10586	1.60248	12	12	56.266	28.744	19.7607	17.7146	18.5118	20.8922	20.8205	20.5919	20.3619	20.3805	20.6925
uba1	SPBC1604.21c	ubiquitin activating enzyme E1 Uba1	O94609	+	-2.10189	1.83255	15	15	112.95	46.695	19.1724	17.452	18.4055	20.6186	20.494	20.2229	20.6069	20.3695	20.3928
ade3	SPAC6F12.10c	phosphoribosylformylglycinamidine synthase Ade3	O14228	+	-2.09059	1.69109	15	15	144.86	32.867	17.2486	18.9643	18.7364	20.7206	20.2996	20.2008	20.3689	20.2182	20.4081
spo14	SPBC3H7.01	WD repeat protein Spo14	Q10659	+	-2.08537	3.12556	8	8	45.077	30.822	17.9121	18.2512	18.6507	20.3634	20.4746	20.2322	20.6705	20.8252	20.7688
gid5	SPAC26H5.04	GID complex armadillo repeat subunit Gid5	O13986	+	-2.08499	2.50131	14	14	90.407	25.038	17.2207	17.0442	18.0681	19.4023	19.4839	19.7018	19.6208	19.817	19.9512
pre6	SPBC106.16	20S proteasome complex subunit alpha 4 Pre6	Q10329	+	-2.08052	4.5885	8	8	28.277	21.13	17.9558	18.1785	18.1869	20.144	20.3016	20.1172	20.3254	20.2395	20.0201
ccr4	SPCC31H12.08c	CCR4-Not complex 3'-5'-exoribonuclease subunit 6	O74874	+	-2.07605	1.3221	10	10	76.455	56.183	17.7814	16.2125	18.5038	19.1378	20.1188	19.4693	19.5115	19.3546	19.7874
gcs2	SPCC737.06c	glutamate-cysteine ligase regulatory subunit Gcs2	O94246	+	-2.07594	2.33818	7	7	32.66	21.111	18.5114	17.3475	17.5345	19.9236	19.8815	19.8161	19.971	20.3063	20.0599
psh3	SPBC409.20c	ER packaging chaperone for amino acid permeases Psh3	Q9Y876	+	-2.07405	3.71541	4	4	24.06	35.796	18.2386	18.0114	17.7997	20.2779	20.0028	19.9912	19.9433	20.199	20.3721
rpl2801	SPBC776.11	60S ribosomal protein L27/L28	P57728	+	-2.07204	2.73942	10	3	16.685	51.03	21.3515	21.0336	21.955	23.6779	23.454	23.4243	23.478	23.5857	23.5297
ghs1	SPAC6G10.09	glucosidase I Ghs1	O14255	+	-2.06618	3.08453	16	16	92.888	43.132	18.1114	17.7206	17.5497	20.1699	19.6707	19.7397	19.5285	19.5532	19.7053
rpc2	SPAC4G9.08c	DNA-directed RNA polymerase III complex subunit Rpc2	Q10233	+	-2.0659	3.35614	19	19	130.24	27.204	18.1875	17.827	17.6843	19.7324	20.012	20.1521	19.8051	20.1899	19.9375
cam1	SPAC3A12.14	calmodulin Cam1	P05933	+	-2.06137	2.84572	6	6	16.905	132.04	17.9821	18.595	18.4588	20.1098	20.7488	20.3614	20.7296	19.7778	20.469
nup124	SPAC30D11.04c	nucleoporin Nup124	Q09904	+	-2.06083	2.4478	20	20	123.97	27.245	18.201	18.2582	18.5707	19.8973	20.9826	20.3324	16.2426	19.0497	19.6527
erg6	SPBC16E9.05	sterol 24-C-methyltransferase Erg6	O14321	+	-2.0606	2.04144	6	6	42.867	35.438	17.4333	17.4934	18.5886	20.3327	19.7519	19.6126	19.7412	19.5621	19.6028
rps27	SPBC1685.10	40S ribosomal protein S27	O74330	+	-2.05987	2.67683	5	5	9.1718	9.9895	21.045	20.1102	20.6531	22.4504	22.7629	22.7746	22.7106	22.9164	22.7525
rpa2	SPBP23A10.07	DNA-directed RNA polymerase I complex subunit Rpa2	Q9P7X8	+	-2.05818	1.6475	18	18	131.69	86.062	19.2945	17.545	19.112	20.5863	20.9646	20.5752	20.3646	19.667	20.3691
ght2	SPBC4B4.08	plasma membrane glucose/fructose:proton symporter Ght2	O74969	+	-2.05352	2.09808	9	9	58.845	24.935	17.6591	18.3355	19.0215	20.3319	20.6626	20.1822	20.7957	20.893	20.7002
cct1	SPBC12D12.03	chaperonin-containing T-complex alpha subunit Cct1	O94501	+	-2.05063	4.47581	30	30	60.046	285.94	21.4723	21.3489	21.1555	23.4532	23.3461	23.3294	22.9341	23.2674	23.1386
nog2	SPAC6F6.03c	ribosome export GTPase Nog2	O14236	+	-2.04681	2.95301	9	9	59.913	17.553	17.8494	17.1391	17.7807	19.4821	19.6241	19.8033	19.5417	19.7672	19.7509
cct7	SPBC25H2.12c	chaperonin-containing T-complex eta subunit Cct7	P87153	+	-2.04618	1.54048	18	18	60.686	82.123	19.2194	17.5517	19.4622	20.965	20.8474	20.5595	20.6545	21.0493	20.8027
rps602	SPAPB1E7.12	40S ribosomal protein S6	Q9C0Z7	+	-2.04564	2.01535	10	1	27.475	2.8481	18.5411	17.1254	17.4266	19.5855	19.8959	19.7487	19.978	19.5474	19.6134
gap1	SPBC646.12c	RasGAP Gap1	P33277	+	-2.04117	2.09787	8	8	87.539	15.576	17.5106	17.1603	18.2019	19.1113	19.8582	20.0268	19.835	20.2635	19.9913
rqc2	SPCC132.01c	ribosome quality control complex subunit Rqc2	Q9USN8	+	-2.03274	2.26954	14	14	114.24	39.724	17.6309	17.4292	18.6094	20.0228	19.7966	19.9484	19.7415	20.1827	20.2363
knd1	SPAC1565.07c	Cullin-associated NEDD8-dissociated protein Knd1	Q9P3A8	+	-2.02801	3.10152	21	21	137.88	104.87	18.0473	18.3665	18.4483	19.9476	20.467	20.5314	20.6569	20.8651	20.7634
end4	SPAC688.11	clathrin adaptor End4	Q9P6L5	+	-2.02744	3.92927	12	12	124.37	22.622	17.2791	17.6904	17.61	19.5203	19.6549	19.4867	19.6793	19.034	19.5549
cfr1	SPAC6G9.12	exomer complex BRCT domain subunit Cfr1	Q92357	+	-2.02499	1.85176	10	10	67.23	13.027	18.4727	17.0071	18.2314	19.5978	20.1882	20.0002	19.8279	19.523	19.5355
trr1	SPBC3F6.03	thioredoxin reductase Trr1	Q92375	+	-2.02339	1.55244	7	7	34.618	18.614	16.6792	16.4173	18.3154	19.1657	19.0067	19.3096	19.2437	17.1664	19.3126
scj1	SPBC1347.05c	Hsp40 family ER-associated DNAJ domain protein Scj1	O94625	+	-2.01704	2.97794	9	9	44.287	27.33	18.3398	17.6441	17.8765	19.7295	20.0821	20.0998	20.0046	20.0285	20.1749
nuc1	SPBC4C3.05c	DNA-directed RNA polymerase I complex large subunit Nuc1	P15398	+	-2.01358	3.18317	20	20	189.24	28.114	18.1723	18.452	18.625	20.595	20.1043	20.5908	20.0664	19.6441	19.8345
rps3	SPBC16G5.14c	40S ribosomal protein S3	O60128	+	-2.013	4.3731	20	20	27.553	219.09	23.0531	23.1925	23.3938	25.2902	25.1805	25.2077	25.2865	25.3706	25.271
fta7	SPCC1235.07	CENP-Q homolog Fta7	O74844	+	-2.0114	2.3288	6	6	28.843	9.3129	17.162	17.1989	18.2155	19.4579	19.4676	19.685	18.8682	18.4013	19.1491
lcf1	SPBC18H10.02	long-chain-fatty-acid-CoA ligase Lcf1	O60135	+	-2.00485	2.1202	9	9	75.965	16.05	17.6911	18.1713	19.0521	20.4136	20.2236	20.2918	20.4565	20.2206	20.211
srp102	SPAC23H4.07c	signal recognition particle receptor beta subunit Srp102	O13950	+	-2.0044	3.57174	10	10	25.611	15.476	17.9382	18.039	17.5337	19.7263	19.8683	19.9295	20.1089	20.1828	20.2542
pom152	SPBC29A10.07	nucleoporin, transmembrane ring glycoprotein subunit Pom152	O94385	+	-1.986	3.41355	22	22	139.58	29.149	18.1774	18.5812	18.131	20.2783	20.4748	20.0944	19.8152	19.5894	19.796
	SPAC9.07c	GTPase Obg family, involved in cytoplasmic translation Rbg1	Q9UT21	+	-1.98397	2.65751	8	8	40.375	21.461	17.4891	18.3882	17.95	19.8822	20.1431	19.7539	20.0308	19.9511	19.9219
hrd302	SPAC1B3.10c	ERAD E3 ligase adaptor subunit Hrd3	O13875	+	-1.97641	2.09745	6	6	76.906	8.4024	16.9074	18.0417	17.9767	19.2907	19.7807	19.7836	19.955	20.1857	20.2288
rpl44	SPAC1687.06c	60S ribosomal protein L28/L44	O14069	+	-1.97529	3.94743	13	13	14.755	37.009	22.1671	21.7368	21.9415	23.9649	23.8405	23.9659	23.9164	24.0012	23.7141
ade9	SPBC2G2.08	C-1-tetrahydrofolatesynthase/methylenetetrahydrof olatedehydrogenase/methylenetetrahydrofolatecyclohydrolase/ formyltetrahydrofolatesynthetase Ade9	O43007	+	-1.97186	2.33359	15	14	105.76	48.358	17.0702	17.9406	18.0653	19.5294	19.5081	19.9542	20.1079	20.3469	19.9738
lys3	SPAC227.18	saccharopine dehydrogenase Lys3	Q09694	+	-1.97036	0.902423	9	9	41.392	25.452	18.6244	20.4896	16.9777	20.8263	20.6688	20.5078	20.7271	20.22	20.5673
hrd3	SPBC28F2.08c	Hrd1 ubiquitin ligase complex SEL1/TPR repeat subunit	Q9USV0	+	-1.96994	1.81495	13	13	80.259	50.025	18.5368	17.0671	18.3803	19.6969	20.1007	20.0965	20.7243	20.4569	20.4883
tif211	SPAC3G9.09c	translation initiation factor eIF2 alpha subunit	P56286		-1.9699	0.617629	14	14	34.525	56.556	21.782	17.637	17.3451	20.874	20.8705	20.9295	21.138	20.9879	20.8338
rpn1302	SPCC16A11.16c	19S proteasome regulatory subunit Rpn13b	Q9USM1	+	-1.96975	1.66537	6	6	43.902	94.142	18.782	16.9737	18.1796	20.0773	19.7875	19.9797	19.7617	19.9267	19.9094
ely5	SPBC29A10.06c	nuclear pore protein Ely5	O94384	+	-1.96308	2.32665	7	7	35.117	17.853	18.5489	17.9256	17.5575	20.015	20.2767	19.6296	17.021	16.6736	19.3096
acl2	SPAC22A12.16	ATP-citrate synthase subunit 2	O13907	+	-1.9614	1.91572	18	18	53.942	89.171	19.6541	19.7317	20.9475	22.4017	21.8633	21.9525	21.7031	21.7937	21.7336
asc1	SPAC30C2.04	cofactor for cytoplasmic methionyl-and glutamyl-tRNA synthetases Asc1	Q9P6K7	+	-1.96019	4.23874	14	14	50.606	136.93	20.2231	20.0978	19.883	21.9873	21.9758	22.1214	22.2692	22.419	21.9549
tcg1	SPBC660.11	single-stranded telomeric binding protein Tgc1	Q9HEQ9	+	-1.95771	3.0726	10	10	38.002	14.339	18.4271	17.8894	18.2275	20.3189	19.8393	20.2588	19.9317	19.6724	19.3983
cpc2	SPAC6B12.15	ribosome-associated signalling scaffold, receptor of activated C kinase (RACK1) ortholog Cpc2	Q10281	+	-1.95561	2.45134	21	21	34.851	301.51	22.9799	22.9238	23.9008	25.2706	25.1817	25.2189	25.2256	25.2527	25.3478
pex7	SPAC17D4.01	peroxin-7	P78798	+	-1.95368	2.4539	8	8	34.588	26.791	17.9789	17.5709	18.6254	19.8631	20.0418	20.1313	19.958	19.8853	20.0194
nte1	SPCC4B3.04c	lysophospholipase	Q9USJ4	+	-1.94649	1.84229	17	17	147.84	35.543	17.123	18.1154	18.4535	19.3712	20.2123	19.9479	20.5278	20.6669	20.8744
tif6	SPCC1919.09	translation initiation factor-like ribosome biogenesis protein	O94476	+	-1.94444	3.13405	7	7	26.232	40.307	18.9925	18.4024	18.3814	20.4857	20.4726	20.6513	20.3867	19.8466	20.4064
brx1	SPBC800.06	ribosome biogenesis protein Brx1	Q9HGL6	+	-1.93637	4.73858	8	8	33.899	12.774	18.2829	18.1055	18.0133	20.0696	20.0397	20.1016	19.7052	19.573	19.7329
	SPAC29A4.02c	translation elongation factor EF-1 gamma subunit	P40921		-1.92849	0.711655	17	17	45.701	61.873	20.9276	18.2687	22.4935	22.7077	22.3767	22.391	22.4744	22.1834	22.4895
pup1	SPAC23D3.07	20S proteasome complex subunit beta 2 Pup1	Q09841	+	-1.92784	4.05722	5	5	29.337	39.825	17.3086	17.2326	17.5849	19.2162	19.4025	19.291	19.3719	19.3718	19.0827
ubc4	SPBC119.02	ubiquitin conjugating enzyme E2 for APC and SCF Ubc4/UbcP1	P46595	+	-1.92554	2.13873	2	2	16.476	40.21	17.1915	18.0187	18.4358	20.0036	19.7959	19.6232	17.2515	20.8382	20.2208
srs1	SPAC29A4.15	cytoplasmic serine-tRNA ligase Srs1	O14018	+	-1.92073	1.48912	17	17	51.642	97.058	18.3835	19.4831	20.3496	20.9889	21.6146	21.3748	21.3952	21.7814	21.6163
aro2	SPCC1223.14	chorismate synthase Aro2	O74413	+	-1.9179	3.22954	9	9	42.324	23.269	18.496	17.8863	18.029	20.1783	19.9908	19.9959	20.0509	20.0871	19.8736
mot2	SPAC16C9.04c	CCR4-Not complex ubiquitin-protein ligase E3 subunit 4	Q09818	+	-1.91581	2.26942	9	9	54.417	14.331	18.9436	17.7985	18.5543	20.2887	20.2218	20.5334	20.065	20.3634	20.5108
erg25	SPAC630.08c	C-4 methylsterol oxidase Erg25	Q9UUH4	+	-1.91518	1.92958	5	5	35.802	6.7183	18.6273	17.1991	18.2752	20.0717	19.9616	19.8139	20.1366	20.0268	20.0658
ste24	SPAC3H1.05	ER membrane protease Ste24	Q10071	+	-1.91513	1.98295	5	5	54.001	6.9977	19.0005	17.5857	17.9949	20.1057	20.081	20.1398	20.4121	19.7781	20.0571
mdn1	SPCC737.08	midasin, Mdn1	O94248	+	-1.91395	3.5957	28	28	537.78	49.471	18.5369	18.4978	18.9212	20.4252	20.5776	20.6949	20.7453	20.6449	20.7784
sbh1	SPBC2G2.03c	translocon beta subunit Sbh1	O43002	+	-1.91266	3.62761	4	4	10.444	6.8454	17.7674	17.6738	17.8168	19.9136	19.4043	19.6781	20.4048	20.243	20.1062
nop58	SPAC23G3.06	U3 snoRNP-associated protein Nop58	Q9P7S7	+	-1.90672	3.49006	7	7	55.758	11.667	17.8431	18.1776	18.3289	19.9368	20.1876	19.9454	19.9422	19.229	19.4556
fta3	SPBP8B7.12c	CENP-H ortholog Fta3	O94261	+	-1.90094	2.04825	5	5	24.997	30.892	17.3575	18.2857	18.506	19.7403	19.782	20.3298	18.828	19.1726	19.2875
gpd1	SPBC215.05	glycerol-3-phosphate dehydrogenase Gpd1	P21696	+	-1.89885	2.11496	23	23	41.995	323.31	21.6028	21.1628	22.4521	23.7295	23.5386	23.6461	23.564	23.4859	23.609
ypt1	SPBC1703.10	GTPase Ypt1	P11620	+	-1.8922	1.57111	7	6	22.816	34.024	18.5445	17.122	18.3575	20.1898	20.2646	19.2461	19.8482	19.834	19.8242
act1	SPBC32H8.12c	actin Act1	P10989	+	-1.88142	2.94027	24	24	41.764	323.31	25.5492	26.0575	26.2019	27.5985	27.9088	27.9456	28.0167	28.026	28.1742
rpl402	SPBP8B7.03c	60S ribosomal protein L4	P35679	+	-1.87961	2.24285	20	8	39.767	53.478	21.7102	21.2723	22.4648	23.7201	23.684	23.682	23.9834	23.7167	23.6715
stt4	SPBC577.06c	1-phosphatidylinositol 4-kinase Stt4	Q9USR3	+	-1.87706	2.84656	10	10	213.96	34.547	18.3179	18.069	18.8162	20.0988	20.4201	20.3153	20.4177	20.3803	20.795
rpl1802	SPAPB17E12.13	60S ribosomal protein L18	Q8TFH1	+	-1.8756	2.33797	7	3	21.184	127.03	20.6968	20.5913	21.6001	22.9689	22.7392	22.8068	22.6006	23.3104	22.8111
uso1	SPAC29E6.03c	ER to Golgi tether Uso1	Q09857	+	-1.87511	3.09816	20	20	121.57	38.692	17.9307	17.7837	18.415	19.7964	20.058	19.9003	20.2664	20.396	20.2099
ilv1	SPBP35G2.07	acetolactate synthase catalytic subunit	P36620	+	-1.87144	3.25173	33	33	73.193	223.68	22.8672	23.3878	23.3347	24.8953	25.1334	25.1753	25.312	25.3518	25.4248
nup45	SPAC22G7.09c	nucleoporin Nup45	Q09793	+	-1.86803	2.06198	8	8	44.983	47.366	17.9709	17.7957	18.9678	19.9109	20.371	20.0566	18.7167	18.7721	19.1601
nup37	SPAC4F10.18	nucleoporin, WD repeat Nup37	O36030	+	-1.86543	2.07133	7	7	42.776	15.304	18.7116	17.5691	17.981	19.585	20.2463	20.0266	19.2796	18.9706	19.8914
atp2	SPAC222.12c	F1-FO ATP synthase beta subunit Atp2	P22068	+	-1.85988	1.99846	23	23	56.875	247.44	21.8665	20.9623	22.1492	23.7955	23.6022	23.1599	23.1763	23.1975	23.2799
ost1	SPAC27F1.07	dolichyl-diphospho-oligosaccharide-protein glycosyltransferase Ost1	Q10176	+	-1.8598	2.74124	10	10	51.683	45.134	19.0979	18.6458	18.3122	20.4699	20.7609	20.4045	20.8503	20.7781	20.887
amf1	SPBC1683.03c	plasma membrane ammonium transmembrane transporter Amf1	Q9P6J7	+	-1.8582	2.68973	3	3	56.954	23.572	18.1717	17.3698	17.9296	19.5474	19.6046	19.8937	19.8132	20.0181	19.8535
rpl8	SPBC29A3.04	60S ribosomal protein L7a/L8	O13672	+	-1.85635	3.14575	18	18	28.606	178.71	21.9256	21.8002	22.425	24.0039	23.8306	23.8853	23.9361	24.0793	24.064
	SPAC1B3.01c	uracil phosphoribosyltransferase	O13867	+	-1.85529	1.34424	7	7	24.466	49.739	18.2124	17.7379	19.8527	20.3049	20.4968	20.5673	20.7	20.8654	20.8956
	SPAC9E9.04	bcap family homolog, implicated in vesicle-mediated transport	O14290	+	-1.85527	4.28721	5	5	21.238	18.116	18.0819	18.2311	18.0684	19.9292	20.1515	19.8664	20.1372	20.0825	20.3519
	SPCC1450.15	pig-F/3-ketosphinganine reductase fusion protein	Q9Y7P2	+	-1.83934	3.41213	8	8	55.643	12.951	18.1618	17.9062	17.6199	19.8496	19.6568	19.6995	19.8071	19.7155	19.5964
drs1	SPCC1223.07c	cytoplasmic aspartate-tRNA ligase Drs1	O74407	+	-1.82568	1.66908	22	22	66.67	46.435	19.289	19.4298	20.7565	21.9652	21.609	21.3781	22.144	21.361	21.9516
prp43	SPBC16H5.10c	ATP-dependent RNA helicase Prp43	O42945	+	-1.81147	3.56581	11	11	83.803	13.425	17.9254	17.6533	18.1353	19.6488	19.827	19.6725	19.4449	19.0599	19.4007
fta4	SPCC1393.04	Mis6-Sim4 complex subunit Fta4	O94716	+	-1.81044	1.3023	7	7	27.148	25.804	16.7547	18.8571	18.4088	19.594	20.0258	19.8321	15.587	18.9357	19.5123
tlc4	SPAC17A2.02c	TLC domain-containing protein Tlc4	O13752	+	-1.81003	2.00627	4	4	33.042	6.4638	18.6327	18.0648	19.3572	20.7201	20.4295	20.3353	20.8748	20.7114	20.6621
urk1	SPCC162.11c	uridine kinase/uracil phosphoribosyltransferase	O74427	+	-1.80613	2.03308	13	13	51.389	23.521	18.5309	17.3624	17.6203	19.3632	19.861	19.7078	20.0445	20.114	20.1052
cut15	SPCC962.03c	importin alpha family nuclear import signal receptor adaptor Cut15	O14063	+	-1.80534	1.09571	10	10	60.425	27.444	18.6849	16.5178	18.9164	19.6823	20.1001	19.7528	19.3033	19.4108	19.9665
myo1	SPBC146.13c	myosin type I	Q9Y7Z8	+	-1.80434	2.54872	14	14	135.71	24.476	18.2778	17.859	18.7941	20.176	20.1629	20.0051	20.2208	19.8593	19.9076
rpn1301	SPBC342.04	19S proteasome regulatory subunit Rpn13a	Q9Y7Y6	+	-1.80079	2.19962	6	6	31.82	64.118	18.2057	18.2046	17.2293	19.6129	19.5338	19.8953	19.7738	19.8232	19.7599
pam1	SPAC22F8.06	20S proteasome complex subunit beta 6 Pam1	Q9UQY2	+	-1.7983	1.88258	4	4	25.082	22.177	18.3068	17.6154	19.063	20.0621	20.251	20.067	19.7908	19.8749	20.2649
pre5	SPAC6G10.04c	20S proteasome complex subunit alpha 6 Pre5	O14250	+	-1.79765	2.94327	6	6	30.11	12.582	18.4095	17.8333	17.7343	19.857	19.8174	19.6956	19.8117	19.7206	19.6477
nus1	SPBC2A9.06c	di-trans,poly-cis-decaprenylcistransferase Nus1	Q9Y7K8	+	-1.79457	2.09203	4	4	29.862	8.5483	17.878	16.8374	17.8224	19.1687	19.5924	19.1604	19.247	19.4546	19.3824
nrf1	SPBC21B10.04c	vacuolar transporter chaperone (VTC) complex, GTPase regulator subunit Nrf1	Q9UR17	+	-1.78491	1.85373	3	3	13.388	3.8284	17.8991	16.9674	18.4267	19.6127	19.5239	19.5113	19.5364	19.2914	19.7227
rps5	SPAC8C9.08	40S ribosomal protein S5	O14277	+	-1.78358	3.3684	13	1	22.224	323.31	22.8367	22.5208	23.0778	24.6762	24.5571	24.5527	24.5109	24.6365	24.5612
rpl14	SPAC1805.13	60S ribosomal protein L14	O94238	+	-1.77762	1.97872	7	7	15.21	19.287	21.7544	21.1164	22.4637	23.6122	23.4692	23.5859	23.3514	23.8222	23.6368
kap109	SPBC30B4.05	karyopherin/importin beta family nuclear export signal receptor Kap109	O13671	+	-1.77527	2.07567	14	14	109.42	52.256	18.6248	17.661	17.4782	19.6864	19.8567	19.5468	19.9035	19.3756	18.9495
rpl401	SPBC1711.06	60S ribosomal protein L4	Q9P784	+	-1.77341	2.89921	21	9	39.91	323.31	23.1636	22.9218	23.6581	25.0774	25.0155	24.9708	25.117	25.0816	25.0415
ufe1	SPCC895.04c	SNARE Ufe1	O94531	+	-1.76317	1.75896	7	7	36.371	12.399	17.1846	17.9577	18.7325	19.7023	19.6246	19.8374	19.8475	20.1136	20.0368
rpl1102	SPBC17G9.10	60S ribosomal protein L11	P0CT78	+	-1.76301	2.90484	9	9	19.891	44.756	22.492	22.0116	22.731	24.2557	24.1773	24.0907	24.2226	24.3313	24.1707
uap56	SPAC17G6.14c	TREX complex subunit, ATP-dependent RNA helicase Uap56	O13792	+	-1.7625	1.82907	7	7	49.231	16.117	18.0828	17.2595	18.7183	19.7419	19.9352	19.671	19.4654	19.4728	19.4553
scs7	SPAC19G12.08	ER sphingosine hydroxylase Scs7	O13846	+	-1.76173	4.27729	6	6	40.229	45.477	18.5475	18.4022	18.2921	20.156	20.0797	20.2913	20.5392	20.7661	20.6996
	SPAC24H6.13	calcium ion transmembrane transporter	Q09766	+	-1.76001	2.78038	13	13	98.441	29.084	17.8407	17.7461	18.3978	19.7691	19.9462	19.5494	20.0095	20.0509	20.0645
srp54	SPCC188.06c	signal recognition particle subunit Srp54	P21565	+	-1.75758	2.22234	9	9	56.697	16.865	18.7887	17.7092	18.1268	20.1211	19.7756	20.0007	19.8041	19.7098	20.2342
aes1	SPBPB21E7.07	phenazine biosynthesis PhzF protein family	Q8NIL3	+	-1.75458	1.33569	7	7	32.228	40.804	19.3098	17.8799	17.24	19.7865	19.9813	19.9256	19.9045	19.6445	19.8732
rps2	SPCC576.08c	40S ribosomal protein S2	O74892	+	-1.75386	3.18208	15	15	27.637	323.31	22.8606	22.7491	23.3439	24.744	24.7443	24.727	24.783	24.889	24.881
rps13	SPAC6F6.07c	40S ribosomal protein S13	P28189	+	-1.75158	2.85984	9	9	16.953	32.874	22.1027	21.5855	22.3342	23.7666	23.7483	23.7623	23.6364	24.1239	23.8235
tom40	SPBC27B12.13	mitochondrial TOM complex subunit Tom40	O13656	+	-1.74536	4.2286	7	7	37.552	19.231	18.1931	18.0509	17.8683	19.7608	19.748	19.8396	19.8165	19.6879	19.793
adf1	SPAC20G4.06c	actin depolymerizing factor, cofilin	P78929	+	-1.74118	3.55878	7	7	15.62	32.387	17.7436	17.4683	17.2459	19.2534	19.1923	19.2356	19.6676	18.8062	18.9841
met17	SPBC428.11	homocysteine synthase Met17	O13326	+	-1.74026	2.59632	12	12	46.408	30.824	18.2821	18.8468	18.6054	20.4578	20.5734	19.9239	20.0189	20.2008	20.302
suc22	SPBC25D12.04	ribonucleotide reductase small subunit Suc22	P36603	+	-1.73067	1.14054	11	11	45.405	30.025	17.8205	17.2712	19.5957	20.1881	19.7331	19.9582	19.7667	19.7863	19.9068
sum3	SPCC1795.11	translation initiation RNA helicase Sum3	O13370	+	-1.72886	1.58901	34	33	69.758	323.31	23.1924	21.6452	22.9955	24.1557	24.3171	24.5469	24.3335	24.2648	24.5649
rps2802	SPCC285.15c	40S ribosomal protein S28, Rps2802	P0CT80	+	-1.72836	1.71312	4	4	7.6638	7.5032	20.4333	20.4754	21.0378	22.8369	21.553	22.7417	22.6209	23.165	22.7489
rfc4	SPAC1687.03c	DNA replication factor C complex subunit Rfc4	O94449	+	-1.72818	2.13586	3	3	37.654	5.4723	17.947	16.8242	17.2876	18.9557	18.9908	19.2969	16.6756	16.0311	18.9525
	SPCC126.08c	lectin family glycoprotein receptor	O94401	+	-1.72568	3.45492	7	7	35.128	72.963	17.957	17.5899	17.9501	19.7425	19.4441	19.4873	19.5714	19.5238	19.9114
rps402	SPBC21B10.10	40S ribosomal protein S4	Q9USW5	+	-1.72471	2.43816	19	2	29.658	88.686	22.6636	22.2284	23.1802	24.5446	24.3497	24.3521	24.5015	24.4846	24.4054
msy2	SPAC2C4.17c	MS ion channel protein 2	O14050	+	-1.72378	4.21394	7	7	94.643	12.957	17.5877	17.387	17.6912	19.3411	19.204	19.2922	19.4871	19.3409	19.4772
cnl2	SPAC23H4.11c	centromere localized protein Cnl2	O13952	+	-1.7152	1.77662	5	5	21.921	10.267	18.0973	19.0349	17.5736	19.8831	19.8736	20.0947	18.9569	18.8857	19.2265
rho1	SPAC1F7.04	Rho family GTPase Rho1	Q09914	+	-1.71008	2.7011	5	5	22.523	9.408	17.6109	17.4303	18.0599	19.4531	19.6413	19.1369	19.4806	19.1509	19.3475
mcm3	SPCC1682.02c	MCM complex subunit Mcm3	P30666	+	-1.70773	4.05738	8	8	97.48	27.032	17.8249	17.9992	17.9905	19.5122	19.6088	19.8168	19.6409	19.6394	19.8732
rpc40	SPBC1289.07c	DNA-directed RNA polymerase I and III subunit Rpc40	O94616	+	-1.70642	1.24082	11	11	39.154	18.309	18.0517	20.2282	18.7946	20.5589	20.7485	20.8865	20.377	20.491	20.8844
rps21	SPBC18E5.06	40S ribosomal protein S21	P05764	+	-1.70432	1.85183	5	5	9.6166	40.935	19.7545	19.3472	20.5811	21.8615	21.2333	21.7009	21.8388	21.6494	21.9597
utp20	SPBC56F2.04	U3 snoRNP-associated protein Utp20	O60055	+	-1.69737	2.83231	15	15	285.22	25.865	17.9544	17.389	17.8332	19.1587	19.5126	19.5973	19.616	19.3809	19.6801
rps1402	SPBC18H10.13	40S ribosomal protein S14	P0CT57	+	-1.68346	3.02188	8	8	14.699	81.122	22.266	22.3613	22.8854	24.1896	24.2087	24.1648	24.1943	24.2186	24.3842
erv25	SPAC23H4.03c	COPII-coated vesicle component Erv25	O13946	+	-1.68151	2.28752	4	4	24.485	8.2794	17.6529	17.52	18.4332	19.3584	19.7125	19.5797	19.6429	19.7345	19.6885
krs1	SPBC17G9.03c	cytoplasmic lysine-tRNA ligase Krs1	Q9UUE6	+	-1.6772	1.29411	18	18	67.493	40.426	20.2454	18.4434	20.2574	21.4772	21.2669	21.2337	20.9498	20.6187	20.7824
dea2	SPBC1198.02	adenine deaminase Dea2	Q9P6I7	+	-1.6716	2.19109	7	7	41.198	12.097	17.5759	18.5701	18.4793	19.8038	19.88	19.9563	20.3039	20.4432	20.0467
slc1	SPAC1851.02	1-acylglycerol-3-phosphate O-acyltransferase Slc1	Q9US20	+	-1.66754	1.85205	6	6	31.393	51.925	19.1364	17.9213	18.3494	19.8618	20.0645	20.4834	20.3739	20.4841	20.2314
ani2	SPAC27F1.06c	histone chaperone and CENP-A amino terminus domain (NTD) isomerase Ani2	Q10175	+	-1.66518	2.59613	13	13	40.54	17.356	18.9163	18.17	18.5692	20.1801	20.4427	20.0282	19.6669	19.407	19.8133
rad24	SPAC8E11.02c	14-3-3 protein Rad24	P42656	+	-1.66171	2.57533	21	18	30.082	312.42	22.2581	22.3779	23.0028	24.1638	24.3917	24.0685	24.3857	24.4343	24.2423
cwf10	SPBC215.12	U5 snRNP GTPase subunit Cwf10	O94316	+	-1.65673	2.19016	10	9	111.31	11.694	17.1602	17.0136	18.0272	19.1037	18.9995	19.068	19.1777	18.9315	19.3286
	SPAC26H5.09c	oxidoreductase involved in NADPH regeneration	O13991	+	-1.65656	3.99594	6	6	41.432	10.409	17.4022	17.3305	17.6534	19.0462	19.1944	19.1152	19.1746	18.8926	19.1712
rpl35	SPCC613.05c	60S ribosomal protein L35	O74904	+	-1.64671	3.41129	6	6	14.302	28.084	21.5643	21.6973	21.8366	23.6	23.2011	23.2372	23.3911	23.3637	23.1642
utp8	SPAC1565.05	t-UTP complex subunit Utp8	Q9P3A9	+	-1.641	1.85015	11	11	86.679	17.688	17.4568	18.5903	17.5573	19.1978	19.6688	19.6607	19.0909	18.824	19.2322
rps1701	SPBC839.05c	40S ribosomal protein S17	O42984	+	-1.63985	2.86117	13	8	15.514	40.148	22.0489	21.5501	22.2269	23.6501	23.502	23.5934	23.7661	23.6673	23.5384
lys9	SPBC3B8.03	saccharopine dehydrogenase	O59711	+	-1.63871	1.54506	18	18	49.938	127.23	20.5832	20.6141	21.9647	23.0475	22.5054	22.5252	22.919	22.7458	22.8751
rps7	SPAC18G6.14c	40S ribosomal protein S7	Q10101	+	-1.62884	2.42802	13	13	21.947	196.65	23.0352	22.3902	23.2731	24.536	24.4371	24.612	24.7142	24.5884	24.5523
anc1	SPBC530.10c	mitochondrial carrier, ATP:ADP antiporter Anc1	Q09188	+	-1.62717	2.26721	12	12	35.02	128.64	20.8695	21.0263	21.8074	22.8616	22.9725	22.7507	22.9676	23	23.0781
hpt1	SPAC23C11.13c	guanine/xanthine/hypoxanthine phosphoribosyltransferase Hpt1	O13917	+	-1.6208	2.96798	3	3	23.572	5.0709	17.838	17.8796	17.6208	19.055	19.6147	19.5311	20.0156	16.2047	17.2299
nap1	SPCC364.06	histone H2A-H2B chaperone Nap1	O59797	+	-1.61752	1.20931	8	8	44.347	85.183	20.1508	18.5584	18.0836	20.6738	20.518	20.4535	20.6819	20.5603	20.4839
tif313	SPAC1751.03	translation initiation factor eIF3m	Q09722	+	-1.61663	1.80588	11	11	45.085	47.806	20.0391	19.5278	20.8632	21.9496	21.67	21.6604	21.3718	21.3503	21.4219
anp1	SPBC1734.04	Golgi mannan polymerase I complex subunit Anp1	O74745	+	-1.61506	1.00526	8	8	48.99	10.654	16.6372	17.4056	19.161	19.1916	19.5395	19.3179	19.4359	19.3886	19.5305
bgs1	SPBC19G7.05c	primary septum and spore wall linear 1,3-beta-glucan synthase catalytic subunit Bgs1	Q10287	+	-1.61192	2.572	16	12	199.67	24.971	17.8519	18.2557	18.5001	19.51	19.9868	19.9468	20.1438	20.3501	20.4972
prp19	SPAC29A4.08c	Prp19 complex subunit, ubiquitin-protein ligase E4 Prp19	O14011	+	-1.61076	1.32447	7	7	54.191	14.575	18.2307	16.5386	18.2249	19.3726	19.3455	19.1083	18.96	18.8075	18.7904
cyb502	SPBC29A10.16c	cytochrome b5 Cyb502	O94391	+	-1.60818	3.49178	3	3	13.91	26.868	17.9487	18.0771	17.8029	19.5659	19.7419	19.3454	19.484	16.663	19.204
rps902	SPBC29A3.12	40S ribosomal protein S9	O59675	+	-1.608	2.71077	14	2	22.245	43.013	22.6289	22.5171	23.2135	24.5017	24.3325	24.3493	24.4129	24.5748	24.4571
wrs1	SPAC2F7.13c	cytoplasmic tryptophan-tRNA ligase Wrs1	Q09692	+	-1.60097	2.01932	9	9	44.91	13.385	17.9685	17.4112	18.4301	19.8403	19.5427	19.2296	19.1638	19.0764	19.2375
plb1	SPAC1A6.04c	phospholipase B homolog Plb1	P78854	+	-1.5933	0.923473	5	5	67.118	31.828	17.9052	16.8958	19.5664	20.1006	19.664	19.3827	19.3929	19.4453	19.531
alg9	SPAC1834.05	mannosyltransferase complex subunit Alg9	Q9P7Q9	+	-1.59292	2.05294	7	7	66.27	10.795	18.6316	17.5269	17.9334	19.7974	19.5417	19.5316	19.5732	19.6913	20.0664
rpl6	SPCC622.18	60S ribosomal protein L6	P79071	+	-1.59169	2.67904	11	11	21.248	148.53	23.2807	22.5918	23.1601	24.7393	24.5789	24.4895	24.6034	24.8547	24.6192
hta2	SPAC19G12.06c	histone H2A beta	P04910	+	-1.58918	2.53837	5	4	13.776	8.2649	21.8298	21.4724	21.7459	23.2641	23.6559	22.8956	22.3448	21.7238	22.8326
cdh1	SPBC336.02	18S rRNA dimethylase Cdh1	Q9USU2	+	-1.57827	2.04648	6	6	34.678	53.051	18.4386	17.3442	17.7548	19.2974	19.6051	19.3699	19.4111	19.2195	19.2094
not3	SPAC1B3.05	CCR4-Not complex NOT box subunit 3/5	O13870	+	-1.57463	3.417	15	15	72.759	55.874	18.1987	18.323	18.6286	19.8313	20.0281	20.0148	19.9902	19.9976	20.3282
cnp20	SPBC800.13	CENP-T histone fold, kinetochore scaffold protein	Q9HGK9		-1.56275	0.76445	8	8	54.323	208.12	17.3923	17.2738	20.1448	19.703	19.8389	19.9572	16.659	17.1457	19.5896
sec24	SPAC22F8.08	coincidence detector Sec24/Sfb2 subunit	Q9UUI5	+	-1.55733	2.26681	9	9	101.9	41.479	18.5362	17.7648	18.6282	20.0205	19.783	19.7976	19.8793	19.8547	19.6752
rps2202	SPAC5D6.01	40S ribosomal protein S15a	P0CT59	+	-1.55537	3.25124	9	9	14.76	50.136	22.3223	22.0293	22.4334	24.0133	23.7171	23.7207	23.8522	24.0488	23.8004
rps1502	SPAC1071.07c	40S ribosomal protein S15	Q9UTQ6	+	-1.54307	2.99846	6	2	17.633	4.376	20.0198	20.0339	19.978	21.8851	21.5031	21.2727	21.9156	21.9992	21.4409
rpl2802	SPCC5E4.07	60S ribosomal protein L27/L28	P36585	+	-1.54106	2.31346	10	3	16.653	4.6282	20.1739	19.4426	20.0013	21.7149	21.1648	21.3612	21.6637	21.4233	21.5197
gle1	SPBC31E1.05	RNA export factor, cytoplasmic nucleoporin Gle1	O94652	+	-1.54045	1.5946	7	7	56.294	13.064	18.2485	18.5448	17.24	19.1918	19.8865	19.5763	18.2247	18.102	18.729
hxk2	SPAC4F8.07c	hexokinase 2	P50521		-1.53972	0.912618	24	24	50.92	99.403	21.721	19.936	22.5646	23.2202	22.7462	22.8744	22.8205	22.7533	23.0141
pmd1	SPCC663.03	leptomycin transmembrane transporter Pmd1	P36619	+	-1.53909	2.12992	13	13	149.63	15.208	18.4923	17.4535	17.859	19.5583	19.4882	19.3756	19.6133	19.6503	19.6675
sty1	SPAC24B11.06c	MAP kinase Sty1	Q09892	+	-1.53757	3.95665	8	8	40.222	10.133	17.7513	17.7171	17.9832	19.3751	19.4427	19.2466	19.438	19.3816	19.2984
tif307	SPBC18H10.03	translation initiation factor eIF3g	P78795	+	-1.53492	1.01746	10	10	31.494	31.851	19.9998	18.0009	20.218	20.8522	21.058	20.9133	20.7421	20.7312	20.9142
brf1	SPBC13E7.10c	transcription factor TFIIIB complex subunit Brf1	Q9P6R0		-1.53367	0.477418	5	5	55.795	5.3205	18.8243	17.3915	17.7811	20.8902	20.829	16.8786	15.9005	20.6888	20.6664
yos9	SPAC227.11c	sensor for misfolded ER glycoproteins Yos9	Q9UTC8	+	-1.5299	1.48008	8	8	35.393	37.962	17.1947	18.0487	18.8111	19.336	19.6846	19.6235	19.8471	19.909	20.2991
tea3	SPAC6G10.02c	cell end marker Tea3	O14248	+	-1.52602	3.40697	12	12	127.75	33.744	18.0683	17.7702	17.6174	19.4273	19.2854	19.3213	19.7424	19.5632	19.7635
rpl22	SPAC11E3.15	60S ribosomal protein L22	Q09668	+	-1.51494	2.40991	5	5	13.32	29.454	21.7146	21.4393	22.2875	23.4016	23.275	23.3097	23.3145	23.4138	23.3861
mto1	SPCC417.07c	gamma tubulin complex linker Mto1	O94488	+	-1.51	1.19086	18	18	128.47	30.356	17.4709	18.7691	19.4153	19.7301	20.1755	20.2797	19.3186	19.2129	19.6135
mis14	SPAC688.02c	MIS12/MIND complex Mis14/Nsl1	Q9P6M3	+	-1.50974	2.36843	5	5	24.122	11.43	17.5227	17.1598	18.0318	18.9797	19.1036	19.1603	18.475	16.3456	18.8005
pts1	SPAC4A8.13c	20S proteasome complex subunit beta 5	P30655	+	-1.50889	1.70565	5	5	29.986	23.887	18.7177	17.3693	18.2483	19.491	19.6567	19.7143	19.6497	19.7513	19.6311
ubi3	SPAC6G10.11c	ribosomal-ubiquitin fusion protein Ubi3	P0C016	+	-1.50844	2.34447	9	5	17.258	227.66	22.4666	22.2966	23.1029	24.0272	24.3144	24.0498	24.1335	24.1914	24.1813
erj5	SPAC2E1P5.03	ER DNAJ domain protein Erj5	Q9P7C1	+	-1.50532	2.28033	6	6	34.787	17.701	17.3833	18.2526	18.1246	19.3681	19.4541	19.4542	19.7286	19.7789	19.5394
tif471	SPAC17C9.03	translation initiation factor eIF4G	Q10475	+	-1.50369	3.60657	9	9	154.03	21.813	18.2334	18.185	18.2585	19.8812	19.4927	19.814	19.5349	19.2657	19.7375
ure7	SPCPB16A4.05c	urease accessory protein UreG	Q96WV0	+	-1.50364	1.87194	7	7	31.33	12.078	17.5755	18.4348	18.7665	19.7444	19.7269	19.8164	19.0163	19.1682	19.2925
pdb1	SPBC30D10.13c	pyruvate dehydrogenase e1 component beta subunit Pdb1	Q09171		-1.50233	0.827762	7	7	39.623	58.416	20.8365	18.5908	18.1151	20.7919	20.6692	20.5884	20.9378	20.9528	20.8967
ypt5	SPAC6F6.15	GTPase Ypt5	P36586		-1.49739	0.367984	4	4	22.985	15.32	18.5215	17.5745	18.2906	21.436	16.2747	21.168	21.1622	14.9045	21.2712
npp106	SPCC1739.14	nucleoporin Npp106	O14310	+	-1.48941	2.63372	11	10	105.71	22.803	18.4842	18.6601	17.9581	19.7628	19.9128	19.895	19.3897	19.1092	19.3983
sey1	SPAC222.14c	ER fusion GTPase, atlastin Sey1	Q9UTE0	+	-1.4761	5.10178	14	14	87.509	39.171	18.2787	18.2927	18.1509	19.6735	19.7432	19.7339	19.8867	19.4056	19.7279
rps1601	SPBC18H10.14	40S ribosomal protein S16	P0CT64	+	-1.47463	2.96855	10	10	15.395	69.322	22.9836	22.7588	23.3339	24.5851	24.4131	24.502	24.4746	24.5131	24.4714
cpy1	SPAC19G12.10c	vacuolar carboxypeptidase Y	O13849	+	-1.46971	1.50038	4	4	114.24	15.664	18.1385	17.8968	17.1598	18.5254	19.6563	19.4226	19.3666	19.3612	19.4561
ogm2	SPAPB1E7.09	protein O-mannosyltransferase Ogm2	Q9C100	+	-1.46916	2.6672	7	7	85.036	15.552	17.7341	17.7711	18.3402	19.5604	19.3577	19.3348	19.7668	19.7292	19.414
erb1	SPBC4F6.13c	WD repeat/BOP1NT protein Erb1	O74399	+	-1.45993	1.49423	8	8	82.944	13.735	18.2452	18.3938	16.9979	19.3583	19.4896	19.1688	19.1538	18.5024	19.0158
ypt3	SPAC18G6.03	Rab11 family GTPase Ypt3	P17610	+	-1.45482	1.07131	4	4	23.861	5.9295	16.6222	18.1035	17.746	18.6153	19.8474	18.3736	18.6798	17.0801	18.0849
rps101	SPAC13G6.02c	40S ribosomal protein S3a	Q09781	+	-1.45299	2.29459	17	8	28.488	19.896	21.2368	21.4234	20.6073	22.6678	22.5747	22.384	22.348	22.7018	22.4564
hob3	SPBC725.09c	BAR adaptor protein Hob3	Q9UUM7	+	-1.45124	2.73686	6	6	30.094	11.286	17.8287	18.3019	17.9873	19.7683	19.3147	19.3887	18.7603	18.9871	19.0979
cnp1	SPBC1105.17	centromere-specific histone H3 CENP-A	Q9Y812	+	-1.44564	1.52357	2	2	13.884	4.6814	17.1769	18.2422	17.751	19.0347	18.7087	19.7635	17.5285	18.5354	18.5245
ogm4	SPBC16C6.09	ER membrane protein O-mannosyltransferase Ogm4	O42933	+	-1.44001	1.56936	10	10	90.09	21.657	18.985	18.6238	17.618	20.0124	19.878	19.6564	19.9469	19.9562	20.1371
ssz1	SPAC57A7.12	heat shock protein Ssz1	P87142	+	-1.43961	1.48163	12	12	61.285	22.625	19.1183	17.6689	18.8323	20.1346	19.9306	19.8732	20.0224	19.7331	20.0032
rpl31	SPAC890.08	60S ribosomal protein L31	Q9URX6	+	-1.43691	1.69382	9	9	13.261	54.999	22.143	21.1663	22.4381	23.3665	23.3803	23.3113	23.3171	23.7131	23.5258
mak1	SPAC1834.08	phosphorelay sensor kinase Mak1	Q9P7Q7	+	-1.43546	1.23872	13	13	184.58	13.046	18.5529	16.733	17.9283	19.3837	19.0589	19.0781	19.2444	19.0568	19.323
rps802	SPAC521.05	40S ribosomal protein S8	Q9P7B2	+	-1.43275	1.57333	8	2	22.564	61.153	21.0011	21.4231	22.3727	23.231	22.9801	22.884	23.3253	22.6879	22.9601
csr102	SPAC3H8.02	sec14 cytosolic factor family, phospholipid-intermembrane transfer protein Csr102	Q10138	+	-1.42423	4.35401	11	11	51.473	14.889	18.9481	18.8263	18.9908	20.2466	20.3512	20.4401	20.6371	20.3798	20.8497
byr4	SPAC222.10c	two-component GAP Byr4	Q10951	+	-1.42048	2.23324	7	7	75.693	16.38	17.6015	17.3027	17.7775	18.6793	19.4231	18.8407	16.7391	16.9089	18.3818
tif1	SPAC1006.07	translation initiation factor eIF4A tif1	P47943	+	-1.40629	1.52675	24	23	44.436	196.88	21.5137	21.8622	22.9261	23.5425	23.5029	23.4754	23.5798	23.6781	23.52
has1	SPAC1F7.02c	ATP-dependent RNA helicase Has1	Q09916	+	-1.40248	2.07145	9	9	65.261	28.672	17.6444	17.6266	18.4971	19.2561	19.407	19.3125	19.1276	18.8867	18.8817
vps60	SPCC162.06c	vacuolar sorting protein Vps60	O74422	+	-1.40024	2.92927	6	6	23.591	12.671	17.6943	17.8776	17.4052	18.8644	19.191	19.1226	20.4002	19.8428	20.0254
sec20	SPAC23A1.15c	SNARE Sec20	O42852	+	-1.39958	2.69994	8	8	26.289	43.128	18.7811	18.1713	18.5874	19.7624	19.9929	19.9833	20.1992	20.378	20.3675
mpg1	SPCC1906.01	mannose-1-phosphate guanyltransferase Mpg1	O74484	+	-1.39866	3.06021	16	16	39.718	280.21	22.7083	23.1029	23.1361	24.2763	24.34	24.527	24.661	24.868	24.7912
fps1	SPAC6F12.13c	geranyltranstransferase Fps1	O14230	+	-1.39774	2.69198	9	9	39.516	16.83	17.4579	17.7539	18.0807	19.2653	19.2094	19.0111	19.1398	19.1871	19.0339
erp5	SPBC16E9.09c	COPII vesicle coat component Erp5/Erp6/Erp1	O14324	+	-1.39769	2.05928	6	6	24.845	21.461	18.3962	17.9591	18.9355	19.9717	19.7872	19.7251	20.085	19.8396	19.7736
rrs1	SPBC29A3.16	ribosome biogenesis protein Rrs1	O59678	+	-1.3956	2.60433	4	4	19.044	15.038	17.479	17.6852	17.933	19.2618	19.2456	18.7766	17.9454	18.488	15.9047
use1	SPAC17G6.07c	SNARE Use1	O13785	+	-1.39317	3.07581	8	8	25.829	29.143	18.4395	17.9114	18.171	19.604	19.5175	19.58	20.0785	20.0957	19.9877
sqt1	SPAC25H1.08c	ribosome assembly protein Sqt1	O13982	+	-1.39117	1.43204	7	7	43.431	29.529	19.0936	17.6476	17.8677	19.5751	19.5309	19.6763	19.6652	19.4967	19.7328
rps2402	SPBC17G9.07	40S ribosomal protein S24	O59865	+	-1.38626	2.56626	10	5	15.539	85.025	21.4585	21.3253	21.845	23.2051	22.7469	22.8356	22.9155	22.9793	22.7942
rps1902	SPBC649.02	40S ribosomal protein S19	P79016	+	-1.38294	1.76419	8	2	16.062	56.909	21.6188	20.8815	22.0689	23.0309	22.8865	22.8006	22.8153	23.2386	22.942
tcb3	SPAPYUK71.03c	tricalbin, C2 domain protein (phospholipid binding) ER-plasma membrane tethering protein Tcb3	Q9UT00	+	-1.37904	2.09512	14	14	135.78	68.538	17.8395	17.6826	18.4596	19.6649	19.2956	19.1583	19.4192	19.3602	19.0751
mdj1	SPCC4G3.14	mitochondrial DNAJ domain protein Mdj1	P87239	+	-1.37893	1.99007	9	9	57.188	35.391	18.5821	17.8947	18.9015	19.7804	19.7934	19.9413	19.7825	19.9043	20.1146
int6	SPBC646.09c	translation initiation factor eIF3e	O94513		-1.37045	0.659301	12	12	57.114	83.572	17.4878	20.1755	20.4214	20.7828	20.618	20.7952	20.5637	20.4207	20.3836
hhf2	SPBC8D2.03c	histone H4 h4.2	P09322		-1.36634	0.84738	9	9	11.423	42.811	22.0788	22.976	23.3835	23.7902	25.4334	23.3137	23.0118	22.4965	23.1704
rli1	SPBC14F5.06	iron-sulfur ATPase involved in ribosome biogenesis and translation Rli1	O60102	+	-1.36573	1.14456	13	13	66.589	24.605	18.0584	18.6937	19.9586	20.3179	20.3298	20.16	20.0556	20.1134	20.3795
	SPAC521.03	short chain dehydrogenase, human DHRS7 family	Q9P7B4	+	-1.36359	1.41523	10	10	28.148	28.677	18.0908	17.8512	19.2143	19.9144	19.8985	19.4342	19.8258	19.6649	19.7535
sec231	SPCC31H12.07	COPII cargo receptor subunit Sec23a	O74873	+	-1.35783	1.8038	10	9	84.844	24.769	18.8048	17.6939	18.3515	19.4602	19.7923	19.6711	19.4323	19.3878	19.6328
tdh1	SPBC32F12.11	glyceraldehyde-3-phosphate dehydrogenase Tdh1	P78958	+	-1.3493	2.388	28	15	35.869	323.31	26.8688	26.7966	27.4169	28.5847	28.3657	28.1798	28.2272	28.1501	28.2344
htb1	SPCC622.09	histone H2B Htb1	P04913	+	-1.34735	3.10241	11	11	13.819	31.136	23.2371	23.0591	23.4892	24.5533	24.7632	24.5109	23.9381	23.7405	23.9793
rps1802	SPCC1259.01c	40S ribosomal protein S18	P0CT67	+	-1.3378	3.61866	10	10	17.435	41.334	23.257	23.011	23.2787	24.6496	24.4492	24.4612	24.4466	24.5765	24.5139
spc24	SPBC336.08	Ndc80 complex subunit Spc24	Q9UST6	+	-1.33764	3.30852	4	4	23.039	3.8047	17.6348	17.8803	17.5939	18.9207	18.9769	19.2243	16.7943	18.4321	18.6526
itr2	SPAC20G8.03	myo-inositol transmembrane transporter	P87110	+	-1.32476	1.73888	7	7	61.136	9.9154	18.0042	18.7269	19.0908	19.7737	19.8387	20.1839	20.2797	20.1343	20.2327
pre9	SPAC13C5.01c	20S proteasome complex subunit alpha 3 Pre9	Q09682	+	-1.30738	1.71179	5	5	27.925	9.137	18.3455	17.2024	17.6404	19.1448	19.1145	18.8511	19.0854	19.3144	19.0157
emc3	SPBC1711.03	ER membrane protein complex subunit Emc3	Q9P787	+	-1.30343	3.47292	4	4	28.883	4.6284	17.9236	17.8873	17.6664	19.1924	19.2271	18.9681	19.1407	19.2872	19.0326
dbp9	SPCC1494.06c	ATP-dependent RNA helicase Dbp9	O60080	+	-1.30088	3.09903	9	9	67.45	12.198	17.844	17.687	17.8727	18.9042	19.0547	19.3475	19.135	18.8839	19.0786
ubx2	SPAC2C4.15c	UBX domain protein Ubx2	O14048	+	-1.29373	2.57995	4	4	47.234	32.477	17.3601	17.6192	17.1209	18.9192	18.5053	18.5569	16.7845	17.4159	16.5213
tps3	SPACUNK4.16c	alpha,alpha-trehalose-phosphate synthase	O14081	+	-1.28864	3.64648	6	6	106.82	13.147	17.8605	17.8334	17.6149	19.167	18.9392	19.0685	18.9525	18.5183	19.179
dri1	SPAC17H9.04c	RNA-binding protein involved in heterochromatin assembly Dri1	O13801	+	-1.28579	3.50476	9	9	66.396	14.647	18.3152	17.9887	18.1691	19.3366	19.5338	19.46	19.5603	19.0785	19.5839
	SPCC594.02c	DUF2456 family conserved fungal protein	O74505	+	-1.28513	1.83909	8	8	54.866	12.499	17.693	18.2828	18.7162	19.6645	19.5415	19.3413	19.9543	19.9962	19.954
rcl1	SPAC12G12.06c	rRNA processing protein Rcl1	Q09870	+	-1.2614	0.983011	6	6	39.525	9.9295	18.2134	18.5066	16.6195	18.8137	19.0315	19.2786	18.8825	18.5443	18.8672
his5	SPBC21H7.07c	imidazoleglycerol-phosphate dehydratase His5	P40374	+	-1.24995	2.13651	6	6	23.52	11.134	18.2743	18.0614	17.7669	19.2293	19.6546	18.9686	19.1642	19.4882	19.2057
mis13	SPBC409.09c	MIS12/MIND complex Mis13/Dsn1	Q9UUB5	+	-1.24708	1.342	7	7	36.797	37.652	18.8858	17.5034	17.9946	19.1481	19.6808	19.2962	18.4449	18.5068	19.0674
hsp90	SPAC926.04c	Hsp90 chaperone	P41887	+	-1.24683	1.53945	45	45	80.595	323.31	23.7536	23.5793	24.759	25.409	25.2148	25.2086	25.063	24.8794	25.0403
rpl3601	SPCC970.05	60S ribosomal protein L36	Q92365	+	-1.24507	3.0094	4	4	11.263	37.863	21.1074	20.8972	21.2792	22.5125	22.3083	22.1982	22.6422	22.6975	22.4688
rps2501	SPBC3D6.15	40S ribosomal protein S25	O74172	+	-1.23522	2.04022	4	4	9.8194	10.708	20.1864	19.9216	20.7529	21.7014	21.4493	21.4157	21.7303	21.8969	21.5637
rpl803	SPBC839.04	60S ribosomal protein L8/L2	P0CT72	+	-1.23284	1.85667	7	7	27.1	78.942	21.976	21.2679	22.1753	23.2468	22.9694	22.9016	23.3928	23.018	23.0421
rpa49	SPAC2F3.03c	DNA-directed RNA polymerase I complex subunit Rpa49	O14086		-1.23239	0.786165	6	6	48.066	7.7299	17.8083	16.4165	18.8657	19.1056	18.6481	19.0339	17.7806	15.92	18.2975
tef3	SPCC417.08	translation elongation factor eEF3	O94489	+	-1.22488	1.98179	56	56	115.8	323.31	24.1076	23.7172	24.6253	25.4904	25.3121	25.3223	25.0801	25.0353	25.1509
gyp10	SPBC651.03c	RabGAP Gyp10	O94661	+	-1.22248	1.04988	4	4	42.548	10.176	17.8982	16.5022	18.2791	18.6192	18.9155	18.8122	18.8016	18.7559	18.8641
	SPBC56F2.07c	ribosome biogenesis factor recycling AAA family ATPase	O60058		-1.22083	0.888657	10	9	88.471	51.284	18.7987	18.049	16.6249	18.9435	19.042	19.1496	19.1589	19.3405	19.4205
hrs1	SPBC2G2.12	mitochondrial and cytoplasmic histidine-tRNA ligase Hrs1	O43011	+	-1.21929	1.4682	8	8	63.304	14.918	17.5683	18.0045	18.4931	19.7377	19.2083	18.7778	19.2846	15.8189	19.395
tda1	SPBC1677.03c	threonine ammonia-lyase Tda1	O94634		-1.21413	0.733236	16	16	66.543	42.485	18.7425	18.7417	21.0142	20.6802	20.8054	20.6553	20.7853	20.7007	20.7378
shm1	SPAC24C9.12c	serine hydroxymethyltransferase Shm1	O13972	+	-1.21399	2.84666	31	31	51.86	282.18	22.6525	22.8764	23.1714	24.0537	24.1082	24.1804	24.2883	24.2527	24.3727
gua2	SPAP7G5.02c	GMP synthase [glutamine-hydrolyzing] Gua2	Q9P772	+	-1.2057	1.40088	22	22	60.044	87.486	20.6008	20.1047	21.4209	22.1463	21.825	21.7721	21.9113	22.2499	22.2221
zhf1	SPAC23C11.14	ER zinc importer, CDF family, Zhf1	O13918	+	-1.20453	1.35284	3	3	42.941	18.818	18.2391	17.2804	18.6565	19.4141	19.2562	19.1192	19.2055	19.4934	19.6796
rix1	SPCC4G3.18	Rix1 complex armadillo-type fold Rix1	P87243	+	-1.20006	2.79769	12	12	91.995	22.046	18.2241	18.7069	18.3044	19.5123	19.6519	19.6714	19.3256	19.1966	19.2441
rpl4302	SPBC83.02c	60S ribosomal protein L37a	O94686	+	-1.18947	1.19276	4	1	10.38	39.168	18.197	18.6874	19.7766	20.0083	20.0645	20.1567	20.3431	19.5814	20.0124
elp3	SPAC29A4.20	elongator complex tRNA uridine(34) acetyltransferase subunit Elp3	O14023	+	-1.17169	2.9901	7	7	61.849	31.291	17.4862	17.7171	17.9397	18.9313	18.9206	18.8062	19.1668	19.0576	19.102
sid2	SPAC24B11.11c	serine/threonine protein kinase (NDR family) Sid2	Q09898	+	-1.16868	1.7808	5	5	70.491	17.32	17.4369	17.3897	18.2827	18.8641	18.7881	18.9632	18.0367	18.2526	18.5969
rpl2302	SPCC1322.11	60S ribosomal protein L23	P0CT61	+	-1.15439	4.86266	5	5	14.882	64.872	21.6929	21.5961	21.6818	22.8538	22.7463	22.8338	22.9085	22.9219	22.9265
eft202	SPCP31B10.07	translation elongation factor 2 (EF-2) Eft2,B	O14460	+	-1.15188	2.47623	54	53	93.23	323.31	25.0375	24.9544	25.5408	26.3434	26.3551	26.2898	26.3834	26.5131	26.4714
aat1	SPBC359.03c	plasma membrane amino acid transmembrane transporter Aat1	Q9P5N2	+	-1.1512	1.38476	4	3	63.259	12.577	17.8144	16.9069	18.205	18.715	18.7751	18.8898	18.8696	18.9343	19.225
cis4	SPAC17D4.03c	Golgi zinc importer, CDF family, Cis4	Q9HGQ3	+	-1.14927	2.33239	6	6	82.739	22.633	17.9503	17.856	17.556	18.6267	19.008	19.1755	18.9964	19.3039	19.4111
brr2	SPAC9.03c	U5 snRNP complex ATPase subunit Brr2	Q9UT24		-1.14371	0.897104	17	17	248.81	24.964	18.8775	16.9174	18.3423	19.0086	19.3769	19.1829	19.0124	19.3753	19.4621
tif225	SPAC8C9.15c	translation initiation factor eIF2B epsilon subunit	P56287	+	-1.13214	1.04589	9	9	76.325	12.923	17.374	17.1016	18.6867	18.5944	18.8966	19.0676	18.8735	18.9853	19.0619
sec63	SPBC36B7.03	ER protein translocation subcomplex subunit Sec63	Q9HGN7	+	-1.13041	1.06514	7	7	69.725	13.855	17.3533	19.0693	18.1952	19.444	19.3199	19.2451	19.8945	19.4666	19.7795
ppr8	SPBC1289.06c	mitochondrial PPR repeat protein Ppr8	O94615	+	-1.12431	0.988207	7	7	54.652	22.258	16.9558	18.4137	18.6503	19.0614	19.2546	19.0769	19.8491	19.3686	19.2806
lys2	SPAC343.16	homoaconitate hydratase Lys2	Q9UT74	+	-1.12056	2.03808	12	12	78.024	21.759	17.9609	18.2771	18.7028	19.6232	19.28	19.3992	19.7375	19.3171	19.4599
mnn9	SPAC4F10.10c	Golgi mannan polymerase I complex subunit Mnn9	O36022	+	-1.11907	1.35147	4	4	38.296	15.043	17.2299	18.1359	18.5187	19.0189	19.0186	19.2043	19.4748	19.2249	19.1141
pdc1	SPAC20G4.08	P-body assembly WD repeat protein	O13892	+	-1.1016	1.01899	9	9	119.23	28.555	17.9398	17.1138	18.8598	18.9724	19.0761	19.1696	17.134	18.332	15.6278
mri1	SPBC23E6.10c	methylthioribose-1-phosphate isomerase Mri1	O60185	+	-1.09004	1.49795	7	7	39.379	12.437	17.5266	18.0273	18.6512	19.2145	19.2735	18.9874	19.4037	19.5763	18.6936
rpl1702	SPCC364.03	60S ribosomal protein L17	O59794	+	-1.08637	2.19895	12	3	20.827	42.117	22.5735	22.2561	22.9514	23.7708	23.6726	23.5966	23.6516	23.711	23.5645
rpl2701	SPBC685.07c	60S ribosomal protein L27	O14388	+	-1.08158	1.96491	9	5	15.389	27.96	23.0485	22.3361	22.9882	24.0245	23.805	23.788	23.8962	24.0193	23.8039
rpl13	SPAC664.05	60S ribosomal protein L13	O74175	+	-1.08124	1.96756	10	10	23.529	91.251	22.7973	22.2563	23.0397	23.8953	23.7625	23.6792	24.0508	23.774	23.6977
pcn1	SPBC16D10.09	PCNA	Q03392	+	-1.08012	2.47364	4	4	28.969	4.8605	17.011	17.4852	17.5658	18.4335	18.4347	18.4343	18.178	16.0411	18.9335
arg12	SPBC428.05c	argininosuccinate synthase Arg12	O94354	+	-1.08003	2.05306	13	13	46.084	46.454	20.9861	20.7694	20.6461	22.2875	21.6691	21.685	21.7685	21.9025	21.9915
bip1	SPAC22A12.15c	ER heat shock protein BiP	P36604	+	-1.07991	3.00353	43	42	73.226	323.31	25.9457	26.3544	26.1844	27.1844	27.2208	27.3189	26.7781	27.0965	27.2422
dfr1	SPCC1223.08c	dihydrofolate reductase/ lysophospholipase fusion protein Dfr1	P36591	+	-1.07557	2.60977	31	31	51.522	323.31	23.7193	23.9353	24.234	25.0775	24.9332	25.1045	24.8608	25.0833	25.1183
	SPCC613.01	transmembrane transporter	O74901	+	-1.0713	1.78848	5	5	55.125	6.6056	17.8781	17.6605	16.9929	18.6331	18.5959	18.5165	19.0396	18.9719	18.6361
	SPBC3B8.08	Sjogren's syndrome/scleroderma autoantigen 1 family, implicated in mitotic cell cycle process	O59716	+	-1.06998	2.0738	5	5	17.186	5.5271	17.7349	17.0153	17.4319	18.3218	18.571	18.4992	18.6127	17.9662	18.5334
apl2	SPBC947.02	AP-1 adaptor complex beta subunit Apl2	O43079		-1.0694	0.901027	10	10	76.681	13.111	17.0096	18.3159	18.7911	18.908	19.0121	19.4047	19.1368	19.211	19.3883
rps102	SPAC22H12.04c	40S ribosomal protein S3a	O94438	+	-1.06574	3.20249	21	12	28.521	71.38	23.8265	23.6287	23.9434	24.9848	24.7987	24.8123	24.9184	25.0052	24.7767
pdi3	SPBC3D6.13c	ER associated protein disulfide isomerase Pdi3	P87178	+	-1.05739	1.16816	8	8	81.236	9.7857	18.1361	17.1134	18.0707	18.3126	19.2096	18.9702	19.5782	19.0404	18.9492
pap1	SPAC1783.07c	DNA-binding transcription factor, oxidative stress-responsive Pap1/Caf3	Q01663	+	-1.05417	2.34638	4	4	61.531	12.833	17.4054	17.2244	17.57	18.1474	18.6111	18.6039	17.8326	17.8501	18.1379
pss1	SPAC110.04c	heat shock protein Pss1	O59838	+	-1.04278	1.75734	38	38	80.374	172.96	22.5785	22.4917	23.3237	23.8833	23.8784	23.7605	23.7096	23.799	23.7885
npl4	SPBC1711.10c	Hrd1 ubiquitin ligase complex subunit Npl4	Q9P780	+	-1.03924	1.28963	5	5	63.618	21.137	17.778	17.2276	18.4347	18.9002	19.0764	18.5814	18.9325	18.8656	18.9372
ppp1	SPBC19F5.05c	pescadillo-family BRCT domain protein Ppp1	O60164	+	-1.039	2.32166	8	8	69.188	11.625	17.294	17.7892	17.498	18.7583	18.3649	18.575	18.5645	18.1176	18.3725
rpb2	SPAC23G3.01	RNA polymerase II complex subunit Rpb2	Q02061	+	-1.03562	1.23447	11	11	137.85	10.596	18.2146	17.3003	18.6021	18.9245	19.1947	19.1048	18.7531	19.1272	18.9732
pmm1	SPAC1556.07	phosphomannomutase Pmm1	Q9UTJ2	+	-1.03391	1.92912	4	4	29.223	8.0236	17.7293	18.1773	18.5285	19.2662	19.1475	19.1232	19.4548	18.9535	19.2558
lsh1	SPAC1F5.06	ER heat shock protein Lsh1	Q10061	+	-1.02722	3.58054	9	9	94.897	21.954	17.7751	18.032	17.9889	18.9902	18.9016	18.9859	19.6111	19.7948	19.2969
spi1	SPBC1289.03c	Ran GTPase Spi1	P28748	+	-1.02527	1.3716	7	7	24.555	31.431	20.8953	21.1184	22.0012	22.336	22.5288	22.226	22.1928	22.0191	22.2581
qcr2	SPCC613.10	ubiquinol-cytochrome-c reductase complex core protein Qcr2	P78761	+	-1.02223	1.55967	7	7	45.651	12.61	17.1799	18.2005	17.8516	18.7286	18.7318	18.8383	18.9791	17.9895	18.4663
emp24	SPCC24B10.17	COPII-coated vesicle component Emp24	Q9P7I9		-1.00729	0.664949	4	4	23.138	5.7417	19.3048	16.9316	18.0348	19.1624	19.0334	19.0972	19.1774	19.3241	19.3598
pgm1	SPBC32F12.10	phosphoglucomutase Pgm1	O74374	+	-1.00575	1.35513	7	7	60.598	12.863	18.367	17.4964	18.4726	19.4196	19.042	18.8918	18.7948	18.4864	18.9374
car2	SPBC21C3.08c	ornithine transaminase Car2	Q9P7L5	+	-1.00367	1.47095	22	22	48.247	90.942	22.0934	21.8887	22.8943	23.4461	23.1878	23.2535	23.5169	23.173	23.3688
dpm1	SPAC31G5.16c	dolichyl-phosphate beta-D-mannosyltransferase catalytic subunit Dpm1	O14466	+	-1.00146	1.65295	5	5	26.672	10.601	17.3518	18.2368	17.6718	18.8791	18.821	18.5646	18.8226	18.7825	19.5379
	SPAC27E2.03c	Obg-like ATPase, human OLA1 ortholog	O13998	+	-0.992949	1.42548	5	5	44.332	12.205	17.5581	18.4875	18.3482	19.2883	19.2515	18.8328	18.778	18.1079	18.7914
arc4	SPAC6G9.07c	ARP2/3 actin-organizing complex subunit Arc4	Q92352	+	-0.990371	1.41708	4	4	19.614	9.6794	17.7703	17.845	18.7582	19.0514	19.2565	19.0367	16.2723	19.3203	19.1972
mug35	SPAC22H12.01c	Schizosaccharomyces specific protein Mug35	O94435		-0.989022	0.633713	4	4	27.521	7.4674	17.4413	17.4583	17.4737	19.2856	19.0053	17.0495	19.2985	16.188	16.9995
scs22	SPAC17C9.12	VAP family protein Scs22	Q10484	+	-0.978604	3.30428	6	6	34.005	14.73	18.6141	18.6063	18.6355	19.5167	19.4897	19.7853	19.5814	19.6447	19.8714
	SPAC26F1.07	NADPH-dependent aldo-keto reductase	Q10494		-0.970158	0.343491	8	8	36.192	23.228	17.54	17.281	20.9049	19.5946	19.4013	19.6405	19.3592	19.2472	19.617
ado1	SPCC338.14	adenosine kinase	P78825		-0.970055	0.990809	6	6	36.708	65.937	18.5758	17.7915	19.24	19.8823	19.3343	19.3009	19.5482	19.2399	19.7423
pro3	SPAPYUG7.05	delta-1-pyrroline-5-carboxylate reductase Pro3	Q9P7Y7	+	-0.966136	1.83263	5	5	29.875	17.69	17.2154	17.9623	17.5227	18.6993	18.5119	18.3876	19.2245	18.5985	18.7521
rps20	SPCC576.09	40S ribosomal protein S20	O74893	+	-0.96174	3.49383	6	6	13.544	21.202	22.495	22.2927	22.5539	23.4507	23.4149	23.3612	23.4716	23.4775	23.3485
nan1	SPAC1B3.13	U3 snoRNP-associated WD repeat protein Nan1/Utp17	O13878	+	-0.958601	1.37888	9	9	88.937	22.118	18.2097	18.7795	17.9613	18.9539	19.6858	19.1866	18.7967	18.8512	18.8132
cap1	SPCC306.09c	adenylyl cyclase-associated protein Cap1	P36621	+	-0.956682	1.46781	6	6	60.243	14.058	17.2967	17.5279	18.2824	18.5871	18.7633	18.6265	18.6214	18.3486	16.2667
pre3	SPBC4C3.10c	20S proteasome complex subunit beta 1 Pre3	O43063	+	-0.954709	1.72206	8	8	24.564	33.767	18.5827	18.1925	17.7356	19.1603	19.1956	19.0189	19.2498	19.2227	19.2271
bio2	SPCC1235.02	biotin synthase	O59778	+	-0.949553	2.13638	7	7	40.65	13.959	19.9956	19.445	19.5384	20.464	20.7454	20.6183	20.8245	20.9616	20.9977
ekc1	SPCC663.01c	serine/threonine protein phosphatase PP6 regulatory subunit Ekc1	O74511	+	-0.944451	1.6556	10	10	94.966	44.934	17.7404	18.0177	18.4335	18.6825	19.2088	19.1336	19.0764	19.1473	19.5976
gln1	SPAC23H4.06	glutamate-ammonia ligase Gln1	Q09179		-0.937642	0.811669	6	6	40.018	15.57	19.3803	17.6088	18.8847	19.7155	19.5516	19.4195	19.5904	19.4481	19.7026
atd1	SPAC9E9.09c	aldehyde dehydrogenase	O14293	+	-0.935961	1.91817	24	24	54.768	143.33	21.9064	21.9841	22.5649	23.1044	22.9866	23.1722	23.0458	23.1012	23.2392
pho2	SPBC15D4.15	4-phosphoerythronate phosphatase/2-phosphoglycolate phophatase, involved in detoxification of glycolytic by-products	Q00472		-0.930235	0.572875	10	10	32.793	13.171	18.8753	17.6421	20.0913	20.0486	19.8173	19.5336	19.6854	19.7593	19.5989
dnf2	SPAC24B11.12c	plasma membrane phospholipid-translocating ATPase complex, ATPase subunit Dnf2	Q09891		-0.92809	0.86614	9	9	159.35	18.14	18.8397	17.1944	17.8071	18.97	18.6105	19.0449	19.0062	19.2186	19.1372
gpd3	SPBC354.12	glyceraldehyde 3-phosphate dehydrogenase Gpd3	O43026		-0.924552	0.501765	20	7	35.674	15.882	19.8446	17.6126	20.1645	20.2629	20.0756	20.0568	19.8542	19.6085	19.627
	SPAC806.02c	CIA machinery CIA1/CFD1 fusion protein	Q9UT57	+	-0.921661	1.57426	8	8	67.68	16.195	18.2273	18.2515	18.3896	18.6868	19.4151	19.5314	20.236	19.1958	20.1217
clr6	SPBC36.05c	histone deacetylase (class I) H3-K9 specific complex subunit Clr6	O59702		-0.917889	0.920737	5	5	46.111	8.1095	18.9705	17.3779	18.3823	19.1781	19.196	19.1102	18.5087	19.185	19.1012
nrs1	SPBC1773.10c	cytoplasmic asparagine-tRNA ligase Nrs1	O94567		-0.917449	0.622489	16	16	63.869	107.64	19.6979	21.3414	21.8934	22.0284	21.8118	21.8449	21.7328	21.5796	21.897
met26	SPAC9.09	homocysteine methyltransferase Met26	Q9UT19		-0.913083	0.993251	50	50	85.339	294.46	23.2468	23.1838	24.4839	24.6765	24.5799	24.3973	24.5617	24.3805	24.6082
sos7	SPAPB17E12.06	NMS complex subunit Sos7	U3H042	+	-0.906596	1.11611	3	3	30.523	7.7609	17.0048	17.7451	18.2263	18.4287	18.4212	18.846	17.7525	17.9286	18.1021
ssa1	SPAC13G7.02c	Hsp70 family heat shock protein Ssa1	Q10265	+	-0.900983	1.23038	33	8	70.142	21.57	19.0163	17.9182	18.2694	19.4764	19.0821	19.3483	18.7884	19.3747	18.7095
puf1	SPBC56F2.08c	pumilio family RNA-binding protein Puf1	O60059	+	-0.89566	1.02688	7	7	72.822	14.672	17.9751	17.4785	18.8093	18.7849	19.2287	18.9363	18.7967	18.7499	18.6997
prs1	SPBC19C7.06	cytoplasmic proline-tRNA ligase Prs1	O60155	+	-0.894627	1.83257	26	26	78.874	186.66	20.7904	21.0942	21.5055	22.1572	21.9631	21.9537	22.0896	22.1839	22.3735
tif302	SPAC25G10.08	translation initiation factor eIF3b (p84)	Q10425	+	-0.892495	1.78485	30	30	84.034	149.18	22.0017	21.4995	22.2408	22.8321	22.879	22.7085	22.8312	22.5674	22.6872
myo51	SPBC2D10.14c	myosin type V	O74805	+	-0.892438	2.03429	12	11	167.66	33.837	17.8489	18.3633	18.246	18.8921	18.9896	19.2538	18.6968	19.5293	19.6629
fim1	SPBC1778.06c	fimbrin	O59945	+	-0.874215	2.67988	11	11	68.617	28.836	18.391	18.4529	18.5779	19.5686	19.2479	19.2279	19.3374	19.1584	19.4178
tif306	SPBC4C3.07	translation initiation factor eIF3f	O43060	+	-0.87269	2.25724	10	10	33.251	31.453	19.9411	20.3209	20.2951	21.2651	20.9574	20.9527	21.1406	20.912	21.386
lys4	SPBC1105.02c	homocitrate synthase	Q9Y823	+	-0.869905	1.62601	20	20	46.292	311.62	22.4866	22.0776	22.9224	23.4015	23.3446	23.3503	23.4546	23.2027	23.5198
spg1	SPAC1565.06c	GTPase Spg1	P87027	+	-0.858109	1.28208	5	5	22.543	4.6935	18.5933	17.8015	17.5866	18.7742	18.7913	18.9903	17.7852	16.5873	15.3127
rer2	SPAC4D7.04c	cis-prenyltransferase	O14171	+	-0.857686	1.34425	7	7	30.543	13.252	19.0816	18.3525	18.253	19.1474	19.4746	19.6381	19.7192	19.9785	19.8525
alg2	SPBC11B10.01	mannosyltransferase complex subunit Alg2	Q96WW6		-0.849805	0.984435	7	7	57.166	9.0722	18.8379	18.8232	17.6392	19.3654	19.1281	19.3563	19.857	19.4602	19.3639
atp1	SPAC14C4.14	F1-FO ATP synthase alpha subunit	P24487	+	-0.841271	1.98518	22	22	58.587	93.449	21.7986	21.3624	21.4582	22.6235	22.1855	22.3339	22.3045	21.9282	22.3922
erg32	SPBC27B12.03c	C-5 sterol desaturase Erg32	O13666		-0.839733	0.849912	5	5	39.063	6.6319	18.4214	16.8399	17.6633	18.5426	18.5096	18.3917	18.6347	18.5417	18.762
sam1	SPBC14F5.05c	S-adenosylmethionine synthetase	O60198		-0.839302	0.852779	17	17	41.831	109.5	21.0348	20.7128	22.1251	22.1607	22.3957	21.8342	22.0924	22.1136	21.8693
arp2	SPAC11H11.06	ARP2/3 actin-organizing complex actin-related protein subunit Arp2	Q9UUJ1		-0.836606	0.833017	6	6	44.23	11.748	18.0074	18.6682	17.1043	18.553	18.8321	18.9045	19.0112	18.1818	18.7177
pcl1	SPBC1683.10c	vacuolar ferrous iron/manganese transmembrane transporter Pcl1	Q9P6J2		-0.830469	0.605676	3	3	25.625	4.2829	16.6515	18.1234	18.1084	19.0205	17.7519	18.6024	19.0773	18.6153	18.7299
pre1	SPAC31A2.04c	20S proteasome complex subunit beta 4 Pre1	Q09720	+	-0.829463	1.25428	2	2	21.967	3.658	18.1729	18.7597	17.7398	18.8638	19.1499	19.1471	18.9625	18.8838	18.9161
	SPAC20G8.04c	mitochondrial electron transfer flavoprotein-ubiquinone oxidoreductase Cir2	P87111	+	-0.812185	2.49366	5	5	69.472	7.4174	17.6268	17.8237	18.0223	18.7162	18.6721	18.5211	18.6328	18.5314	18.6809
kap113	SPCC1322.06	karyopherin/importin beta family nuclear import signal receptor Kap113	O94545		-0.808138	0.884119	9	9	112.93	15.144	18.6511	17.7295	17.2712	18.4775	18.6743	18.9243	19.2809	19.625	19.2885
tma19	SPAC1F12.02c	translationally controlled tumor protein homolog Tma19/Tpt1	Q10344		-0.807854	0.283576	4	4	19.048	28.12	16.919	16.8219	20.3099	18.8907	18.8729	18.7108	18.2804	17.8921	17.8735
tif222	SPAC343.14c	translation initiation factor eIF2B beta subunit	Q9UT76	+	-0.807713	1.73762	4	4	43.221	16.355	17.5802	17.9117	18.2334	18.8522	18.5411	18.7551	18.8074	18.7902	18.9309
adh1	SPCC13B11.01	alcohol dehydrogenase Adh1	P00332	+	-0.807529	1.55026	22	22	37.396	323.31	25.6467	25.8438	26.3314	27.0013	26.6006	26.6427	26.7212	26.6044	26.766
cdc42	SPAC110.03	Rho family GTPase Cdc42	Q01112		-0.805399	0.634286	5	5	21.329	6.4465	18.0044	17.0863	16.7744	17.2725	18.2437	18.7652	16.377	17.6822	18.4732
izh3	SPAC30D11.11	ER membrane Haemolysin-III family protein involved in zinc homeostasis Izh3	Q09910		-0.805062	0.386624	8	8	51.056	27.718	19.3356	16.4631	18.7237	18.8248	19.0575	19.0553	18.8674	19.4887	19.6418
sif2	SPCC16C4.01	mitochondrial protein, involved in mitochondrial gene expression	O74446		-0.800641	0.268942	9	9	44.641	15.479	17.5153	18.23	18.2565	19.8744	20.0581	16.4712	16.1852	16.0641	17.6764
arp3	SPAC630.03	ARP2/3 actin-organizing complex actin-related protein subunit Arp3	P32390		-0.80028	0.813784	5	5	47.373	17.094	18.6219	17.6346	17.462	19.1835	18.7115	18.2245	17.1913	15.6493	18.2299
trp2	SPAC19A8.15	tryptophan synthase	O13831	+	-0.797339	2.89264	38	38	75.436	323.31	23.1078	23.3547	23.4275	24.1081	24.0547	24.1193	24.518	24.3733	24.4635
abp2	SPBC1861.02	unknown protein, may bind replication origins Abp2	Q9USY4	+	-0.794746	1.50127	7	7	59.628	15.231	17.2494	17.8746	17.9195	18.272	18.486	18.6698	17.2834	16.9374	18.5552
snd301	SPBC16H5.04	SRP-independent ER targeting protein Snd3a	O42940	+	-0.788449	1.71474	5	5	21.964	7.802	18.4506	18.054	18.7514	19.1593	19.3076	19.1544	19.5162	19.4816	19.5183
sdg1	SPAC12B10.02c	ER resident protein acetylase Sdg1	Q10436		-0.78632	0.986386	5	5	26.934	9.7207	17.9618	17.0148	18.1208	18.7702	18.3688	18.3174	18.4519	18.3534	18.4946
sec61	SPBC354.02c	translocon alpha subunit Sec61	P79088		-0.784925	0.918745	5	5	53.253	11.689	18.8194	17.5849	18.442	18.7912	19.062	19.3479	19.1575	19.0361	19.0361
pabp	SPAC57A7.04c	major poly(A) binding protein Pabp/Pab1	P31209		-0.78403	0.810943	23	23	71.512	55.681	20.5249	20.9431	21.9623	21.9966	21.669	22.1168	21.5982	21.4023	21.6214
spc25	SPCC188.04c	Ndc80 complex subunit Spc25	Q10430		-0.783632	0.414708	6	6	28.81	10.363	18.0755	17.1082	19.8504	19.0728	19.2013	19.1108	18.2446	18.5699	18.5266
hmt1	SPCC737.09c	vacuolar phytochelatin and glutathione S-conjugate ABC family transmembrane transporter Hmt1	Q02592		-0.780537	0.771089	9	9	93.993	12.362	17.3385	18.0651	18.9333	18.9992	18.9174	18.7619	19.102	19.0838	19.0055
ist2	SPBC691.05c	anoctamin calcium-activated chloride channel OR Ca(2+)-activated phospholipid scramblase involved in ER-plasma membrane tethering Ist2	O13621	+	-0.771793	1.37741	5	5	76.67	17.016	18.6322	18.1086	17.7366	18.8718	18.9487	18.9724	19.5868	18.8165	18.7693
hom2	SPCC1827.06c	aspartate semialdehyde dehydrogenase Hom2	P78780	+	-0.764462	1.75633	19	19	38.55	131.95	22.1991	22.066	22.5728	23.286	22.8761	22.9692	23.167	23.0368	23.1494
bfr2	SPAC664.08c	traub family protein involved in ribosome biogenesis	Q9US05		-0.7592	0.657794	5	5	51.565	7.2203	17.37	18.9784	17.6363	18.6275	19.07	18.5648	18.2909	17.3844	18.7513
hom6	SPBC776.03	homoserine dehydrogenase Hom6	O94671		-0.758673	0.761302	14	14	40.037	95.48	20.7205	20.0249	21.4914	21.7939	21.5306	21.1882	21.1226	21.5428	21.5425
nce103	SPBP8B7.05c	carbonic anhydrase	O94255		-0.757634	0.865385	3	3	37.009	3.5465	18.6084	17.2469	17.7488	18.6015	18.7895	18.486	18.5239	18.3637	18.2139
ggc1	SPCC1682.09c	mitochondrial carrier, guanine nucleotide Ggc1	O74439		-0.755314	0.696693	8	8	33.047	12.115	18.3927	18.1018	19.7059	19.5388	19.4566	19.471	19.7867	19.5958	19.4558
gtp1	SPBC354.01	cytoplasmic translation associated GTP binding protein Gtp1	P32235		-0.747437	0.656021	8	8	40.749	20.063	17.5916	18.1384	19.3292	19.1927	19.0976	19.0112	19.2017	19.4899	18.9415
ade8	SPBC14F5.09c	adenylosuccinate lyase Ade8	O60105		-0.745588	1.04905	19	19	54.307	55.161	20.5809	20.0257	21.1368	21.4042	21.434	21.142	21.2336	21.0566	21.1722
gtr2	SPCC777.05	RagC/D GTPase Gtr2	O74544	+	-0.744603	1.23359	3	3	35.591	5.0461	17.3369	17.3682	18.1791	18.2422	18.4574	18.4184	18.6615	18.377	18.9359
gdh1	SPCC622.12c	NADP-specific glutamate dehydrogenase Gdh1	P78804	+	-0.741367	1.12924	18	18	48.789	118.29	21.5541	21.0013	22.0596	22.3635	22.2617	22.2139	22.1825	22.1704	22.2412
ltc2	SPAC19A8.02	ER-plasma membrane tethering protein Ltc2	O13818	+	-0.74093	1.13679	11	11	140.56	12.69	18.6681	17.6969	18.3873	18.785	19.0862	19.1039	19.2107	19.3048	19.3664
put2	SPBC24C6.04	delta-1-pyrroline-5-carboxylate dehydrogenase Put2	O74766	+	-0.74065	1.4527	26	26	60.218	323.31	22.6229	22.2656	23.0522	23.5123	23.3632	23.2871	23.399	23.1745	23.4139
sum1	SPAC4D7.05	translation initiation factor eIF3i	P79083	+	-0.740351	1.53337	18	18	36.811	71.849	21.422	21.3546	22.0517	22.3124	22.3658	22.3711	22.4056	22.0578	22.3939
srp72	SPCC320.10	signal recognition particle subunit Srp72	O59787		-0.738744	0.986106	8	8	63.28	9.3275	18.417	17.6761	18.7584	19.3113	18.9156	18.8409	18.9526	18.7917	19.1508
ala1	SPAC23C11.09	mitochondrial and cytoplasmic alanine-tRNA ligase Ala1	O13914		-0.735532	0.458376	16	16	107.38	31.469	18.9919	17.971	20.2736	20.1489	19.8003	19.4937	19.832	19.8265	19.726
yhm2	SPBC83.13	mitochondrial carrier, tricarboxylic acid Yhm2	P78763		-0.734262	0.283235	5	5	31.575	12.409	17.7087	18.2509	17.9213	19.419	20.0074	16.6572	20.2663	20.1834	20.036
ilv3	SPAC17G8.06c	dihydroxy-acid dehydratase Ilv3	Q10318		-0.730679	0.256145	14	14	63.926	49.876	20.8247	17.6679	21.2699	20.6945	20.6369	20.6232	20.8578	20.7065	20.5894
snd1	SPCC645.08c	tudor domain and nuclease, Snd1	Q9Y7U7		-0.72925	0.959995	11	11	98.16	15.215	19.17	18.4234	19.3021	19.5315	20.1435	19.4084	19.3669	19.0858	19.15
	SPBC428.15	Obg-like ATPase, human OLA1 ortholog	O94362		-0.727369	0.618659	6	6	44.461	19.906	17.955	16.8596	18.5041	18.0738	18.7228	18.7041	18.7498	18.5214	18.9174
fib1	SPBC2D10.10c	fibrillarin, rRNA and histone methyltransferase	P35551		-0.718632	0.485499	6	6	32.04	16.416	17.8137	19.8197	19.4747	19.4456	20.0581	19.7603	19.6261	19.5105	19.3795
thr1	SPBC4C3.03	homoserine kinase Thr1	O43056		-0.714705	0.732976	6	6	36.608	5.814	17.5437	18.079	19.0067	19.1424	18.9395	18.6916	18.9667	19.0823	19.1492
mak16	SPAC222.06	nuclear HMG-like acidic protein Mak16	Q9UTE6	+	-0.71442	1.49223	6	6	35.626	21.825	17.9468	17.7209	18.4667	18.7615	18.7917	18.7245	18.2846	17.0952	18.5573
mcm4	SPCC16A11.17	MCM complex subunit Mcm4/Cdc21	P29458		-0.704544	0.716349	8	8	101.54	25.914	18.1854	17.0768	18.5113	18.6348	18.424	18.8282	18.6523	15.7379	18.7826
	SPAC25B8.12c	HAD superfamily hydrolase, unknown role	Q9UTA6		-0.703097	0.238803	10	10	33.85	43.194	20.5672	18.1533	22.1007	21.2878	20.8594	20.7833	21.0117	20.6029	20.9776
zpr1	SPAC15A10.04c	EF-1 alpha folding chaperone, zinc finger protein Zpr1	O13724		-0.697158	0.905038	4	4	51.376	7.5511	18.2727	17.0669	17.4552	18.2636	18.4007	18.2219	18.4479	18.3664	18.1332
sar1	SPBC31F10.06c	ADP-ribosylation factor Sar1	Q01475		-0.694537	1.07211	7	7	21.28	36.362	20.2772	20.2714	21.1721	21.156	21.3318	21.3164	21.1079	20.9582	21.4075
rpl4301	SPBC800.04c	60S ribosomal protein L37a	Q9HGL8		-0.687049	0.991782	4	1	10.422	26.034	17.9383	17.4078	18.4621	18.4986	18.5209	18.8497	18.4946	18.6459	18.6221
	SPBC365.16	mitochondrial membrane protein, conserved in yeast and apicomplexa	Q9Y7X4	+	-0.681112	2.48229	7	7	30.406	16.806	19.1111	19.3802	19.4041	19.8764	20.0609	20.0014	20.7182	20.6587	20.5078
vps33	SPBC1703.15c	HOPS/CORVET complex subunit, vacuolar sorting protein Vps33	Q9P7V6	+	-0.678185	1.41825	5	5	67.599	10.116	18.1713	17.7355	17.7741	18.4696	18.3354	18.9105	18.7752	18.5046	18.6493
ade10	SPCPB16A4.03c	bifunctional IMP cyclohydrolase/phosphoribosylaminoimidazolecarboxamideformyltransferase	O74928		-0.674441	0.89562	21	21	64.123	101.62	20.8081	20.5681	21.2534	21.9367	21.7288	20.9875	21.4344	21.1658	21.315
not2	SPCC4G3.15c	CCR4-Not complex NOT box subunit 2	P87240	+	-0.668421	2.28094	8	8	34.478	16.002	18.033	17.773	17.8228	18.5951	18.368	18.6709	16.8942	18.9796	19.0936
cbf5	SPAC29A4.04c	pseudouridine synthase Cbf5	O14007	+	-0.663332	1.57618	5	5	53.11	14.457	18.5101	18.1863	17.9129	18.7837	19.0408	18.7747	17.3159	17.1244	18.2445
	SPAC977.14c	aldo/keto reductase, predicted calcium channel regulator	Q9P7U2		-0.659819	0.665047	17	17	39.914	66.828	22.3642	21.0975	22.4879	22.7225	22.5037	22.7028	22.4598	22.1393	22.4367
rip1	SPBC16H5.06	ubiquinol-cytochrome-c reductase complex subunit 5, Rip1	Q09154		-0.658618	0.526826	4	4	24.74	6.9411	18.0597	16.8121	18.6273	18.7107	18.4797	18.2845	18.7487	15.9636	18.6289
hhp2	SPAC23C4.12	serine/threonine protein kinase (CK1 family) Hhp2	P40236		-0.655383	0.322868	3	3	45.831	4.4786	16.8238	16.996	17.5621	16.185	18.4448	18.7183	17.1984	16.7535	17.0319
sua1	SPBC27.08c	sulfate adenylyltransferase	P78937	+	-0.651868	1.24474	28	28	54.754	193.88	22.4143	22.0888	22.9068	23.217	23.1449	23.0036	23.0736	23.0516	23.1133
ppa2	SPBC16H5.07c	serine/threonine protein phosphatase PP2A catalytic subunit Ppa2	P23636		-0.651766	0.93726	5	5	36.489	6.6986	18.26	18.3674	19.2413	19.1361	19.2293	19.4587	19.1801	18.8974	19.236
pho8	SPBC14F5.13c	vacuolar membrane alkaline phosphatase	O60109		-0.649675	0.894232	3	3	58.666	7.5443	18.4836	17.3794	17.9495	18.7955	18.5651	18.4009	18.3082	18.534	18.38
	SPAC688.12c	Schizosaccharomyces specific protein	Q9P6L4		-0.643059	0.359448	3	3	19.353	7.5151	17.817	17.1776	17.0148	18.8794	18.4679	16.5911	16.3606	18.2693	15.7205
tel2	SPAC458.03	Tel2/Rad-5/Clk-2 family protein Tel2	Q9P3W5		-0.640903	0.27395	9	9	99.049	18.385	17.2488	18.1287	17.0816	16.371	19.1179	18.8928	19.2079	19.5698	19.5727
sup35	SPCC584.04	cytoplasmic translation release factor class II, GTPase eRF3	O74718		-0.637584	1.00208	22	22	72.555	48.736	19.9076	20.579	20.8919	20.9791	21.2186	21.0935	21.4351	21.4927	21.3354
rpl2001	SPAC3A12.10	60S ribosomal protein L20A	P0CT68	+	-0.636639	1.54416	14	14	20.599	115.29	23.1947	22.616	23.0627	23.7419	23.5138	23.5277	24.0331	23.8005	23.533
prr1	SPAC8C9.14	stress-responsive DNA-binding transcription factor Prr1	O14283	+	-0.634377	1.32614	6	6	60.045	8.7484	18.2394	18.0561	18.7576	18.8357	19.0249	19.0955	18.5792	18.6581	18.5919
ykt6	SPBC13G1.11	SNARE Ykt6	O60073	+	-0.633185	1.68657	6	6	22.651	8.4994	18.0647	17.5417	17.8582	18.6086	18.3705	18.3851	18.6394	18.5467	18.7495
zuo1	SPBC1778.01c	ribosome-associated chaperone, zuotin	Q9Y7I8		-0.626583	0.535355	6	6	50.209	9.7677	17.1817	17.1825	18.7072	18.4551	18.3456	18.1505	18.3479	18.38	17.9841
sdh2	SPAC140.01	succinate dehydrogenase (ubiquinone) iron-sulfur protein subunit	P21911		-0.621171	0.995376	3	3	31.425	3.437	18.7442	17.877	17.8561	18.7879	18.768	18.785	19.1252	18.5755	18.9405
utp21	SPCC1672.07	U3 snoRNP-associated protein Utp21	O14053	+	-0.603031	1.3659	11	11	100.57	30.932	17.8342	17.708	18.3604	18.5975	18.6426	18.4716	18.1435	18.3252	18.7813
ufd1	SPBC16A3.09c	Hrd1 ubiquitin ligase complex subunit Ufd1	O42915		-0.602677	0.662349	7	7	38.226	15.206	18.9797	18.352	18.5202	18.8394	19.954	18.8665	18.8553	18.9496	18.9547
spc3	SPAC56F8.11	signal peptidase subunit Spc3	Q10259		-0.598154	0.678869	5	5	21.642	11.766	18.2047	18.9026	18.6892	18.599	19.7872	19.2048	19.1091	18.5755	19.2087
pwp2	SPBC713.04c	U3 snoRNP-associated protein Utp1	Q9C1X1		-0.596634	0.454675	4	4	95.44	17.835	18.2325	16.9292	18.7209	18.4462	18.3088	18.9175	18.3924	18.5712	16.3794
alt1	SPBC582.08	alanine aminotransferase Alt1	Q10334		-0.59604	0.565747	6	6	56.627	11.073	17.6398	17.3854	18.8867	18.451	18.6636	18.5855	18.8184	18.8219	18.721
obr1	SPAC3C7.14c	NAD(P)H dehydrogenase (quinone)	P30821		-0.595545	0.275493	6	6	21.898	37.457	21.7787	21.5201	19.0792	21.6215	21.2684	21.2748	21.1342	20.982	21.4034
pre4	SPBC577.10	20S proteasome complex subunit beta 7, Pre4	Q9USQ9		-0.591268	0.811923	4	4	29.22	16.718	18.6687	17.6669	17.6509	18.616	18.5822	18.562	18.7872	18.7052	18.5102
ccc2	SPBC29A3.01	Golgi copper transporting ATPase Ccc2	O59666		-0.586787	0.593495	8	8	97.894	11.778	17.6641	18.7932	17.5019	18.7741	18.226	18.7196	19.0246	18.5127	19.0469
rpl3002	SPAC1250.05	60S ribosomal protein L30	Q9UTP0		-0.585744	1.04745	5	5	12.242	7.9411	19.0734	18.6261	19.5067	19.7147	19.7267	19.5222	19.6993	19.5201	19.7844
rpb5	SPAC23C4.15	DNA-directed RNA polymerase I, II and III subunit Rpb5	Q09191		-0.58382	0.736682	5	5	23.915	21.553	18.033	17.5171	18.5923	18.2746	18.9169	18.7024	18.4112	18.1787	18.3763
	SPBC19F5.04	aspartate kinase	O60163	+	-0.581463	3.93515	20	20	56.812	174.94	23.0101	23.026	23.0328	23.6686	23.6084	23.5362	24.0495	24.2221	23.9173
ecm33	SPAC1705.03c	extracellular leucine-rich repeat domain, receptor L domain-like Ecm33	O13960		-0.578377	0.245884	3	3	43.345	4.4778	17.4672	17.1476	18.4402	19.0908	19.1255	16.5737	19.3143	19.1796	18.796
gor1	SPACUNK4.10	glyoxylate reductase	O14075		-0.575926	0.677833	6	6	36.701	8.9617	18.9733	17.7216	18.2914	18.9179	19.1308	18.6654	18.6802	18.4745	18.6865
dbp5	SPBC12C2.06	cytoplasmic ATP-dependent RNA helicase Dbp5	Q09747		-0.5732	0.810877	5	5	56.304	5.1526	17.7352	17.3126	17.1139	18.4964	17.6231	17.7617	17.6754	17.5669	16.6916
	SPAC1805.16c	purine nucleoside phosphorylase	Q9UTG1		-0.572194	0.477332	8	8	34.238	14.757	18.7346	17.2413	18.7541	18.7832	18.5905	19.0728	17.6411	19.0474	18.9159
bbl1	SPBC13A2.03	ER phosphatidate cytidylyltransferase Bbl1	Q9P381		-0.570238	0.560319	5	5	49.936	6.5002	17.4812	18.588	18.9796	19.0104	18.8359	18.9132	19.4929	19.5546	19.0305
erg4	SPAC20G4.07c	C-24(28) sterol reductase Erg4	P36209		-0.567476	0.211139	4	4	52.545	9.5259	18.0396	17.5693	18.5538	19.7578	19.4845	16.6229	17.431	15.659	15.4979
ifs1	SPAC3G6.03c	Maf-like protein, nucleoside-triphosphate diphosphatase, human ASMTL ortholog	O14141		-0.565545	0.507935	4	4	26.894	12.06	19.0295	17.3979	18.0349	18.5139	18.8925	18.7526	19.1676	19.0743	19.1169
rpl2501	SPBC106.18	60S ribosomal protein L25	Q10330	+	-0.564907	2.18157	9	9	15.835	225.69	22.9053	22.7729	23.128	23.5676	23.4692	23.464	23.5361	23.5556	23.4815
dis2	SPBC776.02c	serine/threonine protein phosphatase PP1 catalytic subunit Dis2	P13681		-0.558163	0.987954	2	2	37.636	17.883	17.2261	16.9858	17.6908	17.8034	18.1692	17.6046	16.5635	16.8139	17.9058
rfc2	SPAC23D3.02	DNA replication factor C complex subunit Rfc2	Q09843		-0.557975	1.09761	6	6	37.876	79.842	18.5122	18.251	18.9845	18.9338	19.2774	19.2104	18.9728	19.0496	19.5543
ysp2	SPAC13A11.05	peptidase family M17 cytoplasmic leucyl aminopeptidase yspII (LAP yspII)	Q09735		-0.542286	0.727769	10	10	56.194	16.206	18.1125	19.2335	18.5044	19.3137	19.1694	18.9941	19.282	19.0923	19.2023
cdr2	SPAC57A10.02	serine/threonine protein kinase Cdr2	P87050	+	-0.540094	1.32309	7	7	85.971	15.884	18.67	18.1291	18.4886	19.0582	18.758	19.0918	18.7704	18.9033	19.0936
nbp35	SPAC637.08	CIA machinery ATPase Nbp35	O94442		-0.539317	0.937235	4	4	34.261	10.045	17.4957	18.3963	17.8315	18.4808	18.3344	18.5264	17.7353	18.7195	18.1933
sfb3	SPBC4.03c	COPII-coated vesicle component Sfb3	Q9USS7		-0.531715	0.367317	6	6	98.068	6.0907	17.4399	16.7863	18.732	18.3611	18.4042	17.788	18.5248	18.0313	18.404
dug1	SPBC1198.08	dipeptidase Dug1	Q9P6I2		-0.530958	0.343259	5	5	52.84	20.227	18.4207	17.1919	19.3874	18.8932	18.7119	18.9878	19.024	18.7349	18.6449
orc3	SPAC3H1.01c	origin recognition complex subunit Orc3	Q10067		-0.515581	0.513074	8	8	80.192	10.114	17.6553	17.9244	18.9248	18.4444	18.5006	19.1064	18.8689	17.4751	18.868
rps2302	SPBP4H10.13	40S ribosomal protein S23	P0CT76		-0.502832	0.906754	5	5	15.655	68.492	22.765	21.9389	22.1987	22.9731	22.688	22.75	23.1356	22.9524	22.9736
tkt1	SPBC2G5.05	transketolase Tkt1	Q9URM2		-0.491228	1.10435	31	31	75.181	301.63	23.078	23.157	23.6508	23.9135	23.874	23.572	23.6685	23.5768	23.7843
ypp1	SPAC637.04	phosphatidylinositol-4 kinase plasma membrane scaffold Erf3 partner Ypp1	O94441		-0.486459	0.329316	8	8	98.306	28.84	18.2828	16.6708	17.6476	18.3131	17.253	18.4944	18.8524	18.9234	18.917
	SPCC1183.02	glutathione S-transferase, translational elongation factor eEF1	O74830		-0.483423	0.813358	2	2	25.503	5.6655	17.6518	17.6843	18.4683	18.5166	18.2912	18.4469	18.2777	18.1297	15.772
arf1	SPBC4F6.18c	ADP-ribosylation factor, Arf family Arf1	P36579		-0.481168	0.418526	9	9	20.618	44.979	19.7771	20.9517	21.4118	21.1719	21.2982	21.1139	20.9179	21.0464	21.3264
met14	SPAC1782.11	adenylyl-sulfate kinase	Q9P7G9		-0.472094	0.179518	7	7	22.669	54.32	20.8469	17.9721	21.063	20.603	20.355	20.3402	20.1127	20.1211	20.3504
rpl2402	SPCC330.14c	60S ribosomal protein L24	O74884		-0.464036	0.461872	3	3	16.912	4.7066	20.2511	20.3347	19.0172	20.3929	20.4359	20.1663	20.4634	20.4091	20.4577
sen1	SPAC6G9.10c	ATP-dependent 5' to 3' DNA/RNA helicase Sen1	Q92355		-0.463743	0.355536	9	9	192.55	7.6317	19.181	17.3366	18.0422	18.5306	18.7934	18.627	17.1398	16.7394	17.169
brr6	SPAC8F11.06	nuclear envelope protein Brr6/Brl1	Q9UT30		-0.452963	0.344409	4	4	33.574	6.9681	16.8603	18.7034	18.0368	18.2412	18.2373	18.4809	17.8896	18.0888	18.0616
hcs1	SPAC4F8.14c	3-hydroxy-3-methylglutaryl-CoA synthase	P54874		-0.44389	0.21161	12	12	49.238	42.822	20.8804	18.8914	21.6122	20.9568	20.9117	20.8471	20.7338	20.5174	20.7382
mss116	SPBC691.04	mitochondrial ATP-dependent RNA helicase Mss116	O13622		-0.443607	0.310546	7	7	59.449	18.906	17.8758	17.3397	18.429	17.3446	18.8631	18.7676	18.7476	18.567	18.8372
	SPAC19B12.01	TPR repeat protein, implicated in translation or RNA processing, human TTC27 ortholog	O36033		-0.432211	0.602211	8	8	94.268	28.109	18.0127	18.984	18.9506	18.9947	19.1421	19.107	19.5627	19.2899	19.6108
prp1	SPBC6B1.07	U4/U6 x U5 tri-snRNP complex subunit Prp1	Q12381		-0.432004	0.170174	13	12	103	18.891	18.4011	17.8094	17.9345	19.2952	16.6013	19.5446	19.4351	19.6951	19.5603
snd302	SPAC589.06c	SRP-independent ER targeting protein Snd3b	Q9HDZ8		-0.428261	0.533522	6	6	21.742	10.543	19.2211	18.5078	19.3148	19.8892	19.3965	19.0427	19.3814	19.284	19.1855
pdc101	SPAC1F8.07c	pyruvate decarboxylase	Q92345		-0.415452	0.760475	36	36	61.547	323.31	25.7573	25.4572	26.2455	26.4325	26.1816	26.0922	25.9803	25.9309	26.1374
rpl102	SPBC30D10.18c	60S ribosomal protein L10a	O14363		-0.410344	0.0917816	9	3	23.884	4.9597	18.2293	17.4077	18.6684	20.1452	19.978	15.4133	20.4669	20.2233	20.1953
his2	SPBC1711.13	histidinol dehydrogenase His2	Q9P777		-0.402727	0.18441	7	7	47.553	20.407	17.6721	19.7338	20.4503	19.7243	19.6595	19.6805	19.5622	19.5387	19.5383
ret3	SPCC576.07	coatomer zeta subunit	O74891	+	-0.395812	1.51761	3	3	21.686	4.9468	18.3207	18.3743	18.409	18.673	18.621	18.9973	18.8854	19.3947	19.3593
rpf2	SPAC926.08c	Brix domain ribosome biogenesis protein Rpf2	Q9UUG1		-0.394536	0.733679	4	4	36.071	19.789	18.4733	18.6611	19.1878	19.0844	19.4099	19.0114	17.0369	18.7656	18.98
but2	SPBC3D6.02	But2 family protein But2, similar to cell surface molecules	P87167		-0.393525	0.558953	6	6	43.625	72.474	19.8937	19.5984	20.5126	20.7105	20.2214	20.2534	20.2791	20.2057	20.31
pup2	SPAC323.02c	20S proteasome complex subunit alpha 5, Pup2	Q9UT97		-0.392441	0.24619	8	8	27.573	23.946	18.5261	19.9934	20.6498	20.1089	20.2168	20.0209	20.3074	20.4723	20.1758
	SPAC8E11.10	sorbose reductase	Q9Y6Z9		-0.377885	0.141586	5	5	27.437	23.774	20.0044	17.5043	20.7679	19.7921	19.9486	19.6696	19.8979	19.8166	19.9858
rcd1	SPAC29B12.06c	CCR4-Not complex RNA-binding protein subunit 9	Q92368		-0.372672	0.472119	2	2	32.211	2.2699	17.867	18.0847	17.1097	17.8287	17.9538	18.3969	16.8791	18.3091	18.18
grx4	SPBC26H8.06	CIA machinery monothiol glutaredoxin Grx4	O74790		-0.350903	0.860164	6	6	27.099	10.22	19.096	18.6029	18.7391	19.2637	19.302	18.9249	19.5318	19.7225	19.8451
prt1	SPBC530.05	DNA-binding transcription factor	O59741		-0.347758	0.319676	7	7	85.198	17.348	18.5708	17.2109	18.5199	18.4562	18.3982	18.4906	18.5817	18.9314	18.9541
rpc19	SPAC1687.01	DNA-directed RNA polymerase I and III subunit Rpc19	Q09177		-0.343267	0.226001	3	3	13.721	7.0063	18.2491	17.3467	17.9367	18.5131	17.1478	18.9014	16.3463	15.9316	18.6423
pil1	SPCC736.15	eisosome BAR domain protein Pil1	O74960		-0.329721	0.532835	14	14	39.805	63.601	21.3168	22.0985	21.3474	22.1071	21.8311	21.8137	21.7119	21.3605	21.5269
tif224	SPAC21E11.06	translation initiation factor eIF2B delta subunit	Q09924		-0.329007	0.725214	4	4	51.583	10.936	17.8492	17.9829	18.5024	18.4041	18.5551	18.3623	18.1726	18.4215	18.3024
dys1	SPBC1271.04c	eIF-5A-deoxyhypusine synthase Dys1	O94337		-0.328273	0.301182	7	7	38.811	12.957	19.2387	17.7813	18.1562	18.6788	18.6197	18.8626	18.4795	18.8018	18.7092
ipp1	SPAC23C11.05	inorganic pyrophosphatase Ipp1	P19117		-0.327628	0.271001	13	13	32.467	68.19	19.9666	20.7164	21.5549	21.3824	20.8919	20.9465	20.8525	20.5983	20.9001
sds23	SPBC646.13	serine/threonine protein phosphatase PP2A inhibitor Sds23/Moc1	Q09826		-0.326815	0.286316	6	6	44.288	7.8635	17.0987	18.6468	18.1551	18.3778	18.3271	18.1761	18.1489	18.0985	18.0959
arg11	SPAC4G9.09c	N-acetyl-gamma-glutamyl-phosphate reductase/acetylglutamate kinase	P31318		-0.318583	0.313442	9	9	97.704	18.904	19.623	19.3738	18.2791	19.4892	19.3264	19.416	19.6888	19.5884	19.7305
gst2	SPCC965.07c	glutathione S-transferase Gst2	O59827		-0.315407	0.536432	5	5	26.843	6.4207	18.2807	17.8003	18.5471	18.8013	18.3518	18.4212	18.659	18.6092	18.4478
zrg17	SPBC16E9.14c	Golgi zinc importer, CDF family, Zrg17	O14329		-0.306799	0.233029	4	4	43.089	5.3952	17.2031	17.2796	18.1066	18.3257	18.2012	16.9828	17.8306	17.6152	18.0414
sei1	SPAC3A11.04	ER-associated lipid droplet biogenesis protein, seipin Sei1	O14119		-0.304619	0.145096	3	3	28.672	3.2416	17.8249	17.9331	18.6106	19.3158	19.0086	16.958	19.3336	17.8239	19.6569
rpl3703	SPAPB17E12.05	60S ribosomal protein L37	P59289		-0.301781	1.19136	4	1	9.9605	12.838	18.4526	18.3475	18.7409	18.7934	18.8005	18.8524	19.0478	18.9509	18.7918
rna1	SPAC22E12.07	RanGAP Rna1	P41391		-0.296364	0.171916	5	5	43.235	7.2507	19.3263	17.228	18.0106	18.771	18.6418	18.041	18.8181	18.8054	18.6036
rpl2702	SPCC74.05	60S ribosomal protein L27	O74538		-0.29273	0.885103	8	4	15.305	23.272	21.7451	21.6331	21.4003	22.1002	21.8538	21.7026	21.9029	21.9065	21.9239
	SPBC16H5.12c	DUF2433 metallo phosphatase superfamily conserved fungal protein	O42947		-0.290998	0.380317	3	3	82.52	3.8155	17.2406	18.1691	18.2279	18.1058	18.2182	18.1866	18.4681	17.5205	17.9514
	SPBC1271.07c	N-acetyltransferase	O94340		-0.290758	0.740629	2	2	18.478	5.3696	18.1243	18.3898	18.361	18.5578	18.3198	18.8697	18.3487	14.9621	18.9141
rlp7	SPAC664.06	ribosomal protein L7-like Rlp7 involved in ribosome biogenesis	P17937		-0.287799	0.470091	3	3	29.165	23.894	18.0797	18.6822	17.7992	18.48	18.558	18.3865	16.8917	15.8833	18.2068
rpb3	SPCC1442.10c	RNA polymerase II subunit 3	P37382		-0.287067	0.366246	5	5	33.716	36.973	17.8654	17.8404	18.7732	18.4051	18.2725	18.6625	18.0879	18.5792	18.8177
gud1	SPCC1672.03c	guanine deaminase Gud1	O14057		-0.28404	0.290388	6	6	58.046	16.226	18.607	17.2936	17.9223	18.0684	18.4429	18.1636	16.3308	18.7342	18.9344
	SPCC569.05c	plasma membrane spermidine family transmembrane transporter	Q9Y7S4		-0.276668	0.238488	4	3	63.71	19.989	18.5096	16.9456	17.6083	17.9161	17.8989	18.0786	17.2301	17.1932	18.345
naa25	SPBC1215.02c	NatB N-acetyltransferase complex regulatory subunit Naa25	Q9Y809		-0.275312	0.256659	5	5	92.456	9.2862	17.7163	19.1216	18.2052	18.4112	18.6727	18.7852	18.4223	18.3605	18.5534
pef1	SPCC16C4.11	cyclin-dependent protein kinase Pho85/PhoA-like Pef1	O74456		-0.273567	0.408445	7	6	32.736	9.4032	18.1704	18.0309	18.8719	18.5266	18.5072	18.8601	18.8805	18.7461	18.8964
cmp7	SPBC1604.18c	ESCRT III complex subunit Cmp7	O94730		-0.263577	0.4864	8	8	50.787	47.214	18.7395	18.2121	18.1222	18.3551	18.7057	18.8037	18.5962	18.7974	18.9097
	SPBC21B10.08c	antibiotic biosynthesis monooxygenase-like domain	P78833		-0.258874	0.252185	4	4	21.833	11.791	18.5369	17.4259	18.5343	18.7029	18.1154	18.4555	18.3503	17.9524	18.0782
tef101	SPCC794.09c	translation elongation factor EF-1 alpha Ef1a-a	P0CT53		-0.250634	0.733953	30	1	49.66	252.85	27.0903	27.1189	27.5387	27.6014	27.5016	27.3968	27.3385	27.4105	27.3988
rps1002	SPBP22H7.08	40S ribosomal protein S10	O13614		-0.250113	0.693429	10	5	16.443	105.03	23.504	23.4584	23.9523	23.9462	23.7966	23.9223	24.0548	24.0609	24.0191
rpl26	SPBC29B5.03c	60S ribosomal protein L26	P78946		-0.245897	0.283196	6	6	14.341	19.994	22.3281	22.4192	21.3834	22.4928	22.2734	22.1023	22.4377	22.4332	22.6858
nem1	SPBC3B8.10c	serine/threonine protein phosphatase (Nem1-Spo7 complex) catalytic subunit Nem1	O59718		-0.238763	0.162656	6	6	54.597	7.2035	18.9353	17.2836	18.7676	18.2755	18.5606	18.8667	18.2851	18.5315	18.8895
rpl3201	SPBC16C6.11	60S ribosomal protein L32	O42935		-0.224173	0.419341	6	3	14.445	159.72	22.8585	22.3264	22.1873	22.8113	22.7491	22.4843	22.852	22.8313	22.6033
	SPAC8F11.08c	ER membrane associated esterase/lipase	Q9UT29		-0.219892	0.182073	4	4	41.754	4.6637	17.1938	18.761	17.8911	18.2464	18.2459	18.0133	18.2147	18.2628	18.3938
	SPBC887.17	plasma membrane guanine and adenine transmembrane transporter	O94300		-0.21832	0.285636	7	7	68.562	6.8837	18.7361	18.6378	17.8193	18.8156	18.5618	18.4708	18.8577	18.7922	18.749
tif213	SPBC17G9.09	translation initiation factor eIF2 gamma subunit	Q09130		-0.213501	0.159699	10	10	48.78	76.465	21.0211	19.3454	20.542	20.4216	20.5055	20.6218	20.5374	20.8922	20.5507
plr1	SPAC9E9.11	pyridoxal reductase Plr1	O14295		-0.209221	0.20747	12	12	36.814	37.413	20.9185	19.9589	21.1767	21.0871	20.927	20.6676	20.4821	20.0044	20.3292
hgh1	SPAC26F1.12c	chaperone for translation factor EF2, armadillo-type fold, Hgh1	Q10498		-0.201072	0.129536	3	3	41.26	6.7895	17.959	16.5562	17.8465	18.0057	16.955	18.0041	17.3489	18.0459	17.9654
tfg3	SPAC22H12.02	TFIID, TFIIF, Ino80, SWI/SNF, and NuA4 complex YEATS family subunit Tfg3	O94436		-0.197281	0.175989	3	3	27.638	18.068	17.358	18.0969	18.7623	18.0313	18.4688	18.309	18.3356	18.1143	18.2911
	SPBC8D2.18c	adenosylhomocysteinase	O13639		-0.196372	0.200117	18	18	47.383	193.38	21.8957	21.9691	23.0092	22.6025	22.6059	22.2547	22.3064	22.172	22.3452
rps2601	SPAC806.03c	40S ribosomal protein S26	Q9UT56		-0.188585	0.205672	3	2	13.876	6.756	18.5698	17.9013	17.9607	18.4855	18.7274	17.7846	18.3412	18.3993	18.3886
pgr1	SPBC17A3.07	mitochondrial glutathione reductase Pgr1	P78965		-0.187912	0.118193	3	3	49.999	4.0591	18.0927	17.2274	18.3309	17.1376	18.4212	18.656	18.5349	18.3553	18.4066
och1	SPAC1006.05c	Golgi alpha-1,6-mannosyltransferase Och1	Q9UTR6		-0.18692	0.0906631	5	5	45.929	7.3204	17.8841	18.4056	17.373	18.8068	16.7345	18.6822	18.6004	19.0276	19.2353
mmf1	SPBC2G2.04c	mitochondrial matrix protein, YjgF family protein Mmf1, reactive intermediate imine deaminase A homolog Mmf1	O43003		-0.183788	0.138337	8	8	17.543	42.104	19.7738	19.752	21.1424	20.4964	20.0735	20.6496	19.9418	19.7368	20.1685
dak1	SPAC22A12.11	dihydroxyacetone kinase Dak1	O13902		-0.180307	0.160837	5	5	62.316	2.9899	16.6973	18.104	17.155	17.5232	17.3585	17.6154	16.7994	17.669	17.1007
puf6	SPCP1E11.11	pumilio family RNA-binding protein Puf6	Q9UU76		-0.177676	0.129955	6	6	72.634	6.8694	18.5531	17.4136	19.0824	18.6612	18.3334	18.5875	18.1923	17.1046	17.9133
pro2	SPAC17H9.13c	glutamate 5-kinase Pro2	O13810		-0.170284	0.255229	5	5	43.933	7.795	17.9953	18.6081	18.7307	18.3969	18.5827	18.8653	18.0247	16.5677	18.7557
rpl3402	SPCC1322.15	60S ribosomal protein L34	Q9URT8		-0.165448	0.728344	4	4	12.8	8.6788	22.7959	22.8549	22.6071	23.0363	22.9312	22.7867	23.1947	22.841	23.1057
alg12	SPBC1734.12c	dolichyl pyrophosphate Man7GlcNAc2 alpha-1,6-mannosyltransferase Alg12	Q9USD4		-0.161156	0.140002	3	3	62.88	6.087	18.9992	17.7542	18.1053	18.1339	18.8464	18.3619	18.7807	18.8953	18.7831
gly1	SPAC23H3.09c	threonine aldolase Gly1	O13940		-0.147319	0.22236	18	18	41.318	162.3	21.8173	21.9733	22.6383	22.3173	22.1774	22.3762	22.1954	22.0374	22.1219
cyc2	SPAC17H9.12c	mitochondrial cytochrome c-heme linkage protein Cyc2	O13809		-0.14703	0.111093	7	7	29.375	22.808	19.9019	18.5242	20.002	19.5496	19.7144	19.6052	19.6769	19.6057	19.9366
plo1	SPAC23C11.16	Polo kinase Plo1	P50528		-0.139711	0.232823	8	8	77.301	27.775	18.0659	18.2714	17.6841	17.8261	18.2855	18.329	17.793	16.8973	18.0335
myo52	SPCC1919.10c	myosin type V	O94477		-0.131848	0.0631069	11	10	175.15	20.243	17.3589	17.1572	17.7212	16.1301	18.269	18.2338	18.3923	18.4617	18.4913
rps1101	SPAC31G5.03	40S ribosomal protein S11	P0CT73		-0.129307	0.527442	12	12	17.5	142.76	24.7282	24.4171	24.688	24.7998	24.771	24.6503	24.7457	24.7346	24.76
vps35	SPCC777.13	retromer complex subunit Vps35	O74552		-0.126184	0.0989396	8	8	96.407	9.9796	17.6812	19.2203	18.3085	18.3465	18.679	18.5631	18.5939	18.5061	18.6453
cld1	SPAC6G10.03c	mitochondrial cardiolipin-specific phospholipase Cld1	O14249		-0.123671	0.127675	3	3	48.72	9.909	18.1076	17.7463	18.9191	18.3721	18.2527	18.5192	18.7614	15.4646	18.5995
crn1	SPAC23C4.02	actin binding WD repeat protein, coronin Crn1	O13923		-0.112149	0.0525409	8	8	67.015	23.274	18.4129	16.6015	17.621	18.2287	16.6304	18.1128	18.1012	17.8735	17.9085
mot1	SPBC1826.01c	TATA-binding protein-associated transcription initiation factor Mot1	O43065		-0.110394	0.161472	10	10	217.63	17.353	18.1129	18.8442	18.0812	18.3417	18.4725	18.5552	18.7006	18.6413	18.6145
rpb1	SPBC28F2.12	RNA polymerase II large subunit Rpb1	P36594		-0.109751	0.0826103	3	3	194.16	6.8566	17.1141	18.0347	18.6595	17.8207	18.0174	18.2995	17.1997	17.7629	17.9227
nop2	SPBP8B7.20c	rRNA (cytosine-C5-)-methyltransferase activity Nop2	O94268		-0.106609	0.221803	7	7	68.934	7.7483	18.3941	18.8327	18.8758	18.6312	19.0012	18.79	18.3318	17.9693	18.5275
	SPBC1604.12	Schizosaccharomyces specific phosphoprotein	O94378		-0.102631	0.0749182	5	5	93.285	3.9418	18.2122	16.8086	18.2422	17.9883	17.6871	17.8956	16.5741	16.4921	17.753
adh4	SPAC5H10.06c	alcohol dehydrogenase Adh4	Q09669		-0.0986303	0.0539922	4	4	40.674	7.519	18.0787	16.9175	19.009	18.4464	17.8919	17.9629	18.2493	18.0577	15.7907
rps1001	SPAC31G5.17c	40S ribosomal protein S10	O14112		-0.0919825	0.186599	9	4	16.275	13.238	21.8739	21.8316	22.4164	22.1365	22.1323	22.129	22.2861	22.352	22.4783
	SPAPB24D3.08c	NADP-dependent oxidoreductase, implicated in cellular detoxification	Q9C0Y6		-0.0895049	0.0503156	5	5	38.612	37.243	18.0864	17.0794	17.7613	18.7801	17.3849	17.0306	16.4164	16.6127	15.696
[truncated: 568 more rows]
