# Supplementary material for: Direct recruitment of Mis18 to interphase spindle pole bodies promotes CENP-A chromatin assembly
Source: Curr Biol. Author manuscript; Available in PMC 2026 Feb 23. (PMC7618776; doi:10.1016/j.cub.2023.08.063)
Supplement: TableS1 [file EMS212567-supplement-TableS1.xlsx]

## Sheet: Sheet1
Protein	Category	Description
Cam1	Spindle Pole Body (SPB)	calmodulin Cam1
Cdc11	SPB	SIN component scaffold protein, centriolin ortholog Cdc11
Cdc31	SPB	spindle pole body half bridge protein, centrin Cdc31
Cut11	SPB	SIN component scaffold protein, centriolin ortholog Cdc11
Cut12	SPB	spindle pole body cell cycle signalling scaffold Cut12
Kms1	SPB	meiotic spindle pole body KASH domain protein Kms1
Kms2	SPB	mitotic and meiotic spindle pole body KASH domain protein Kms2
Pcp1	SPB	gamma tubulin complex linker, pericentrin/kendrin Pcp1
Ppc89	SPB	spindle pole body protein Ppc89
Sad1	SPB	spindle pole body SUN domain protein Sad1
Sfi1	SPB	spindle pole body half bridge protein Sfi1
Sid4	SPB	SIN component scaffold protein Sid4
Spo15	SPB	mitotic and meiotic spindle pole body protein, gamma tubulin complex linker-related Spo15
Alp4	γ-Tubulin Ring Complex (γ-TuRC)	gamma tubulin complex GCP2 subunit Alp4
Alp6	γ-TuRC	gamma tubulin complex GCP3 subunit Alp6
Alp16	γ-TuRC	gamma tubulin complex GCP6 subunit Alp16
Gfh1	γ-TuRC	gamma tubulin complex GCP4 subunit Gfh1
Gtb1	γ-TuRC	gamma-tubulin Gtb1
Mod21	γ-TuRC	gamma tubulin complex GCP5 subunit Mod21
Mto1	γ-TuRC	gamma tubulin complex linker Mto1
Alp7	Spindle and MT-related	TACC protein Alp7
Alp14	Spindle and MT-related	TOG/XMAP215 microtubule plus end tracking polymerase Alp14
Csi1	Spindle and MT-related	mitotic centromere-SPB clustering protein Csi1
Csi2	Spindle and MT-related	mitotic chromosome segregation protein Csi2
Dlc1	Spindle and MT-related	dynein light chain Dlc1
Dlc2	Spindle and MT-related	dynein light chain Dlc2
Mis16	Mis18 complex	histone chaperone, CENP-A recruiting complex Mis16
Mis18	Mis18 complex	kinetochore protein Mis18
Mis19	Mis18 complex	kinetochore protein Mis19/Eic1
Mis20	Mis18 complex	centromere protein Mis20/Eic2
Mal2	Kinetochore (KT)	CENP-O ortholog Mal2
Ndc80	KT	Ndc80 complex subunit Ndc80
Nuf2	KT	Ndc80 complex subunit Nuf2
Spc7	KT	NMS complex subunit, Spc105/KNL-1 family member, blinkin, Spc7
Sos7	KT	NMS complex subunit Sos7
Bqt4	Inner nuclear membrane (INM)	bouquet formation protein Bqt4
Brr6	INM	nuclear envelope protein Brr6/Brl1
Cmp7	INM	ESCRT III complex subunit Cmp7
Csm1	INM	microtubule-site clamp monopolin complex subunit Csm1/Pcs1
Did2	INM	ESCRT III complex subunit Did2
Did4	INM	ESCRT III complex subunit Did4
Ima1	INM	inner nuclear membrane protein Ima1
Lem2	INM	LEM domain nuclear inner membrane protein Heh1/Lem2
Man1	INM	LEM domain nuclear inner membrane protein Man1, Sad1 interacting factor
Mde4	INM	microtubule-site clamp monopolin complex subunit Mde4
Mug154	INM	Lem2-Nur1 complex subunit Nur1
Vps24	INM	ESCRT III complex subunit Vps24
Vps32	INM	ESCRT III complex subunit Vps32
Vps4	INM	AAA family ATPase Vps4
