# Supplementary material for: Direct recruitment of Mis18 to interphase spindle pole bodies promotes CENP-A chromatin assembly
Source: Curr Biol. Author manuscript; Available in PMC 2026 Feb 23. (PMC7618776; doi:10.1016/j.cub.2023.08.063)
Supplement: TableS2 [file EMS212567-supplement-TableS2.xlsx]

## Sheet: TableS2_Strains
Strain	Genotype
1645	h+ ura4-D18 leu1-32 his3-D1 ade6-210 arg3-D4
1646	h- ura4-D18 leu1-32 his3-D1 ade6-210 arg3-D4
2320	h- bub1∆::ura4 ura4-D18 leu1-32 ade6-210/216?
A7374	h+ ade6-704:hphMX6 his3-D1 leu1-32 ura4-DSE/D18? arg3? cc2D6kb:cc1
A7377	h? clr4:natMX6 ade6-704:hphMX6 his3-D1 leu1-32 ura4-DSE/D18? arg3? cc2D6kb:cc1
B1740	h- leu1-32 ura4-D18 ade6-M210/216/D1 arg3∆::ura4+ csi1∆::kanMX6 otr1R (dg-glu) SphI:ade6
B3780	h+ ade6-210 arg3-D4 his3-D1 leu1-32 ura4-D18 Sad1-3Flag:kanMX6
B4254	h+ sad1-3V5:natMX6 ade6-210 arg3-D4 his3-D1 leu1-32 ura4-D18
B4954	h+ sad1-3V5:natMX6 csi1∆::kanMX6 ura4-D18 leu1-32 his3-D1 ade6-210 arg3-D4
B4955	h+ sad1-3V5:natMX6 lem2∆::natMX6 ura4-D18 leu1-32 his3-D1 ade6-210 arg3-D4
B4956	h+ sad1-3V5:natMX6 csi1∆::kanMX6 lem2∆::natMX6 ura4-D18 leu1-32 his3-D1 ade6-210 arg3-D4
B5030	h- sid4-mCherry:natMX6 mis6-GFP:kanMX6 ade6-210 arg3-D4 his3-D1 leu1-32 ura4-D18
B5512	h- sid4-mCherry:natMX6 mis18-GFP:Leu2+ ura4-D18 leu1-32 his3-D1 ade6-210 arg3+
B5548	h+ sid4-mCherry:natMX6 mis18-GFP:Leu2+ csi1∆::kanMX6 ade6-210 arg3-D4 his3-D1 leu1-32 ura4-D18
B5621	h+ sid4-mCherry:natMX6 mis6-GFP:kanMX6 csi1∆::kanMX6 ade6-210 arg3+ his3-D1 leu1-32 ura4-D18
B6099	h+ mis18-3V5:natMX6 ura4-D18 leu1-32 his3-D1 ade6-210 arg3-D4
B6136	h+ cnp3∆325-490 ura4-D18 leu1-32 his3-D1 ade6-210 arg3-D4
B6233	h+ sid4-mCherry:natMX6 sad1-TEV140-3V5:natMX6 mis18-GFP:Leu2+ ura4-D18 leu1-32 his3-D1 ade6-210 arg3+
B6234	h- ars1:pnmt1-NLS-9myc-TEV-2xNLS:Leu2 (MluI) sid4-mCherry:natMX6 mis18-GFP:Leu2+ ura4-D18 leu1-32 his3-D1 ade6-210 arg3-D4
B6248	h+ ars1:pnmt1-NLS-9myc-TEV-2xNLS:Leu2 (MluI) sid4-mCherry:natMX6 sad1-TEV140-3V5:natMX6 mis18-GFP:Leu2+ ura4-D18 leu1-32 his3-D1 ade6-210 arg3+
B6283	h- ars1:pnmt1-NLS-9myc-TEV-2xNLS:Leu2 (MluI) sad1-3V5:kanMX6 sid4-mCherry:natMX6 mis18-GFP:Leu2+ ura4-D18 leu1-32 his3-D1 ade6-210 arg3-D4
B6375	h+ ars1:pnmt1-NLS-9myc-TEV-2xNLS:Leu2 (MluI) sad1-TEV140-3V5:natMX6 sid4-mCherry:natMX6 mis6-GFP:kanMX6 ura4-D18 leu1-32 his3-D1 ade6-210 arg3-D4
B6376	h- ars1:pnmt1-NLS-9myc-TEV-2xNLS:Leu2 (MluI) csi1∆::kanMX6 sid4-mCherry:natMX6 mis6-GFP:kanMX6 ura4-D18 leu1-32 his3-D1 ade6-210 arg3-D4
B6377	h+ ars1:pnmt1-NLS-9myc-TEV-2xNLS:Leu2 (MluI) sad1-TEV140-3V5:natMX6 csi1∆::kanMX6 sid4-mCherry:natMX6 mis6-GFP:kanMX6 ura4-D18 leu1-32 his3-D1 ade6-210 arg3-D4
B6436	h- ars1:pnmt1-NLS-9myc-TEV-2xNLS:Leu2 (MluI) sad1-TEV60-3V5:kanMX6 sid4-mCherry:natMX6 mis18-GFP:Leu2+ ura4-D18 leu1-32 his3-D1 ade6-210 arg3-D4
B6467	h+ ars1:pnmt1-NLS-9myc-TEV-2xNLS:Leu2 (MluI) sad1-3V5:kanMX6 sid4-mCherry:natMX6 mis6-GFP:kanMX6 ura4-D18 leu1-32 his3-D1 ade6-210 arg3-D4
B6468	h- sad1-3V5:kanMX6 sid4-mCherry:natMX6 mis6-GFP:kanMX6 ura4-D18 leu1-32 his3-D1 ade6-210 arg3-D4
B6479	h+ sad1-1 (A323V) ura4-D18 leu1-32 his3-D1 ade6-210 arg3-D4
B6534	h- ars1:pnmt1-NLS-9myc-TEV-2xNLS:Leu2 (MluI) 3V5-sad1-TEV140 sid4-mCherry:natMX6 mis18-GFP:Leu2+ ura4-D18 leu1-32 his3-D1 ade6-210 arg3-D4
B6688	h+ ars1:pnmt1-NLS-9myc-TEV-2xNLS:Leu2 (MluI) sad1-TEV140-3V5:natMX6 ura4-D18 leu1-32 his3-D1 ade6-210 arg3D4
B6785	h- sad1-4A-3V5:kanMX6 sid4-mCherry:natMX6 mis6-GFP:kanMX6 ura4-D18 leu1-32 his3-D1 ade6-210 arg3-D4
B6801	h- sid4-mCherry:natMX6 mis18-GFP:Leu2+ sad1(4A) ura4-D18 leu1-32 his3-D1 ade6-210 arg3+
B6832	h+ ars1:pnmt1-NLS-9myc-TEV-2xNLS:Leu2 (MluI) sad1-TEV60-3V5:kanMX6 ura4-D18 leu1-32 his3-D1 ade6-210 arg3-D4
B6834	h- ars1:pnmt1-NLS-9myc-TEV-2xNLS:Leu2 (MluI) sad1-TEV60-3V5:kanMX6 cnp3∆325-490 ura4-D18 leu1-32 his3-D1 ade6-210 arg3-D4
B6835	h+ sid4-mCherry:natMX6 eic1-GFP-kanMX66 ura4-D18 leu1-32 his3-D1 ade6-210 arg3+
B6847	h- sid4-mCherry:natMX6 eic1-GFP-kanMX66 sad1-4A ura4-D18 leu1-32 his3-D1 ade6-210 arg3-D4
B6849	h+ sad1-4A ade6-704:hphMX6 cc2D6kb:cc1 ura4-D18 leu1-32 his3-D1 arg3-D4
B6850	h+ sad1-4A-3V5:kanMX6 ura4-D18 leu1-32 his3-D1 ade6-210 arg3-D4
B6852	h+ sad1-3V5:natMX6 mis18-3Flag:kanMX6 ade6-210 arg3-D4 his3-D1 leu1-32 ura4-D18
B6854	h- sad1-4A-3V5:kanMX6 ura4-D18 leu1-32 his3-D1 ade6-210 arg3-D4
B6866	h+ sad1-4A-3V5:kanMX6 mis18-3Flag:kanMX6 ade6-210 arg3-D4 his3-D1 leu1-32 ura4-D18
B6876	h- mis18-3Flag:kanMX6 ade6-210 arg3-D4 his3-D1 leu1-32 ura4-D18
B6909	h- ars1:pnmt1-NLS-9myc-TEV-2xNLS:Leu2 (MluI) sid4-mCherry:natMX6 csi1-GFP:KanMX6 ura4-D18 leu1-32 his3-D1 ade6-210 arg3D4
B7040	h+ ars1:pnmt1-NLS-9myc-TEV-2xNLS:Leu2 (MluI) sad1-TEV140-3V5:natMX6 sid4-mCherry:natMX6 csi1-GFP:kanMX6 ura4-D18 leu1-32 his3-D1 ade6-210 arg3D4
B7046	h+ sid4-mCherry:natMX6 scm3-GFP:his3 sad1+ ura4-D18 leu1-32 his3-D1 ade6-210 arg3-D4
B7047	h+ sid4-mCherry:natMX6 scm3-GFP:his3 sad1-4A ura4-D18 leu1-32 his3-D1 ade6-210 arg3-D4
B7152	h- sad1-4A ade6-210 arg3+ his3-D1 leu1-32 ura4-D18
B7197	h- ars1:pnmt1-NLS-9myc-TEV-2xNLS:Leu2 (MluI) sid4-mCherry:natMX6 lem2-GFP:natMX6 ura4-D18 leu1-32 his3-D1 ade6-210 arg3+
B7201	h+ ars1:pnmt1-NLS-9myc-TEV-2xNLS:Leu2 (MluI) sad1-TEV140-3V5:natMX6 sid4-mCherry:natMX6 lem2-GFP:natMX6 ura4-D18 leu1-32 his3-D1 ade6-210 arg3D4
B7240	h- sad1-4A csi1∆::kanMX6 ura4-D18 leu1-32 his3-D1 ade6-210 arg3-D4
B7261	h+ sad1-4A lem2∆::natMX6 ade6-210 arg3+ his3-D1 leu1-32 ura4-D18
B7262	h- sad1-4A lem2∆::natMX6 ade6-210 arg3+ his3-D1 leu1-32 ura4-D18
B7280	h- sad1-1 (A323V) cnp3∆325-490 ura4-D18 leu1-32 his3-D1 ade6-210 arg3-D4
B7395	h+ mis18∆169-194-3V5:natMX6 ade6-210 arg3-D4 his3-D1 leu1-32 ura4-D18
B7396	h+ mis18∆169-194-3V5:natMX6 Sad1-3Flag:kanMX6 ade6-210 arg3-D4 his3-D1 leu1-32 ura4-D18
B7440	h+ cnp3∆325-490:hphMX6 ura4-D18 leu1-32 his3-D1 ade6-210 arg3-D4
B7442	h+ Sad1-3Flag:kanMX6 mis18-3V5:natMX6 ade6-210 arg3-D4 his3-D1 leu1-32 ura4-D18
B7531	h- ars1:psad1:sad1-3Flag:LEU2 (BlpI) sad1-1:kanMX6 (A323V) ura4-D18 leu1-32 his3-D1 ade6-210 arg3-D4
B7534	h- ars1:psad1:sad1-4A-3Flag:LEU2 (BlpI) sad1-1:kanMX6 (A323V) ura4-D18 leu1-32 his3-D1 ade6-210 arg3-D4
B7535	h- ars1:psad1:sad1-3Flag:LEU2 (BlpI) sad1-1:kanMX6 (A323V) cnp3∆325-490:hphMX6 ura4-D18 leu1-32 his3-D1 ade6-210 arg3-D4
B7536	h- ars1:psad1:sad1-3Flag:LEU2 (BlpI) sad1-1:kanMX6 (A323V) cnp3∆325-490:hphMX6 ura4-D18 leu1-32 his3-D1 ade6-210 arg3-D4
B7537	h? ars1:psad1:sad1-3Flag:LEU2 (BlpI) sad1-1:kanMX6 (A323V) cnp3∆325-490:hphMX6 ura4-D18 leu1-32 his3-D1 ade6-210 arg3-D4
B7538	h- ars1:psad1:sad1-3Flag:LEU2 (BlpI) sad1-1:kanMX6 (A323V) cnp3∆325-490:hphMX6 ura4-D18 leu1-32 his3-D1 ade6-210 arg3-D4
B7540	h- ars1:psad1:sad1-4A-3Flag:LEU2 (BlpI) sad1-1:kanMX6 (A323V) cnp3∆325-490:hphMX6 ura4-D18 leu1-32 his3-D1 ade6-210 arg3-D4
B7541	h- ars1:psad1:sad1-4A-3Flag:LEU2 (BlpI) sad1-1:kanMX6 (A323V) cnp3∆325-490:hphMX6 ura4-D18 leu1-32 his3-D1 ade6-210 arg3-D4
B7542	h- ars1:psad1:sad1-4A-3Flag:LEU2 (BlpI) sad1-1:kanMX6 (A323V) cnp3∆325-490:hphMX6 ura4-D18 leu1-32 his3-D1 ade6-210 arg3-D4
B7543	h- ars1:psad1:sad1-4A-3Flag:LEU2 (BlpI) sad1-1:kanMX6 (A323V) cnp3∆325-490:hphMX6 ura4-D18 leu1-32 his3-D1 ade6-210 arg3-D4
B7565	h+ sad1-4A-3V5:kanMX6 bub1∆::ura4 ura4-D18 leu1-32 his3-D1 ade6-210/216? arg3-D4
B7566	h- sad1-4A-3V5:kanMX6 bub1∆::ura4 ura4-D18 leu1-32 his3-D1 ade6-210/216? arg3-D4
B7575	h+ bub1∆::ura4 sad1-TEV140-3V5:natMX6 ura4-D18 leu1-32 his3-D1 ade6-210/216? arg3D4
B7577	h+ bub1∆::ura4 ars1:pnmt1-NLS-9myc-TEV-2xNLS:Leu2 (MluI) sad1-TEV140-3V5:natMX6 ura4-D18 leu1-32 his3-D1 ade6-210/216? arg3D4
B7954	h+ sid4-mCherry:natMX6 sad1-GFP:kanMX6 ade6-210 arg3+ his3-D1 leu1-32 ura4-D18
B7978	h- sad1-4A-GFP:natMX6 sid4-mCherry:natMX6 ura4-D18 leu1-32 his3-D1 ade6-210 arg3-D4
