# Supplementary material for: Direct recruitment of Mis18 to interphase spindle pole bodies promotes CENP-A chromatin assembly
Source: Curr Biol. Author manuscript; Available in PMC 2026 Feb 23. (PMC7618776; doi:10.1016/j.cub.2023.08.063)
Supplement: TableS3 [file EMS212567-supplement-TableS3.xlsx]

## Sheet: TableS3_Primers
Name	Orientation	Sequence	Use
NL126	F	ccaatgcagacgaacaaccaataccttctttaggtgagaaagccgaaagtactgcagagaatacgggtcaagattcatctCGGATCCCCGGGTTAATTAA	Tagging sad1
NL127	R	tgggaaagatattgatgctcgaggaagcagatgaggaaaatcgaaaaagagaatcgctcttttatgatcttcaaaccattGAATTCGAGCTCGTTTAAAC	Tagging sad1
NL128	F	ACTTTTTCGTTTGAATCCTCCA	Verify sad1 tagging
NL129	R	TTGACACTACGGCAAGATATGG	Verify sad1 tagging
NL134	R	TGTCAATTTTCGTTGTGAAAGG	Verify csi1 deletion and tagging
NL138	R	TGACGAGGAAGAAGAAGACACA	Verify lem2 deletion and tagging
NL141	F	gattcttgttttcaagaacttgtcatttg	Common primer to verify tagging and deletion
NL142	R	ctcgcaggtctgcagc	Common primer to verify tagging and deletion
NL219	F	ATATGCGTGACGGTTTGGTTTCAAAACAGTGTTTAGCAGATATGCTGAAAAAGATAAGGGAGCTTAAAAAACGTAGTTTGcggatccccgggttaattaa	Tagging sid4
NL220	R	AGTCAGTAGTTAATAATATATTTCATATTTATCAACATTTGTATAATATAAGCTGCATCCCAAAATCTTATTGATCGAGTgaattcgagctcgtttaaac	Tagging sid4
NL221	R	gccatacgcttattattactatcgatttatttaac	Verify sid4 tagging
NL222	F	TTCAGAAAAACTTTATTATTTATTTGAAAAAGAAAGGATATCTTGCTATTTCTGATTTTCTACTTTCAACATTAAATCGTcggatccccgggttaattaa	Tagging mis6
NL223	R	AATTGGCTACACTAGTATGCTGAGTAGTAAGTAGATGTTTGGAAAACTTATTAAGTTGCTATAGCAACCAATAGGTAAATgaattcgagctcgtttaaac	Tagging mis6
NL224	R	gaattggctacactagtatgc	Verify mis6 tagging
NL264	F	ATGTTTACTAATACACCGGTTGGAG	sad1 sequencing and genotyping
NL265	R	TTAAGATGAATCTTGACCCGTATTCTC	sad1 sequencing and genotyping
NL266	R	CTTGAGTAAAATTCTTGACCCTTG	sad1 sequencing and genotyping
NL267	F	CTCTACTTCACAAGGGTCAAG	sad1 sequencing and genotyping
NL279	R	CTGGATGAGCGCCATTTTGACGCTCTCTTTTCCCTCCAACgGGTGTATTAGTAAACATgcttccgccggagcccccCTCGAGACTAGTTGTTGAATCAAG	sad1 N-terminal tagging by CRISPR
NL284	F	CATTGTGTGTATAGGTATCTGTTTTCAC	sad1 N-terminus amplification and genotyping
NL285	R	GACGCTCTCTTTTCCCTCC	sad1 N-terminus amplification and genotyping
NL320	F	CCTGGCATATCATCAATTGAATAAG	Sequencing pnmt1 plasmids from 5' end (nmt1 promoter)
NL321	R	CAAAATCGTAATATGCAGCTTG	Sequencing pnmt1 plasmids from 3' end (nmt1 terminator)
NL326	F	GGCGAAAGTCTTTTTAAAGGC	TEV protease squencing
NL327	R	CAAGTGTTTATTTGTTATAATAAAGGGG	TEV protease squencing
NL332	F	CACTTTCTGACTTATAGTCGCTTTGTTAAATCATATGTCGACatgccaaagaagaagcgaaag	Cloning TEV protease into pnmt1 vector
NL333	R	ctggcaagggagacattccttttacccggggatcctctagaTCAATCGACTTTTCTCTTTTTCTTCG	Cloning TEV protease into pnmt1 vector
NL358	F	CCAGTTTAAAAAAACCGAAAATTGAGGGAAAGGAAGGTAAAAAAGAAAAGGCAAGAACATACTCTAAACGAACGAGGAAAcggatccccgggttaattaa	mis18 tagging
NL359	R	TCTTTTTGTTTTAACCGCAATTTTAACTGTTTGAATATAACAGTTTGTACATGGTATCCCAGTACTTTCTAGCGGTGGACgaattcgagctcgtttaaac	mis18 tagging
NL360	F	GTTGATTTAGAAATGAGAGAGG	mis18 tagging and truncation verification
NL362	F	GACTTTCACTACTTGTTAGTTATACGG	ars1 integration verification
NL363	R	CTTCCCAAGACGTTTTCGG	ars1 integration verification
NL371	F	CtagaGGTCTCgGACTagataaggtcccctcctaccGTTTcGAGACCcttCC	sad1 146-165 guide RNA targeting plasmid construction
NL372	R	GGaagGGTCTCgAAACggtaggaggggaccttatctAGTCcGAGACCtctaG	sad1 146-165 guide RNA targeting plasmid construction
NL373	F	CTATACAAAGATAAGGTCCCCTCCTACCAGaGTGTCCATTGAAGAGAACTTATACTTCCAAGGaTCcATTACTCCTAAACAAAGATTTCCAGCTCCCAAT	sad1-TEV60 homologous recombination insert
NL375	R	TTTTTCACTACGTTTTCAAATTCTTCGTTATCAGATTCCTCTTGCTCGTATCGAATATTAGAGTGGTAAGCCTGTTCGAAATTGGGAGCTGGAAATCTTT	sad1-TEV60 homologous recombination insert
NL376	F	AGTGATGATGAAGGGTATAGCTTGAACGAGGAGAACTTATACTTCCAAGGCGATACCACCGCAACAAATGCatcTTTTAGGTACCCGATGAATCAAAGAT	sad1-TEV140 homologous recombination insert
NL378	R	TAGGAGAGTCGAAAAGAGAGTGATACCGAACCAAAGTAATGGTTTAAATTTTGAGGAATAAAATTGAGATTTtCTTGTAGATCTTTGATTCATCGGGTAC	sad1-TEV140 homologous recombination insert
NL386	F	ATGACGATGAATGAAACGTCTG	cnp3 genotyping
NL387	R	TCATCGTTCGTTTGGAAAATCC	cnp3 genotyping
NL389	F	tacttccaatccaatgcaTTTACTAATACACCGGTTGGAGG	sad1 N-terminal region amplfiication for cloning
NL390	R	ttatccacttccaatgttattaTTTTGAGGAATAAAATTGAGATTTCCTTG	sad1 N-terminal region amplfiication for cloning
NL425	F	tttacatatttatttatcactgattcgtttgtatatttttcttttaattttcaaatagccttttatacatcaatgGGTAAACCTATTCCTAATCCTCTCC	3V5-sad1 N-terminus tagging by CRISPR
NL428	F	GGTCCCATTTGAAGTTGAACTAAATGACGATTGGAAGTTCTTCATCGAATCTACGGTTCGAAAATACTTGACCGATCCcGTTTCCATGCCGAATTTTGCA	sad1-1 homologous recombination insert
NL429	R	CGTGGTATGAATGCAGATGGTCGTCTCACATAGCGTTTTGAGGTTAAGGCAGGTAGTACTTCCaCTCCTGTTGAGAGCAATGCAAAATTCGGCATGGAAA	sad1-1 homologous recombination insert
NL437	R	AATGGACACCCTGGTAGGAGGGGACCTTATCTTTGTATAGCGAAGTTTATGCATTTTGGAGGCtAAATCAGCCGTATTTTGATGAATCTGAGCAGAGTTC	sad1-4A homologous recombination insert
NL440	F	GTTGGAGGGAAAAGAGAGCGTCAAAATGGCGCTCATCCAGCTgcGgCGgCGgcAGGAGCGAACTCTGCTCAGATTCATC	sad1-4A homologous recombination insert
NL442	F	TGAAGTCCTTTTGTCTCTCTCTATATGAAAAGTTCGAACTTCACGATGAAACTTTACGCTCAGTTAAGGAGACAATATCCcggatccccgggttaattaa	mis18∆169-194 homologous recombination insert
NL443	R	TCTTTTTGTTTTAACCGCAATTTTAACTGTTTGAATATAACAGTTTGTACATGGTATCCCAGTACTTTCTAGCGGTGGACgaattcgagctcgtttaaac	mis18∆169-194 homologous recombination insert
NL453	F	GGCGCTCATCCAGCTgcGgCGgCGgcAGGAGCGAACTCTGCTC	psad1-sad1-4A plasmid mutagenesis
NL456	F	gatgctgtcgccgaagaagttaagaaaatccttgcttaagcatgcTGAATATTTATCGATTGTCAGCGATATATAAC	psad1-sad1 amplification for expression vector cloning
NL457	R	gtcgtcatccttgtaatccgaccccccgcttccgccggagcccccAGATGAATCTTGACCCGTATTCTC	psad1-sad1 amplification for expression vector cloning
NL458	F	GGAAGCGGGGGGTCGgattacaaggatgacgacgataaggattacaaggatgacgacgataaggattacaaggat	Generate 3Flag fragment to assemble with psad1-sad1.
NL459	R	CCTAGCAGTACTGGCAAGGGAGACATTCCTTTTACCCGGGGATCCttacttatcgtcgtcatccttgtaatccttatcgtcgtc	Generate 3Flag fragment to assemble with psad1-sad1.
NL467	R	AGATGAATCTTGACCCGTATTC	psad1-sad1-4A plasmid mutagenesis
WB3-q-cnt1-F	F	CAGACAATCGCATGGTACTATC	S. pombe cc1/3 qPCR
WB4-q-cnt1-R	R	AGGTGAAGCGTAAGTGAGTG	S. pombe cc1/3 qPCR
WB11-q-cnt2-f1	F	CATTAAACAAACAACGGCACAC	S. pombe cc2 qPCR
WB12-q-cnt2-r1	R	TAAGCCAGCAAATTCCTTGAG	S. pombe cc2 qPCR
WB464-F	F	AGAAGAAATCGCAGCGTTGG	S. pombe actin qPCR
WB465-R	R	GGTCTACCGACAATCGAGGG	S. pombe actin qPCR
