# Supplementary material for: Direct recruitment of Mis18 to interphase spindle pole bodies promotes CENP-A chromatin assembly
Source: Curr Biol. Author manuscript; Available in PMC 2026 Feb 23. (PMC7618776; doi:10.1016/j.cub.2023.08.063)
Supplement: TableS4 [file EMS212567-supplement-TableS4.xlsx]

## Sheet: TableS4 Plamids
Name (stock reference)	Bacterial selection marker	Yeast selection marker	Description	Purpose	Source
pNL-RA5	Amp	clonNAT	pFA6a-mCherry-natMX6	mCherry tagging	Addgene #105156
pNL-RA6	Amp	clonNAT	pFA6a-3V5-natMX6	3V5 tagging	Gift of Adele Marston
pNL-RA9	Amp	G418	pFA6a-GFP-kanMX6	GFP tagging	Bähler et al 1998
pNL-RA16/AMP1325	Amp	Ura3	pCup1-NLS-9myc-TEV-2xNLS	pCup1-TEV protease expression in S. cerevisiae	Gift of Adele Marston.
pNL-RA20	Amp	cloNAT	pFA6a-GFP-natMX6	GFP tagging	Gift of Kevin Hardwick
pNL-RA34/pHcc2	Amp	Ura3, Ade6 (sup3e)	pHcc2	CENP-A establishment assay	Folco, 2008
pNL117	Amp	G418	pFA6a-3Flag-kanMX6	3Flag tagging	This study
pNL118	Amp	G418	pFA6a-3V5-kanMX6	3V5 tagging	This study
pNL141	Amp	clonNat	pLSB-natMX6-sad1(455-475)	Insertion of TEV site in sad1 at position 140	This study
pNL142	Amp	Leu2	pRept1-NLS-9myc-TEV-2xNLS	pnmt1-TEV protease integration at ars1	This study
pNL150	Amp	clonNAT	pLSB-natMX6-sad1(146-165)	Insertion of TEV site in sad1 at position 60	This study
pNL170	Amp	Hygromycin	pLSB-hphMX6-sad1(146-165)	Insertion of TEV site in sad1 at position 60	This study
pNL175	Amp	Hygromycin	pLSB-hphMX6-sad1(909-928)	Generation of sad1-1 allele	This study
pNL177	Amp	Hygromycin	pLSB-hphMX6-Sad1(455-475)	Insertion of TEV site in sad1 at position 140	This study
pNL180	Amp	clonNAT	pLSB-natMX6-Sad1(93-112)	Generation of sad1-4A allele	This study
pNL190	Amp	Leu2	pUC119-ars1-leu2-psad1-sad1	Insertion of wt sad1 into ectopic (ars1) locus	This study
pNL197	Amp	Leu2	pUC119-ars1-leu2-psad1-sad1-4A	Insertion of sad1-4A into ectopic (ars1) locus	This study
pNL-RA26	Amp		6His-MPB-TEV (plasmid 9C), Addgene plasmid # 48286	Recombinant expression of 6His-MBP-TEV	Gift from Scott Gradia
pNL-RA33	Amp		6His-TEV (plasmid 9B), Addgene plasmid # 48284	Recombinant expression of 6His-TEV	Gift from Scott Gradia
pNL167	Amp		6His-MBP-TEV-Sad12-167	Recombinant expression of 6His-MBP-TEV-Sad12-167	This study
pNL188	Amp		6His-TEV-Sad12-167	Recombinant expression of 6His-TEV-Sad12-167	This study
pNL189	Amp		6His-TEV-GFP	Recombinant expression of 6His-TEV-GFP	This study
pNL191	Amp		6His-TEV-Sad12-167;6His-TEV-Mis18FL	Recombinant co-expression of 6His-TEV-Sad12-167 and 6His-TEV-Mis18FL	This study
pEC-K-3C-6His Mis181-120	Kan		pEC-K-3C-6His Mis181-120	Recombinant exression of 6His-3C-Mis181-120	Subramanian et al, 2016
pEC-K-3C-6His Mis181-168	Kan		pEC-K-3C-6His Mis181-168	Recombinant expression of 6His-3C-Mis181-168	Subramanian et al, 2016
pET-6His-msfGFP-TEV-Mis18121-194	Amp		pET-6His-msfGFP-TEV-Mis18121-194	Recombinant expression of 6His-msfGFP-TEV-Mis18121-194	Subramanian et al, 2016
pET-6His-msfGFP-TEV- Mis18FL	Amp		pET-6His-msfGFP-TEV- Mis18FL	Recombinant expression of His-msfGFP-TEV- Mis18FL	Subramanian et al, 2016
pEC-K-3C-6His-Mis18FL	Kan		pEC-K-3C-6His-Mis18FL	Recombinant expression of 6His-3C-Mis18FL	This study
